# Supplementary material for: Comparative Analysis of the Circular Transcriptome in Muscle, Liver, and Testis in Three Livestock Species
Source: Front Genet. 2021 May 10;12:665153. doi: 10.3389/fgene.2021.665153 (PMC8141914; doi:10.3389/fgene.2021.665153)
Supplement: Supplementary File 1 — Some features relative to circRNAs characterization (CE2 + CIRI2). [file Data_Sheet_1.ZIP]

Archive with 7 entries (7 files):
- Add_Doc.pdf
- Add_Table-A.txt
- Add_Table-B.txt
- Suppl_Lists-1.xlsx
- Suppl_Lists-2.xlsx
- Suppl_lists-3.xlsx
- Suppl_Lists-4.xlsx
