# Supplementary material for: Comparative Analysis of the Circular Transcriptome in Muscle, Liver, and Testis in Three Livestock Species
Source: Front Genet. 2021 May 10;12:665153. doi: 10.3389/fgene.2021.665153 (PMC8141914; doi:10.3389/fgene.2021.665153)
Supplement: Supplementary File 1 — Some features relative to circRNAs characterization (CE2 + CIRI2). [file Data_Sheet_1.ZIP › Add_Table-A.txt]

Rank	pig-liver-5-7	parent gene	gene_name	gene_biotype		Rank	pig-liver-8-10	parent gene	gene_name	gene_biotype		Rank	pig-muscle	parent gene	gene_name	gene_biotype		Rank	pig-testis-P	parent gene	gene_name	gene_biotype		Rank	pig-testis-A	parent gene	gene_name	gene_biotype			Rank	Cattle-liver-1-12	parent gene	gene_name	gene_biotype		Rank	Cattle-liver-13-15	parent gene	gene_name	gene_biotype		Rank	Cattle-muscle	parent gene	gene_name	gene_biotype		Rank
#1	18:54260018:54270584|-	ENSSSCG00000035581	SUGCT	protein_coding		#1	18:54260018:54270584|-	ENSSSCG00000035581	SUGCT	protein_coding		#1	1:141920483:141927044|+	ENSSSCG00000004832	UBE3A	protein_coding		#1	11:1455411:1463356|-	ENSSSCG00000024667	MICU2	protein_coding		#1	4:67679792:67689219|-	ENSSSCG00000006202	CSPP1	protein_coding			#1	X:92407498:92421831|-	ENSBTAG00000000172	PFKFB1	protein_coding		#1	X:92407498:92421831|-	ENSBTAG00000000172	PFKFB1	protein_coding		#1	9:15276391:15278547|+	ENSBTAG00000005869	SENP6	protein_coding		#1
#2	14:106192640:106203815|+	ENSSSCG00000035347	CYP2C42	protein_coding		#2	15:112895497:112896614|-	ENSSSCG00000022830	KANSL1L	protein_coding		#2	15:645682:649648|+	ENSSSCG00000016397	NEB	protein_coding		#2	4:95613285:95627346|+	ENSSSCG00000038125	NUP210L	protein_coding		#2	11:1455411:1463356|-	ENSSSCG00000024667	MICU2	protein_coding			#2	5:68474217:68485743|-	ENSBTAG00000021875	SLC41A2	protein_coding		#2	27:6222647:6222800|-	ENSBTAG00000048608	5_8S_rRNA	rRNA		#2	26:672754:676552|-	ENSBTAG00000020796	UBE2D1	protein_coding		#2
#3	3:83349427:83384802|+	ENSSSCG00000008394	FANCL	protein_coding		#3	3:83349427:83384802|+	ENSSSCG00000008394	FANCL	protein_coding		#3	3:28903671:28904794|-	ENSSSCG00000036428	no_name	lncRNA		#3	4:67679792:67689219|-	ENSSSCG00000006202	CSPP1	protein_coding		#3	1:641933:653683|+	ENSSSCG00000004008	no_name	protein_coding			#3	10:46480908:46485029|-	ENSBTAG00000008805	USP3	protein_coding		#3	16:69562358:69577209|-	ENSBTAG00000010978	PROX1	protein_coding		#3	12:50842014:50873294|+	ENSBTAG00000010693	LMO7	protein_coding		#3
#4	15:112895497:112896614|-	ENSSSCG00000022830	KANSL1L	protein_coding		#4	14:106192640:106203815|+	ENSSSCG00000035347	CYP2C42	protein_coding		#4	6:157293186:157294263|+	ENSSSCG00000029633	USP24	protein_coding		#4	4:93738636:93747422|+	ENSSSCG00000006487	CCT3	protein_coding		#4	1:113097706:113102025|+	ENSSSCG00000004592	SLTM	protein_coding			#4	25:10399048:10418048|-	ENSBTAG00000014823	TXNDC11	protein_coding		#4	5:68474217:68485743|-	ENSBTAG00000021875	SLC41A2	protein_coding		#4	2:98102927:98103633|-	ENSBTAG00000009707	MYL1	protein_coding		#4
#5	17:13008091:13031589|+	ENSSSCG00000007034	PSD3	protein_coding		#5	17:13008091:13031589|+	ENSSSCG00000007034	PSD3	protein_coding		#5	5:7960349:7961485|+	ENSSSCG00000000075	MRTFA	protein_coding		#5	18:54260018:54270584|-	ENSSSCG00000035581	SUGCT	protein_coding		#5	4:93738636:93747422|+	ENSSSCG00000006487	CCT3	protein_coding			#5	9:50387064:50399619|+	ENSBTAG00000019729	COQ3	protein_coding		#5	10:46480908:46485029|-	ENSBTAG00000008805	USP3	protein_coding		#5	X:92407498:92421831|-	ENSBTAG00000000172	PFKFB1	protein_coding		#5
#6	15:77234645:77283482|-	ENSSSCG00000015944	TLK1	protein_coding		#6	10:69201375:69235186|-	ENSSSCG00000011166	ZMYND11	protein_coding		#6	16:23740868:23745763|-	ENSSSCG00000016850	LIFR	protein_coding		#6	8:87799382:87820356|+	ENSSSCG00000029920	ELF2	protein_coding		#6	6:89127455:89131566|+	ENSSSCG00000022801	S100PBP	protein_coding			#6	3:93341090:93365353|-	ENSBTAG00000003746	SCP2	protein_coding		#6	25:10399048:10418048|-	ENSBTAG00000014823	TXNDC11	protein_coding		#6	5:65450057:65453236|+	ENSBTAG00000011392	MYBPC1	protein_coding		#6
#7	X:47818209:47826089|-	ENSSSCG00000024814	PFKFB1	protein_coding		#7	1:113097706:113102025|+	ENSSSCG00000004592	SLTM	protein_coding		#7	3:107609925:107613737|+	ENSSSCG00000008515	MEMO1	protein_coding		#7	1:641933:653683|+	ENSSSCG00000004008	no_name	protein_coding		#7	11:1141223:1141776|-	ENSSSCG00000009276	XPO4	protein_coding			#7	9:15276391:15278547|+	ENSBTAG00000005869	SENP6	protein_coding		#7	9:15276391:15278547|+	ENSBTAG00000005869	SENP6	protein_coding		#7	17:14349781:14350241|-	ENSBTAG00000003399	SMARCA5	protein_coding		#7
#8	13:148517272:148534946|-	ENSSSCG00000011933	NECTIN3	protein_coding		#8	X:47818209:47826089|-	ENSSSCG00000024814	PFKFB1	protein_coding		#8	4:67679792:67689219|-	ENSSSCG00000006202	CSPP1	protein_coding		#8	2:62307778:62313757|+	ENSSSCG00000022227	BRD4	protein_coding		#8	15:112840120:112896614|-	ENSSSCG00000022830	KANSL1L	protein_coding			#8	16:69562358:69577209|-	ENSBTAG00000010978	PROX1	protein_coding		#8	9:50387064:50399619|+	ENSBTAG00000019729	COQ3	protein_coding		#8	10:46480908:46485029|-	ENSBTAG00000008805	USP3	protein_coding		#8
#9	10:29037749:29038934|+	ENSSSCG00000010952	TUT7	protein_coding		#9	1:141920483:141927044|+	ENSSSCG00000004832	UBE3A	protein_coding		#9	X:47818209:47826089|-	ENSSSCG00000024814	PFKFB1	protein_coding		#9	15:112895497:112896614|-	ENSSSCG00000022830	KANSL1L	protein_coding		#9	6:12234386:12252148|+	ENSSSCG00000033842	CFDP1	protein_coding			#9	6:88490915:88495003|+	ENSBTAG00000017121	ALB	protein_coding		#9	9:11574520:11624268|+	ENSBTAG00000020238	RIMS1	protein_coding		#9	10:10618644:10622737|+	ENSBTAG00000006751	TENT2	protein_coding		#9
#10	10:69201375:69235186|-	ENSSSCG00000011166	ZMYND11	protein_coding		#10	14:106294755:106306036|+	ENSSSCG00000035347	CYP2C42	protein_coding		#10	8:87799382:87820356|+	ENSSSCG00000029920	ELF2	protein_coding		#10	1:113097706:113102025|+	ENSSSCG00000004592	SLTM	protein_coding		#10	7:120464279:120473807|-	ENSSSCG00000002508	SETD3	protein_coding			#10	3:93331571:93365353|-	ENSBTAG00000003746	SCP2	protein_coding		#10	3:93341090:93365353|-	ENSBTAG00000003746	SCP2	protein_coding		#10	20:35900693:35905467|+	ENSBTAG00000010423	LIFR	protein_coding		#10
#11	14:106294755:106306036|+	ENSSSCG00000035347	CYP2C42	protein_coding		#11	15:77234645:77283482|-	ENSSSCG00000015944	TLK1	protein_coding		#11	1:113097706:113102025|+	ENSSSCG00000004592	SLTM	protein_coding		#11	5:29660598:29663091|+	ENSSSCG00000000469	LEMD3	protein_coding		#11	4:95613285:95627346|+	ENSSSCG00000038125	NUP210L	protein_coding			#11	7:61853685:61857125|+	ENSBTAG00000001692	NDST1	protein_coding		#11	8:38029250:38050594|-	ENSBTAG00000043987	KDM4C	protein_coding		#11	11:13216196:13221078|-	ENSBTAG00000009242	ZNF638	protein_coding		#11
#12	13:148496645:148534946|-	ENSSSCG00000011933	NECTIN3	protein_coding		#12	8:69658557:69660801|+	ENSSSCG00000008948	ALB	protein_coding		#12	9:19897759:19913189|-	ENSSSCG00000014913	PICALM	protein_coding		#12	2:149795385:149799967|-	ENSSSCG00000014428	HTR4	protein_coding		#12	15:60407129:60414442|-	ENSSSCG00000015867	PRPF40A	protein_coding			#12	9:11574520:11624268|+	ENSBTAG00000020238	RIMS1	protein_coding		#12	21:68046774:68066310|+	ENSBTAG00000013410	MARK3	protein_coding		#12	10:10480143:10499191|-	ENSBTAG00000025853	HOMER1	protein_coding		#12
#13	13:124524483:124534067|+	ENSSSCG00000011802	KNG1	protein_coding		#13	3:28903671:28904794|-	ENSSSCG00000036428	no_name	lncRNA		#13	10:45992308:46006364|+	ENSSSCG00000011045	MINDY3	protein_coding		#13	7:120464279:120473807|-	ENSSSCG00000002508	SETD3	protein_coding		#13	2:149795385:149799967|-	ENSSSCG00000014428	HTR4	protein_coding			#13	15:64991879:64997661|+	ENSBTAG00000020980	CAT	protein_coding		#13	21:49245028:49246939|+	ENSBTAG00000006819	no_name	protein_coding		#13	X:74734797:74749815|+	ENSBTAG00000038434	ATRX	protein_coding		#13
#14	12:11669305:11671052|-	ENSSSCG00000017259	PRKAR1A	protein_coding		#14	13:124524483:124534067|+	ENSSSCG00000011802	KNG1	protein_coding		#14	1:115553444:115579538|-	ENSSSCG00000004602	TEX9	protein_coding		#14	6:2564304:2574166|+	ENSSSCG00000002660	MTHFSD	protein_coding		#14	18:54260018:54270584|-	ENSSSCG00000035581	SUGCT	protein_coding			#14	17:14349781:14350241|-	ENSBTAG00000003399	SMARCA5	protein_coding		#14	11:20383912:20413368|+	ENSBTAG00000032905	RMDN2	protein_coding		#14	3:89490468:89495015|-	ENSBTAG00000018747	PRKAA2	protein_coding		#14
#15	1:141920483:141927044|+	ENSSSCG00000004832	UBE3A	protein_coding		#15	8:116275909:116294261|+	ENSSSCG00000022788	PPA2	protein_coding		#15	4:129378276:129385680|-	ENSSSCG00000006930	SH3GLB1	protein_coding		#15	6:89127455:89131566|+	ENSSSCG00000022801	S100PBP	protein_coding		#15	13:32471839:32478114|+	ENSSSCG00000011394	RBM6	protein_coding			#15	1:38290808:38303193|+	ENSBTAG00000005155	ARL13B	protein_coding		#15	15:76105259:76119223|-	ENSBTAG00000009611	PHF21A	protein_coding		#15	7:81600437:81620219|-	ENSBTAG00000013856	SSBP2	protein_coding		#15
#16	3:28903671:28904794|-	ENSSSCG00000036428	no_name	lncRNA		#16	1:52134345:52179177|+	ENSSSCG00000004280	RIMS1	protein_coding		#16	15:112895497:112896614|-	ENSSSCG00000022830	KANSL1L	protein_coding		#16	15:105213191:105240538|-	ENSSSCG00000016107	C2CD6	protein_coding		#16	X:43052046:43052598|-	ENSSSCG00000021106	GRIPAP1	protein_coding			#16	15:76105259:76119223|-	ENSBTAG00000009611	PHF21A	protein_coding		#16	8:46417535:46429940|+	ENSBTAG00000018437	SMC5	protein_coding		#16	5:65474177:65480521|+	ENSBTAG00000011392	MYBPC1	protein_coding		#16
#17	1:121217325:121230821|+	ENSSSCG00000004636	TRPM7	protein_coding		#17	13:148496645:148534946|-	ENSSSCG00000011933	NECTIN3	protein_coding		#17	4:118211128:118230068|-	ENSSSCG00000006872	AGL	protein_coding		#17	15:60407129:60414442|-	ENSSSCG00000015867	PRPF40A	protein_coding		#17	10:24770315:24779098|-	ENSSSCG00000010928	KDM5B	protein_coding			#17	10:3304808:3305227|+	ENSBTAG00000011076	KCNN2	protein_coding		#17	5:10800895:10820190|+	ENSBTAG00000018694	ACSS3	protein_coding		#17	2:86270847:86290747|-	ENSBTAG00000031614	BOLL	protein_coding		#17
#18	9:114937098:114951665|+	ENSSSCG00000015485	SUCO	protein_coding		#18	17:13008091:13012850|+	ENSSSCG00000007034	PSD3	protein_coding		#18	18:54260018:54270584|-	ENSSSCG00000035581	SUGCT	protein_coding		#18	15:112840120:112896614|-	ENSSSCG00000022830	KANSL1L	protein_coding		#18	15:77234645:77283482|-	ENSSSCG00000015944	TLK1	protein_coding			#18	10:51281140:51282039|-	ENSBTAG00000014181	RNF111	protein_coding		#18	4:86568131:86586880|-	ENSBTAG00000012128	AASS	protein_coding		#18	8:46417535:46429940|+	ENSBTAG00000018437	SMC5	protein_coding		#18
#19	12:11253177:11268222|+	ENSSSCG00000017256	ABCA6	protein_coding		#19	13:148517272:148534946|-	ENSSSCG00000011933	NECTIN3	protein_coding		#19	15:105113266:105123855|+	ENSSSCG00000031271	STRADB	protein_coding		#19	11:1141223:1141776|-	ENSSSCG00000009276	XPO4	protein_coding		#19	15:112895497:112896614|-	ENSSSCG00000022830	KANSL1L	protein_coding			#19	23:8696535:8702462|-	ENSBTAG00000034493	ILRUN	protein_coding		#19	17:14349781:14350241|-	ENSBTAG00000003399	SMARCA5	protein_coding		#19	2:97948825:97949942|-	ENSBTAG00000021600	KANSL1L	protein_coding		#19
#20	1:145568781:145572777|+	ENSSSCG00000005785	PCSK6	protein_coding		#20	12:60366857:60376920|-	ENSSSCG00000018049	SLC5A10	protein_coding		#20	15:112869862:112896614|-	ENSSSCG00000022830	KANSL1L	protein_coding		#20	12:11669305:11671052|-	ENSSSCG00000017259	PRKAR1A	protein_coding		#20	12:11669305:11671052|-	ENSSSCG00000017259	PRKAR1A	protein_coding			#20	8:38029250:38050594|-	ENSBTAG00000043987	KDM4C	protein_coding		#20	17:29650712:29653374|-	ENSBTAG00000012135	LARP1B	protein_coding		#20	3:89490468:89507722|-	ENSBTAG00000018747	PRKAA2	protein_coding		#20
#21	14:121316587:121320413|+	ENSSSCG00000010627	PDCD4	protein_coding		#21	1:1654691:1663793|-	ENSSSCG00000004018	AFDN	protein_coding		#21	4:50433433:50447885|-	ENSSSCG00000006137	WWP1	protein_coding		#21	5:22008783:22009750|-	ENSSSCG00000000406	PTGES3	protein_coding		#21	4:106850367:106859846|+	ENSSSCG00000006766	PHTF1	protein_coding			#21	25:28113774:28114720|+	ENSBTAG00000000390	TPST1	protein_coding		#21	25:28113774:28114720|+	ENSBTAG00000000390	TPST1	protein_coding		#21	8:38717329:38741975|+	ENSBTAG00000047550	KIAA2026	protein_coding		#21
#22	11:1455411:1463356|-	ENSSSCG00000024667	MICU2	protein_coding		#22	1:145568781:145572777|+	ENSSSCG00000005785	PCSK6	protein_coding		#22	6:155709579:155724087|-	ENSSSCG00000036145	PRKAA2	protein_coding		#22	17:62107960:62114089|-	ENSSSCG00000038631	TCFL5	protein_coding		#22	16:69126080:69133446|+	ENSSSCG00000017073	FAM114A2	protein_coding			#22	11:20383912:20413368|+	ENSBTAG00000032905	RMDN2	protein_coding		#22	23:8696535:8702462|-	ENSBTAG00000034493	ILRUN	protein_coding		#22	14:37013515:37023436|-	ENSBTAG00000002076	STAU2	protein_coding		#22
#23	6:12234386:12252148|+	ENSSSCG00000033842	CFDP1	protein_coding		#23	11:1455411:1463356|-	ENSSSCG00000024667	MICU2	protein_coding		#23	7:65198471:65198799|+	ENSSSCG00000040912	SNX6	protein_coding		#23	9:89711256:89735776|+	ENSSSCG00000015377	ABCB5	protein_coding		#23	10:24757286:24779098|-	ENSSSCG00000010928	KDM5B	protein_coding			#23	4:86568131:86586880|-	ENSBTAG00000012128	AASS	protein_coding		#23	15:64991879:64997661|+	ENSBTAG00000020980	CAT	protein_coding		#23	26:46469959:46478981|+	ENSBTAG00000031890	DOCK1	protein_coding		#23
#24	8:69658557:69660801|+	ENSSSCG00000008948	ALB	protein_coding		#24	15:60407129:60414442|-	ENSSSCG00000015867	PRPF40A	protein_coding		#24	9:19892115:19913189|-	ENSSSCG00000014913	PICALM	protein_coding		#24	2:16373974:16389509|+	ENSSSCG00000023974	PHF21A	protein_coding		#24	16:40231896:40253338|+	ENSSSCG00000025194	ZSWIM6	protein_coding			#24	13:30355452:30387748|-	ENSBTAG00000010387	MINDY3	protein_coding		#24	4:74948083:74949436|+	ENSBTAG00000009655	TNS3	protein_coding		#24	10:67199993:67200512|+	ENSBTAG00000001468	SAMD4A	protein_coding		#24
#25	15:60407129:60414442|-	ENSSSCG00000015867	PRPF40A	protein_coding		#25	9:114937098:114951665|+	ENSSSCG00000015485	SUCO	protein_coding		#25	15:112840120:112896614|-	ENSSSCG00000022830	KANSL1L	protein_coding		#25	16:69126080:69133446|+	ENSSSCG00000017073	FAM114A2	protein_coding		#25	10:42468076:42490463|-	ENSSSCG00000011026	ARHGAP12	protein_coding			#25	15:38431603:38432981|+	ENSBTAG00000011905	RRAS2	protein_coding		#25	7:61853685:61857125|+	ENSBTAG00000001692	NDST1	protein_coding		#25	10:25905504:25908959|+	ENSBTAG00000011396	HNRNPC	protein_coding		#25
#26	14:106196461:106203815|+	ENSSSCG00000035347	CYP2C42	protein_coding		#26	15:112840120:112896614|-	ENSSSCG00000022830	KANSL1L	protein_coding		#26	2:139908351:139909610|+	ENSSSCG00000014324	MYOT	protein_coding		#26	15:77234645:77283482|-	ENSSSCG00000015944	TLK1	protein_coding		#26	1:85926480:85964180|-	ENSSSCG00000004465	BCKDHB	protein_coding			#26	15:63908513:63909612|+	ENSBTAG00000014884	HIPK3	protein_coding		#26	15:38431603:38432981|+	ENSBTAG00000011905	RRAS2	protein_coding		#26	15:38431603:38432981|+	ENSBTAG00000011905	RRAS2	protein_coding		#26
#27	4:67679792:67689219|-	ENSSSCG00000006202	CSPP1	protein_coding		#27	6:89127455:89131566|+	ENSSSCG00000022801	S100PBP	protein_coding		#27	3:87299326:87301882|+	ENSSSCG00000008412	PSME4	protein_coding		#27	15:106414677:106437731|+	ENSSSCG00000016117	CARF	protein_coding		#27	2:81583156:81584662|-	ENSSSCG00000014062	SIMC1	protein_coding			#27	10:43188319:43214396|-	ENSBTAG00000015200	L2HGDH	protein_coding		#27	12:76953694:76967469|+	ENSBTAG00000010672	PCCA	protein_coding		#27	9:62256503:62258591|+	ENSBTAG00000003764	AKIRIN2	protein_coding		#27
#28	18:10004184:10005271|+	ENSSSCG00000026733	HIPK2	protein_coding		#28	11:5503064:5507316|+	ENSSSCG00000009319	PAN3	protein_coding		#28	5:76839520:76844589|-	ENSSSCG00000000806	SCAF11	protein_coding		#28	10:24770315:24779098|-	ENSSSCG00000010928	KDM5B	protein_coding		#28	4:111245265:111251135|-	ENSSSCG00000006845	STXBP3	protein_coding			#28	X:74724235:74749815|+	ENSBTAG00000038434	ATRX	protein_coding		#28	1:155501856:155507796|-	ENSBTAG00000021158	SATB1	protein_coding		#28	9:15276391:15293472|+	ENSBTAG00000005869	SENP6	protein_coding		#28
#29	8:87799382:87820356|+	ENSSSCG00000029920	ELF2	protein_coding		#29	12:11669305:11671052|-	ENSSSCG00000017259	PRKAR1A	protein_coding		#29	7:26644982:26664601|-	ENSSSCG00000001485	MLIP	protein_coding		#29	17:169912:184314|-	ENSSSCG00000007001	no_name	protein_coding		#29	8:87799382:87820356|+	ENSSSCG00000029920	ELF2	protein_coding			#29	22:53600131:53608795|-	ENSBTAG00000003501	SACM1L	protein_coding		#29	10:51281140:51282039|-	ENSBTAG00000014181	RNF111	protein_coding		#29	11:4595635:4597174|-	ENSBTAG00000043999	REV1	protein_coding		#29
#30	17:13008091:13012850|+	ENSSSCG00000007034	PSD3	protein_coding		#30	8:87799382:87820356|+	ENSSSCG00000029920	ELF2	protein_coding		#30	13:120931035:120935351|-	ENSSSCG00000025942	MCCC1	protein_coding		#30	16:40231896:40253338|+	ENSSSCG00000025194	ZSWIM6	protein_coding		#30	5:29660598:29663091|+	ENSSSCG00000000469	LEMD3	protein_coding			#30	17:29650712:29653374|-	ENSBTAG00000012135	LARP1B	protein_coding		#30	10:14082048:14082877|-	ENSBTAG00000040368	AAGAB	protein_coding		#30	2:86287795:86290747|-	ENSBTAG00000031614	BOLL	protein_coding		#30
#31	6:89127455:89131566|+	ENSSSCG00000022801	S100PBP	protein_coding		#31	12:11253177:11268222|+	ENSSSCG00000017256	ABCA6	protein_coding		#31	16:23735575:23745763|-	ENSSSCG00000016850	LIFR	protein_coding		#31	4:93738636:93750841|+	ENSSSCG00000006487	CCT3	protein_coding		#31	15:66292954:66299872|-	ENSSSCG00000015882	BAZ2B	protein_coding			#31	2:36915804:36921540|+	ENSBTAG00000020654	BAZ2B	protein_coding		#31	2:36915804:36921540|+	ENSBTAG00000020654	BAZ2B	protein_coding		#31	28:24622305:24630750|+	ENSBTAG00000017509	MYPN	protein_coding		#31
#32	1:1654691:1663793|-	ENSSSCG00000004018	AFDN	protein_coding		#32	9:19897759:19913189|-	ENSSSCG00000014913	PICALM	protein_coding		#32	2:62307778:62313757|+	ENSSSCG00000022227	BRD4	protein_coding		#32	13:32471839:32478114|+	ENSSSCG00000011394	RBM6	protein_coding		#32	6:166989366:167000612|+	ENSSSCG00000036909	ERI3	protein_coding			#32	18:48553037:48553456|-	ENSBTAG00000016313	ECH1	protein_coding		#32	1:38290808:38303193|+	ENSBTAG00000005155	ARL13B	protein_coding		#32	25:2062228:2070822|+	ENSBTAG00000034436	PDPK1	protein_coding		#32
#33	13:22318658:22335113|+	ENSSSCG00000011245	ITGA9	protein_coding		#33	11:1141223:1141776|-	ENSSSCG00000009276	XPO4	protein_coding		#33	11:48077008:48108814|+	ENSSSCG00000040184	LMO7	protein_coding		#33	15:112869862:112896614|-	ENSSSCG00000022830	KANSL1L	protein_coding		#33	12:1492106:1494267|+	ENSSSCG00000022317	SLC38A10	protein_coding			#33	20:35918893:35929496|+	ENSBTAG00000010423	LIFR	protein_coding		#33	27:15553908:15563869|+	ENSBTAG00000010351	SNX25	protein_coding		#33	7:46847797:46848546|-	ENSBTAG00000016105	MACROH2A1	protein_coding		#33
#34	8:116275909:116294261|+	ENSSSCG00000022788	PPA2	protein_coding		#34	15:112869862:112896614|-	ENSSSCG00000022830	KANSL1L	protein_coding		#34	6:37151566:37166517|-	ENSSSCG00000002844	PHKB	protein_coding		#34	13:75615214:75652667|+	ENSSSCG00000011645	CEP63	protein_coding		#34	5:776734:788894|+	ENSSSCG00000032820	BRD1	protein_coding			#34	4:74948083:74949436|+	ENSBTAG00000009655	TNS3	protein_coding		#34	4:33038822:33054817|+	ENSBTAG00000005653	ABCB4	protein_coding		#34	11:45735164:45741456|+	ENSBTAG00000005614	UXS1	protein_coding		#34
#35	12:60366857:60376920|-	ENSSSCG00000018049	SLC5A10	protein_coding		#35	14:9478894:9480356|-	ENSSSCG00000009652	KCTD9	protein_coding		#35	12:11669305:11671052|-	ENSSSCG00000017259	PRKAR1A	protein_coding		#35	1:129687075:129688206|-	ENSSSCG00000004739	MGA	protein_coding		#35	15:112808097:112896614|-	ENSSSCG00000022830	KANSL1L	protein_coding			#35	8:72763884:72764994|-	ENSBTAG00000012382	KCTD9	protein_coding		#35	15:63908513:63909612|+	ENSBTAG00000014884	HIPK3	protein_coding		#35	25:3270995:3271850|-	ENSBTAG00000016629	ADCY9	protein_coding		#35
#36	6:69071402:69080408|-	ENSSSCG00000033497	no_name	protein_coding		#36	6:157293186:157294263|+	ENSSSCG00000029633	USP24	protein_coding		#36	6:31978480:31980100|-	ENSSSCG00000033591	CHD9	protein_coding		#36	4:111245265:111251135|-	ENSSSCG00000006845	STXBP3	protein_coding		#36	4:125831439:125835266|+	ENSSSCG00000022534	ZNF644	protein_coding			#36	2:97948825:97949942|-	ENSBTAG00000021600	KANSL1L	protein_coding		#36	10:3304808:3305227|+	ENSBTAG00000011076	KCNN2	protein_coding		#36	23:8696535:8702462|-	ENSBTAG00000034493	ILRUN	protein_coding		#36
#37	15:77251048:77283482|-	ENSSSCG00000015944	TLK1	protein_coding		#37	18:54393585:54404485|-	ENSSSCG00000016769	CDK13	protein_coding		#37	5:73473988:73474253|-	ENSSSCG00000031775	YAF2	protein_coding		#37	11:5503064:5507316|+	ENSSSCG00000009319	PAN3	protein_coding		#37	8:69374300:69381214|-	ENSSSCG00000024592	ANKRD17	protein_coding			#37	1:126788625:126790221|+	ENSBTAG00000018138	GK5	protein_coding		#37	20:35918893:35929496|+	ENSBTAG00000010423	LIFR	protein_coding		#37	7:16180446:16180998|-	ENSBTAG00000012687	INSR	protein_coding		#37
#38	6:157293186:157294263|+	ENSSSCG00000029633	USP24	protein_coding		#38	10:45992308:46006364|+	ENSSSCG00000011045	MINDY3	protein_coding		#38	8:112308513:112313657|-	ENSSSCG00000009134	EGF	protein_coding		#38	4:36796976:36840800|-	ENSSSCG00000027587	SPAG1	protein_coding		#38	15:112869862:112896614|-	ENSSSCG00000022830	KANSL1L	protein_coding			#38	6:88490915:88500819|+	ENSBTAG00000017121	ALB	protein_coding		#38	2:97948825:97949942|-	ENSBTAG00000021600	KANSL1L	protein_coding		#38	X:74724235:74749815|+	ENSBTAG00000038434	ATRX	protein_coding		#38
#39	14:131556703:131576631|-	ENSSSCG00000010699	ATE1	protein_coding		#39	4:67679792:67689219|-	ENSSSCG00000006202	CSPP1	protein_coding		#39	13:134998505:135020313|+	ENSSSCG00000011858	ZNF148	protein_coding		#39	3:54832392:54850266|+	ENSSSCG00000008179	REV1	protein_coding		#39	4:124722045:124762455|-	ENSSSCG00000006903	RPAP2	protein_coding			#39	9:74363101:74368847|-	ENSBTAG00000001598	MAP7	protein_coding		#39	6:88490915:88495003|+	ENSBTAG00000017121	ALB	protein_coding		#39	15:76105259:76119223|-	ENSBTAG00000009611	PHF21A	protein_coding		#39
#40	15:112840120:112896614|-	ENSSSCG00000022830	KANSL1L	protein_coding		#40	8:69715908:69727203|+	ENSSSCG00000008950	AFM	protein_coding		#40	1:230091379:230101283|+	ENSSSCG00000005282	VPS13A	protein_coding		#40	10:55828685:55842852|+	ENSSSCG00000033395	no_name	protein_coding		#40	8:74367423:74370289|-	ENSSSCG00000008994	RBM46	protein_coding			#40	8:46417535:46429940|+	ENSBTAG00000018437	SMC5	protein_coding		#40	18:48553037:48553456|-	ENSBTAG00000016313	ECH1	protein_coding		#40	18:35549221:35569573|+	ENSBTAG00000004368	NFATC3	protein_coding		#40
#41	1:129687075:129688206|-	ENSSSCG00000004739	MGA	protein_coding		#41	2:16373974:16389509|+	ENSSSCG00000023974	PHF21A	protein_coding		#41	5:22008783:22009750|-	ENSSSCG00000000406	PTGES3	protein_coding		#41	8:74367423:74370289|-	ENSSSCG00000008994	RBM46	protein_coding		#41	13:75615214:75652667|+	ENSSSCG00000011645	CEP63	protein_coding			#41	24:41912163:41915779|+	ENSBTAG00000017279	VAPA	protein_coding		#41	4:74820038:74851663|+	ENSBTAG00000009655	TNS3	protein_coding		#41	20:38012545:38014602|+	ENSBTAG00000011334	NADK2	protein_coding		#41
#42	9:19897759:19913189|-	ENSSSCG00000014913	PICALM	protein_coding		#42	16:23735575:23745763|-	ENSSSCG00000016850	LIFR	protein_coding		#42	6:91537802:91540596|+	ENSSSCG00000003627	ZMYM4	protein_coding		#42	15:112808097:112896614|-	ENSSSCG00000022830	KANSL1L	protein_coding		#42	7:75245967:75253929|-	ENSSSCG00000002013	DHRS4	protein_coding			#42	29:9552574:9567248|+	ENSBTAG00000001657	PICALM	protein_coding		#42	5:68444370:68485743|-	ENSBTAG00000021875	SLC41A2	protein_coding		#42	9:91453728:91465751|+	ENSBTAG00000031917	SCAF8	protein_coding		#42
#43	13:108874659:108880840|-	ENSSSCG00000030467	PHC3	protein_coding		#43	3:23692699:23704670|-	ENSSSCG00000030373	METTL9	protein_coding		#43	3:78013713:78014790|-	ENSSSCG00000008368	UGP2	protein_coding		#43	5:88253162:88273584|+	ENSSSCG00000000902	NR2C1	protein_coding		#43	17:61482066:61497286|-	ENSSSCG00000024694	TAF4	protein_coding			#43	X:74734797:74749815|+	ENSBTAG00000038434	ATRX	protein_coding		#43	14:60175681:60177587|+	ENSBTAG00000021887	DPYS	protein_coding		#43	10:12585386:12586531|-	ENSBTAG00000017095	DENND4A	protein_coding		#43
#44	13:135421791:135423185|+	ENSSSCG00000011862	MUC13	protein_coding		#44	1:129687075:129688206|-	ENSSSCG00000004739	MGA	protein_coding		#44	2:16373974:16389509|+	ENSSSCG00000023974	PHF21A	protein_coding		#44	4:6343202:6392035|-	ENSSSCG00000005941	KHDRBS3	protein_coding		#44	1:216148994:216177064|+	ENSSSCG00000005205	KIAA2026	protein_coding			#44	21:68046774:68066310|+	ENSBTAG00000013410	MARK3	protein_coding		#44	22:53600131:53608795|-	ENSBTAG00000003501	SACM1L	protein_coding		#44	15:63908513:63909612|+	ENSBTAG00000014884	HIPK3	protein_coding		#44
#45	4:68935649:68958236|-	ENSSSCG00000006219	MTFR1	protein_coding		#45	10:29037749:29038934|+	ENSSSCG00000010952	TUT7	protein_coding		#45	7:64286781:64287500|+	ENSSSCG00000032377	RALGAPA1	protein_coding		#45	18:1875192:1881411|+	ENSSSCG00000016412	LMBR1	protein_coding		#45	1:113127999:113128579|+	ENSSSCG00000004592	SLTM	protein_coding			#45	16:6039074:6044324|-	ENSBTAG00000040409	no_name	protein_coding		#45	8:101787896:101789933|+	ENSBTAG00000031295	HSDL2	protein_coding		#45	9:50387064:50399619|+	ENSBTAG00000019729	COQ3	protein_coding		#45
#46	2:16373974:16389509|+	ENSSSCG00000023974	PHF21A	protein_coding		#46	18:24985701:25003037|+	ENSSSCG00000016613	AASS	protein_coding		#46	1:115553444:115585772|-	ENSSSCG00000004602	TEX9	protein_coding		#46	3:10962193:10962666|+	ENSSSCG00000007713	BUD23	protein_coding		#46	5:776734:795087|+	ENSSSCG00000032820	BRD1	protein_coding			#46	3:435036:447472|-	ENSBTAG00000005393	TIPRL	protein_coding		#46	10:43188319:43214396|-	ENSBTAG00000015200	L2HGDH	protein_coding		#46	15:63947057:63949982|+	ENSBTAG00000014884	HIPK3	protein_coding		#46
#47	8:69649352:69657110|+	ENSSSCG00000008948	ALB	protein_coding		#47	3:6630994:6645357|+	ENSSSCG00000023320	CYP3A29	protein_coding		#47	11:5503064:5507316|+	ENSSSCG00000009319	PAN3	protein_coding		#47	12:1492106:1494267|+	ENSSSCG00000022317	SLC38A10	protein_coding		#47	X:120944618:120945464|+	ENSSSCG00000012730	AFF2	protein_coding			#47	5:96896872:96899822|+	ENSBTAG00000005868	HEBP1	protein_coding		#47	29:9552574:9567248|+	ENSBTAG00000001657	PICALM	protein_coding		#47	2:35172957:35196317|-	ENSBTAG00000006654	TANK	protein_coding		#47
#48	12:32060087:32067455|+	ENSSSCG00000017608	no_name	protein_coding		#48	8:69649352:69657110|+	ENSSSCG00000008948	ALB	protein_coding		#48	13:121588579:121596427|+	ENSSSCG00000011775	KLHL24	protein_coding		#48	3:32569055:32577584|-	ENSSSCG00000020675	ATF7IP2	protein_coding		#48	8:10406165:10433424|+	ENSSSCG00000038410	CPEB2	protein_coding			#48	19:36033437:36034772|+	ENSBTAG00000002267	ANKRD40	protein_coding		#48	3:85848224:85870854|+	ENSBTAG00000051542	no_name	protein_coding		#48	1:87380532:87385305|-	ENSBTAG00000005946	USP13	protein_coding		#48
#49	15:112869862:112896614|-	ENSSSCG00000022830	KANSL1L	protein_coding		#49	10:42468076:42490463|-	ENSSSCG00000011026	ARHGAP12	protein_coding		#49	3:48893038:48899041|+	ENSSSCG00000008143	UXS1	protein_coding		#49	12:60366857:60376920|-	ENSSSCG00000018049	SLC5A10	protein_coding		#49	4:36796976:36840800|-	ENSSSCG00000027587	SPAG1	protein_coding			#49	14:60175681:60177587|+	ENSBTAG00000021887	DPYS	protein_coding		#49	19:9476745:9477426|-	ENSBTAG00000015368	SEPTIN4	protein_coding		#49	12:50842014:50844357|+	ENSBTAG00000010693	LMO7	protein_coding		#49
#50	13:97912253:97995384|+	ENSSSCG00000027556	RSRC1	protein_coding		#50	13:22318658:22335113|+	ENSSSCG00000011245	ITGA9	protein_coding		#50	3:112848357:112848897|-	ENSSSCG00000008573	RAB10	protein_coding		#50	2:141219339:141220554|+	ENSSSCG00000014343	no_name	protein_coding		#50	9:46486909:46488853|+	ENSSSCG00000015115	CBL	protein_coding			#50	10:14082048:14082877|-	ENSBTAG00000040368	AAGAB	protein_coding		#50	19:28026804:28046307|+	ENSBTAG00000011994	NDEL1	protein_coding		#50	8:27926053:27928023|+	ENSBTAG00000003669	BNC2	protein_coding		#50
#51	10:57126905:57137646|-	ENSSSCG00000011103	PARD3	protein_coding		#51	3:112636836:112653047|-	ENSSSCG00000030643	SELENOI	protein_coding		#51	15:60407129:60414442|-	ENSSSCG00000015867	PRPF40A	protein_coding		#51	15:105192556:105196990|-	ENSSSCG00000016107	C2CD6	protein_coding		#51	15:60405552:60414442|-	ENSSSCG00000015867	PRPF40A	protein_coding			#51	10:82583562:82585269|+	ENSBTAG00000012565	PCNX1	protein_coding		#51	3:42373202:42381939|-	ENSBTAG00000019027	SLC30A7	protein_coding		#51	2:111090893:111092340|+	ENSBTAG00000017258	ACSL3	protein_coding		#51
#52	10:42468076:42490463|-	ENSSSCG00000011026	ARHGAP12	protein_coding		#52	15:112808097:112896614|-	ENSSSCG00000022830	KANSL1L	protein_coding		#52	13:71794793:71797638|-	ENSSSCG00000011615	RAB7A	protein_coding		#52	13:38531388:38545830|-	ENSSSCG00000024201	TASOR	protein_coding		#52	1:129687075:129688206|-	ENSSSCG00000004739	MGA	protein_coding			#52	X:135476782:135533067|-	ENSBTAG00000020789	STS	protein_coding		#52	13:30355452:30387748|-	ENSBTAG00000010387	MINDY3	protein_coding		#52	11:2803767:2804220|-	ENSBTAG00000010849	ANKRD23	protein_coding		#52
#53	1:216148994:216177064|+	ENSSSCG00000005205	KIAA2026	protein_coding		#53	14:121316587:121320413|+	ENSSSCG00000010627	PDCD4	protein_coding		#53	6:98833465:98842928|-	ENSSSCG00000038826	NDUFV2	protein_coding		#53	15:60405552:60414442|-	ENSSSCG00000015867	PRPF40A	protein_coding		#53	2:40768230:40799240|-	ENSSSCG00000013363	LDHC	protein_coding			#53	27:15553908:15563869|+	ENSBTAG00000010351	SNX25	protein_coding		#53	20:9297991:9315950|+	ENSBTAG00000001962	MRPS27	protein_coding		#53	12:12026662:12030246|-	ENSBTAG00000001133	VWA8	protein_coding		#53
#54	7:20602715:20643868|-	ENSSSCG00000036191	SLC17A2	protein_coding		#54	16:72099771:72105944|-	ENSSSCG00000017094	MARCHF6	protein_coding		#54	14:46982870:46996102|+	ENSSSCG00000009994	MTMR3	protein_coding		#54	3:44102880:44122061|-	ENSSSCG00000008096	ZC3H6	protein_coding		#54	3:10962193:10962666|+	ENSSSCG00000007713	BUD23	protein_coding			#54	23:39361552:39364539|+	ENSBTAG00000012865	DEK	protein_coding		#54	7:17792322:17792776|+	ENSBTAG00000017280	C3	protein_coding		#54	9:91453728:91472226|+	ENSBTAG00000031917	SCAF8	protein_coding		#54
#55	11:1141223:1141776|-	ENSSSCG00000009276	XPO4	protein_coding		#55	3:6641323:6645357|+	ENSSSCG00000023320	CYP3A29	protein_coding		#55	6:155709579:155715446|-	ENSSSCG00000036145	PRKAA2	protein_coding		#55	14:6594558:6607135|+	ENSSSCG00000030228	PIWIL2	protein_coding		#55	7:114673749:114675741|-	ENSSSCG00000002461	BTBD7	protein_coding			#55	9:39541039:39595404|+	ENSBTAG00000007288	CDK19	protein_coding		#55	3:435036:447472|-	ENSBTAG00000005393	TIPRL	protein_coding		#55	27:42063714:42069731|+	ENSBTAG00000006680	NKIRAS1	protein_coding		#55
#56	18:54393585:54404485|-	ENSSSCG00000016769	CDK13	protein_coding		#56	14:131560093:131576631|-	ENSSSCG00000010699	ATE1	protein_coding		#56	18:1475202:1481335|-	ENSSSCG00000033272	DNAJB6	protein_coding		#56	10:42468076:42490463|-	ENSSSCG00000011026	ARHGAP12	protein_coding		#56	5:60168450:60168844|+	ENSSSCG00000000625	LRP6	protein_coding			#56	2:89118712:89126684|+	ENSBTAG00000009725	AOX1	protein_coding		#56	8:77030068:77038224|-	ENSBTAG00000023523	GKAP1	protein_coding		#56	21:42518711:42547435|+	ENSBTAG00000027024	ARHGAP5	protein_coding		#56
#57	14:14989269:14992789|+	ENSSSCG00000026044	FDFT1	protein_coding		#57	12:32060087:32067455|+	ENSSSCG00000017608	no_name	protein_coding		#57	8:80787215:80815987|-	ENSSSCG00000009029	ARHGAP10	protein_coding		#57	6:12234386:12252148|+	ENSSSCG00000033842	CFDP1	protein_coding		#57	13:206595222:206626785|-	ENSSSCG00000022164	no_name	protein_coding			#57	15:65001169:65003995|+	ENSBTAG00000020980	CAT	protein_coding		#57	9:39541039:39595404|+	ENSBTAG00000007288	CDK19	protein_coding		#57	8:38740557:38741975|+	ENSBTAG00000047550	KIAA2026	protein_coding		#57
#58	1:113097706:113102025|+	ENSSSCG00000004592	SLTM	protein_coding		#58	6:12234386:12252148|+	ENSSSCG00000033842	CFDP1	protein_coding		#58	1:129062736:129078630|-	ENSSSCG00000004729	no_name	protein_coding		#58	13:146058077:146078858|-	ENSSSCG00000011915	GRAMD1C	protein_coding		#58	4:93738636:93750841|+	ENSSSCG00000006487	CCT3	protein_coding			#58	14:27168841:27171280|-	ENSBTAG00000026283	ASPH	protein_coding		#58	14:81332224:81333613|+	ENSBTAG00000015341	DEPTOR	protein_coding		#58	7:49432042:49434877|-	ENSBTAG00000020041	FAM13B	protein_coding		#58
#59	3:23692699:23704670|-	ENSSSCG00000030373	METTL9	protein_coding		#59	4:68935649:68958236|-	ENSSSCG00000006219	MTFR1	protein_coding		#59	6:55288559:55289131|+	ENSSSCG00000003218	MYBPC2	protein_coding		#59	9:130496403:130497071|-	ENSSSCG00000015589	VASH2	protein_coding		#59	14:92396505:92409653|+	ENSSSCG00000040863	IPMK	protein_coding			#59	1:155501856:155507796|-	ENSBTAG00000021158	SATB1	protein_coding		#59	8:110403127:110406187|-	ENSBTAG00000012210	C5	protein_coding		#59	1:132236201:132236445|-	ENSBTAG00000018427	NCK1	protein_coding		#59
#60	1:261002546:261006200|-	ENSSSCG00000005512	C5	protein_coding		#60	2:69853255:69853745|+	ENSSSCG00000028512	LDLR	protein_coding		#60	9:72153384:72160471|-	ENSSSCG00000015313	no_name	protein_coding		#60	6:166989366:167000612|+	ENSSSCG00000036909	ERI3	protein_coding		#60	10:24774959:24779098|-	ENSSSCG00000010928	KDM5B	protein_coding			#60	21:49245028:49246939|+	ENSBTAG00000006819	no_name	protein_coding		#60	8:72763884:72764994|-	ENSBTAG00000012382	KCTD9	protein_coding		#60	7:61853685:61857125|+	ENSBTAG00000001692	NDST1	protein_coding		#60
#61	5:52140658:52169113|-	ENSSSCG00000021998	no_name	protein_coding		#61	14:106192640:106306036|+	ENSSSCG00000035347	CYP2C42	protein_coding		#61	10:69201375:69235186|-	ENSSSCG00000011166	ZMYND11	protein_coding		#61	8:116275909:116294261|+	ENSSSCG00000022788	PPA2	protein_coding		#61	8:986797:992003|+	ENSSSCG00000008682	NSD2	protein_coding			#61	8:110403127:110406187|-	ENSBTAG00000012210	C5	protein_coding		#61	28:31810024:31819893|+	ENSBTAG00000052007	LRMDA	protein_coding		#61	17:29650712:29653374|-	ENSBTAG00000012135	LARP1B	protein_coding		#61
#62	8:69649352:69654201|+	ENSSSCG00000008948	ALB	protein_coding		#62	2:102535640:102539766|-	ENSSSCG00000014168	ELL2	protein_coding		#62	18:29135522:29142960|-	ENSSSCG00000016629	no_name	protein_coding		#62	5:42538536:42543247|+	ENSSSCG00000034407	AMN1	protein_coding		#62	6:1051421:1057079|-	ENSSSCG00000035967	ZC3H18	protein_coding			#62	25:2062228:2070822|+	ENSBTAG00000034436	PDPK1	protein_coding		#62	X:135476782:135533067|-	ENSBTAG00000020789	STS	protein_coding		#62	17:10140558:10168577|-	ENSBTAG00000002531	ARHGAP10	protein_coding		#62
#63	X:43052046:43052598|-	ENSSSCG00000021106	GRIPAP1	protein_coding		#63	9:7476477:7481586|-	ENSSSCG00000014820	FCHSD2	protein_coding		#63	X:16498487:16513238|-	ENSSSCG00000012163	RPS6KA3	protein_coding		#63	1:129062736:129078630|-	ENSSSCG00000004729	no_name	protein_coding		#63	7:103654105:103664878|-	ENSSSCG00000002410	CEP128	protein_coding			#63	X:67172361:67185663|-	ENSBTAG00000021790	APOOL	protein_coding		#63	18:39040818:39041267|-	ENSBTAG00000006354	HP	protein_coding		#63	3:110403333:110406110|-	ENSBTAG00000021023	ZMYM4	protein_coding		#63
#64	9:7476477:7481586|-	ENSSSCG00000014820	FCHSD2	protein_coding		#64	1:100589849:100613174|+	ENSSSCG00000004524	SMAD4	protein_coding		#64	6:170137544:170143503|+	ENSSSCG00000003971	SCMH1	protein_coding		#64	3:126564666:126580084|-	ENSSSCG00000008637	TAF1B	protein_coding		#64	3:72262637:72270592|+	ENSSSCG00000023409	TIA1	protein_coding			#64	10:25905504:25908959|+	ENSBTAG00000011396	HNRNPC	protein_coding		#64	23:39361552:39364539|+	ENSBTAG00000012865	DEK	protein_coding		#64	24:41912163:41915779|+	ENSBTAG00000017279	VAPA	protein_coding		#64
#65	1:52134345:52179177|+	ENSSSCG00000004280	RIMS1	protein_coding		#65	5:49941641:49959346|+	ENSSSCG00000000567	SOX5	protein_coding		#65	4:125780951:125783720|+	ENSSSCG00000022534	ZNF644	protein_coding		#65	1:18987937:19005183|-	ENSSSCG00000004114	RAB32	protein_coding		#65	1:18987937:19005183|-	ENSSSCG00000004114	RAB32	protein_coding			#65	12:76953694:76967469|+	ENSBTAG00000010672	PCCA	protein_coding		#65	24:41912163:41915779|+	ENSBTAG00000017279	VAPA	protein_coding		#65	1:97222402:97231235|+	ENSBTAG00000013938	PHC3	protein_coding		#65
#66	4:93738636:93747422|+	ENSSSCG00000006487	CCT3	protein_coding		#66	1:121217325:121230821|+	ENSSSCG00000004636	TRPM7	protein_coding		#66	1:216148994:216177064|+	ENSSSCG00000005205	KIAA2026	protein_coding		#66	3:96249367:96260927|-	ENSSSCG00000008451	no_name	protein_coding		#66	12:34980902:35008491|+	ENSSSCG00000023955	RAD51C	protein_coding			#66	14:81332224:81333613|+	ENSBTAG00000015341	DEPTOR	protein_coding		#66	10:25905504:25908959|+	ENSBTAG00000011396	HNRNPC	protein_coding		#66	6:115815773:115823274|-	ENSBTAG00000021128	ADD1	protein_coding		#66
#67	1:94314526:94315177|+	ENSSSCG00000004490	SETBP1	protein_coding		#67	14:131556703:131576631|-	ENSSSCG00000010699	ATE1	protein_coding		#67	2:141219339:141220554|+	ENSSSCG00000014343	no_name	protein_coding		#67	8:986797:992003|+	ENSSSCG00000008682	NSD2	protein_coding		#67	6:75038900:75043103|+	ENSSSCG00000034484	SPEN	protein_coding			#67	11:13216196:13221078|-	ENSBTAG00000009242	ZNF638	protein_coding		#67	10:61041597:61045205|-	ENSBTAG00000004011	GALK2	protein_coding		#67	5:88298150:88311216|+	ENSBTAG00000019294	ABCC9	protein_coding		#67
#68	4:111245265:111251135|-	ENSSSCG00000006845	STXBP3	protein_coding		#68	13:135421791:135423185|+	ENSSSCG00000011862	MUC13	protein_coding		#68	4:65502956:65508255|+	ENSSSCG00000006196	SLCO5A1	protein_coding		#68	14:62602233:62608494|+	ENSSSCG00000039215	PHYHIPL	protein_coding		#68	2:62307778:62313757|+	ENSSSCG00000022227	BRD4	protein_coding			#68	5:108206131:108212810|+	ENSBTAG00000009050	ADIPOR2	protein_coding		#68	3:93331571:93365353|-	ENSBTAG00000003746	SCP2	protein_coding		#68	20:35918893:35929496|+	ENSBTAG00000010423	LIFR	protein_coding		#68
#69	6:43867656:43870512|+	ENSSSCG00000002869	LSM14A	protein_coding		#69	6:159270025:159295744|-	ENSSSCG00000027114	SCP2	protein_coding		#69	4:129368385:129385680|-	ENSSSCG00000006930	SH3GLB1	protein_coding		#69	2:140023009:140040900|-	ENSSSCG00000029125	FAM13B	protein_coding		#69	12:16209069:16211961|-	ENSSSCG00000017301	TLK2	protein_coding			#69	4:33038822:33054817|+	ENSBTAG00000005653	ABCB4	protein_coding		#69	25:2062228:2070822|+	ENSBTAG00000034436	PDPK1	protein_coding		#69	9:98867741:98889942|+	ENSBTAG00000011593	QKI	protein_coding		#69
#70	15:106074745:106076503|+	ENSSSCG00000016113	BMPR2	protein_coding		#70	15:106074745:106076503|+	ENSSSCG00000016113	BMPR2	protein_coding		#70	4:105822617:105823970|+	ENSSSCG00000006752	CSDE1	protein_coding		#70	4:29058485:29068902|-	ENSSSCG00000006032	EMC2	protein_coding		#70	7:229159:252991|-	ENSSSCG00000000985	EXOC2	protein_coding			#70	3:85848224:85870854|+	ENSBTAG00000051542	no_name	protein_coding		#70	12:12026662:12030246|-	ENSBTAG00000001133	VWA8	protein_coding		#70	3:82964292:82965133|+	ENSBTAG00000019877	DOCK7	protein_coding		#70
#71	3:112636836:112653047|-	ENSSSCG00000030643	SELENOI	protein_coding		#71	14:14989269:14992789|+	ENSSSCG00000026044	FDFT1	protein_coding		#71	1:248463644:248474020|+	ENSSSCG00000005436	RAD23B	protein_coding		#71	6:29344145:29357287|+	ENSSSCG00000034521	NUDT21	protein_coding		#71	9:131264260:131268491|-	ENSSSCG00000015600	DTL	protein_coding			#71	3:82964292:82965133|+	ENSBTAG00000019877	DOCK7	protein_coding		#71	27:38712337:38717082|+	ENSBTAG00000033137	PSD3	protein_coding		#71	5:65453069:65494938|+	ENSBTAG00000011392	MYBPC1	protein_coding		#71
#72	18:44996262:45011080|+	ENSSSCG00000016695	HIBADH	protein_coding		#72	12:16209069:16211961|-	ENSSSCG00000017301	TLK2	protein_coding		#72	6:43867656:43870512|+	ENSSSCG00000002869	LSM14A	protein_coding		#72	3:24520184:24550737|-	ENSSSCG00000007847	no_name	protein_coding		#72	7:20602715:20643868|-	ENSSSCG00000036191	SLC17A2	protein_coding			#72	5:68444370:68485743|-	ENSBTAG00000021875	SLC41A2	protein_coding		#72	19:46134505:46135877|-	ENSBTAG00000012564	KANSL1	protein_coding		#72	23:3019706:3035565|+	ENSBTAG00000005362	RAB23	protein_coding		#72
#73	5:62440890:62443378|+	ENSSSCG00000000660	A2M	protein_coding		#73	3:113272702:113276969|+	ENSSSCG00000008576	no_name	protein_coding		#73	15:739173:743812|+	ENSSSCG00000016397	NEB	protein_coding		#73	3:54832392:54848408|+	ENSSSCG00000008179	REV1	protein_coding		#73	6:166989366:167024441|+	ENSSSCG00000036909	ERI3	protein_coding			#73	2:35172957:35196317|-	ENSBTAG00000006654	TANK	protein_coding		#73	29:40219569:40219939|+	ENSBTAG00000006990	MYRF	protein_coding		#73	3:690466:723408|-	ENSBTAG00000020969	DCAF6	protein_coding		#73
#74	6:7029993:7037336|-	ENSSSCG00000036572	BCO1	protein_coding		#74	15:77219096:77283482|-	ENSSSCG00000015944	TLK1	protein_coding		#74	2:136318557:136320614|-	ENSSSCG00000014296	VDAC1	protein_coding		#74	10:24795545:24799565|-	ENSSSCG00000010928	KDM5B	protein_coding		#74	13:206986083:206990757|+	ENSSSCG00000039085	TRAPPC10	protein_coding			#74	21:49245028:49251806|+	ENSBTAG00000006819	no_name	protein_coding		#74	21:49245028:49251806|+	ENSBTAG00000006819	no_name	protein_coding		#74	23:8831060:8832195|+	ENSBTAG00000009267	UHRF1BP1	protein_coding		#74
#75	5:101790861:101795355|+	ENSSSCG00000036560	PAWR	protein_coding		#75	5:59915032:59935574|+	ENSSSCG00000032097	DUSP16	protein_coding		#75	7:26689736:26693154|-	ENSSSCG00000001485	MLIP	protein_coding		#75	18:54393585:54404485|-	ENSSSCG00000016769	CDK13	protein_coding		#75	6:94838627:94845106|-	ENSSSCG00000003651	RHBDL2	protein_coding			#75	6:108673878:108692821|-	ENSBTAG00000003218	RAB28	protein_coding		#75	9:74363101:74368847|-	ENSBTAG00000001598	MAP7	protein_coding		#75	6:3434253:3439970|-	ENSBTAG00000004942	EXOSC9	protein_coding		#75
#76	2:26502034:26518029|-	ENSSSCG00000013302	CAT	protein_coding		#76	7:65198471:65198799|+	ENSSSCG00000040912	SNX6	protein_coding		#76	7:56259270:56261229|-	ENSSSCG00000044227	NRG4	protein_coding		#76	1:253034154:253056412|-	ENSSSCG00000005466	PTBP3	protein_coding		#76	17:169912:184314|-	ENSSSCG00000007001	no_name	protein_coding			#76	13:42990242:42998700|-	ENSBTAG00000019197	TASOR2	protein_coding		#76	X:74724235:74749815|+	ENSBTAG00000038434	ATRX	protein_coding		#76	21:68046774:68066310|+	ENSBTAG00000013410	MARK3	protein_coding		#76
#77	2:3096936:3098647|-	ENSSSCG00000037451	PPFIA1	protein_coding		#77	9:129557374:129572640|-	ENSSSCG00000015584	PROX1	protein_coding		#77	14:92300011:92306117|-	ENSSSCG00000033323	UBE2D1	protein_coding		#77	1:141920483:141927044|+	ENSSSCG00000004832	UBE3A	protein_coding		#77	6:110866623:110892394|+	ENSSSCG00000003718	TAF4B	protein_coding			#77	5:48450799:48472074|-	ENSBTAG00000044017	MSRB3	protein_coding		#77	1:55939375:55977653|+	ENSBTAG00000013769	NECTIN3	protein_coding		#77	10:14082048:14082877|-	ENSBTAG00000040368	AAGAB	protein_coding		#77
#78	10:63899362:63912175|+	ENSSSCG00000024480	SFMBT2	protein_coding		#78	18:1475202:1481335|-	ENSSSCG00000033272	DNAJB6	protein_coding		#78	6:135651326:135660627|+	ENSSSCG00000003772	ZZZ3	protein_coding		#78	4:99515002:99537986|+	ENSSSCG00000037355	RNF115	protein_coding		#78	15:101575464:101597399|-	ENSSSCG00000016082	BOLL	protein_coding			#78	18:15899757:15920794|+	ENSBTAG00000004806	PHKB	protein_coding		#78	3:82964292:82965133|+	ENSBTAG00000019877	DOCK7	protein_coding		#78	28:44148082:44151536|+	ENSBTAG00000018915	FAM21A	protein_coding		#78
#79	13:89427500:89447329|-	ENSSSCG00000011700	CP	protein_coding		#79	14:131495284:131576631|-	ENSSSCG00000010699	ATE1	protein_coding		#79	8:69374300:69381214|-	ENSSSCG00000024592	ANKRD17	protein_coding		#79	12:34980902:35008491|+	ENSSSCG00000023955	RAD51C	protein_coding		#79	5:22008783:22009750|-	ENSSSCG00000000406	PTGES3	protein_coding			#79	28:31810024:31819893|+	ENSBTAG00000052007	LRMDA	protein_coding		#79	10:10100682:10133104|-	ENSBTAG00000002110	DMGDH	protein_coding		#79	2:36915804:36921540|+	ENSBTAG00000020654	BAZ2B	protein_coding		#79
#80	18:24985701:25003037|+	ENSSSCG00000016613	AASS	protein_coding		#80	8:69649352:69655936|+	ENSSSCG00000008948	ALB	protein_coding		#80	1:39426716:39441609|+	ENSSSCG00000027613	TRDN	protein_coding		#80	7:20602715:20643868|-	ENSSSCG00000036191	SLC17A2	protein_coding		#80	4:6355928:6392035|-	ENSSSCG00000005941	KHDRBS3	protein_coding			#80	1:55939375:55977653|+	ENSBTAG00000013769	NECTIN3	protein_coding		#80	3:23737857:23738654|-	ENSBTAG00000000123	HAO2	protein_coding		#80	25:28389214:28452131|+	ENSBTAG00000008446	TYW1	protein_coding		#80
#81	11:4338230:4345913|+	ENSSSCG00000009300	WASF3	protein_coding		#81	16:23740868:23745763|-	ENSSSCG00000016850	LIFR	protein_coding		#81	13:146211072:146212596|+	ENSSSCG00000011917	NAA50	protein_coding		#81	14:9478894:9505715|-	ENSSSCG00000009652	KCTD9	protein_coding		#81	4:30775952:30818482|-	ENSSSCG00000006037	OXR1	protein_coding			#81	7:46847797:46848546|-	ENSBTAG00000016105	MACROH2A1	protein_coding		#81	11:20394731:20413368|+	ENSBTAG00000032905	RMDN2	protein_coding		#81	11:7364149:7364613|+	ENSBTAG00000001706	SLC9A2	protein_coding		#81
#82	X:39093884:39096063|-	ENSSSCG00000023215	MAOB	protein_coding		#82	4:111245265:111251135|-	ENSSSCG00000006845	STXBP3	protein_coding		#82	12:36150267:36154292|+	ENSSSCG00000017670	no_name	protein_coding		#82	7:110475342:110506262|+	ENSSSCG00000002426	ZC3H14	protein_coding		#82	5:88253162:88273584|+	ENSSSCG00000000902	NR2C1	protein_coding			#82	28:42778074:42787997|+	ENSBTAG00000007876	MAPK8	protein_coding		#82	29:9552574:9575564|+	ENSBTAG00000001657	PICALM	protein_coding		#82	10:81905541:81907387|-	ENSBTAG00000027080	SLC8A3	protein_coding		#82
#83	13:200707865:200731785|+	ENSSSCG00000012062	TTC3	protein_coding		#83	1:94314526:94315177|+	ENSSSCG00000004490	SETBP1	protein_coding		#83	3:26683192:26685606|+	ENSSSCG00000032531	SMG1	protein_coding		#83	12:60348041:60376920|-	ENSSSCG00000018049	SLC5A10	protein_coding		#83	14:140957256:140960561|-	ENSSSCG00000010768	CFAP46	protein_coding			#83	3:89490468:89495015|-	ENSBTAG00000018747	PRKAA2	protein_coding		#83	19:36033437:36034772|+	ENSBTAG00000002267	ANKRD40	protein_coding		#83	21:22731150:22747200|+	ENSBTAG00000015909	PDE8A	protein_coding		#83
#84	2:69853255:69853745|+	ENSSSCG00000028512	LDLR	protein_coding		#84	10:45992308:46027671|+	ENSSSCG00000011045	MINDY3	protein_coding		#84	14:9497311:9498411|-	ENSSSCG00000009652	KCTD9	protein_coding		#84	2:80975761:80992288|+	ENSSSCG00000022508	UIMC1	protein_coding		#84	2:140023009:140040900|-	ENSSSCG00000029125	FAM13B	protein_coding			#84	7:16180446:16180998|-	ENSBTAG00000012687	INSR	protein_coding		#84	11:106636049:106639394|+	ENSBTAG00000012148	EHMT1	protein_coding		#84	22:53600131:53608795|-	ENSBTAG00000003501	SACM1L	protein_coding		#84
#85	11:5503064:5507316|+	ENSSSCG00000009319	PAN3	protein_coding		#85	6:17193645:17201280|-	ENSSSCG00000022609	WWP2	protein_coding		#85	9:19905674:19913189|-	ENSSSCG00000014913	PICALM	protein_coding		#85	14:121316587:121320413|+	ENSSSCG00000010627	PDCD4	protein_coding		#85	2:139698623:139736914|-	ENSSSCG00000014321	KLHL3	protein_coding			#85	9:634608:644205|+	ENSBTAG00000019139	PHF3	protein_coding		#85	7:16180446:16180998|-	ENSBTAG00000012687	INSR	protein_coding		#85	7:107466668:107495239|-	ENSBTAG00000054662	FBXL17	protein_coding		#85
#86	10:25205439:25206443|+	ENSSSCG00000011171	no_name	protein_coding		#86	6:155709579:155724087|-	ENSSSCG00000036145	PRKAA2	protein_coding		#86	13:66493800:66495580|-	ENSSSCG00000011572	SEC13	protein_coding		#86	15:106414677:106431085|+	ENSSSCG00000016117	CARF	protein_coding		#86	12:5159730:5163734|+	ENSSSCG00000017184	PRPSAP1	protein_coding			#86	12:12026662:12030246|-	ENSBTAG00000001133	VWA8	protein_coding		#86	17:48317347:48323243|+	ENSBTAG00000009167	SLC15A4	protein_coding		#86	21:31237592:31241410|-	ENSBTAG00000048792	NRG4	protein_coding		#86
#87	12:11669305:11672541|-	ENSSSCG00000017259	PRKAR1A	protein_coding		#87	10:25205439:25206443|+	ENSSSCG00000011171	no_name	protein_coding		#87	13:200707865:200731785|+	ENSSSCG00000012062	TTC3	protein_coding		#87	3:107609925:107613737|+	ENSSSCG00000008515	MEMO1	protein_coding		#87	1:1654691:1663793|-	ENSSSCG00000004018	AFDN	protein_coding			#87	10:10618644:10622737|+	ENSBTAG00000006751	TENT2	protein_coding		#87	15:65001169:65003995|+	ENSBTAG00000020980	CAT	protein_coding		#87	7:38579114:38581437|+	ENSBTAG00000010543	FGFR4	protein_coding		#87
#88	1:217793462:217794582|+	ENSSSCG00000005224	GLIS3	protein_coding		#88	5:52140658:52169113|-	ENSSSCG00000021998	no_name	protein_coding		#88	1:108482615:108486823|-	ENSSSCG00000028737	USP3	protein_coding		#88	18:1475202:1481335|-	ENSSSCG00000033272	DNAJB6	protein_coding		#88	1:206352675:206354645|+	ENSSSCG00000005180	BNC2	protein_coding			#88	29:36428167:36429241|-	ENSBTAG00000009210	ZBTB44	protein_coding		#88	2:89118712:89126684|+	ENSBTAG00000009725	AOX1	protein_coding		#88	28:9355569:9370294|+	ENSBTAG00000009696	ACTN2	protein_coding		#88
#89	2:138308108:138320744|+	ENSSSCG00000014319	SMAD5	protein_coding		#89	6:69071402:69080408|-	ENSSSCG00000033497	no_name	protein_coding		#89	10:53197802:53202893|-	ENSSSCG00000011085	MLLT10	protein_coding		#89	X:43052046:43052598|-	ENSSSCG00000021106	GRIPAP1	protein_coding		#89	13:108874659:108880840|-	ENSSSCG00000030467	PHC3	protein_coding			#89	3:98890782:98896599|-	ENSBTAG00000019956	CMPK1	protein_coding		#89	16:6039074:6044324|-	ENSBTAG00000040409	no_name	protein_coding		#89	23:6292847:6303867|-	ENSBTAG00000014581	MLIP	protein_coding		#89
#90	12:59319171:59323398|+	ENSSSCG00000050244	no_name	protein_coding		#90	1:261237315:261246048|-	ENSSSCG00000005514	RAB14	protein_coding		#90	14:92300011:92309354|-	ENSSSCG00000035762	no_name	protein_coding		#90	14:29689596:29716650|+	ENSSSCG00000009779	MPHOSPH9	protein_coding		#90	11:5503064:5507316|+	ENSSSCG00000009319	PAN3	protein_coding			#90	25:18180090:18186644|+	ENSBTAG00000019423	ACSM2B	protein_coding		#90	28:42778074:42787997|+	ENSBTAG00000007876	MAPK8	protein_coding		#90	26:24551819:24555665|+	ENSBTAG00000001017	SLK	protein_coding		#90
#91	7:103654105:103664878|-	ENSSSCG00000002410	CEP128	protein_coding		#91	6:43867656:43870512|+	ENSSSCG00000002869	LSM14A	protein_coding		#91	6:170449953:170456107|-	ENSSSCG00000003976	NFYC	protein_coding		#91	1:169468879:169482865|-	ENSSSCG00000004979	MYO9A	protein_coding		#91	5:3717599:3729566|-	ENSSSCG00000024864	ATXN10	protein_coding			#91	1:149330701:149351461|+	ENSBTAG00000008167	TTC3	protein_coding		#91	27:19970317:19972969|-	ENSBTAG00000010355	VPS37A	protein_coding		#91	22:59616479:59617659|-	ENSBTAG00000011547	KBTBD12	protein_coding		#91
#92	14:106192640:106306036|+	ENSSSCG00000035347	CYP2C42	protein_coding		#92	11:25081806:25107399|+	ENSSSCG00000029837	VWA8	protein_coding		#92	16:36278272:36285749|+	ENSSSCG00000016922	GPBP1	protein_coding		#92	3:32558923:32577584|-	ENSSSCG00000020675	ATF7IP2	protein_coding		#92	10:24768865:24779098|-	ENSSSCG00000010928	KDM5B	protein_coding			#92	26:786533:801014|+	ENSBTAG00000011197	IPMK	protein_coding		#92	16:6303152:6309057|-	ENSBTAG00000023177	CFH	protein_coding		#92	18:18201889:18251560|-	ENSBTAG00000017397	ZNF423	protein_coding		#92
#93	2:15322374:15323114|-	ENSSSCG00000013235	MADD	protein_coding		#93	14:106196461:106203815|+	ENSSSCG00000035347	CYP2C42	protein_coding		#93	2:138308108:138308679|+	ENSSSCG00000014319	SMAD5	protein_coding		#93	6:165903477:165929040|+	ENSSSCG00000003917	TESK2	protein_coding		#93	X:46954876:46959763|-	ENSSSCG00000012332	WNK3	protein_coding			#93	13:77256085:77271195|-	ENSBTAG00000000241	STAU1	protein_coding		#93	8:110403127:110411604|-	ENSBTAG00000012210	C5	protein_coding		#93	X:35585132:35589397|+	ENSBTAG00000011648	TMLHE	protein_coding		#93
#94	1:254693747:254695049|-	ENSSSCG00000005485	AMBP	protein_coding		#94	4:99515002:99537986|+	ENSSSCG00000037355	RNF115	protein_coding		#94	3:53073337:53077591|-	ENSSSCG00000008167	CNOT11	protein_coding		#94	3:83349427:83384802|+	ENSSSCG00000008394	FANCL	protein_coding		#94	7:65198471:65198799|+	ENSSSCG00000040912	SNX6	protein_coding			#94	9:15276391:15293472|+	ENSBTAG00000005869	SENP6	protein_coding		#94	14:60175681:60193334|+	ENSBTAG00000021887	DPYS	protein_coding		#94	23:6283926:6303867|-	ENSBTAG00000014581	MLIP	protein_coding		#94
#95	3:6630994:6645357|+	ENSSSCG00000023320	CYP3A29	protein_coding		#95	7:20602715:20643868|-	ENSSSCG00000036191	SLC17A2	protein_coding		#95	13:32471839:32478114|+	ENSSSCG00000011394	RBM6	protein_coding		#95	8:118118887:118125413|+	ENSSSCG00000009162	SLC9B1	protein_coding		#95	18:1475202:1481335|-	ENSSSCG00000033272	DNAJB6	protein_coding			#95	27:38712337:38717082|+	ENSBTAG00000033137	PSD3	protein_coding		#95	1:135597613:135599849|-	ENSBTAG00000007273	TF	protein_coding		#95	13:5466461:5467998|+	ENSBTAG00000048432	BTBD3	protein_coding		#95
#96	14:106581108:106594352|+	ENSSSCG00000035347	CYP2C42	protein_coding		#96	12:11669305:11672541|-	ENSSSCG00000017259	PRKAR1A	protein_coding		#96	5:82627006:82628489|-	ENSSSCG00000000866	MYBPC1	protein_coding		#96	6:54801798:54802488|+	ENSSSCG00000003199	AP2A1	protein_coding		#96	4:94216681:94220967|+	ENSSSCG00000006510	no_name	protein_coding			#96	5:116868517:116871682|+	ENSBTAG00000021803	GRAMD4	protein_coding		#96	10:82583562:82585269|+	ENSBTAG00000012565	PCNX1	protein_coding		#96	3:52289851:52329861|+	ENSBTAG00000011200	ZNF644	protein_coding		#96
#97	15:77219096:77283482|-	ENSSSCG00000015944	TLK1	protein_coding		#97	8:69649352:69654201|+	ENSSSCG00000008948	ALB	protein_coding		#97	2:136907205:136907907|+	ENSSSCG00000014304	SEC24A	protein_coding		#97	4:129378276:129385680|-	ENSSSCG00000006930	SH3GLB1	protein_coding		#97	13:26160700:26169083|+	ENSSSCG00000011284	NKTR	protein_coding			#97	16:70590605:70594568|+	ENSBTAG00000003702	ANGEL2	protein_coding		#97	1:55939375:55956493|+	ENSBTAG00000013769	NECTIN3	protein_coding		#97	6:67896560:67896770|-	ENSBTAG00000014601	SGCB	protein_coding		#97
#98	10:48911447:48916899|-	ENSSSCG00000011064	ACBD5	protein_coding		#98	1:216148994:216177064|+	ENSSSCG00000005205	KIAA2026	protein_coding		#98	3:26701498:26703165|+	ENSSSCG00000032531	SMG1	protein_coding		#98	13:79309592:79342130|-	ENSSSCG00000026746	no_name	protein_coding		#98	6:91566040:91575552|+	ENSSSCG00000003627	ZMYM4	protein_coding			#98	11:78513751:78528973|+	ENSBTAG00000011155	PUM2	protein_coding		#98	17:58092152:58123816|-	ENSBTAG00000036183	FBXW8	protein_coding		#98	24:57998966:58014383|+	ENSBTAG00000013588	ZNF532	protein_coding		#98
#99	15:93992833:94001331|+	ENSSSCG00000016036	WDR75	protein_coding		#99	6:37151566:37166517|-	ENSSSCG00000002844	PHKB	protein_coding		#99	4:50413104:50416871|-	ENSSSCG00000006137	WWP1	protein_coding		#99	10:29037749:29038934|+	ENSSSCG00000010952	TUT7	protein_coding		#99	2:3096936:3098647|-	ENSSSCG00000037451	PPFIA1	protein_coding			#99	15:31669431:31683998|+	ENSBTAG00000018213	TBCEL	protein_coding		#99	8:29499119:29515508|+	ENSBTAG00000006197	ZDHHC21	protein_coding		#99	4:106726631:106727227|+	ENSBTAG00000009182	CLCN1	protein_coding		#99
#100	16:23735575:23745763|-	ENSSSCG00000016850	LIFR	protein_coding		#100	5:3717599:3729566|-	ENSSSCG00000024864	ATXN10	protein_coding		#100	3:18559246:18560385|+	ENSSSCG00000007805	ATP2A1	protein_coding		#100	X:20243401:20247157|+	ENSSSCG00000021322	no_name	protein_coding		#100	15:48381595:48382047|+	ENSSSCG00000034942	STAR	protein_coding			#100	21:61231622:61240569|-	ENSBTAG00000012833	ATG2B	protein_coding		#100	3:89490468:89495015|-	ENSBTAG00000018747	PRKAA2	protein_coding		#100	1:149330701:149351461|+	ENSBTAG00000008167	TTC3	protein_coding		#100
[truncated: 24 more columns]
