# Supplementary material for: Comparative Analysis of the Circular Transcriptome in Muscle, Liver, and Testis in Three Livestock Species
Source: Front Genet. 2021 May 10;12:665153. doi: 10.3389/fgene.2021.665153 (PMC8141914; doi:10.3389/fgene.2021.665153)
Supplement: Supplementary File 1 — Some features relative to circRNAs characterization (CE2 + CIRI2). [file Data_Sheet_1.ZIP › Add_Table-B.txt]

	Pig-liver-5-7						Pig-liver-8-10						Pig-muscle						Pig-testis-P						Pig-testis-A						Cattle-liver-1-12						Cattle-liver-13-15						Cattle-muscle						Cattle-Testis-Y
#1	ENSSSCG00000035347	CYP2C42	protein_coding	14:106668471:106699156|+,14:106668127:106699156|+,14:106581108:106594352|+,14:106581108:106585361|+,14:106294755:106306036|+,14:106294755:106303336|+,14:106294755:106299141|+,14:106294755:106295227|+,14:106196461:106306036|+,14:106196461:106203815|+,14:106192962:106294918|+,14:106192640:106306036|+,14:106192640:106215935|+,14:106192640:106203815|+,14:106192640:106196622|+,14:106192640:106193112|+		#1	ENSSSCG00000035347	CYP2C42	protein_coding	14:106668471:106699156|+,14:106668127:106699156|+,14:106581108:106594352|+,14:106581108:106585361|+,14:106294755:106306036|+,14:106294755:106303336|+,14:106294755:106299141|+,14:106294755:106295227|+,14:106196461:106306036|+,14:106196461:106203815|+,14:106192962:106294918|+,14:106192640:106306036|+,14:106192640:106215935|+,14:106192640:106203815|+,14:106192640:106196622|+,14:106192640:106193112|+		#1	ENSSSCG00000022830	KANSL1L	protein_coding	15:112895497:112896614|-,15:112869862:112896614|-,15:112844151:112896614|-,15:112840120:112896614|-,15:112840120:112870004|-,15:112808097:112896614|-,15:112808097:112870004|-		#1	ENSSSCG00000022830	KANSL1L	protein_coding	15:112895497:112896614|-,15:112869862:112896614|-,15:112844151:112896614|-,15:112840120:112896614|-,15:112840120:112870004|-,15:112808097:112896614|-,15:112808097:112870004|-		#1	ENSSSCG00000024667	MICU2	protein_coding	11:1455411:1463356|-,11:1429035:1463356|-,11:1423811:1463356|-		#1	ENSBTAG00000000172	PFKFB1	protein_coding	X:92416453:92421831|-,X:92407498:92421831|-,X:92395560:92421831|-		#1	ENSBTAG00000000172	PFKFB1	protein_coding	X:92416453:92421831|-,X:92407498:92421831|-,X:92395560:92421831|-		#1	ENSBTAG00000005869	SENP6	protein_coding	9:15328475:15355129|+,9:15328475:15346412|+,9:15312928:15333465|+,9:15312928:15328624|+,9:15293329:15312999|+,9:15293329:15297726|+,9:15276391:15312999|+,9:15276391:15297726|+,9:15276391:15293472|+,9:15276391:15278547|+		#1	ENSBTAG00000043987
#2	ENSSSCG00000015944	TLK1	protein_coding	15:77251048:77283482|-,15:77234645:77283482|-,15:77227958:77231348|-,15:77226316:77283482|-,15:77226316:77231348|-,15:77219096:77283482|-,15:77219096:77221563|-,15:77203627:77283482|-,15:77188244:77219285|-,15:77182971:77283482|-,15:77176706:77191505|-		#2	ENSSSCG00000022830	KANSL1L	protein_coding	15:112895497:112896614|-,15:112869862:112896614|-,15:112844151:112896614|-,15:112840120:112896614|-,15:112840120:112870004|-,15:112808097:112896614|-,15:112808097:112870004|-		#2	ENSSSCG00000035347	CYP2C42	protein_coding	14:106668471:106699156|+,14:106668127:106699156|+,14:106581108:106594352|+,14:106581108:106585361|+,14:106294755:106306036|+,14:106294755:106303336|+,14:106294755:106299141|+,14:106294755:106295227|+,14:106196461:106306036|+,14:106196461:106203815|+,14:106192962:106294918|+,14:106192640:106306036|+,14:106192640:106215935|+,14:106192640:106203815|+,14:106192640:106196622|+,14:106192640:106193112|+		#2	ENSSSCG00000038125	NUP210L	protein_coding	4:95678973:95686937|+,4:95662875:95664165|+,4:95643782:95653050|+,4:95624503:95625489|+,4:95623159:95653050|+,4:95623159:95627346|+,4:95613891:95627346|+,4:95613285:95672448|+,4:95613285:95664165|+,4:95613285:95653050|+,4:95613285:95648111|+,4:95613285:95643975|+,4:95613285:95627346|+,4:95613285:95625489|+,4:95613285:95624649|+,4:95613285:95623358|+,4:95613285:95614047|+,4:95600955:95653050|+,4:9…		#2	ENSSSCG00000022830	KANSL1L	protein_coding	15:112895497:112896614|-,15:112869862:112896614|-,15:112844151:112896614|-,15:112840120:112896614|-,15:112840120:112870004|-,15:112808097:112896614|-,15:112808097:112870004|-		#2	ENSBTAG00000003746	SCP2	protein_coding	3:93380578:93388192|-,3:93380578:93383086|-,3:93365226:93388192|-,3:93365226:93383086|-,3:93345989:93382003|-,3:93345989:93365353|-,3:93341090:93365353|-,3:93331571:93383086|-,3:93331571:93382003|-,3:93331571:93365353|-,3:93331571:93346076|-,3:93331571:93342481|-,3:93313545:93365353|-,3:93313545:93346076|-,3:93301814:93382003|-,3:93301814:93365353|-,3:93301814:93346076|-,3:93301814:93342481|-,3:9…		#2	ENSBTAG00000003746	SCP2	protein_coding	3:93380578:93388192|-,3:93380578:93383086|-,3:93365226:93388192|-,3:93365226:93383086|-,3:93345989:93382003|-,3:93345989:93365353|-,3:93341090:93365353|-,3:93331571:93383086|-,3:93331571:93382003|-,3:93331571:93365353|-,3:93331571:93346076|-,3:93331571:93342481|-,3:93313545:93365353|-,3:93313545:93346076|-,3:93301814:93382003|-,3:93301814:93365353|-,3:93301814:93346076|-,3:93301814:93342481|-,3:9…		#2	ENSBTAG00000010693	LMO7	protein_coding	12:50871938:50875321|+,12:50853138:50875321|+,12:50853138:50860782|+,12:50845385:50873294|+,12:50842014:50873294|+,12:50842014:50844357|+,12:50751878:50793458|+		#2	ENSBTAG00000003218
#3	ENSSSCG00000035581	SUGCT	protein_coding	18:54265572:54270584|-,18:54260018:54270584|-,18:54260018:54266233|-,18:54227234:54270584|-,18:54227234:54266233|-,18:54192243:54270584|-,18:54192243:54260139|-,18:54149861:54270584|-,18:54029578:54040690|-,18:53986049:54040690|-		#3	ENSSSCG00000035581	SUGCT	protein_coding	18:54265572:54270584|-,18:54260018:54270584|-,18:54260018:54266233|-,18:54227234:54270584|-,18:54227234:54266233|-,18:54192243:54270584|-,18:54192243:54260139|-,18:54149861:54270584|-,18:54029578:54040690|-,18:53986049:54040690|-		#3	ENSSSCG00000016397	NEB	protein_coding	15:743707:745925|+,15:739173:747389|+,15:739173:743812|+,15:733099:734562|+,15:707071:715420|+,15:706150:706464|+,15:687281:692199|+,15:658176:659897|+,15:645682:649648|+,15:622249:626964|+,15:622249:623446|+,15:608518:610257|+,15:604791:623446|+,15:601038:611399|+,15:590179:590377|+,15:576102:583558|+		#3	ENSSSCG00000024667	MICU2	protein_coding	11:1455411:1463356|-,11:1429035:1463356|-,11:1423811:1463356|-		#3	ENSSSCG00000010928	KDM5B	protein_coding	10:24795545:24799565|-,10:24795545:24796546|-,10:24788310:24799565|-,10:24781610:24799565|-,10:24781610:24788445|-,10:24781610:24784588|-,10:24778939:24799565|-,10:24778939:24784588|-,10:24776755:24781769|-,10:24776755:24779098|-,10:24774959:24781769|-,10:24774959:24779098|-,10:24770315:24781769|-,10:24770315:24780889|-,10:24770315:24779098|-,10:24768865:24781769|-,10:24768865:24779098|-,10:24768…		#3	ENSBTAG00000021875	SLC41A2	protein_coding	5:68474217:68485743|-,5:68444370:68485743|-,5:68444370:68474942|-,5:68416786:68485743|-,5:68399834:68419418|-,5:68399834:68402667|-,5:68387128:68485743|-,5:68387128:68402667|-		#3	ENSBTAG00000021875	SLC41A2	protein_coding	5:68474217:68485743|-,5:68444370:68485743|-,5:68444370:68474942|-,5:68416786:68485743|-,5:68399834:68419418|-,5:68399834:68402667|-,5:68387128:68485743|-,5:68387128:68402667|-		#3	ENSBTAG00000011392	MYBPC1	protein_coding	5:65492918:65494938|+,5:65477569:65480521|+,5:65474177:65494938|+,5:65474177:65480521|+,5:65453069:65494938|+,5:65453069:65480521|+,5:65453069:65474345|+,5:65450057:65453236|+,5:65450057:65451269|+,5:65420189:65440541|+,5:65420189:65422730|+,5:65420189:65421887|+		#3	ENSBTAG00000009611
#4	ENSSSCG00000008948	ALB	protein_coding	8:69658557:69660801|+,8:69655838:69660801|+,8:69652531:69654201|+,8:69651281:69657110|+,8:69651281:69654201|+,8:69649352:69657110|+,8:69649352:69655936|+,8:69649352:69654201|+,8:69649352:69652746|+,8:69647138:69654201|+		#4	ENSSSCG00000007034	PSD3	protein_coding	17:13008091:13031589|+,17:13008091:13012850|+,17:13008091:13010287|+,17:13008091:13008471|+,17:12935432:12939377|+,17:12888328:12939377|+		#4	ENSSSCG00000004832	UBE3A	protein_coding	1:141953599:141983609|+,1:141920483:141983609|+,1:141920483:141960820|+,1:141920483:141927044|+		#4	ENSSSCG00000010928	KDM5B	protein_coding	10:24795545:24799565|-,10:24795545:24796546|-,10:24788310:24799565|-,10:24781610:24799565|-,10:24781610:24788445|-,10:24781610:24784588|-,10:24778939:24799565|-,10:24778939:24784588|-,10:24776755:24781769|-,10:24776755:24779098|-,10:24774959:24781769|-,10:24774959:24779098|-,10:24770315:24781769|-,10:24770315:24780889|-,10:24770315:24779098|-,10:24768865:24781769|-,10:24768865:24779098|-,10:24768…		#4	ENSSSCG00000038125	NUP210L	protein_coding	4:95678973:95686937|+,4:95662875:95664165|+,4:95643782:95653050|+,4:95624503:95625489|+,4:95623159:95653050|+,4:95623159:95627346|+,4:95613891:95627346|+,4:95613285:95672448|+,4:95613285:95664165|+,4:95613285:95653050|+,4:95613285:95648111|+,4:95613285:95643975|+,4:95613285:95627346|+,4:95613285:95625489|+,4:95613285:95624649|+,4:95613285:95623358|+,4:95613285:95614047|+,4:95600955:95653050|+,4:9…		#4	ENSBTAG00000008805	USP3	protein_coding	10:46480908:46485029|-,10:46463705:46485029|-,10:46460072:46485029|-,10:46455046:46485029|-,10:46455046:46463789|-,10:46417610:46419244|-		#4	ENSBTAG00000008805	USP3	protein_coding	10:46480908:46485029|-,10:46463705:46485029|-,10:46460072:46485029|-,10:46455046:46485029|-,10:46455046:46463789|-,10:46417610:46419244|-		#4	ENSBTAG00000020796	UBE2D1	protein_coding	26:672754:676552|-		#4	ENSBTAG00000012687
#5	ENSSSCG00000007034	PSD3	protein_coding	17:13008091:13031589|+,17:13008091:13012850|+,17:13008091:13010287|+,17:13008091:13008471|+,17:12935432:12939377|+,17:12888328:12939377|+		#5	ENSSSCG00000011933	NECTIN3	protein_coding	13:148522544:148534946|-,13:148522544:148526436|-,13:148517272:148534946|-,13:148496645:148534946|-,13:148496645:148499206|-		#5	ENSSSCG00000035581	SUGCT	protein_coding	18:54265572:54270584|-,18:54260018:54270584|-,18:54260018:54266233|-,18:54227234:54270584|-,18:54227234:54266233|-,18:54192243:54270584|-,18:54192243:54260139|-,18:54149861:54270584|-,18:54029578:54040690|-,18:53986049:54040690|-		#5	ENSSSCG00000006487	CCT3	protein_coding	4:93744901:93750841|+,4:93744901:93749340|+,4:93744901:93747422|+,4:93738636:93752407|+,4:93738636:93750841|+,4:93738636:93749340|+,4:93738636:93747422|+,4:93738636:93745088|+,4:93738636:93742580|+,4:93737416:93738733|+,4:93736188:93747422|+,4:93736188:93738733|+		#5	ENSSSCG00000006202	CSPP1	protein_coding	4:67700131:67722071|-,4:67698423:67724881|-,4:67698423:67722071|-,4:67698423:67706849|-,4:67687551:67689219|-,4:67679792:67689219|-,4:67677103:67687622|-,4:67669925:67706849|-,4:67669925:67689219|-,4:67669925:67687622|-,4:67669925:67684464|-,4:67669925:67672098|-,4:67660916:67687622|-,4:67653809:67657468|-,4:67646676:67649863|-,4:67638104:67649863|-		#5	ENSBTAG00000005869	SENP6	protein_coding	9:15328475:15355129|+,9:15328475:15346412|+,9:15312928:15333465|+,9:15312928:15328624|+,9:15293329:15312999|+,9:15293329:15297726|+,9:15276391:15312999|+,9:15276391:15297726|+,9:15276391:15293472|+,9:15276391:15278547|+		#5	ENSBTAG00000020980	CAT	protein_coding	15:65001169:65009919|+,15:65001169:65003995|+,15:64996856:65008096|+,15:64991879:65003995|+,15:64991879:65001308|+,15:64991879:64997661|+,15:64988446:65008096|+,15:64988446:65001308|+,15:64988446:64997661|+,15:64988446:64992699|+,15:64988446:64991330|+		#5	ENSBTAG00000009707	MYL1	protein_coding	2:98102927:98103633|-		#5	ENSBTAG00000008805
#6	ENSSSCG00000011933	NECTIN3	protein_coding	13:148522544:148534946|-,13:148522544:148526436|-,13:148517272:148534946|-,13:148496645:148534946|-,13:148496645:148499206|-		#6	ENSSSCG00000015944	TLK1	protein_coding	15:77251048:77283482|-,15:77234645:77283482|-,15:77227958:77231348|-,15:77226316:77283482|-,15:77226316:77231348|-,15:77219096:77283482|-,15:77219096:77221563|-,15:77203627:77283482|-,15:77188244:77219285|-,15:77182971:77283482|-,15:77176706:77191505|-		#6	ENSSSCG00000008948	ALB	protein_coding	8:69658557:69660801|+,8:69655838:69660801|+,8:69652531:69654201|+,8:69651281:69657110|+,8:69651281:69654201|+,8:69649352:69657110|+,8:69649352:69655936|+,8:69649352:69654201|+,8:69649352:69652746|+,8:69647138:69654201|+		#6	ENSSSCG00000006202	CSPP1	protein_coding	4:67700131:67722071|-,4:67698423:67724881|-,4:67698423:67722071|-,4:67698423:67706849|-,4:67687551:67689219|-,4:67679792:67689219|-,4:67677103:67687622|-,4:67669925:67706849|-,4:67669925:67689219|-,4:67669925:67687622|-,4:67669925:67684464|-,4:67669925:67672098|-,4:67660916:67687622|-,4:67653809:67657468|-,4:67646676:67649863|-,4:67638104:67649863|-		#6	ENSSSCG00000006487	CCT3	protein_coding	4:93744901:93750841|+,4:93744901:93749340|+,4:93744901:93747422|+,4:93738636:93752407|+,4:93738636:93750841|+,4:93738636:93749340|+,4:93738636:93747422|+,4:93738636:93745088|+,4:93738636:93742580|+,4:93737416:93738733|+,4:93736188:93747422|+,4:93736188:93738733|+		#6	ENSBTAG00000018138	GK5	protein_coding	1:126808840:126810927|+,1:126808840:126809913|+,1:126801130:126810927|+,1:126801130:126809913|+,1:126788625:126809913|+,1:126788625:126801225|+,1:126788625:126790221|+,1:126785385:126810927|+,1:126785385:126801225|+,1:126785385:126790221|+,1:126785385:126788752|+,1:126785385:126786473|+,1:126778436:126790221|+,1:126773239:126801225|+,1:126773239:126790221|+,1:126773239:126786473|+,1:126748044:126…		#6	ENSBTAG00000017121	ALB	protein_coding	6:88499946:88500819|+,6:88494870:88496675|+,6:88490915:88500819|+,6:88490915:88500079|+,6:88490915:88495003|+,6:88488564:88500819|+,6:88486693:88491013|+,6:88486693:88488773|+		#6	ENSBTAG00000000172	PFKFB1	protein_coding	X:92416453:92421831|-,X:92407498:92421831|-,X:92395560:92421831|-		#6	ENSBTAG00000017550
#7	ENSSSCG00000022830	KANSL1L	protein_coding	15:112895497:112896614|-,15:112869862:112896614|-,15:112844151:112896614|-,15:112840120:112896614|-,15:112840120:112870004|-,15:112808097:112896614|-,15:112808097:112870004|-		#7	ENSSSCG00000008948	ALB	protein_coding	8:69658557:69660801|+,8:69655838:69660801|+,8:69652531:69654201|+,8:69651281:69657110|+,8:69651281:69654201|+,8:69649352:69657110|+,8:69649352:69655936|+,8:69649352:69654201|+,8:69649352:69652746|+,8:69647138:69654201|+		#7	ENSSSCG00000007034	PSD3	protein_coding	17:13008091:13031589|+,17:13008091:13012850|+,17:13008091:13010287|+,17:13008091:13008471|+,17:12935432:12939377|+,17:12888328:12939377|+		#7	ENSSSCG00000016117	CARF	protein_coding	15:106459285:106463004|+,15:106449995:106465899|+,15:106444272:106465899|+,15:106444272:106463004|+,15:106444272:106460173|+,15:106444272:106447693|+,15:106428224:106447693|+,15:106420736:106431085|+,15:106420736:106429509|+,15:106420108:106420964|+,15:106414677:106482502|+,15:106414677:106465899|+,15:106414677:106463004|+,15:106414677:106444393|+,15:106414677:106437731|+,15:106414677:106431085|+…		#7	ENSSSCG00000018049	SLC5A10	protein_coding	12:60376418:60376920|-,12:60375324:60376920|-,12:60373333:60376920|-,12:60373333:60376568|-,12:60370049:60376920|-,12:60370049:60376568|-,12:60366857:60376920|-,12:60366857:60376568|-,12:60366857:60373400|-,12:60366857:60370222|-,12:60361137:60376920|-,12:60361137:60376568|-,12:60361137:60373400|-,12:60353451:60376920|-,12:60353451:60376568|-,12:60348041:60376920|-,12:60348041:60376568|-,12:60348…		#7	ENSBTAG00000014823	TXNDC11	protein_coding	25:10410643:10418048|-,25:10399048:10418048|-,25:10399048:10410773|-,25:10370037:10374286|-		#7	ENSBTAG00000014823	TXNDC11	protein_coding	25:10410643:10418048|-,25:10399048:10418048|-,25:10399048:10410773|-,25:10370037:10374286|-		#7	ENSBTAG00000031614	BOLL	protein_coding	2:86287795:86290747|-,2:86283256:86290747|-,2:86270847:86290747|-,2:86260608:86290747|-,2:86260608:86285049|-,2:86247611:86260680|-,2:86240229:86290747|-,2:86240229:86285049|-,2:86240229:86270975|-,2:86240229:86260680|-,2:86240229:86249993|-		#7	ENSBTAG00000010423
#8	ENSSSCG00000008394	FANCL	protein_coding	3:83430344:83436129|+,3:83379413:83384802|+,3:83349427:83384802|+,3:83349427:83358984|+		#8	ENSSSCG00000018049	SLC5A10	protein_coding	12:60376418:60376920|-,12:60375324:60376920|-,12:60373333:60376920|-,12:60373333:60376568|-,12:60370049:60376920|-,12:60370049:60376568|-,12:60366857:60376920|-,12:60366857:60376568|-,12:60366857:60373400|-,12:60366857:60370222|-,12:60361137:60376920|-,12:60361137:60376568|-,12:60361137:60373400|-,12:60353451:60376920|-,12:60353451:60376568|-,12:60348041:60376920|-,12:60348041:60376568|-,12:60348…		#8	ENSSSCG00000014913	PICALM	protein_coding	9:20102421:20104632|-,9:19905674:19913189|-,9:19897759:19913189|-,9:19892115:19913189|-,9:19885864:19913189|-,9:19883797:19913189|-,9:19875265:19913189|-,9:19875265:19880518|-,9:19869730:19913189|-,9:19852497:19861801|-		#8	ENSSSCG00000016107	C2CD6	protein_coding	15:105215551:105240538|-,15:105213191:105240538|-,15:105210328:105215674|-,15:105207422:105215674|-,15:105194537:105196990|-,15:105192556:105215674|-,15:105192556:105196990|-,15:105158607:105215674|-,15:105158607:105207569|-,15:105158607:105196990|-		#8	ENSSSCG00000004008	no_name	protein_coding	1:641933:699595|+,1:641933:653683|+,1:641933:643477|+,1:626316:653683|+,1:617144:619011|+,1:608275:619011|+,1:608275:611340|+,1:602985:619011|+,1:593017:619011|+,1:593017:611340|+,1:593017:598149|+,1:586691:598149|+		#8	ENSBTAG00000020980	CAT	protein_coding	15:65001169:65009919|+,15:65001169:65003995|+,15:64996856:65008096|+,15:64991879:65003995|+,15:64991879:65001308|+,15:64991879:64997661|+,15:64988446:65008096|+,15:64988446:65001308|+,15:64988446:64997661|+,15:64988446:64992699|+,15:64988446:64991330|+		#8	ENSBTAG00000001657	PICALM	protein_coding	29:9596586:9605079|+,29:9585846:9605079|+,29:9585846:9598860|+,29:9582874:9605079|+,29:9581081:9605079|+,29:9567154:9577718|+,29:9559685:9577718|+,29:9552574:9605079|+,29:9552574:9585950|+,29:9552574:9583408|+,29:9552574:9577718|+,29:9552574:9575564|+,29:9552574:9567248|+,29:9552574:9559788|+		#8	ENSBTAG00000038434	ATRX	protein_coding	X:74787717:74845525|+,X:74787717:74828980|+,X:74787717:74790062|+,X:74779995:74790062|+,X:74745864:74749815|+,X:74734797:74790062|+,X:74734797:74749815|+,X:74724235:74845525|+,X:74724235:74828980|+,X:74724235:74790062|+,X:74724235:74749815|+,X:74724235:74745967|+,X:74724235:74734891|+,X:74724235:74725235|+,X:74712672:74790062|+,X:74712672:74749815|+,X:74712672:74734891|+,X:74712672:74725235|+		#8	ENSBTAG00000002531
#9	ENSSSCG00000018049	SLC5A10	protein_coding	12:60376418:60376920|-,12:60375324:60376920|-,12:60373333:60376920|-,12:60373333:60376568|-,12:60370049:60376920|-,12:60370049:60376568|-,12:60366857:60376920|-,12:60366857:60376568|-,12:60366857:60373400|-,12:60366857:60370222|-,12:60361137:60376920|-,12:60361137:60376568|-,12:60361137:60373400|-,12:60353451:60376920|-,12:60353451:60376568|-,12:60348041:60376920|-,12:60348041:60376568|-,12:60348…		#9	ENSSSCG00000008394	FANCL	protein_coding	3:83430344:83436129|+,3:83379413:83384802|+,3:83349427:83384802|+,3:83349427:83358984|+		#9	ENSSSCG00000018049	SLC5A10	protein_coding	12:60376418:60376920|-,12:60375324:60376920|-,12:60373333:60376920|-,12:60373333:60376568|-,12:60370049:60376920|-,12:60370049:60376568|-,12:60366857:60376920|-,12:60366857:60376568|-,12:60366857:60373400|-,12:60366857:60370222|-,12:60361137:60376920|-,12:60361137:60376568|-,12:60361137:60373400|-,12:60353451:60376920|-,12:60353451:60376568|-,12:60348041:60376920|-,12:60348041:60376568|-,12:60348…		#9	ENSSSCG00000015867	PRPF40A	protein_coding	15:60412324:60414442|-,15:60409385:60414442|-,15:60407129:60414442|-,15:60405552:60414442|-,15:60405552:60406142|-,15:60404224:60414442|-,15:60402389:60414442|-,15:60402389:60403463|-,15:60397512:60403463|-,15:60396961:60403463|-,15:60392923:60397057|-		#9	ENSSSCG00000016107	C2CD6	protein_coding	15:105215551:105240538|-,15:105213191:105240538|-,15:105210328:105215674|-,15:105207422:105215674|-,15:105194537:105196990|-,15:105192556:105215674|-,15:105192556:105196990|-,15:105158607:105215674|-,15:105158607:105207569|-,15:105158607:105196990|-		#9	ENSBTAG00000017121	ALB	protein_coding	6:88499946:88500819|+,6:88494870:88496675|+,6:88490915:88500819|+,6:88490915:88500079|+,6:88490915:88495003|+,6:88488564:88500819|+,6:88486693:88491013|+,6:88486693:88488773|+		#9	ENSBTAG00000038434	ATRX	protein_coding	X:74787717:74845525|+,X:74787717:74828980|+,X:74787717:74790062|+,X:74779995:74790062|+,X:74745864:74749815|+,X:74734797:74790062|+,X:74734797:74749815|+,X:74724235:74845525|+,X:74724235:74828980|+,X:74724235:74790062|+,X:74724235:74749815|+,X:74724235:74745967|+,X:74724235:74734891|+,X:74724235:74725235|+,X:74712672:74790062|+,X:74712672:74749815|+,X:74712672:74734891|+,X:74712672:74725235|+		#9	ENSBTAG00000018747	PRKAA2	protein_coding	3:89490468:89507722|-,3:89490468:89495015|-		#9	ENSBTAG00000021158
#10	ENSSSCG00000011166	ZMYND11	protein_coding	10:69212793:69235186|-,10:69201375:69235186|-,10:69175005:69235186|-		#10	ENSSSCG00000011802	KNG1	protein_coding	13:124544437:124552428|+,13:124532389:124546019|+,13:124532389:124534067|+,13:124524483:124552428|+,13:124524483:124546019|+,13:124524483:124534067|+,13:124524483:124532562|+		#10	ENSSSCG00000015944	TLK1	protein_coding	15:77251048:77283482|-,15:77234645:77283482|-,15:77227958:77231348|-,15:77226316:77283482|-,15:77226316:77231348|-,15:77219096:77283482|-,15:77219096:77221563|-,15:77203627:77283482|-,15:77188244:77219285|-,15:77182971:77283482|-,15:77176706:77191505|-		#10	ENSSSCG00000029920	ELF2	protein_coding	8:87800822:87820356|+,8:87799382:87876502|+,8:87799382:87866480|+,8:87799382:87820356|+,8:87799382:87801061|+,8:87789293:87820356|+,8:87787562:87820356|+,8:87787562:87801061|+		#10	ENSSSCG00000015867	PRPF40A	protein_coding	15:60412324:60414442|-,15:60409385:60414442|-,15:60407129:60414442|-,15:60405552:60414442|-,15:60405552:60406142|-,15:60404224:60414442|-,15:60402389:60414442|-,15:60402389:60403463|-,15:60397512:60403463|-,15:60396961:60403463|-,15:60392923:60397057|-		#10	ENSBTAG00000019729	COQ3	protein_coding	9:50387064:50399619|+,9:50387064:50396264|+,9:50387064:50391278|+		#10	ENSBTAG00000032905	RMDN2	protein_coding	11:20397060:20413368|+,11:20394731:20426207|+,11:20394731:20413368|+,11:20394731:20413203|+,11:20388359:20413368|+,11:20388359:20405484|+,11:20383912:20413368|+,11:20383912:20397138|+,11:20383912:20394807|+,11:20383912:20385846|+,11:20365509:20385846|+		#10	ENSBTAG00000003399	SMARCA5	protein_coding	17:14371065:14376252|-,17:14366227:14369083|-,17:14353161:14356650|-,17:14349781:14350241|-		#10	ENSBTAG00000006593
#11	ENSSSCG00000011802	KNG1	protein_coding	13:124544437:124552428|+,13:124532389:124546019|+,13:124532389:124534067|+,13:124524483:124552428|+,13:124524483:124546019|+,13:124524483:124534067|+,13:124524483:124532562|+		#11	ENSSSCG00000011166	ZMYND11	protein_coding	10:69212793:69235186|-,10:69201375:69235186|-,10:69175005:69235186|-		#11	ENSSSCG00000011166	ZMYND11	protein_coding	10:69212793:69235186|-,10:69201375:69235186|-,10:69175005:69235186|-		#11	ENSSSCG00000035581	SUGCT	protein_coding	18:54265572:54270584|-,18:54260018:54270584|-,18:54260018:54266233|-,18:54227234:54270584|-,18:54227234:54266233|-,18:54192243:54270584|-,18:54192243:54260139|-,18:54149861:54270584|-,18:54029578:54040690|-,18:53986049:54040690|-		#11	ENSSSCG00000029920	ELF2	protein_coding	8:87800822:87820356|+,8:87799382:87876502|+,8:87799382:87866480|+,8:87799382:87820356|+,8:87799382:87801061|+,8:87789293:87820356|+,8:87787562:87820356|+,8:87787562:87801061|+		#11	ENSBTAG00000001657	PICALM	protein_coding	29:9596586:9605079|+,29:9585846:9605079|+,29:9585846:9598860|+,29:9582874:9605079|+,29:9581081:9605079|+,29:9567154:9577718|+,29:9559685:9577718|+,29:9552574:9605079|+,29:9552574:9585950|+,29:9552574:9583408|+,29:9552574:9577718|+,29:9552574:9575564|+,29:9552574:9567248|+,29:9552574:9559788|+		#11	ENSBTAG00000005869	SENP6	protein_coding	9:15328475:15355129|+,9:15328475:15346412|+,9:15312928:15333465|+,9:15312928:15328624|+,9:15293329:15312999|+,9:15293329:15297726|+,9:15276391:15312999|+,9:15276391:15297726|+,9:15276391:15293472|+,9:15276391:15278547|+		#11	ENSBTAG00000010423	LIFR	protein_coding	20:35925891:35938938|+,20:35925891:35935005|+,20:35918893:35947086|+,20:35918893:35929496|+,20:35912565:35929496|+,20:35900693:35926061|+,20:35900693:35921379|+,20:35900693:35912729|+,20:35900693:35905467|+		#11	ENSBTAG00000038434
#12	ENSSSCG00000024814	PFKFB1	protein_coding	X:47820220:47826089|-,X:47818209:47826089|-,X:47818209:47822636|-,X:47765552:47799832|-,X:47765552:47775285|-		#12	ENSSSCG00000023320	CYP3A29	protein_coding	3:6763924:6770048|+,3:6742543:6746649|+,3:6682490:6746649|+,3:6682490:6691994|+,3:6682490:6687417|+,3:6657659:6698097|+,3:6651529:6660663|+,3:6641323:6645357|+,3:6636850:6645357|+,3:6633802:6641784|+,3:6630994:6645357|+,3:6630994:6636950|+		#12	ENSSSCG00000010699	ATE1	protein_coding	14:131567407:131576631|-,14:131560093:131576631|-,14:131560093:131560323|-,14:131557992:131576631|-,14:131556703:131576631|-,14:131556703:131560323|-,14:131523391:131576631|-,14:131523391:131569467|-,14:131523391:131560323|-,14:131495284:131576631|-,14:131495284:131560323|-,14:131454716:131576631|-,14:131454716:131560323|-,14:131454716:131498563|-		#12	ENSSSCG00000014913	PICALM	protein_coding	9:20102421:20104632|-,9:19905674:19913189|-,9:19897759:19913189|-,9:19892115:19913189|-,9:19885864:19913189|-,9:19883797:19913189|-,9:19875265:19913189|-,9:19875265:19880518|-,9:19869730:19913189|-,9:19852497:19861801|-		#12	ENSSSCG00000035581	SUGCT	protein_coding	18:54265572:54270584|-,18:54260018:54270584|-,18:54260018:54266233|-,18:54227234:54270584|-,18:54227234:54266233|-,18:54192243:54270584|-,18:54192243:54260139|-,18:54149861:54270584|-,18:54029578:54040690|-,18:53986049:54040690|-		#12	ENSBTAG00000010978	PROX1	protein_coding	16:69568466:69577209|-,16:69562358:69577209|-		#12	ENSBTAG00000018138	GK5	protein_coding	1:126808840:126810927|+,1:126808840:126809913|+,1:126801130:126810927|+,1:126801130:126809913|+,1:126788625:126809913|+,1:126788625:126801225|+,1:126788625:126790221|+,1:126785385:126810927|+,1:126785385:126801225|+,1:126785385:126790221|+,1:126785385:126788752|+,1:126785385:126786473|+,1:126778436:126790221|+,1:126773239:126801225|+,1:126773239:126790221|+,1:126773239:126786473|+,1:126748044:126…		#12	ENSBTAG00000008805	USP3	protein_coding	10:46480908:46485029|-,10:46463705:46485029|-,10:46460072:46485029|-,10:46455046:46485029|-,10:46455046:46463789|-,10:46417610:46419244|-		#12	ENSBTAG00000008167
#13	ENSSSCG00000017259	PRKAR1A	protein_coding	12:11669305:11672541|-,12:11669305:11671052|-		#13	ENSSSCG00000010699	ATE1	protein_coding	14:131567407:131576631|-,14:131560093:131576631|-,14:131560093:131560323|-,14:131557992:131576631|-,14:131556703:131576631|-,14:131556703:131560323|-,14:131523391:131576631|-,14:131523391:131569467|-,14:131523391:131560323|-,14:131495284:131576631|-,14:131495284:131560323|-,14:131454716:131576631|-,14:131454716:131560323|-,14:131454716:131498563|-		#13	ENSSSCG00000008394	FANCL	protein_coding	3:83430344:83436129|+,3:83379413:83384802|+,3:83349427:83384802|+,3:83349427:83358984|+		#13	ENSSSCG00000004008	no_name	protein_coding	1:641933:699595|+,1:641933:653683|+,1:641933:643477|+,1:626316:653683|+,1:617144:619011|+,1:608275:619011|+,1:608275:611340|+,1:602985:619011|+,1:593017:619011|+,1:593017:611340|+,1:593017:598149|+,1:586691:598149|+		#13	ENSSSCG00000004592	SLTM	protein_coding	1:113127999:113131324|+,1:113127999:113128579|+,1:113120457:113126509|+,1:113115995:113131324|+,1:113100914:113116114|+,1:113100914:113102025|+,1:113097706:113113585|+,1:113097706:113102025|+		#13	ENSBTAG00000038434	ATRX	protein_coding	X:74787717:74845525|+,X:74787717:74828980|+,X:74787717:74790062|+,X:74779995:74790062|+,X:74745864:74749815|+,X:74734797:74790062|+,X:74734797:74749815|+,X:74724235:74845525|+,X:74724235:74828980|+,X:74724235:74790062|+,X:74724235:74749815|+,X:74724235:74745967|+,X:74724235:74734891|+,X:74724235:74725235|+,X:74712672:74790062|+,X:74712672:74749815|+,X:74712672:74734891|+,X:74712672:74725235|+		#13	ENSBTAG00000001692	NDST1	protein_coding	7:61890972:61893308|+,7:61874328:61878207|+,7:61853685:61857125|+		#13	ENSBTAG00000006751	TENT2	protein_coding	10:10657810:10669511|+,10:10640097:10650786|+,10:10637914:10657947|+,10:10637914:10650786|+,10:10618644:10667454|+,10:10618644:10622737|+,10:10618644:10619035|+		#13	ENSBTAG00000012128
#14	ENSSSCG00000017256	ABCA6	protein_coding	12:11258621:11268222|+,12:11258621:11261616|+,12:11253177:11268222|+,12:11253177:11266696|+,12:11253177:11259350|+,12:11250188:11268222|+		#14	ENSSSCG00000024814	PFKFB1	protein_coding	X:47820220:47826089|-,X:47818209:47826089|-,X:47818209:47822636|-,X:47765552:47799832|-,X:47765552:47775285|-		#14	ENSSSCG00000011933	NECTIN3	protein_coding	13:148522544:148534946|-,13:148522544:148526436|-,13:148517272:148534946|-,13:148496645:148534946|-,13:148496645:148499206|-		#14	ENSSSCG00000022227	BRD4	protein_coding	2:62312199:62313757|+,2:62307778:62318351|+,2:62307778:62313757|+		#14	ENSSSCG00000016117	CARF	protein_coding	15:106459285:106463004|+,15:106449995:106465899|+,15:106444272:106465899|+,15:106444272:106463004|+,15:106444272:106460173|+,15:106444272:106447693|+,15:106428224:106447693|+,15:106420736:106431085|+,15:106420736:106429509|+,15:106420108:106420964|+,15:106414677:106482502|+,15:106414677:106465899|+,15:106414677:106463004|+,15:106414677:106444393|+,15:106414677:106437731|+,15:106414677:106431085|+…		#14	ENSBTAG00000006819	no_name	protein_coding	21:49252717:49263977|+,21:49245028:49253879|+,21:49245028:49251806|+,21:49245028:49246939|+,21:49234266:49245151|+,21:49234266:49240863|+,21:49234266:49237235|+,21:49228808:49237235|+,21:49222698:49246939|+,21:49222698:49245151|+,21:49222698:49240863|+,21:49222698:49237235|+,21:49222698:49236516|+,21:49222698:49229007|+,21:49203102:49203526|+		#14	ENSBTAG00000010978	PROX1	protein_coding	16:69568466:69577209|-,16:69562358:69577209|-		#14	ENSBTAG00000031890	DOCK1	protein_coding	26:46907456:46922441|+,26:46830422:46860043|+,26:46576269:46606991|+,26:46523095:46606991|+,26:46523095:46579400|+,26:46513189:46523204|+,26:46508260:46523204|+,26:46508260:46513324|+,26:46494598:46513324|+,26:46494598:46508782|+,26:46469959:46482717|+,26:46469959:46478981|+,26:46448482:46468929|+,26:46448482:46462019|+		#14	ENSBTAG00000002578
#15	ENSSSCG00000033497	no_name	protein_coding	6:69210844:69211313|-,6:69179827:69211313|-,6:69170745:69211313|-,6:69170745:69179898|-,6:69106983:69170871|-,6:69106983:69124265|-,6:69071402:69124265|-,6:69071402:69107088|-,6:69071402:69080408|-,6:69046550:69080408|-		#15	ENSSSCG00000010952	TUT7	protein_coding	10:29045534:29045857|+,10:29037749:29038934|+,10:29028958:29035802|+,10:29007620:29015131|+,10:29004980:29035802|+,10:29004980:29015131|+,10:29004272:29007709|+		#15	ENSSSCG00000023320	CYP3A29	protein_coding	3:6763924:6770048|+,3:6742543:6746649|+,3:6682490:6746649|+,3:6682490:6691994|+,3:6682490:6687417|+,3:6657659:6698097|+,3:6651529:6660663|+,3:6641323:6645357|+,3:6636850:6645357|+,3:6633802:6641784|+,3:6630994:6645357|+,3:6630994:6636950|+		#15	ENSSSCG00000020675	ATF7IP2	protein_coding	3:32569998:32577584|-,3:32569055:32577584|-,3:32558923:32577584|-,3:32544048:32569154|-,3:32542588:32569154|-,3:32541538:32577584|-,3:32541538:32570133|-,3:32541538:32544122|-,3:32525816:32542650|-		#15	ENSSSCG00000009276	XPO4	protein_coding	11:1141223:1175446|-,11:1141223:1163643|-,11:1141223:1162797|-,11:1141223:1141776|-,11:1125629:1163643|-,11:1125629:1141776|-,11:1125629:1128292|-,11:1120101:1141776|-,11:1118996:1141776|-,11:1118996:1128292|-,11:1109860:1141776|-		#15	ENSBTAG00000032905	RMDN2	protein_coding	11:20397060:20413368|+,11:20394731:20426207|+,11:20394731:20413368|+,11:20394731:20413203|+,11:20388359:20413368|+,11:20388359:20405484|+,11:20383912:20413368|+,11:20383912:20397138|+,11:20383912:20394807|+,11:20383912:20385846|+,11:20365509:20385846|+		#15	ENSBTAG00000019729	COQ3	protein_coding	9:50387064:50399619|+,9:50387064:50396264|+,9:50387064:50391278|+		#15	ENSBTAG00000009242	ZNF638	protein_coding	11:13232624:13234140|-,11:13216196:13234140|-,11:13216196:13228206|-,11:13216196:13221078|-,11:13216196:13220296|-,11:13196162:13221078|-,11:13188973:13228206|-,11:13188973:13196492|-,11:13178375:13189909|-,11:13178375:13188546|-,11:13178375:13187876|-,11:13178375:13186057|-,11:13162076:13188546|-,11:13162076:13175890|-,11:13162076:13167647|-		#15	ENSBTAG00000003552
#16	ENSSSCG00000014913	PICALM	protein_coding	9:20102421:20104632|-,9:19905674:19913189|-,9:19897759:19913189|-,9:19892115:19913189|-,9:19885864:19913189|-,9:19883797:19913189|-,9:19875265:19913189|-,9:19875265:19880518|-,9:19869730:19913189|-,9:19852497:19861801|-		#16	ENSSSCG00000014913	PICALM	protein_coding	9:20102421:20104632|-,9:19905674:19913189|-,9:19897759:19913189|-,9:19892115:19913189|-,9:19885864:19913189|-,9:19883797:19913189|-,9:19875265:19913189|-,9:19875265:19880518|-,9:19869730:19913189|-,9:19852497:19861801|-		#16	ENSSSCG00000009652	KCTD9	protein_coding	14:9497311:9505715|-,14:9497311:9498411|-,14:9480103:9498411|-,14:9478894:9505715|-,14:9478894:9498411|-,14:9478894:9480356|-		#16	ENSSSCG00000004592	SLTM	protein_coding	1:113127999:113131324|+,1:113127999:113128579|+,1:113120457:113126509|+,1:113115995:113131324|+,1:113100914:113116114|+,1:113100914:113102025|+,1:113097706:113113585|+,1:113097706:113102025|+		#16	ENSSSCG00000014428	HTR4	protein_coding	2:149903262:149912495|-,2:149811998:149813799|-,2:149795385:149912495|-,2:149795385:149813799|-,2:149795385:149799967|-,2:149795385:149795954|-		#16	ENSBTAG00000012210	C5	protein_coding	8:110426049:110428953|-,8:110411477:110421026|-,8:110403127:110426212|-,8:110403127:110411604|-,8:110403127:110406187|-,8:110401420:110411604|-,8:110401420:110406187|-,8:110393431:110406187|-,8:110393431:110399547|-,8:110380010:110399547|-,8:110371643:110381486|-,8:110371643:110373818|-,8:110362949:110406187|-,8:110348549:110406187|-,8:110348549:110349345|-		#16	ENSBTAG00000010672	PCCA	protein_coding	12:77050121:77051010|+,12:77016321:77084656|+,12:77016321:77051010|+,12:77016321:77050224|+,12:77016321:77025467|+,12:76992561:77104396|+,12:76992561:77084656|+,12:76992561:77050224|+,12:76992561:77025467|+,12:76960421:76967469|+,12:76953694:76994401|+,12:76953694:76967469|+,12:76932932:76967469|+,12:76824077:76869268|+		#16	ENSBTAG00000047550	KIAA2026	protein_coding	8:38740557:38780187|+,8:38740557:38760280|+,8:38740557:38741975|+,8:38717329:38780187|+,8:38717329:38760280|+,8:38717329:38741975|+		#16	ENSBTAG00000019729
#17	ENSSSCG00000011103	PARD3	protein_coding	10:57297658:57351952|-,10:57250367:57297790|-,10:57250367:57252743|-,10:57211006:57236044|-,10:57184078:57212680|-,10:57167880:57212680|-,10:57167880:57168112|-,10:57126905:57137646|-		#17	ENSSSCG00000015867	PRPF40A	protein_coding	15:60412324:60414442|-,15:60409385:60414442|-,15:60407129:60414442|-,15:60405552:60414442|-,15:60405552:60406142|-,15:60404224:60414442|-,15:60402389:60414442|-,15:60402389:60403463|-,15:60397512:60403463|-,15:60396961:60403463|-,15:60392923:60397057|-		#17	ENSSSCG00000024814	PFKFB1	protein_coding	X:47820220:47826089|-,X:47818209:47826089|-,X:47818209:47822636|-,X:47765552:47799832|-,X:47765552:47775285|-		#17	ENSSSCG00000018049	SLC5A10	protein_coding	12:60376418:60376920|-,12:60375324:60376920|-,12:60373333:60376920|-,12:60373333:60376568|-,12:60370049:60376920|-,12:60370049:60376568|-,12:60366857:60376920|-,12:60366857:60376568|-,12:60366857:60373400|-,12:60366857:60370222|-,12:60361137:60376920|-,12:60361137:60376568|-,12:60361137:60373400|-,12:60353451:60376920|-,12:60353451:60376568|-,12:60348041:60376920|-,12:60348041:60376568|-,12:60348…		#17	ENSSSCG00000015944	TLK1	protein_coding	15:77251048:77283482|-,15:77234645:77283482|-,15:77227958:77231348|-,15:77226316:77283482|-,15:77226316:77231348|-,15:77219096:77283482|-,15:77219096:77221563|-,15:77203627:77283482|-,15:77188244:77219285|-,15:77182971:77283482|-,15:77176706:77191505|-		#17	ENSBTAG00000021887	DPYS	protein_coding	14:60190646:60193334|+,14:60175681:60225592|+,14:60175681:60193334|+,14:60175681:60177587|+,14:60170004:60193334|+,14:60170004:60177587|+		#17	ENSBTAG00000012210	C5	protein_coding	8:110426049:110428953|-,8:110411477:110421026|-,8:110403127:110426212|-,8:110403127:110411604|-,8:110403127:110406187|-,8:110401420:110411604|-,8:110401420:110406187|-,8:110393431:110406187|-,8:110393431:110399547|-,8:110380010:110399547|-,8:110371643:110381486|-,8:110371643:110373818|-,8:110362949:110406187|-,8:110348549:110406187|-,8:110348549:110349345|-		#17	ENSBTAG00000025853	HOMER1	protein_coding	10:10488329:10499191|-,10:10480143:10499191|-,10:10480143:10492116|-,10:10431476:10499191|-,10:10431476:10436315|-,10:10431476:10432276|-		#17	ENSBTAG00000021600
#18	ENSSSCG00000010627	PDCD4	protein_coding	14:121325635:121330061|+,14:121318649:121325750|+,14:121316587:121331392|+,14:121316587:121330061|+,14:121316587:121320413|+,14:121316587:121318744|+,14:121310319:121331392|+,14:121310319:121330061|+,14:121310319:121320413|+,14:121310319:121316890|+		#18	ENSSSCG00000017259	PRKAR1A	protein_coding	12:11669305:11672541|-,12:11669305:11671052|-		#18	ENSSSCG00000016850	LIFR	protein_coding	16:23743902:23745763|-,16:23740868:23745763|-,16:23735575:23745763|-,16:23719567:23745763|-,16:23655568:23745763|-		#18	ENSSSCG00000015944	TLK1	protein_coding	15:77251048:77283482|-,15:77234645:77283482|-,15:77227958:77231348|-,15:77226316:77283482|-,15:77226316:77231348|-,15:77219096:77283482|-,15:77219096:77221563|-,15:77203627:77283482|-,15:77188244:77219285|-,15:77182971:77283482|-,15:77176706:77191505|-		#18	ENSSSCG00000020675	ATF7IP2	protein_coding	3:32569998:32577584|-,3:32569055:32577584|-,3:32558923:32577584|-,3:32544048:32569154|-,3:32542588:32569154|-,3:32541538:32577584|-,3:32541538:32570133|-,3:32541538:32544122|-,3:32525816:32542650|-		#18	ENSBTAG00000020238	RIMS1	protein_coding	9:11587056:11624268|+,9:11587056:11593094|+,9:11574520:11624268|+,9:11560180:11624268|+		#18	ENSBTAG00000003399	SMARCA5	protein_coding	17:14371065:14376252|-,17:14366227:14369083|-,17:14353161:14356650|-,17:14349781:14350241|-		#18	ENSBTAG00000018437	SMC5	protein_coding	8:46492157:46507848|+,8:46492157:46500554|+,8:46492157:46494254|+,8:46462129:46507848|+,8:46462129:46500554|+,8:46462129:46466576|+,8:46458784:46466576|+,8:46458784:46462270|+,8:46417535:46466576|+,8:46417535:46429940|+		#18	ENSBTAG00000046612
#19	ENSSSCG00000010699	ATE1	protein_coding	14:131567407:131576631|-,14:131560093:131576631|-,14:131560093:131560323|-,14:131557992:131576631|-,14:131556703:131576631|-,14:131556703:131560323|-,14:131523391:131576631|-,14:131523391:131569467|-,14:131523391:131560323|-,14:131495284:131576631|-,14:131495284:131560323|-,14:131454716:131576631|-,14:131454716:131560323|-,14:131454716:131498563|-		#19	ENSSSCG00000017256	ABCA6	protein_coding	12:11258621:11268222|+,12:11258621:11261616|+,12:11253177:11268222|+,12:11253177:11266696|+,12:11253177:11259350|+,12:11250188:11268222|+		#19	ENSSSCG00000036428	no_name	lncRNA	3:28903671:28904794|-		#19	ENSSSCG00000004979	MYO9A	protein_coding	1:169556196:169559446|-,1:169551754:169559446|-,1:169549659:169559446|-,1:169540496:169559446|-,1:169530569:169559446|-,1:169521967:169559446|-,1:169521967:169542820|-,1:169521967:169540623|-,1:169513192:169559446|-,1:169509962:169559446|-,1:169509962:169542820|-,1:169503332:169559446|-,1:169503332:169542820|-,1:169491975:169559446|-,1:169482789:169559446|-,1:169482789:169542820|-,1:169468879:169…		#19	ENSSSCG00000004979	MYO9A	protein_coding	1:169556196:169559446|-,1:169551754:169559446|-,1:169549659:169559446|-,1:169540496:169559446|-,1:169530569:169559446|-,1:169521967:169559446|-,1:169521967:169542820|-,1:169521967:169540623|-,1:169513192:169559446|-,1:169509962:169559446|-,1:169509962:169542820|-,1:169503332:169559446|-,1:169503332:169542820|-,1:169491975:169559446|-,1:169482789:169559446|-,1:169482789:169542820|-,1:169468879:169…		#19	ENSBTAG00000033137	PSD3	protein_coding	27:38912547:38928670|+,27:38912547:38915610|+,27:38852041:38884759|+,27:38825517:38852235|+,27:38712337:38852235|+,27:38712337:38734619|+,27:38712337:38717082|+,27:38712337:38714536|+,27:38642217:38642613|+,27:38597090:38642613|+,27:38597090:38637165|+		#19	ENSBTAG00000001133	VWA8	protein_coding	12:12026662:12052111|-,12:12026662:12030246|-,12:12012724:12052111|-,12:11995364:12030246|-,12:11995364:12012892|-,12:11995364:12007299|-,12:11943664:11953625|-,12:11933828:11970915|-,12:11933828:11953625|-,12:11933828:11950875|-,12:11909573:11953625|-,12:11842681:11848738|-,12:11821948:11848738|-,12:11727140:11731351|-,12:11699380:11731351|-,12:11678393:11727297|-,12:11678393:11679770|-		#19	ENSBTAG00000014884	HIPK3	protein_coding	15:63947057:63949982|+,15:63938615:63949982|+,15:63908513:63938739|+,15:63908513:63909612|+		#19	ENSBTAG00000016313
#20	ENSSSCG00000004636	TRPM7	protein_coding	1:121220382:121230821|+,1:121217325:121238262|+,1:121217325:121235683|+,1:121217325:121232977|+,1:121217325:121230821|+,1:121217325:121228255|+,1:121213866:121216490|+,1:121201526:121220450|+,1:121192912:121221648|+,1:121192912:121197117|+,1:121172070:121178619|+,1:121160752:121179866|+,1:121160752:121168527|+		#20	ENSSSCG00000004592	SLTM	protein_coding	1:113127999:113131324|+,1:113127999:113128579|+,1:113120457:113126509|+,1:113115995:113131324|+,1:113100914:113116114|+,1:113100914:113102025|+,1:113097706:113113585|+,1:113097706:113102025|+		#20	ENSSSCG00000004592	SLTM	protein_coding	1:113127999:113131324|+,1:113127999:113128579|+,1:113120457:113126509|+,1:113115995:113131324|+,1:113100914:113116114|+,1:113100914:113102025|+,1:113097706:113113585|+,1:113097706:113102025|+		#20	ENSSSCG00000005941	KHDRBS3	protein_coding	4:6372970:6392035|-,4:6367950:6392035|-,4:6355928:6392035|-,4:6355928:6373087|-,4:6343202:6392035|-,4:6343202:6356068|-,4:6320161:6392035|-,4:6320161:6356068|-		#20	ENSSSCG00000002508	SETD3	protein_coding	7:120464279:120473807|-,7:120425425:120473807|-		#20	ENSBTAG00000010387	MINDY3	protein_coding	13:30373652:30387748|-,13:30360662:30387748|-,13:30355452:30387748|-,13:30355452:30383628|-,13:30355452:30377262|-,13:30334160:30387748|-		#20	ENSBTAG00000021887	DPYS	protein_coding	14:60190646:60193334|+,14:60175681:60225592|+,14:60175681:60193334|+,14:60175681:60177587|+,14:60170004:60193334|+,14:60170004:60177587|+		#20	ENSBTAG00000031917	SCAF8	protein_coding	9:91495459:91498324|+,9:91468616:91472226|+,9:91453728:91472226|+,9:91453728:91465751|+		#20	ENSBTAG00000014230
#21	ENSSSCG00000004018	AFDN	protein_coding	1:1657902:1663793|-,1:1654691:1663793|-,1:1639165:1663793|-,1:1614002:1620039|-,1:1611008:1620039|-,1:1600086:1620039|-,1:1600086:1617463|-,1:1600086:1611154|-		#21	ENSSSCG00000004636	TRPM7	protein_coding	1:121220382:121230821|+,1:121217325:121238262|+,1:121217325:121235683|+,1:121217325:121232977|+,1:121217325:121230821|+,1:121217325:121228255|+,1:121213866:121216490|+,1:121201526:121220450|+,1:121192912:121221648|+,1:121192912:121197117|+,1:121172070:121178619|+,1:121160752:121179866|+,1:121160752:121168527|+		#21	ENSSSCG00000029633	USP24	protein_coding	6:157373124:157376930|+,6:157338882:157345423|+,6:157320561:157345423|+,6:157320561:157338944|+,6:157314064:157315398|+,6:157296062:157297763|+,6:157293186:157307403|+,6:157293186:157297763|+,6:157293186:157294263|+,6:157292035:157294263|+,6:157291048:157320722|+,6:157281815:157282222|+,6:157280252:157282222|+,6:157279318:157282222|+		#21	ENSSSCG00000014428	HTR4	protein_coding	2:149903262:149912495|-,2:149811998:149813799|-,2:149795385:149912495|-,2:149795385:149813799|-,2:149795385:149799967|-,2:149795385:149795954|-		#21	ENSSSCG00000017259	PRKAR1A	protein_coding	12:11669305:11672541|-,12:11669305:11671052|-		#21	ENSBTAG00000001692	NDST1	protein_coding	7:61890972:61893308|+,7:61874328:61878207|+,7:61853685:61857125|+		#21	ENSBTAG00000033137	PSD3	protein_coding	27:38912547:38928670|+,27:38912547:38915610|+,27:38852041:38884759|+,27:38825517:38852235|+,27:38712337:38852235|+,27:38712337:38734619|+,27:38712337:38717082|+,27:38712337:38714536|+,27:38642217:38642613|+,27:38597090:38642613|+,27:38597090:38637165|+		#21	ENSBTAG00000021600	KANSL1L	protein_coding	2:97948825:97949942|-,2:97921263:97949942|-,2:97911402:97949942|-,2:97911402:97921405|-,2:97890633:97949942|-,2:97890633:97921405|-,2:97867585:97921405|-,2:97867585:97890838|-		#21	ENSBTAG00000002076
#22	ENSSSCG00000023320	CYP3A29	protein_coding	3:6763924:6770048|+,3:6742543:6746649|+,3:6682490:6746649|+,3:6682490:6691994|+,3:6682490:6687417|+,3:6657659:6698097|+,3:6651529:6660663|+,3:6641323:6645357|+,3:6636850:6645357|+,3:6633802:6641784|+,3:6630994:6645357|+,3:6630994:6636950|+		#22	ENSSSCG00000005785	PCSK6	protein_coding	1:145634727:145672677|+,1:145634727:145638870|+,1:145606819:145638870|+,1:145568781:145572777|+,1:145555758:145572777|+		#22	ENSSSCG00000029920	ELF2	protein_coding	8:87800822:87820356|+,8:87799382:87876502|+,8:87799382:87866480|+,8:87799382:87820356|+,8:87799382:87801061|+,8:87789293:87820356|+,8:87787562:87820356|+,8:87787562:87801061|+		#22	ENSSSCG00000009779	MPHOSPH9	protein_coding	14:29719863:29721272|+,14:29717748:29718818|+,14:29715522:29716650|+,14:29707709:29710591|+,14:29695892:29710591|+,14:29693400:29710591|+,14:29689596:29716650|+,14:29689596:29707757|+,14:29689596:29696108|+,14:29689596:29693488|+,14:29676248:29684479|+,14:29674051:29689007|+,14:29674051:29684479|+,14:29674051:29680893|+,14:29673473:29718818|+,14:29673473:29710591|+,14:29673473:29696108|+,14:29673…		#22	ENSSSCG00000024201	TASOR	protein_coding	13:38541874:38545830|-,13:38540107:38545830|-,13:38538686:38545830|-,13:38536702:38545830|-,13:38532800:38539423|-,13:38531388:38545830|-,13:38531388:38533670|-,13:38531388:38531676|-,13:38526030:38545830|-,13:38526030:38531676|-,13:38516026:38518464|-,13:38512281:38531676|-,13:38509183:38545830|-,13:38500249:38531676|-,13:38495117:38512688|-		#22	ENSBTAG00000043987	KDM4C	protein_coding	8:38098573:38100865|-,8:38029250:38071091|-,8:38029250:38050594|-,8:38029250:38033518|-,8:37921929:37931519|-,8:37921929:37928264|-,8:37921929:37925802|-		#22	ENSBTAG00000034493	ILRUN	protein_coding	23:8696535:8702462|-,23:8655933:8702462|-,23:8655933:8696733|-,23:8655933:8656262|-		#22	ENSBTAG00000017509	MYPN	protein_coding	28:24655389:24656904|+,28:24630678:24656904|+,28:24622305:24656904|+,28:24622305:24645343|+,28:24622305:24630750|+,28:24622305:24625673|+		#22	ENSBTAG00000017788
#23	ENSSSCG00000015867	PRPF40A	protein_coding	15:60412324:60414442|-,15:60409385:60414442|-,15:60407129:60414442|-,15:60405552:60414442|-,15:60405552:60406142|-,15:60404224:60414442|-,15:60402389:60414442|-,15:60402389:60403463|-,15:60397512:60403463|-,15:60396961:60403463|-,15:60392923:60397057|-		#23	ENSSSCG00000011045	MINDY3	protein_coding	10:46002428:46047270|+,10:46002428:46006364|+,10:45992308:46027671|+,10:45992308:46022353|+,10:45992308:46006364|+,10:45992308:46002543|+		#23	ENSSSCG00000011045	MINDY3	protein_coding	10:46002428:46047270|+,10:46002428:46006364|+,10:45992308:46027671|+,10:45992308:46022353|+,10:45992308:46006364|+,10:45992308:46002543|+		#23	ENSSSCG00000004602	TEX9	protein_coding	1:115575634:115595480|-,1:115575634:115587291|-,1:115575634:115585772|-,1:115575634:115579538|-,1:115553444:115595480|-,1:115553444:115587291|-,1:115553444:115585772|-,1:115553444:115579538|-		#23	ENSSSCG00000009779	MPHOSPH9	protein_coding	14:29719863:29721272|+,14:29717748:29718818|+,14:29715522:29716650|+,14:29707709:29710591|+,14:29695892:29710591|+,14:29693400:29710591|+,14:29689596:29716650|+,14:29689596:29707757|+,14:29689596:29696108|+,14:29689596:29693488|+,14:29676248:29684479|+,14:29674051:29689007|+,14:29674051:29684479|+,14:29674051:29680893|+,14:29673473:29718818|+,14:29673473:29710591|+,14:29673473:29696108|+,14:29673…		#23	ENSBTAG00000010423	LIFR	protein_coding	20:35925891:35938938|+,20:35925891:35935005|+,20:35918893:35947086|+,20:35918893:35929496|+,20:35912565:35929496|+,20:35900693:35926061|+,20:35900693:35921379|+,20:35900693:35912729|+,20:35900693:35905467|+		#23	ENSBTAG00000014884	HIPK3	protein_coding	15:63947057:63949982|+,15:63938615:63949982|+,15:63908513:63938739|+,15:63908513:63909612|+		#23	ENSBTAG00000006907	NEB	protein_coding	2:44642911:44643803|+,2:44641265:44643004|+,2:44639640:44640748|+,2:44636794:44638028|+,2:44636226:44643004|+,2:44636226:44636887|+,2:44633252:44634388|+,2:44626680:44627310|+,2:44625156:44628629|+,2:44622242:44623651|+,2:44545722:44566503|+,2:44526234:44530283|+,2:44525699:44531086|+,2:44523077:44527829|+,2:44518149:44525903|+,2:44517485:44529756|+,2:44514311:44529756|+,2:44511817:44515315|+,2:4…		#23	ENSBTAG00000019877
#24	ENSSSCG00000036428	no_name	lncRNA	3:28903671:28904794|-		#24	ENSSSCG00000010627	PDCD4	protein_coding	14:121325635:121330061|+,14:121318649:121325750|+,14:121316587:121331392|+,14:121316587:121330061|+,14:121316587:121320413|+,14:121316587:121318744|+,14:121310319:121331392|+,14:121310319:121330061|+,14:121310319:121320413|+,14:121310319:121316890|+		#24	ENSSSCG00000015867	PRPF40A	protein_coding	15:60412324:60414442|-,15:60409385:60414442|-,15:60407129:60414442|-,15:60405552:60414442|-,15:60405552:60406142|-,15:60404224:60414442|-,15:60402389:60414442|-,15:60402389:60403463|-,15:60397512:60403463|-,15:60396961:60403463|-,15:60392923:60397057|-		#24	ENSSSCG00000002660	MTHFSD	protein_coding	6:2573742:2574166|+,6:2564304:2574166|+,6:2564304:2569942|+,6:2564304:2567229|+		#24	ENSSSCG00000011340	SMARCC1	protein_coding	13:30544507:30564659|-,13:30544507:30555481|-,13:30544507:30550505|-,13:30544507:30547685|-,13:30538623:30564659|-,13:30538623:30555481|-,13:30533734:30564659|-,13:30524873:30547685|-,13:30522327:30524999|-,13:30516966:30564659|-,13:30516966:30555481|-,13:30516966:30547685|-,13:30516966:30524999|-,13:30512468:30547685|-,13:30503365:30564659|-,13:30503365:30547685|-,13:30503365:30524999|-,13:30500…		#24	ENSBTAG00000005155	ARL13B	protein_coding	1:38340804:38345227|+,1:38333609:38345227|+,1:38333609:38344196|+,1:38333609:38334802|+,1:38302943:38303193|+,1:38290808:38345227|+,1:38290808:38334802|+,1:38290808:38303193|+		#24	ENSBTAG00000011363	EVI5	protein_coding	3:50846730:50884815|+,3:50846730:50855190|+,3:50834008:50835552|+,3:50828296:50884815|+,3:50828296:50855190|+,3:50828296:50846877|+,3:50828296:50835552|+,3:50803813:50884815|+,3:50803813:50855190|+,3:50803813:50835552|+,3:50780879:50791858|+,3:50780879:50783803|+,3:50773442:50803867|+,3:50773442:50791858|+,3:50772339:50803867|+,3:50772339:50791858|+,3:50772339:50783803|+,3:50772339:50774549|+		#24	ENSBTAG00000013856	SSBP2	protein_coding	7:81600437:81620219|-,7:81455853:81469041|-		#24	ENSBTAG00000013856
#25	ENSSSCG00000022788	PPA2	protein_coding	8:116294134:116315074|+,8:116285422:116315074|+,8:116285422:116294261|+,8:116275909:116322315|+,8:116275909:116315074|+,8:116275909:116294261|+,8:116275909:116285509|+,8:116270401:116294261|+,8:116266127:116315074|+,8:116266127:116294261|+,8:116266127:116285509|+,8:116266127:116277454|+		#25	ENSSSCG00000004832	UBE3A	protein_coding	1:141953599:141983609|+,1:141920483:141983609|+,1:141920483:141960820|+,1:141920483:141927044|+		#25	ENSSSCG00000011802	KNG1	protein_coding	13:124544437:124552428|+,13:124532389:124546019|+,13:124532389:124534067|+,13:124524483:124552428|+,13:124524483:124546019|+,13:124524483:124534067|+,13:124524483:124532562|+		#25	ENSSSCG00000017259	PRKAR1A	protein_coding	12:11669305:11672541|-,12:11669305:11671052|-		#25	ENSSSCG00000014913	PICALM	protein_coding	9:20102421:20104632|-,9:19905674:19913189|-,9:19897759:19913189|-,9:19892115:19913189|-,9:19885864:19913189|-,9:19883797:19913189|-,9:19875265:19913189|-,9:19875265:19880518|-,9:19869730:19913189|-,9:19852497:19861801|-		#25	ENSBTAG00000001133	VWA8	protein_coding	12:12026662:12052111|-,12:12026662:12030246|-,12:12012724:12052111|-,12:11995364:12030246|-,12:11995364:12012892|-,12:11995364:12007299|-,12:11943664:11953625|-,12:11933828:11970915|-,12:11933828:11953625|-,12:11933828:11950875|-,12:11909573:11953625|-,12:11842681:11848738|-,12:11821948:11848738|-,12:11727140:11731351|-,12:11699380:11731351|-,12:11678393:11727297|-,12:11678393:11679770|-		#25	ENSBTAG00000021600	KANSL1L	protein_coding	2:97948825:97949942|-,2:97921263:97949942|-,2:97911402:97949942|-,2:97911402:97921405|-,2:97890633:97949942|-,2:97890633:97921405|-,2:97867585:97921405|-,2:97867585:97890838|-		#25	ENSBTAG00000014581	MLIP	protein_coding	23:6292847:6303867|-,23:6283926:6303867|-,23:6271052:6303867|-,23:6271052:6293261|-,23:6257642:6325686|-,23:6257642:6303867|-,23:6257642:6293261|-,23:6231723:6325686|-,23:6231723:6303867|-,23:6207871:6231930|-		#25	ENSBTAG00000012135
#26	ENSSSCG00000005785	PCSK6	protein_coding	1:145634727:145672677|+,1:145634727:145638870|+,1:145606819:145638870|+,1:145568781:145572777|+,1:145555758:145572777|+		#26	ENSSSCG00000009652	KCTD9	protein_coding	14:9497311:9505715|-,14:9497311:9498411|-,14:9480103:9498411|-,14:9478894:9505715|-,14:9478894:9498411|-,14:9478894:9480356|-		#26	ENSSSCG00000029837	VWA8	protein_coding	11:25400318:25437567|+,11:25400318:25415356|+,11:25400318:25405757|+,11:25318968:25343890|+,11:25318968:25328875|+,11:25318968:25321570|+,11:25301638:25306471|+,11:25273270:25281252|+,11:25216544:25240454|+,11:25209179:25240454|+,11:25209179:25224424|+,11:25196949:25240454|+,11:25196949:25224424|+,11:25147792:25152133|+,11:25134100:25137323|+,11:25130959:25152133|+,11:25122740:25152133|+,11:25103…		#26	ENSSSCG00000024201	TASOR	protein_coding	13:38541874:38545830|-,13:38540107:38545830|-,13:38538686:38545830|-,13:38536702:38545830|-,13:38532800:38539423|-,13:38531388:38545830|-,13:38531388:38533670|-,13:38531388:38531676|-,13:38526030:38545830|-,13:38526030:38531676|-,13:38516026:38518464|-,13:38512281:38531676|-,13:38509183:38545830|-,13:38500249:38531676|-,13:38495117:38512688|-		#26	ENSSSCG00000005941	KHDRBS3	protein_coding	4:6372970:6392035|-,4:6367950:6392035|-,4:6355928:6392035|-,4:6355928:6373087|-,4:6343202:6392035|-,4:6343202:6356068|-,4:6320161:6392035|-,4:6320161:6356068|-		#26	ENSBTAG00000003399	SMARCA5	protein_coding	17:14371065:14376252|-,17:14366227:14369083|-,17:14353161:14356650|-,17:14349781:14350241|-		#26	ENSBTAG00000010387	MINDY3	protein_coding	13:30373652:30387748|-,13:30360662:30387748|-,13:30355452:30387748|-,13:30355452:30383628|-,13:30355452:30377262|-,13:30334160:30387748|-		#26	ENSBTAG00000002076	STAU2	protein_coding	14:37023276:37056161|-,14:37023276:37035016|-,14:37013515:37056161|-,14:37013515:37035016|-,14:37013515:37023436|-,14:36953251:36956986|-,14:36948330:37023436|-,14:36948330:37013651|-,14:36948330:36956986|-,14:36938718:37023436|-,14:36938718:36956986|-,14:36897155:37056161|-		#26	ENSBTAG00000014181
#27	ENSSSCG00000011937	MORC1	protein_coding	13:150533572:150539589|+,13:150509085:150517525|+,13:150489880:150517525|+,13:150481201:150517525|+,13:150481201:150490019|+,13:150438195:150457142|+,13:150397059:150416288|+,13:150391328:150457142|+		#27	ENSSSCG00000026044	FDFT1	protein_coding	14:14998677:15001827|+,14:14989269:15001827|+,14:14989269:14998854|+,14:14989269:14992789|+,14:14984500:15001827|+,14:14984500:14992789|+,14:14983401:15001827|+,14:14983401:14992789|+		#27	ENSSSCG00000017259	PRKAR1A	protein_coding	12:11669305:11672541|-,12:11669305:11671052|-		#27	ENSSSCG00000004832	UBE3A	protein_coding	1:141953599:141983609|+,1:141920483:141983609|+,1:141920483:141960820|+,1:141920483:141927044|+		#27	ENSSSCG00000009319	PAN3	protein_coding	11:5587550:5608636|+,11:5587550:5602241|+,11:5577246:5602241|+,11:5577246:5588249|+,11:5577246:5581004|+,11:5546603:5581004|+,11:5524052:5581004|+,11:5524052:5546751|+,11:5503064:5588249|+,11:5503064:5546751|+,11:5503064:5524214|+,11:5503064:5507316|+		#27	ENSBTAG00000023177	CFH	protein_coding	16:6313725:6317358|-,16:6308865:6317358|-,16:6308865:6313802|-,16:6308865:6309057|-,16:6303152:6313802|-,16:6303152:6309057|-,16:6274330:6313802|-,16:6270428:6313802|-,16:6270428:6309057|-,16:6269826:6313802|-,16:6269826:6309057|-,16:6214907:6244280|-,16:6214907:6228212|-,16:6211675:6244280|-,16:6211675:6228212|-,16:6211675:6213076|-,16:6211675:6211849|-		#27	ENSBTAG00000006819	no_name	protein_coding	21:49252717:49263977|+,21:49245028:49253879|+,21:49245028:49251806|+,21:49245028:49246939|+,21:49234266:49245151|+,21:49234266:49240863|+,21:49234266:49237235|+,21:49228808:49237235|+,21:49222698:49246939|+,21:49222698:49245151|+,21:49222698:49240863|+,21:49222698:49237235|+,21:49222698:49236516|+,21:49222698:49229007|+,21:49203102:49203526|+		#27	ENSBTAG00000005946	USP13	protein_coding	1:87431630:87457859|-,1:87418368:87419727|-,1:87382654:87385305|-,1:87380532:87402419|-,1:87380532:87392810|-,1:87380532:87385305|-,1:87380532:87382821|-		#27	ENSBTAG00000019027
#28	ENSSSCG00000033842	CFDP1	protein_coding	6:12234386:12333002|+,6:12234386:12252148|+,6:12234386:12237082|+,6:12234386:12236356|+		#28	ENSSSCG00000022788	PPA2	protein_coding	8:116294134:116315074|+,8:116285422:116315074|+,8:116285422:116294261|+,8:116275909:116322315|+,8:116275909:116315074|+,8:116275909:116294261|+,8:116275909:116285509|+,8:116270401:116294261|+,8:116266127:116315074|+,8:116266127:116294261|+,8:116266127:116285509|+,8:116266127:116277454|+		#28	ENSSSCG00000033497	no_name	protein_coding	6:69210844:69211313|-,6:69179827:69211313|-,6:69170745:69211313|-,6:69170745:69179898|-,6:69106983:69170871|-,6:69106983:69124265|-,6:69071402:69124265|-,6:69071402:69107088|-,6:69071402:69080408|-,6:69046550:69080408|-		#28	ENSSSCG00000009652	KCTD9	protein_coding	14:9497311:9505715|-,14:9497311:9498411|-,14:9480103:9498411|-,14:9478894:9505715|-,14:9478894:9498411|-,14:9478894:9480356|-		#28	ENSSSCG00000008179	REV1	protein_coding	3:54848288:54850266|+,3:54832392:54850266|+,3:54832392:54848408|+,3:54832392:54838629|+,3:54828985:54838629|+,3:54799380:54816635|+,3:54799380:54801088|+,3:54273670:54276460|+,3:54271063:54276460|+		#28	ENSBTAG00000010672	PCCA	protein_coding	12:77050121:77051010|+,12:77016321:77084656|+,12:77016321:77051010|+,12:77016321:77050224|+,12:77016321:77025467|+,12:76992561:77104396|+,12:76992561:77084656|+,12:76992561:77050224|+,12:76992561:77025467|+,12:76960421:76967469|+,12:76953694:76994401|+,12:76953694:76967469|+,12:76932932:76967469|+,12:76824077:76869268|+		#28	ENSBTAG00000005155	ARL13B	protein_coding	1:38340804:38345227|+,1:38333609:38345227|+,1:38333609:38344196|+,1:38333609:38334802|+,1:38302943:38303193|+,1:38290808:38345227|+,1:38290808:38334802|+,1:38290808:38303193|+		#28	ENSBTAG00000019294	ABCC9	protein_coding	5:88349233:88357269|+,5:88342014:88373938|+,5:88327875:88329480|+,5:88317386:88339997|+,5:88317386:88329480|+,5:88298150:88317494|+,5:88298150:88311216|+,5:88292013:88317494|+,5:88292013:88299249|+		#28	ENSBTAG00000017279
#29	ENSSSCG00000004832	UBE3A	protein_coding	1:141953599:141983609|+,1:141920483:141983609|+,1:141920483:141960820|+,1:141920483:141927044|+		#29	ENSSSCG00000006487	CCT3	protein_coding	4:93744901:93750841|+,4:93744901:93749340|+,4:93744901:93747422|+,4:93738636:93752407|+,4:93738636:93750841|+,4:93738636:93749340|+,4:93738636:93747422|+,4:93738636:93745088|+,4:93738636:93742580|+,4:93737416:93738733|+,4:93736188:93747422|+,4:93736188:93738733|+		#29	ENSSSCG00000004602	TEX9	protein_coding	1:115575634:115595480|-,1:115575634:115587291|-,1:115575634:115585772|-,1:115575634:115579538|-,1:115553444:115595480|-,1:115553444:115587291|-,1:115553444:115585772|-,1:115553444:115579538|-		#29	ENSSSCG00000009276	XPO4	protein_coding	11:1141223:1175446|-,11:1141223:1163643|-,11:1141223:1162797|-,11:1141223:1141776|-,11:1125629:1163643|-,11:1125629:1141776|-,11:1125629:1128292|-,11:1120101:1141776|-,11:1118996:1141776|-,11:1118996:1128292|-,11:1109860:1141776|-		#29	ENSSSCG00000022801	S100PBP	protein_coding	6:89127455:89131566|+,6:89127455:89129100|+,6:89122468:89131566|+,6:89122468:89129100|+		#29	ENSBTAG00000009611	PHF21A	protein_coding	15:76111892:76119223|-,15:76105259:76119223|-		#29	ENSBTAG00000020654	BAZ2B	protein_coding	2:37041180:37041826|+,2:36996848:37004494|+,2:36966837:36973587|+,2:36962844:36973587|+,2:36956745:36973587|+,2:36956745:36968695|+,2:36956745:36963109|+,2:36944363:36963109|+,2:36944363:36956956|+,2:36915804:36921540|+,2:36893454:36921540|+		#29	ENSBTAG00000011905	RRAS2	protein_coding	15:38431603:38441711|+,15:38431603:38432981|+		#29	ENSBTAG00000014884
#30	ENSSSCG00000011045	MINDY3	protein_coding	10:46002428:46047270|+,10:46002428:46006364|+,10:45992308:46027671|+,10:45992308:46022353|+,10:45992308:46006364|+,10:45992308:46002543|+		#30	ENSSSCG00000024667	MICU2	protein_coding	11:1455411:1463356|-,11:1429035:1463356|-,11:1423811:1463356|-		#30	ENSSSCG00000003627	ZMYM4	protein_coding	6:91603894:91605991|+,6:91593752:91605991|+,6:91593752:91604006|+,6:91593752:91596635|+,6:91571475:91604006|+,6:91571475:91576562|+,6:91570239:91576562|+,6:91566040:91605991|+,6:91566040:91594295|+,6:91566040:91576562|+,6:91566040:91575552|+,6:91566040:91570358|+,6:91562614:91566185|+,6:91559498:91561270|+,6:91554749:91605991|+,6:91554749:91596635|+,6:91554749:91576562|+,6:91554749:91561270|+,6:9…		#30	ENSSSCG00000003627	ZMYM4	protein_coding	6:91603894:91605991|+,6:91593752:91605991|+,6:91593752:91604006|+,6:91593752:91596635|+,6:91571475:91604006|+,6:91571475:91576562|+,6:91570239:91576562|+,6:91566040:91605991|+,6:91566040:91594295|+,6:91566040:91576562|+,6:91566040:91575552|+,6:91566040:91570358|+,6:91562614:91566185|+,6:91559498:91561270|+,6:91554749:91605991|+,6:91554749:91596635|+,6:91554749:91576562|+,6:91554749:91561270|+,6:9…		#30	ENSSSCG00000000469	LEMD3	protein_coding	5:29660598:29663091|+		#30	ENSBTAG00000020654	BAZ2B	protein_coding	2:37041180:37041826|+,2:36996848:37004494|+,2:36966837:36973587|+,2:36962844:36973587|+,2:36956745:36973587|+,2:36956745:36968695|+,2:36956745:36963109|+,2:36944363:36963109|+,2:36944363:36956956|+,2:36915804:36921540|+,2:36893454:36921540|+		#30	ENSBTAG00000002313	ITPR2	protein_coding	5:83494132:83509221|+,5:83481547:83509221|+,5:83481547:83495552|+,5:83471919:83509221|+,5:83392829:83400981|+,5:83388460:83400981|+,5:83381793:83382775|+,5:83296753:83310027|+,5:83275057:83310027|+,5:83222275:83223877|+,5:83213878:83223877|+,5:83180520:83182600|+,5:83168886:83171824|+,5:83155130:83182600|+,5:83155130:83171824|+,5:83155130:83160374|+,5:83138728:83160374|+,5:83116992:83138773|+,5:8…		#30	ENSBTAG00000012135	LARP1B	protein_coding	17:29650712:29653374|-,17:29649385:29653374|-,17:29644054:29653374|-,17:29640219:29653374|-,17:29640219:29649526|-,17:29627326:29653374|-,17:29622247:29653374|-,17:29557065:29627499|-,17:29557065:29581003|-		#30	ENSBTAG00000020436
#31	ENSSSCG00000004280	RIMS1	protein_coding	1:52146556:52179177|+,1:52134345:52179177|+,1:52130361:52179177|+,1:52130361:52152735|+,1:52123107:52179177|+,1:52123107:52152735|+		#31	ENSSSCG00000015485	SUCO	protein_coding	9:114968309:114976352|+,9:114949605:114964588|+,9:114949605:114951665|+,9:114939348:114944875|+,9:114937098:114988567|+,9:114937098:114969497|+,9:114937098:114951665|+		#31	ENSSSCG00000006137	WWP1	protein_coding	4:50473239:50486463|-,4:50461880:50473330|-,4:50451388:50462793|-,4:50447700:50486463|-,4:50447700:50473330|-,4:50447700:50462793|-,4:50447700:50451687|-,4:50433433:50462793|-,4:50433433:50447885|-,4:50433433:50433773|-,4:50419066:50447885|-,4:50416621:50418702|-,4:50413104:50447885|-,4:50413104:50433773|-,4:50413104:50416871|-,4:50408309:50418702|-,4:50402449:50418702|-,4:50402449:50416871|-,4:5…		#31	ENSSSCG00000011394	RBM6	protein_coding	13:32559767:32563493|+,13:32554727:32560025|+,13:32552936:32556000|+,13:32548616:32557813|+,13:32548616:32551325|+,13:32471839:32541480|+,13:32471839:32506478|+,13:32471839:32478114|+,13:32466923:32541480|+,13:32466923:32506478|+,13:32466923:32475162|+,13:32460815:32506478|+,13:32460815:32478114|+,13:32460815:32467033|+		#31	ENSSSCG00000000406	PTGES3	protein_coding	5:22008783:22009750|-,5:22005743:22009750|-,5:22002455:22009750|-		#31	ENSBTAG00000009655	TNS3	protein_coding	4:74948083:74949436|+,4:74948083:74949265|+,4:74898045:74899224|+,4:74876353:74899224|+,4:74820038:74851663|+		#31	ENSBTAG00000023259	OSBPL1A	protein_coding	24:32516480:32526358|+,24:32446422:32496282|+,24:32446422:32467693|+,24:32378631:32406516|+,24:32378631:32390762|+,24:32375194:32496282|+,24:32375194:32467693|+,24:32375194:32446585|+,24:32375194:32406516|+,24:32367823:32375293|+,24:32367823:32369131|+,24:32349722:32356074|+,24:32320433:32328883|+,24:32316194:32328883|+		#31	ENSBTAG00000001468	SAMD4A	protein_coding	10:67199993:67200512|+		#31	ENSBTAG00000013602
#32	ENSSSCG00000004490	SETBP1	protein_coding	1:94557867:94561324|+,1:94314526:94315177|+		#32	ENSSSCG00000004280	RIMS1	protein_coding	1:52146556:52179177|+,1:52134345:52179177|+,1:52130361:52179177|+,1:52130361:52152735|+,1:52123107:52179177|+,1:52123107:52152735|+		#32	ENSSSCG00000009319	PAN3	protein_coding	11:5587550:5608636|+,11:5587550:5602241|+,11:5577246:5602241|+,11:5577246:5588249|+,11:5577246:5581004|+,11:5546603:5581004|+,11:5524052:5581004|+,11:5524052:5546751|+,11:5503064:5588249|+,11:5503064:5546751|+,11:5503064:5524214|+,11:5503064:5507316|+		#32	ENSSSCG00000000469	LEMD3	protein_coding	5:29660598:29663091|+		#32	ENSSSCG00000023974	PHF21A	protein_coding	2:16381254:16389509|+,2:16373974:16389509|+,2:16373974:16386977|+,2:16373974:16381397|+,2:16373974:16375756|+,2:16347498:16389509|+		#32	ENSBTAG00000012135	LARP1B	protein_coding	17:29650712:29653374|-,17:29649385:29653374|-,17:29644054:29653374|-,17:29640219:29653374|-,17:29640219:29649526|-,17:29627326:29653374|-,17:29622247:29653374|-,17:29557065:29627499|-,17:29557065:29581003|-		#32	ENSBTAG00000005653	ABCB4	protein_coding	4:33038822:33067377|+,4:33038822:33054817|+,4:33038822:33048562|+,4:33038822:33045439|+,4:33031057:33054817|+,4:33031057:33035361|+,4:33014680:33026846|+,4:33011022:33031229|+,4:33011022:33024351|+,4:33011022:33022635|+		#32	ENSBTAG00000011396	HNRNPC	protein_coding	10:25905504:25908959|+,10:25905504:25908072|+		#32	ENSBTAG00000020654
#33	ENSSSCG00000009652	KCTD9	protein_coding	14:9497311:9505715|-,14:9497311:9498411|-,14:9480103:9498411|-,14:9478894:9505715|-,14:9478894:9498411|-,14:9478894:9480356|-		#33	ENSSSCG00000002266	no_name	protein_coding	7:86081592:86087677|-,7:86070323:86075222|-,7:86064995:86087677|-,7:86064995:86070457|-,7:86058474:86087677|-,7:86055232:86061957|-,7:86055232:86058691|-,7:86055232:86056387|-,7:86044905:86087677|-,7:86044905:86070457|-,7:86039245:86058691|-,7:86036357:86087677|-,7:86032630:86039408|-,7:86031557:86056387|-,7:86024174:86032780|-,7:86024174:86025429|-,7:86006300:86019269|-,7:85990603:86001623|-		#33	ENSSSCG00000004280	RIMS1	protein_coding	1:52146556:52179177|+,1:52134345:52179177|+,1:52130361:52179177|+,1:52130361:52152735|+,1:52123107:52179177|+,1:52123107:52152735|+		#33	ENSSSCG00000011340	SMARCC1	protein_coding	13:30544507:30564659|-,13:30544507:30555481|-,13:30544507:30550505|-,13:30544507:30547685|-,13:30538623:30564659|-,13:30538623:30555481|-,13:30533734:30564659|-,13:30524873:30547685|-,13:30522327:30524999|-,13:30516966:30564659|-,13:30516966:30555481|-,13:30516966:30547685|-,13:30516966:30524999|-,13:30512468:30547685|-,13:30503365:30564659|-,13:30503365:30547685|-,13:30503365:30524999|-,13:30500…		#33	ENSSSCG00000009652	KCTD9	protein_coding	14:9497311:9505715|-,14:9497311:9498411|-,14:9480103:9498411|-,14:9478894:9505715|-,14:9478894:9498411|-,14:9478894:9480356|-		#33	ENSBTAG00000014181	RNF111	protein_coding	10:51281140:51282039|-,10:51254536:51282039|-,10:51254536:51260738|-		#33	ENSBTAG00000010423	LIFR	protein_coding	20:35925891:35938938|+,20:35925891:35935005|+,20:35918893:35947086|+,20:35918893:35929496|+,20:35912565:35929496|+,20:35900693:35926061|+,20:35900693:35921379|+,20:35900693:35912729|+,20:35900693:35905467|+		#33	ENSBTAG00000003764	AKIRIN2	protein_coding	9:62256503:62260950|+,9:62256503:62258591|+		#33	ENSBTAG00000007508
#34	ENSSSCG00000011245	ITGA9	protein_coding	13:22582125:22592094|+,13:22379085:22397150|+,13:22362773:22374695|+,13:22318658:22335113|+,13:22318658:22320201|+		#34	ENSSSCG00000011026	ARHGAP12	protein_coding	10:42552537:42555555|-,10:42509362:42510787|-,10:42501578:42518674|-,10:42501578:42510787|-,10:42497972:42510787|-,10:42490401:42510787|-,10:42468076:42490463|-,10:42468076:42479927|-,10:42468076:42473711|-		#34	ENSSSCG00000004018	AFDN	protein_coding	1:1657902:1663793|-,1:1654691:1663793|-,1:1639165:1663793|-,1:1614002:1620039|-,1:1611008:1620039|-,1:1600086:1620039|-,1:1600086:1617463|-,1:1600086:1611154|-		#34	ENSSSCG00000022801	S100PBP	protein_coding	6:89127455:89131566|+,6:89127455:89129100|+,6:89122468:89131566|+,6:89122468:89129100|+		#34	ENSSSCG00000002660	MTHFSD	protein_coding	6:2573742:2574166|+,6:2564304:2574166|+,6:2564304:2569942|+,6:2564304:2567229|+		#34	ENSBTAG00000012128	AASS	protein_coding	4:86579183:86582193|-,4:86568131:86586880|-,4:86568131:86582193|-,4:86568131:86576062|-,4:86547097:86568755|-,4:86538823:86547533|-,4:86529731:86547533|-		#34	ENSBTAG00000009611	PHF21A	protein_coding	15:76111892:76119223|-,15:76105259:76119223|-		#34	ENSBTAG00000043999	REV1	protein_coding	11:4595635:4597174|-,11:4582209:4597174|-,11:4562516:4597174|-,11:4562516:4582378|-,11:4544279:4569378|-,11:4544279:4551831|-		#34	ENSBTAG00000031385
#35	ENSSSCG00000013302	CAT	protein_coding	2:26516503:26518029|-,2:26510644:26515915|-,2:26502034:26518029|-,2:26502034:26510836|-,2:26496797:26519328|-,2:26496797:26510836|-,2:26496797:26505121|-		#35	ENSSSCG00000036428	no_name	lncRNA	3:28903671:28904794|-		#35	ENSSSCG00000006202	CSPP1	protein_coding	4:67700131:67722071|-,4:67698423:67724881|-,4:67698423:67722071|-,4:67698423:67706849|-,4:67687551:67689219|-,4:67679792:67689219|-,4:67677103:67687622|-,4:67669925:67706849|-,4:67669925:67689219|-,4:67669925:67687622|-,4:67669925:67684464|-,4:67669925:67672098|-,4:67660916:67687622|-,4:67653809:67657468|-,4:67646676:67649863|-,4:67638104:67649863|-		#35	ENSSSCG00000002410	CEP128	protein_coding	7:103738428:103745310|-,7:103705501:103745310|-,7:103705501:103713558|-,7:103691092:103745310|-,7:103691092:103713558|-,7:103654105:103691209|-,7:103654105:103664878|-,7:103654105:103661477|-,7:103584841:103623192|-,7:103584841:103608236|-,7:103584841:103589454|-,7:103562501:103691209|-,7:103562501:103664878|-,7:103562501:103623192|-,7:103562501:103608236|-,7:103562501:103589454|-		#35	ENSSSCG00000011394	RBM6	protein_coding	13:32559767:32563493|+,13:32554727:32560025|+,13:32552936:32556000|+,13:32548616:32557813|+,13:32548616:32551325|+,13:32471839:32541480|+,13:32471839:32506478|+,13:32471839:32478114|+,13:32466923:32541480|+,13:32466923:32506478|+,13:32466923:32475162|+,13:32460815:32506478|+,13:32460815:32478114|+,13:32460815:32467033|+		#35	ENSBTAG00000018437	SMC5	protein_coding	8:46492157:46507848|+,8:46492157:46500554|+,8:46492157:46494254|+,8:46462129:46507848|+,8:46462129:46500554|+,8:46462129:46466576|+,8:46458784:46466576|+,8:46458784:46462270|+,8:46417535:46466576|+,8:46417535:46429940|+		#35	ENSBTAG00000000390	TPST1	protein_coding	25:28113774:28160312|+,25:28113774:28114720|+		#35	ENSBTAG00000005614	UXS1	protein_coding	11:45735164:45754623|+,11:45735164:45741456|+		#35	ENSBTAG00000004806
#36	ENSSSCG00000014304	SEC24A	protein_coding	2:136929370:136933834|+,2:136926244:136929529|+,2:136911401:136920524|+,2:136909180:136916014|+,2:136909180:136914107|+,2:136907205:136940543|+,2:136907205:136937721|+,2:136907205:136933834|+,2:136907205:136929529|+,2:136907205:136920524|+,2:136907205:136916014|+,2:136907205:136914107|+,2:136907205:136911528|+,2:136907205:136907907|+,2:136903835:136906080|+,2:136895592:136906080|+,2:136895592:136…		#36	ENSSSCG00000033497	no_name	protein_coding	6:69210844:69211313|-,6:69179827:69211313|-,6:69170745:69211313|-,6:69170745:69179898|-,6:69106983:69170871|-,6:69106983:69124265|-,6:69071402:69124265|-,6:69071402:69107088|-,6:69071402:69080408|-,6:69046550:69080408|-		#36	ENSSSCG00000011026	ARHGAP12	protein_coding	10:42552537:42555555|-,10:42509362:42510787|-,10:42501578:42518674|-,10:42501578:42510787|-,10:42497972:42510787|-,10:42490401:42510787|-,10:42468076:42490463|-,10:42468076:42479927|-,10:42468076:42473711|-		#36	ENSSSCG00000008179	REV1	protein_coding	3:54848288:54850266|+,3:54832392:54850266|+,3:54832392:54848408|+,3:54832392:54838629|+,3:54828985:54838629|+,3:54799380:54816635|+,3:54799380:54801088|+,3:54273670:54276460|+,3:54271063:54276460|+		#36	ENSSSCG00000003627	ZMYM4	protein_coding	6:91603894:91605991|+,6:91593752:91605991|+,6:91593752:91604006|+,6:91593752:91596635|+,6:91571475:91604006|+,6:91571475:91576562|+,6:91570239:91576562|+,6:91566040:91605991|+,6:91566040:91594295|+,6:91566040:91576562|+,6:91566040:91575552|+,6:91566040:91570358|+,6:91562614:91566185|+,6:91559498:91561270|+,6:91554749:91605991|+,6:91554749:91596635|+,6:91554749:91576562|+,6:91554749:91561270|+,6:9…		#36	ENSBTAG00000023259	OSBPL1A	protein_coding	24:32516480:32526358|+,24:32446422:32496282|+,24:32446422:32467693|+,24:32378631:32406516|+,24:32378631:32390762|+,24:32375194:32496282|+,24:32375194:32467693|+,24:32375194:32446585|+,24:32375194:32406516|+,24:32367823:32375293|+,24:32367823:32369131|+,24:32349722:32356074|+,24:32320433:32328883|+,24:32316194:32328883|+		#36	ENSBTAG00000014181	RNF111	protein_coding	10:51281140:51282039|-,10:51254536:51282039|-,10:51254536:51260738|-		#36	ENSBTAG00000019729	COQ3	protein_coding	9:50387064:50399619|+,9:50387064:50396264|+,9:50387064:50391278|+		#36	ENSBTAG00000007323
#37	ENSSSCG00000006083	LAPTM4B	protein_coding	4:38966938:38967502|-,4:38961990:38967502|-,4:38957344:38985591|-,4:38957344:38967502|-		#37	ENSSSCG00000016695	HIBADH	protein_coding	18:44996262:45020744|+,18:44996262:45011080|+		#37	ENSSSCG00000010627	PDCD4	protein_coding	14:121325635:121330061|+,14:121318649:121325750|+,14:121316587:121331392|+,14:121316587:121330061|+,14:121316587:121320413|+,14:121316587:121318744|+,14:121310319:121331392|+,14:121310319:121330061|+,14:121310319:121320413|+,14:121310319:121316890|+		#37	ENSSSCG00000025942	MCCC1	protein_coding	13:121056217:121059064|-,13:121052112:121059064|-,13:121035545:121036441|-,13:121003052:121006776|-,13:121001091:121006776|-,13:121001091:121003162|-,13:120998389:121006776|-,13:120987444:121059064|-,13:120987444:121017783|-,13:120987444:121006776|-,13:120987444:121003162|-,13:120931035:120935351|-,13:120931035:120933597|-,13:120919102:120935351|-		#37	ENSSSCG00000036909	ERI3	protein_coding	6:166989366:167058954|+,6:166989366:167024441|+,6:166989366:167000612|+,6:166971304:167024441|+,6:166971304:167000612|+		#37	ENSBTAG00000003501	SACM1L	protein_coding	22:53607317:53611518|-,22:53607317:53608795|-,22:53602060:53611518|-,22:53600131:53608795|-,22:53591682:53611518|-,22:53591682:53602210|-,22:53585953:53611518|-,22:53585953:53593195|-		#37	ENSBTAG00000013769	NECTIN3	protein_coding	1:55974620:55977653|+,1:55956341:55977653|+,1:55950067:55956493|+,1:55939375:55977653|+,1:55939375:55956493|+,1:55939375:55950185|+,1:55939375:55939717|+		#37	ENSBTAG00000004368	NFATC3	protein_coding	18:35549221:35589056|+,18:35549221:35569573|+,18:35549221:35552259|+		#37	ENSBTAG00000006122
#38	ENSSSCG00000006202	CSPP1	protein_coding	4:67700131:67722071|-,4:67698423:67724881|-,4:67698423:67722071|-,4:67698423:67706849|-,4:67687551:67689219|-,4:67679792:67689219|-,4:67677103:67687622|-,4:67669925:67706849|-,4:67669925:67689219|-,4:67669925:67687622|-,4:67669925:67684464|-,4:67669925:67672098|-,4:67660916:67687622|-,4:67653809:67657468|-,4:67646676:67649863|-,4:67638104:67649863|-		#38	ENSSSCG00000029633	USP24	protein_coding	6:157373124:157376930|+,6:157338882:157345423|+,6:157320561:157345423|+,6:157320561:157338944|+,6:157314064:157315398|+,6:157296062:157297763|+,6:157293186:157307403|+,6:157293186:157297763|+,6:157293186:157294263|+,6:157292035:157294263|+,6:157291048:157320722|+,6:157281815:157282222|+,6:157280252:157282222|+,6:157279318:157282222|+		#38	ENSSSCG00000006930	SH3GLB1	protein_coding	4:129378276:129385680|-,4:129368385:129385680|-		#38	ENSSSCG00000009319	PAN3	protein_coding	11:5587550:5608636|+,11:5587550:5602241|+,11:5577246:5602241|+,11:5577246:5588249|+,11:5577246:5581004|+,11:5546603:5581004|+,11:5524052:5581004|+,11:5524052:5546751|+,11:5503064:5588249|+,11:5503064:5546751|+,11:5503064:5524214|+,11:5503064:5507316|+		#38	ENSSSCG00000005466	PTBP3	protein_coding	1:253038526:253056412|-,1:253034154:253056412|-,1:253024489:253056412|-,1:253024489:253038696|-,1:253014157:253056412|-,1:253012173:253056412|-,1:253012173:253038696|-,1:253012173:253014268|-,1:252995230:253000302|-		#38	ENSBTAG00000011363	EVI5	protein_coding	3:50846730:50884815|+,3:50846730:50855190|+,3:50834008:50835552|+,3:50828296:50884815|+,3:50828296:50855190|+,3:50828296:50846877|+,3:50828296:50835552|+,3:50803813:50884815|+,3:50803813:50855190|+,3:50803813:50835552|+,3:50780879:50791858|+,3:50780879:50783803|+,3:50773442:50803867|+,3:50773442:50791858|+,3:50772339:50803867|+,3:50772339:50791858|+,3:50772339:50783803|+,3:50772339:50774549|+		#38	ENSBTAG00000010351	SNX25	protein_coding	27:15553908:15581625|+,27:15553908:15563869|+,27:15553908:15561957|+		#38	ENSBTAG00000034436	PDPK1	protein_coding	25:2062228:2070822|+		#38	ENSBTAG00000012433
#39	ENSSSCG00000004739	MGA	protein_coding	1:129687075:129688206|-,1:129659978:129688206|-,1:129659978:129662208|-,1:129653500:129654162|-,1:129651196:129688206|-,1:129651196:129662208|-,1:129601955:129602162|-,1:129597880:129611674|-,1:129597880:129602162|-		#39	ENSSSCG00000029837	VWA8	protein_coding	11:25400318:25437567|+,11:25400318:25415356|+,11:25400318:25405757|+,11:25318968:25343890|+,11:25318968:25328875|+,11:25318968:25321570|+,11:25301638:25306471|+,11:25273270:25281252|+,11:25216544:25240454|+,11:25209179:25240454|+,11:25209179:25224424|+,11:25196949:25240454|+,11:25196949:25224424|+,11:25147792:25152133|+,11:25134100:25137323|+,11:25130959:25152133|+,11:25122740:25152133|+,11:25103…		#39	ENSSSCG00000004636	TRPM7	protein_coding	1:121220382:121230821|+,1:121217325:121238262|+,1:121217325:121235683|+,1:121217325:121232977|+,1:121217325:121230821|+,1:121217325:121228255|+,1:121213866:121216490|+,1:121201526:121220450|+,1:121192912:121221648|+,1:121192912:121197117|+,1:121172070:121178619|+,1:121160752:121179866|+,1:121160752:121168527|+		#39	ENSSSCG00000006903	RPAP2	protein_coding	4:124759546:124762455|-,4:124757085:124762455|-,4:124744319:124762455|-,4:124740881:124762455|-,4:124735383:124762455|-,4:124733365:124762455|-,4:124733365:124744355|-,4:124722045:124762455|-,4:124722045:124744355|-,4:124722045:124735466|-		#39	ENSSSCG00000002410	CEP128	protein_coding	7:103738428:103745310|-,7:103705501:103745310|-,7:103705501:103713558|-,7:103691092:103745310|-,7:103691092:103713558|-,7:103654105:103691209|-,7:103654105:103664878|-,7:103654105:103661477|-,7:103584841:103623192|-,7:103584841:103608236|-,7:103584841:103589454|-,7:103562501:103691209|-,7:103562501:103664878|-,7:103562501:103623192|-,7:103562501:103608236|-,7:103562501:103589454|-		#39	ENSBTAG00000034493	ILRUN	protein_coding	23:8696535:8702462|-,23:8655933:8702462|-,23:8655933:8696733|-,23:8655933:8656262|-		#39	ENSBTAG00000011334	NADK2	protein_coding	20:38019687:38031463|+,20:38012545:38031463|+,20:38012545:38019771|+,20:38012545:38014602|+		#39	ENSBTAG00000016105	MACROH2A1	protein_coding	7:46847797:46871863|-,7:46847797:46848546|-		#39	ENSBTAG00000004066
#40	ENSSSCG00000024667	MICU2	protein_coding	11:1455411:1463356|-,11:1429035:1463356|-,11:1423811:1463356|-		#40	ENSSSCG00000022801	S100PBP	protein_coding	6:89127455:89131566|+,6:89127455:89129100|+,6:89122468:89131566|+,6:89122468:89129100|+		#40	ENSSSCG00000038826	NDUFV2	protein_coding	6:98840632:98842928|-,6:98835396:98842928|-,6:98833465:98842928|-,6:98826749:98842928|-		#40	ENSSSCG00000002508	SETD3	protein_coding	7:120464279:120473807|-,7:120425425:120473807|-		#40	ENSSSCG00000011332	SETD2	protein_coding	13:29956790:29960782|-,13:29953609:29968572|-,13:29953609:29960782|-,13:29945766:29960782|-,13:29944689:29960782|-,13:29944689:29953736|-,13:29941685:29960782|-,13:29941685:29945901|-,13:29915861:29960782|-,13:29915861:29925370|-,13:29915861:29921425|-,13:29915861:29916530|-,13:29901474:29925370|-,13:29901474:29916530|-,13:29898475:29960782|-,13:29898475:29925370|-,13:29894358:29925370|-,13:29894…		#40	ENSBTAG00000011076	KCNN2	protein_coding	10:3304808:3305227|+		#40	ENSBTAG00000011076	KCNN2	protein_coding	10:3304808:3305227|+		#40	ENSBTAG00000020969	DCAF6	protein_coding	3:690466:723408|-,3:690466:703615|-,3:665974:723408|-,3:665974:668373|-,3:655518:670945|-,3:636479:644274|-,3:617038:723408|-,3:617038:636539|-,3:617038:624133|-,3:617038:619248|-,3:581493:593290|-,3:573023:593290|-		#40	ENSBTAG00000011068
#41	ENSSSCG00000006487	CCT3	protein_coding	4:93744901:93750841|+,4:93744901:93749340|+,4:93744901:93747422|+,4:93738636:93752407|+,4:93738636:93750841|+,4:93738636:93749340|+,4:93738636:93747422|+,4:93738636:93745088|+,4:93738636:93742580|+,4:93737416:93738733|+,4:93736188:93747422|+,4:93736188:93738733|+		#41	ENSSSCG00000016850	LIFR	protein_coding	16:23743902:23745763|-,16:23740868:23745763|-,16:23735575:23745763|-,16:23719567:23745763|-,16:23655568:23745763|-		#41	ENSSSCG00000026044	FDFT1	protein_coding	14:14998677:15001827|+,14:14989269:15001827|+,14:14989269:14998854|+,14:14989269:14992789|+,14:14984500:15001827|+,14:14984500:14992789|+,14:14983401:15001827|+,14:14983401:14992789|+		#41	ENSSSCG00000036909	ERI3	protein_coding	6:166989366:167058954|+,6:166989366:167024441|+,6:166989366:167000612|+,6:166971304:167024441|+,6:166971304:167000612|+		#41	ENSSSCG00000030228	PIWIL2	protein_coding	14:6595335:6600787|+,14:6594558:6613565|+,14:6594558:6610745|+,14:6594558:6607135|+,14:6594558:6600787|+,14:6594558:6596416|+,14:6571683:6600787|+,14:6569330:6572198|+,14:6565443:6572198|+,14:6565443:6565814|+		#41	ENSBTAG00000010867	LONP2	protein_coding	18:16717347:16726407|+,18:16707206:16726407|+,18:16687309:16717498|+,18:16687309:16698597|+,18:16687309:16692435|+,18:16683804:16746158|+,18:16683804:16726407|+,18:16683804:16707348|+,18:16683804:16698597|+,18:16683804:16692435|+		#41	ENSBTAG00000012382	KCTD9	protein_coding	8:72805551:72808185|-,8:72793767:72808185|-,8:72793767:72794866|-,8:72763884:72808185|-,8:72763884:72794866|-,8:72763884:72764994|-		#41	ENSBTAG00000027024	ARHGAP5	protein_coding	21:42570709:42575774|+,21:42547287:42575774|+,21:42518711:42575774|+,21:42518711:42570787|+,21:42518711:42547435|+,21:42518711:42522599|+		#41	ENSBTAG00000018236
#42	ENSSSCG00000030467	PHC3	protein_coding	13:108874659:108880840|-,13:108851500:108880840|-,13:108851500:108854260|-,13:108842608:108854260|-,13:108829482:108854260|-,13:108820075:108829633|-,13:108816285:108880840|-,13:108816285:108854260|-,13:108816285:108842855|-,13:108816285:108829633|-,13:108816285:108820326|-,13:108810157:108829633|-,13:108800990:108829633|-,13:108800990:108820326|-		#42	ENSSSCG00000029920	ELF2	protein_coding	8:87800822:87820356|+,8:87799382:87876502|+,8:87799382:87866480|+,8:87799382:87820356|+,8:87799382:87801061|+,8:87789293:87820356|+,8:87787562:87820356|+,8:87787562:87801061|+		#42	ENSSSCG00000025942	MCCC1	protein_coding	13:121056217:121059064|-,13:121052112:121059064|-,13:121035545:121036441|-,13:121003052:121006776|-,13:121001091:121006776|-,13:121001091:121003162|-,13:120998389:121006776|-,13:120987444:121059064|-,13:120987444:121017783|-,13:120987444:121006776|-,13:120987444:121003162|-,13:120931035:120935351|-,13:120931035:120933597|-,13:120919102:120935351|-		#42	ENSSSCG00000008515	MEMO1	protein_coding	3:107609925:107644742|+,3:107609925:107636043|+,3:107609925:107613737|+,3:107587062:107613737|+		#42	ENSSSCG00000016115	ICA1L	protein_coding	15:106346273:106348475|-,15:106334691:106348475|-,15:106330576:106334815|-,15:106328541:106332960|-,15:106326282:106332960|-,15:106323922:106348475|-,15:106316490:106348475|-,15:106316490:106334815|-,15:106316490:106332960|-,15:106305148:106348475|-,15:106305148:106334815|-,15:106305148:106332960|-,15:106305148:106316565|-		#42	ENSBTAG00000021600	KANSL1L	protein_coding	2:97948825:97949942|-,2:97921263:97949942|-,2:97911402:97949942|-,2:97911402:97921405|-,2:97890633:97949942|-,2:97890633:97921405|-,2:97867585:97921405|-,2:97867585:97890838|-		#42	ENSBTAG00000020789	STS	protein_coding	X:135542371:135552382|-,X:135532930:135611914|-,X:135504043:135533067|-,X:135491218:135533067|-,X:135491218:135504181|-,X:135476782:135533067|-,X:135476782:135504181|-		#42	ENSBTAG00000034493	ILRUN	protein_coding	23:8696535:8702462|-,23:8655933:8702462|-,23:8655933:8696733|-,23:8655933:8656262|-		#42	ENSBTAG00000007876
#43	ENSSSCG00000011026	ARHGAP12	protein_coding	10:42552537:42555555|-,10:42509362:42510787|-,10:42501578:42518674|-,10:42501578:42510787|-,10:42497972:42510787|-,10:42490401:42510787|-,10:42468076:42490463|-,10:42468076:42479927|-,10:42468076:42473711|-		#43	ENSSSCG00000004739	MGA	protein_coding	1:129687075:129688206|-,1:129659978:129688206|-,1:129659978:129662208|-,1:129653500:129654162|-,1:129651196:129688206|-,1:129651196:129662208|-,1:129601955:129602162|-,1:129597880:129611674|-,1:129597880:129602162|-		#43	ENSSSCG00000002266	no_name	protein_coding	7:86081592:86087677|-,7:86070323:86075222|-,7:86064995:86087677|-,7:86064995:86070457|-,7:86058474:86087677|-,7:86055232:86061957|-,7:86055232:86058691|-,7:86055232:86056387|-,7:86044905:86087677|-,7:86044905:86070457|-,7:86039245:86058691|-,7:86036357:86087677|-,7:86032630:86039408|-,7:86031557:86056387|-,7:86024174:86032780|-,7:86024174:86025429|-,7:86006300:86019269|-,7:85990603:86001623|-		#43	ENSSSCG00000004739	MGA	protein_coding	1:129687075:129688206|-,1:129659978:129688206|-,1:129659978:129662208|-,1:129653500:129654162|-,1:129651196:129688206|-,1:129651196:129662208|-,1:129601955:129602162|-,1:129597880:129611674|-,1:129597880:129602162|-		#43	ENSSSCG00000017073	FAM114A2	protein_coding	16:69133322:69147307|+,16:69126080:69133446|+,16:69125275:69151481|+,16:69125275:69138508|+		#43	ENSBTAG00000013769	NECTIN3	protein_coding	1:55974620:55977653|+,1:55956341:55977653|+,1:55950067:55956493|+,1:55939375:55977653|+,1:55939375:55956493|+,1:55939375:55950185|+,1:55939375:55939717|+		#43	ENSBTAG00000001209	PHLDB2	protein_coding	1:56721681:56726115|+,1:56719614:56726115|+,1:56688896:56708695|+,1:56688896:56696807|+,1:56668568:56708695|+,1:56668568:56700998|+,1:56668568:56670067|+,1:56659479:56670067|+,1:56636115:56637464|+,1:56607507:56708695|+,1:56607507:56670067|+,1:56607507:56659863|+,1:56607507:56637464|+		#43	ENSBTAG00000016629	ADCY9	protein_coding	25:3270995:3271850|-		#43	ENSBTAG00000009256
#44	ENSSSCG00000026733	HIPK2	protein_coding	18:10106650:10111030|+,18:10004184:10005271|+		#44	ENSSSCG00000033842	CFDP1	protein_coding	6:12234386:12333002|+,6:12234386:12252148|+,6:12234386:12237082|+,6:12234386:12236356|+		#44	ENSSSCG00000022788	PPA2	protein_coding	8:116294134:116315074|+,8:116285422:116315074|+,8:116285422:116294261|+,8:116275909:116322315|+,8:116275909:116315074|+,8:116275909:116294261|+,8:116275909:116285509|+,8:116270401:116294261|+,8:116266127:116315074|+,8:116266127:116294261|+,8:116266127:116285509|+,8:116266127:116277454|+		#44	ENSSSCG00000015377	ABCB5	protein_coding	9:89715138:89723528|+,9:89715138:89716239|+,9:89711256:89735776|+,9:89711256:89729842|+		#44	ENSSSCG00000004602	TEX9	protein_coding	1:115575634:115595480|-,1:115575634:115587291|-,1:115575634:115585772|-,1:115575634:115579538|-,1:115553444:115595480|-,1:115553444:115587291|-,1:115553444:115585772|-,1:115553444:115579538|-		#44	ENSBTAG00000010351	SNX25	protein_coding	27:15553908:15581625|+,27:15553908:15563869|+,27:15553908:15561957|+		#44	ENSBTAG00000003501	SACM1L	protein_coding	22:53607317:53611518|-,22:53607317:53608795|-,22:53602060:53611518|-,22:53600131:53608795|-,22:53591682:53611518|-,22:53591682:53602210|-,22:53585953:53611518|-,22:53585953:53593195|-		#44	ENSBTAG00000001657	PICALM	protein_coding	29:9596586:9605079|+,29:9585846:9605079|+,29:9585846:9598860|+,29:9582874:9605079|+,29:9581081:9605079|+,29:9567154:9577718|+,29:9559685:9577718|+,29:9552574:9605079|+,29:9552574:9585950|+,29:9552574:9583408|+,29:9552574:9577718|+,29:9552574:9575564|+,29:9552574:9567248|+,29:9552574:9559788|+		#44	ENSBTAG00000018160
#45	ENSSSCG00000026044	FDFT1	protein_coding	14:14998677:15001827|+,14:14989269:15001827|+,14:14989269:14998854|+,14:14989269:14992789|+,14:14984500:15001827|+,14:14984500:14992789|+,14:14983401:15001827|+,14:14983401:14992789|+		#45	ENSSSCG00000010987	UBAP2	protein_coding	10:32862722:32870103|+,10:32862722:32868451|+,10:32859213:32870103|+,10:32855275:32862936|+,10:32840621:32870103|+,10:32840621:32859397|+,10:32840621:32855343|+,10:32840621:32850936|+,10:32840621:32843863|+,10:32827006:32859397|+,10:32827006:32850936|+,10:32817448:32827084|+,10:32817448:32824801|+,10:32800583:32827084|+,10:32800583:32824801|+,10:32800583:32819154|+		#45	ENSSSCG00000016769	CDK13	protein_coding	18:54403825:54404485|-,18:54393585:54404485|-,18:54393585:54397331|-,18:54348425:54404485|-,18:54348425:54349529|-,18:54336794:54404485|-,18:54336794:54349529|-,18:54324874:54349529|-,18:54324874:54325859|-		#45	ENSSSCG00000032531	SMG1	protein_coding	3:26731231:26732627|+,3:26706434:26707696|+,3:26701498:26705896|+,3:26701498:26703165|+,3:26698721:26705896|+,3:26698721:26703165|+,3:26698721:26701952|+,3:26696892:26703165|+,3:26691920:26697117|+,3:26691920:26693748|+,3:26689979:26705896|+,3:26689979:26703165|+,3:26685469:26690578|+,3:26683192:26705896|+,3:26683192:26690578|+,3:26683192:26685606|+		#45	ENSSSCG00000025942	MCCC1	protein_coding	13:121056217:121059064|-,13:121052112:121059064|-,13:121035545:121036441|-,13:121003052:121006776|-,13:121001091:121006776|-,13:121001091:121003162|-,13:120998389:121006776|-,13:120987444:121059064|-,13:120987444:121017783|-,13:120987444:121006776|-,13:120987444:121003162|-,13:120931035:120935351|-,13:120931035:120933597|-,13:120919102:120935351|-		#45	ENSBTAG00000000390	TPST1	protein_coding	25:28113774:28160312|+,25:28113774:28114720|+		#45	ENSBTAG00000025029	MAN2A1	protein_coding	7:108988837:109003235|+,7:108979549:109001328|+,7:108948221:108954769|+,7:108914071:108954769|+,7:108906599:108954769|+,7:108906599:108915347|+,7:108897122:108915347|+,7:108893165:108954769|+,7:108893165:108915347|+,7:108890071:108915347|+,7:108880436:108897300|+,7:108860240:108915347|+,7:108860240:108897300|+,7:108860240:108893352|+,7:108860240:108880564|+,7:108841517:108915347|+,7:108841517:108…		#45	ENSBTAG00000002531	ARHGAP10	protein_coding	17:10308696:10308927|-,17:10260341:10308927|-,17:10231487:10260443|-,17:10194003:10198203|-,17:10162090:10198203|-,17:10162090:10194069|-,17:10153788:10168577|-,17:10140558:10198203|-,17:10140558:10194069|-,17:10140558:10168577|-,17:10140558:10162178|-,17:10140558:10153847|-,17:10140558:10142212|-,17:10089940:10168577|-,17:10058564:10168577|-,17:10058564:10090088|-		#45	ENSBTAG00000026234
#46	ENSSSCG00000023391	LONP2	protein_coding	6:36452819:36457415|-,6:36440011:36457415|-,6:36428807:36449049|-,6:36428807:36447538|-,6:36428807:36440270|-,6:36413836:36449049|-,6:36409464:36449049|-,6:36387419:36440270|-,6:36387419:36428949|-,6:36387419:36416154|-,6:36377352:36449049|-		#46	ENSSSCG00000016769	CDK13	protein_coding	18:54403825:54404485|-,18:54393585:54404485|-,18:54393585:54397331|-,18:54348425:54404485|-,18:54348425:54349529|-,18:54336794:54404485|-,18:54336794:54349529|-,18:54324874:54349529|-,18:54324874:54325859|-		#46	ENSSSCG00000009480	NDFIP2	protein_coding	11:51540590:51554792|+,11:51540590:51551593|+,11:51534766:51551593|+,11:51531488:51554792|+,11:51531488:51551593|+,11:51531488:51547197|+,11:51531488:51540684|+,11:51531488:51534900|+,11:51531488:51531654|+		#46	ENSSSCG00000014343	no_name	protein_coding	2:141219339:141227168|+,2:141219339:141223721|+,2:141219339:141222143|+,2:141219339:141220554|+,2:141217890:141223721|+,2:141217890:141220554|+,2:141210066:141211157|+		#46	ENSSSCG00000007001	no_name	protein_coding	17:99771:110932|-,17:65333:92381|-,17:169912:214942|-,17:169912:184314|-,17:169912:174293|-,17:130249:184314|-		#46	ENSBTAG00000002313	ITPR2	protein_coding	5:83494132:83509221|+,5:83481547:83509221|+,5:83481547:83495552|+,5:83471919:83509221|+,5:83392829:83400981|+,5:83388460:83400981|+,5:83381793:83382775|+,5:83296753:83310027|+,5:83275057:83310027|+,5:83222275:83223877|+,5:83213878:83223877|+,5:83180520:83182600|+,5:83168886:83171824|+,5:83155130:83182600|+,5:83155130:83171824|+,5:83155130:83160374|+,5:83138728:83160374|+,5:83116992:83138773|+,5:8…		#46	ENSBTAG00000001598	MAP7	protein_coding	9:74369431:74384390|-,9:74363101:74368847|-		#46	ENSBTAG00000009611	PHF21A	protein_coding	15:76111892:76119223|-,15:76105259:76119223|-		#46	ENSBTAG00000014029
#47	ENSSSCG00000002266	no_name	protein_coding	7:86081592:86087677|-,7:86070323:86075222|-,7:86064995:86087677|-,7:86064995:86070457|-,7:86058474:86087677|-,7:86055232:86061957|-,7:86055232:86058691|-,7:86055232:86056387|-,7:86044905:86087677|-,7:86044905:86070457|-,7:86039245:86058691|-,7:86036357:86087677|-,7:86032630:86039408|-,7:86031557:86056387|-,7:86024174:86032780|-,7:86024174:86025429|-,7:86006300:86019269|-,7:85990603:86001623|-		#47	ENSSSCG00000022398	NUCKS1	protein_coding	9:66406845:66413572|-,9:66406845:66409132|-,9:66405628:66413572|-,9:66405628:66409132|-		#47	ENSSSCG00000023974	PHF21A	protein_coding	2:16381254:16389509|+,2:16373974:16389509|+,2:16373974:16386977|+,2:16373974:16381397|+,2:16373974:16375756|+,2:16347498:16389509|+		#47	ENSSSCG00000000406	PTGES3	protein_coding	5:22008783:22009750|-,5:22005743:22009750|-,5:22002455:22009750|-		#47	ENSSSCG00000037977	ALMS1	protein_coding	3:69390769:69401023|-,3:69382890:69390965|-,3:69377497:69401023|-,3:69377497:69390965|-,3:69377497:69386742|-,3:69353540:69377657|-,3:69353540:69360229|-,3:69325848:69377657|-,3:69308674:69317475|-,3:69297253:69317475|-,3:69297253:69312659|-,3:69294674:69317475|-,3:69294674:69297391|-,3:69288805:69317475|-,3:69288805:69294845|-,3:69265227:69269649|-,3:69262708:69317475|-,3:69262708:69269649|-		#47	ENSBTAG00000001209	PHLDB2	protein_coding	1:56721681:56726115|+,1:56719614:56726115|+,1:56688896:56708695|+,1:56688896:56696807|+,1:56668568:56708695|+,1:56668568:56700998|+,1:56668568:56670067|+,1:56659479:56670067|+,1:56636115:56637464|+,1:56607507:56708695|+,1:56607507:56670067|+,1:56607507:56659863|+,1:56607507:56637464|+		#47	ENSBTAG00000043987	KDM4C	protein_coding	8:38098573:38100865|-,8:38029250:38071091|-,8:38029250:38050594|-,8:38029250:38033518|-,8:37921929:37931519|-,8:37921929:37928264|-,8:37921929:37925802|-		#47	ENSBTAG00000001133	VWA8	protein_coding	12:12026662:12052111|-,12:12026662:12030246|-,12:12012724:12052111|-,12:11995364:12030246|-,12:11995364:12012892|-,12:11995364:12007299|-,12:11943664:11953625|-,12:11933828:11970915|-,12:11933828:11953625|-,12:11933828:11950875|-,12:11909573:11953625|-,12:11842681:11848738|-,12:11821948:11848738|-,12:11727140:11731351|-,12:11699380:11731351|-,12:11678393:11727297|-,12:11678393:11679770|-		#47	ENSBTAG00000017175
#48	ENSSSCG00000005224	GLIS3	protein_coding	1:217793462:217794582|+,1:217786692:217794582|+,1:217643587:217644074|+		#48	ENSSSCG00000027114	SCP2	protein_coding	6:159448246:159455163|-,6:159270025:159297147|-,6:159270025:159295744|-,6:159254437:159276604|-,6:159244590:159276604|-		#48	ENSSSCG00000008412	PSME4	protein_coding	3:87328899:87330087|+,3:87316813:87330087|+,3:87311543:87312575|+,3:87301584:87310440|+,3:87299326:87310440|+,3:87299326:87301882|+,3:87298790:87310440|+,3:87298790:87301882|+,3:87297671:87299574|+,3:87282426:87310440|+,3:87260602:87262951|+,3:87251849:87262951|+		#48	ENSSSCG00000023974	PHF21A	protein_coding	2:16381254:16389509|+,2:16373974:16389509|+,2:16373974:16386977|+,2:16373974:16381397|+,2:16373974:16375756|+,2:16347498:16389509|+		#48	ENSSSCG00000022788	PPA2	protein_coding	8:116294134:116315074|+,8:116285422:116315074|+,8:116285422:116294261|+,8:116275909:116322315|+,8:116275909:116315074|+,8:116275909:116294261|+,8:116275909:116285509|+,8:116270401:116294261|+,8:116266127:116315074|+,8:116266127:116294261|+,8:116266127:116285509|+,8:116266127:116277454|+		#48	ENSBTAG00000011905	RRAS2	protein_coding	15:38431603:38441711|+,15:38431603:38432981|+		#48	ENSBTAG00000012565	PCNX1	protein_coding	10:82655573:82674373|+,10:82650831:82666144|+,10:82619833:82629675|+,10:82614825:82637734|+,10:82583562:82585269|+,10:82569216:82585269|+		#48	ENSBTAG00000012687	INSR	protein_coding	7:16180446:16180998|-,7:16111506:16111828|-,7:16065953:16070596|-		#48	ENSBTAG00000013410
#49	ENSSSCG00000014319	SMAD5	protein_coding	2:138315761:138320744|+,2:138308108:138320744|+,2:138308108:138308679|+		#49	ENSSSCG00000011103	PARD3	protein_coding	10:57297658:57351952|-,10:57250367:57297790|-,10:57250367:57252743|-,10:57211006:57236044|-,10:57184078:57212680|-,10:57167880:57212680|-,10:57167880:57168112|-,10:57126905:57137646|-		#49	ENSSSCG00000008515	MEMO1	protein_coding	3:107609925:107644742|+,3:107609925:107636043|+,3:107609925:107613737|+,3:107587062:107613737|+		#49	ENSSSCG00000016850	LIFR	protein_coding	16:23743902:23745763|-,16:23740868:23745763|-,16:23735575:23745763|-,16:23719567:23745763|-,16:23655568:23745763|-		#49	ENSSSCG00000011026	ARHGAP12	protein_coding	10:42552537:42555555|-,10:42509362:42510787|-,10:42501578:42518674|-,10:42501578:42510787|-,10:42497972:42510787|-,10:42490401:42510787|-,10:42468076:42490463|-,10:42468076:42479927|-,10:42468076:42473711|-		#49	ENSBTAG00000014884	HIPK3	protein_coding	15:63947057:63949982|+,15:63938615:63949982|+,15:63908513:63938739|+,15:63908513:63909612|+		#49	ENSBTAG00000019423	ACSM2B	protein_coding	25:18180090:18186644|+,25:18174594:18186644|+,25:18174594:18180508|+,25:18171771:18186644|+		#49	ENSBTAG00000017095	DENND4A	protein_coding	10:12618028:12619330|-,10:12605494:12607535|-,10:12604512:12616500|-,10:12585386:12586531|-,10:12577134:12578234|-,10:12573042:12578234|-,10:12569271:12585515|-,10:12567235:12567656|-		#49	ENSBTAG00000003354
#50	ENSSSCG00000022801	S100PBP	protein_coding	6:89127455:89131566|+,6:89127455:89129100|+,6:89122468:89131566|+,6:89122468:89129100|+		#50	ENSSSCG00000004018	AFDN	protein_coding	1:1657902:1663793|-,1:1654691:1663793|-,1:1639165:1663793|-,1:1614002:1620039|-,1:1611008:1620039|-,1:1600086:1620039|-,1:1600086:1617463|-,1:1600086:1611154|-		#50	ENSSSCG00000036145	PRKAA2	protein_coding	6:155712040:155724087|-,6:155709579:155724087|-,6:155709579:155715446|-,6:155692695:155714281|-		#50	ENSSSCG00000008096	ZC3H6	protein_coding	3:44117753:44122061|-,3:44109595:44122061|-,3:44105996:44122061|-,3:44102880:44122061|-,3:44095480:44122061|-,3:44095480:44106130|-		#50	ENSSSCG00000009714	NEK1	protein_coding	14:20294335:20298983|+,14:20281912:20323815|+,14:20281912:20317215|+,14:20281912:20309806|+,14:20281912:20298983|+,14:20270673:20309806|+,14:20270673:20282065|+,14:20259250:20282065|+,14:20221954:20238937|+,14:20215235:20238937|+,14:20214950:20282065|+,14:20214950:20238937|+,14:20214950:20222118|+,14:20198828:20238937|+,14:20194557:20203263|+,14:20178342:20191373|+,14:20168414:20203263|+,14:20168…		#50	ENSBTAG00000025029	MAN2A1	protein_coding	7:108988837:109003235|+,7:108979549:109001328|+,7:108948221:108954769|+,7:108914071:108954769|+,7:108906599:108954769|+,7:108906599:108915347|+,7:108897122:108915347|+,7:108893165:108954769|+,7:108893165:108915347|+,7:108890071:108915347|+,7:108880436:108897300|+,7:108860240:108915347|+,7:108860240:108897300|+,7:108860240:108893352|+,7:108860240:108880564|+,7:108841517:108915347|+,7:108841517:108…		#50	ENSBTAG00000011905	RRAS2	protein_coding	15:38431603:38441711|+,15:38431603:38432981|+		#50	ENSBTAG00000008446	TYW1	protein_coding	25:28403930:28425938|+,25:28389214:28452131|+,25:28389214:28425938|+,25:28389214:28420660|+,25:28389214:28407678|+		#50	ENSBTAG00000001533
#51	ENSSSCG00000002410	CEP128	protein_coding	7:103738428:103745310|-,7:103705501:103745310|-,7:103705501:103713558|-,7:103691092:103745310|-,7:103691092:103713558|-,7:103654105:103691209|-,7:103654105:103664878|-,7:103654105:103661477|-,7:103584841:103623192|-,7:103584841:103608236|-,7:103584841:103589454|-,7:103562501:103691209|-,7:103562501:103664878|-,7:103562501:103623192|-,7:103562501:103608236|-,7:103562501:103589454|-		#51	ENSSSCG00000011245	ITGA9	protein_coding	13:22582125:22592094|+,13:22379085:22397150|+,13:22362773:22374695|+,13:22318658:22335113|+,13:22318658:22320201|+		#51	ENSSSCG00000015485	SUCO	protein_coding	9:114968309:114976352|+,9:114949605:114964588|+,9:114949605:114951665|+,9:114939348:114944875|+,9:114937098:114988567|+,9:114937098:114969497|+,9:114937098:114951665|+		#51	ENSSSCG00000006508	ASH1L	protein_coding	4:94476169:94476592|+,4:94473411:94475627|+,4:94471629:94475627|+,4:94446189:94463950|+,4:94436826:94438667|+,4:94405983:94446665|+,4:94405983:94438667|+,4:94405983:94418263|+,4:94391004:94406163|+,4:94391004:94391746|+,4:94369483:94418263|+,4:94369483:94406163|+,4:94369483:94391746|+,4:94348823:94406163|+,4:94348823:94369585|+,4:94313135:94406163|+,4:94313135:94369585|+,4:94313135:94353369|+,4:9…		#51	ENSSSCG00000002426	ZC3H14	protein_coding	7:110475342:110506262|+,7:110475342:110495505|+,7:110475342:110477351|+,7:110469770:110477351|+		#51	ENSBTAG00000009725	AOX1	protein_coding	2:89155485:89165391|+,2:89144396:89148948|+,2:89134440:89141013|+,2:89118712:89126684|+,2:89118712:89120990|+,2:89113159:89126684|+,2:89113159:89120990|+,2:89109131:89126684|+		#51	ENSBTAG00000009655	TNS3	protein_coding	4:74948083:74949436|+,4:74948083:74949265|+,4:74898045:74899224|+,4:74876353:74899224|+,4:74820038:74851663|+		#51	ENSBTAG00000011334	NADK2	protein_coding	20:38019687:38031463|+,20:38012545:38031463|+,20:38012545:38019771|+,20:38012545:38014602|+		#51	ENSBTAG00000047930
#52	ENSSSCG00000010546	no_name	protein_coding	14:111282327:111290117|-,14:111280084:111290117|-,14:111253509:111255142|-		#52	ENSSSCG00000009319	PAN3	protein_coding	11:5587550:5608636|+,11:5587550:5602241|+,11:5577246:5602241|+,11:5577246:5588249|+,11:5577246:5581004|+,11:5546603:5581004|+,11:5524052:5581004|+,11:5524052:5546751|+,11:5503064:5588249|+,11:5503064:5546751|+,11:5503064:5524214|+,11:5503064:5507316|+		#52	ENSSSCG00000040912	SNX6	protein_coding	7:65198471:65198799|+,7:65168584:65192009|+,7:65168584:65187300|+,7:65168584:65179869|+		#52	ENSSSCG00000005466	PTBP3	protein_coding	1:253038526:253056412|-,1:253034154:253056412|-,1:253024489:253056412|-,1:253024489:253038696|-,1:253014157:253056412|-,1:253012173:253056412|-,1:253012173:253038696|-,1:253012173:253014268|-,1:252995230:253000302|-		#52	ENSSSCG00000033842	CFDP1	protein_coding	6:12234386:12333002|+,6:12234386:12252148|+,6:12234386:12237082|+,6:12234386:12236356|+		#52	ENSBTAG00000051542	no_name	protein_coding	3:85848224:85870854|+,3:85848224:85864617|+,3:85848224:85857208|+,3:85848224:85855074|+		#52	ENSBTAG00000012433	DENND1B	protein_coding	16:76603008:76634252|-,16:76603008:76620914|-,16:76603008:76613273|-,16:76584394:76613273|-,16:76561173:76584495|-,16:76561173:76577979|-,16:76549212:76584495|-,16:76549212:76577979|-,16:76529499:76577979|-,16:76516493:76584495|-,16:76516493:76577979|-,16:76516493:76561299|-,16:76516493:76549314|-,16:76516493:76529590|-,16:76516493:76519973|-		#52	ENSBTAG00000002721	TUT4	protein_coding	3:93906012:93907176|+,3:93898634:93907176|+,3:93891010:93907176|+,3:93878086:93887092|+,3:93878086:93881743|+,3:93870990:93881743|+,3:93865562:93907176|+,3:93865562:93887092|+,3:93865562:93881743|+,3:93865562:93872576|+,3:93848297:93868578|+,3:93832857:93848414|+,3:93832857:93840870|+,3:93832857:93833727|+		#52	ENSBTAG00000001182
#53	ENSSSCG00000016850	LIFR	protein_coding	16:23743902:23745763|-,16:23740868:23745763|-,16:23735575:23745763|-,16:23719567:23745763|-,16:23655568:23745763|-		#53	ENSSSCG00000013302	CAT	protein_coding	2:26516503:26518029|-,2:26510644:26515915|-,2:26502034:26518029|-,2:26502034:26510836|-,2:26496797:26519328|-,2:26496797:26510836|-,2:26496797:26505121|-		#53	ENSSSCG00000022227	BRD4	protein_coding	2:62312199:62313757|+,2:62307778:62318351|+,2:62307778:62313757|+		#53	ENSSSCG00000011332	SETD2	protein_coding	13:29956790:29960782|-,13:29953609:29968572|-,13:29953609:29960782|-,13:29945766:29960782|-,13:29944689:29960782|-,13:29944689:29953736|-,13:29941685:29960782|-,13:29941685:29945901|-,13:29915861:29960782|-,13:29915861:29925370|-,13:29915861:29921425|-,13:29915861:29916530|-,13:29901474:29925370|-,13:29901474:29916530|-,13:29898475:29960782|-,13:29898475:29925370|-,13:29894358:29925370|-,13:29894…		#53	ENSSSCG00000010987	UBAP2	protein_coding	10:32862722:32870103|+,10:32862722:32868451|+,10:32859213:32870103|+,10:32855275:32862936|+,10:32840621:32870103|+,10:32840621:32859397|+,10:32840621:32855343|+,10:32840621:32850936|+,10:32840621:32843863|+,10:32827006:32859397|+,10:32827006:32850936|+,10:32817448:32827084|+,10:32817448:32824801|+,10:32800583:32827084|+,10:32800583:32824801|+,10:32800583:32819154|+		#53	ENSBTAG00000003552	MED17	protein_coding	29:1038664:1039763|-,29:1036135:1039763|-,29:1033656:1039763|-,29:1032387:1039763|-,29:1021237:1039763|-,29:1021237:1038884|-,29:1018266:1039763|-,29:1016461:1039763|-		#53	ENSBTAG00000010867	LONP2	protein_coding	18:16717347:16726407|+,18:16707206:16726407|+,18:16687309:16717498|+,18:16687309:16698597|+,18:16687309:16692435|+,18:16683804:16746158|+,18:16683804:16726407|+,18:16683804:16707348|+,18:16683804:16698597|+,18:16683804:16692435|+		#53	ENSBTAG00000017258	ACSL3	protein_coding	2:111099030:111104173|+,2:111096252:111102939|+,2:111093191:111096376|+,2:111090893:111092340|+		#53	ENSBTAG00000034493
#54	ENSSSCG00000003627	ZMYM4	protein_coding	6:91603894:91605991|+,6:91593752:91605991|+,6:91593752:91604006|+,6:91593752:91596635|+,6:91571475:91604006|+,6:91571475:91576562|+,6:91570239:91576562|+,6:91566040:91605991|+,6:91566040:91594295|+,6:91566040:91576562|+,6:91566040:91575552|+,6:91566040:91570358|+,6:91562614:91566185|+,6:91559498:91561270|+,6:91554749:91605991|+,6:91554749:91596635|+,6:91554749:91576562|+,6:91554749:91561270|+,6:9…		#54	ENSSSCG00000014820	FCHSD2	protein_coding	9:7476477:7502740|-,9:7476477:7481586|-,9:7397471:7417219|-,9:7380031:7397633|-,9:7373040:7380166|-,9:7373040:7373939|-		#54	ENSSSCG00000010952	TUT7	protein_coding	10:29045534:29045857|+,10:29037749:29038934|+,10:29028958:29035802|+,10:29007620:29015131|+,10:29004980:29035802|+,10:29004980:29015131|+,10:29004272:29007709|+		#54	ENSSSCG00000015807	ADAM32	protein_coding	15:47498708:47510422|-,15:47498708:47499965|-,15:47492056:47510422|-,15:47492056:47499965|-,15:47488037:47510422|-,15:47488037:47499965|-,15:47469638:47492125|-,15:47458709:47499965|-,15:47450776:47499965|-,15:47450776:47492125|-,15:47450776:47469720|-,15:47435151:47499965|-,15:47435151:47492125|-,15:47435151:47469720|-,15:47415087:47499965|-,15:47415087:47469720|-,15:47415087:47458846|-,15:47415…		#54	ENSSSCG00000004739	MGA	protein_coding	1:129687075:129688206|-,1:129659978:129688206|-,1:129659978:129662208|-,1:129653500:129654162|-,1:129651196:129688206|-,1:129651196:129662208|-,1:129601955:129602162|-,1:129597880:129611674|-,1:129597880:129602162|-		#54	ENSBTAG00000021535	CROT	protein_coding	4:33140523:33143401|-,4:33134051:33143401|-,4:33134051:33140659|-,4:33107009:33127786|-,4:33107009:33114098|-,4:33107009:33113163|-,4:33107009:33107639|-,4:33091192:33114098|-,4:33089329:33136224|-,4:33089329:33114098|-,4:33089329:33107639|-		#54	ENSBTAG00000012135	LARP1B	protein_coding	17:29650712:29653374|-,17:29649385:29653374|-,17:29644054:29653374|-,17:29640219:29653374|-,17:29640219:29649526|-,17:29627326:29653374|-,17:29622247:29653374|-,17:29557065:29627499|-,17:29557065:29581003|-		#54	ENSBTAG00000009696	ACTN2	protein_coding	28:9355569:9370294|+,28:9355569:9359144|+,28:9355569:9356672|+		#54	ENSBTAG00000018694
#55	ENSSSCG00000011332	SETD2	protein_coding	13:29956790:29960782|-,13:29953609:29968572|-,13:29953609:29960782|-,13:29945766:29960782|-,13:29944689:29960782|-,13:29944689:29953736|-,13:29941685:29960782|-,13:29941685:29945901|-,13:29915861:29960782|-,13:29915861:29925370|-,13:29915861:29921425|-,13:29915861:29916530|-,13:29901474:29925370|-,13:29901474:29916530|-,13:29898475:29960782|-,13:29898475:29925370|-,13:29894358:29925370|-,13:29894…		#55	ENSSSCG00000006202	CSPP1	protein_coding	4:67700131:67722071|-,4:67698423:67724881|-,4:67698423:67722071|-,4:67698423:67706849|-,4:67687551:67689219|-,4:67679792:67689219|-,4:67677103:67687622|-,4:67669925:67706849|-,4:67669925:67689219|-,4:67669925:67687622|-,4:67669925:67684464|-,4:67669925:67672098|-,4:67660916:67687622|-,4:67653809:67657468|-,4:67646676:67649863|-,4:67638104:67649863|-		#55	ENSSSCG00000002869	LSM14A	protein_coding	6:43887218:43887734|+,6:43879421:43894306|+,6:43867656:43894306|+,6:43867656:43887734|+,6:43867656:43879544|+,6:43867656:43870512|+		#55	ENSSSCG00000006137	WWP1	protein_coding	4:50473239:50486463|-,4:50461880:50473330|-,4:50451388:50462793|-,4:50447700:50486463|-,4:50447700:50473330|-,4:50447700:50462793|-,4:50447700:50451687|-,4:50433433:50462793|-,4:50433433:50447885|-,4:50433433:50433773|-,4:50419066:50447885|-,4:50416621:50418702|-,4:50413104:50447885|-,4:50413104:50433773|-,4:50413104:50416871|-,4:50408309:50418702|-,4:50402449:50418702|-,4:50402449:50416871|-,4:5…		#55	ENSSSCG00000021285	RNF216	protein_coding	3:4303784:4308978|-,3:4288137:4308978|-,3:4288137:4290175|-,3:4277379:4308978|-,3:4269794:4279580|-,3:4264223:4308978|-,3:4264223:4279580|-,3:4264223:4277544|-,3:4264223:4269909|-,3:4257856:4279580|-,3:4256519:4279580|-,3:4256519:4277544|-,3:4253998:4308978|-,3:4253998:4279580|-,3:4177763:4188916|-		#55	ENSBTAG00000012382	KCTD9	protein_coding	8:72805551:72808185|-,8:72793767:72808185|-,8:72793767:72794866|-,8:72763884:72808185|-,8:72763884:72794866|-,8:72763884:72764994|-		#55	ENSBTAG00000051542	no_name	protein_coding	3:85848224:85870854|+,3:85848224:85864617|+,3:85848224:85857208|+,3:85848224:85855074|+		#55	ENSBTAG00000021023	ZMYM4	protein_coding	3:110403333:110406110|-,3:110391130:110406110|-,3:110391130:110391630|-,3:110381598:110391630|-,3:110352637:110391630|-,3:110352637:110355454|-,3:110342220:110355454|-,3:110342220:110344019|-,3:110331538:110355454|-		#55	ENSBTAG00000014370
#56	ENSSSCG00000015485	SUCO	protein_coding	9:114968309:114976352|+,9:114949605:114964588|+,9:114949605:114951665|+,9:114939348:114944875|+,9:114937098:114988567|+,9:114937098:114969497|+,9:114937098:114951665|+		#56	ENSSSCG00000006137	WWP1	protein_coding	4:50473239:50486463|-,4:50461880:50473330|-,4:50451388:50462793|-,4:50447700:50486463|-,4:50447700:50473330|-,4:50447700:50462793|-,4:50447700:50451687|-,4:50433433:50462793|-,4:50433433:50447885|-,4:50433433:50433773|-,4:50419066:50447885|-,4:50416621:50418702|-,4:50413104:50447885|-,4:50413104:50433773|-,4:50413104:50416871|-,4:50408309:50418702|-,4:50402449:50418702|-,4:50402449:50416871|-,4:5…		#56	ENSSSCG00000004524	SMAD4	protein_coding	1:100597459:100613174|+,1:100589849:100613174|+,1:100589849:100603238|+,1:100589849:100597672|+		#56	ENSSSCG00000022788	PPA2	protein_coding	8:116294134:116315074|+,8:116285422:116315074|+,8:116285422:116294261|+,8:116275909:116322315|+,8:116275909:116315074|+,8:116275909:116294261|+,8:116275909:116285509|+,8:116270401:116294261|+,8:116266127:116315074|+,8:116266127:116294261|+,8:116266127:116285509|+,8:116266127:116277454|+		#56	ENSSSCG00000015377	ABCB5	protein_coding	9:89715138:89723528|+,9:89715138:89716239|+,9:89711256:89735776|+,9:89711256:89729842|+		#56	ENSBTAG00000015200	L2HGDH	protein_coding	10:43188319:43214396|-,10:43180628:43189741|-,10:43177986:43214396|-		#56	ENSBTAG00000006122	HUWE1	protein_coding	X:91076092:91116666|-,X:91076092:91085305|-,X:91041139:91042868|-,X:91039848:91042868|-,X:91031374:91047599|-,X:91031374:91042868|-,X:91022656:91025246|-,X:90997450:91001554|-,X:90991117:90992293|-,X:90991117:90991606|-,X:90989589:90994621|-		#56	ENSBTAG00000012929	CEP85L	protein_coding	9:32450772:32457795|+,9:32446895:32468669|+,9:32446895:32457795|+,9:32446895:32456730|+,9:32446895:32450925|+,9:32441431:32457795|+,9:32397458:32441549|+,9:32397458:32398246|+,9:32358715:32398246|+		#56	ENSBTAG00000011905
#57	ENSSSCG00000027556	RSRC1	protein_coding	13:97912253:97995384|+,13:97912253:97913066|+		#57	ENSSSCG00000029169	MAPKAP1	protein_coding	1:266309589:266321713|-,1:266309589:266312704|-,1:266296453:266321713|-,1:266296453:266312704|-		#57	ENSSSCG00000011394	RBM6	protein_coding	13:32559767:32563493|+,13:32554727:32560025|+,13:32552936:32556000|+,13:32548616:32557813|+,13:32548616:32551325|+,13:32471839:32541480|+,13:32471839:32506478|+,13:32471839:32478114|+,13:32466923:32541480|+,13:32466923:32506478|+,13:32466923:32475162|+,13:32460815:32506478|+,13:32460815:32478114|+,13:32460815:32467033|+		#57	ENSSSCG00000017073	FAM114A2	protein_coding	16:69133322:69147307|+,16:69126080:69133446|+,16:69125275:69151481|+,16:69125275:69138508|+		#57	ENSSSCG00000010872	AKT3	protein_coding	10:16585539:16730354|-,10:16585539:16607933|-,10:16569754:16730354|-,10:16569754:16607933|-,10:16560320:16607933|-,10:16541737:16730354|-,10:16541737:16607933|-,10:16522383:16607933|-,10:16510505:16607933|-,10:16510505:16522506|-,10:16499156:16607933|-,10:16499156:16522506|-,10:16490535:16607933|-,10:16490535:16522506|-,10:16460133:16522506|-,10:16460133:16510634|-		#57	ENSBTAG00000020789	STS	protein_coding	X:135542371:135552382|-,X:135532930:135611914|-,X:135504043:135533067|-,X:135491218:135533067|-,X:135491218:135504181|-,X:135476782:135533067|-,X:135476782:135504181|-		#57	ENSBTAG00000011396	HNRNPC	protein_coding	10:25905504:25908959|+,10:25905504:25908072|+		#57	ENSBTAG00000006654	TANK	protein_coding	2:35172957:35196317|-		#57	ENSBTAG00000012148
#58	ENSSSCG00000010987	UBAP2	protein_coding	10:32862722:32870103|+,10:32862722:32868451|+,10:32859213:32870103|+,10:32855275:32862936|+,10:32840621:32870103|+,10:32840621:32859397|+,10:32840621:32855343|+,10:32840621:32850936|+,10:32840621:32843863|+,10:32827006:32859397|+,10:32827006:32850936|+,10:32817448:32827084|+,10:32817448:32824801|+,10:32800583:32827084|+,10:32800583:32824801|+,10:32800583:32819154|+		#58	ENSSSCG00000008950	AFM	protein_coding	8:69723173:69727203|+,8:69715908:69727203|+,8:69715908:69719485|+		#58	ENSSSCG00000027114	SCP2	protein_coding	6:159448246:159455163|-,6:159270025:159297147|-,6:159270025:159295744|-,6:159254437:159276604|-,6:159244590:159276604|-		#58	ENSSSCG00000029125	FAM13B	protein_coding	2:140038304:140040900|-,2:140030956:140040900|-,2:140030956:140031581|-,2:140023009:140040900|-,2:140023009:140031581|-,2:140023009:140025962|-,2:140007036:140023167|-,2:140004655:140040900|-,2:140004655:140025962|-,2:140004655:140023167|-,2:140004655:140008718|-,2:140004655:140007192|-,2:139982434:140023167|-,2:139964037:139964379|-		#58	ENSSSCG00000029125	FAM13B	protein_coding	2:140038304:140040900|-,2:140030956:140040900|-,2:140030956:140031581|-,2:140023009:140040900|-,2:140023009:140031581|-,2:140023009:140025962|-,2:140007036:140023167|-,2:140004655:140040900|-,2:140004655:140025962|-,2:140004655:140023167|-,2:140004655:140008718|-,2:140004655:140007192|-,2:139982434:140023167|-,2:139964037:139964379|-		#58	ENSBTAG00000013410	MARK3	protein_coding	21:68096084:68110636|+,21:68096084:68102601|+,21:68046774:68124482|+,21:68046774:68102601|+,21:68046774:68066310|+		#58	ENSBTAG00000015200	L2HGDH	protein_coding	10:43188319:43214396|-,10:43180628:43189741|-,10:43177986:43214396|-		#58	ENSBTAG00000003669	BNC2	protein_coding	8:27926053:27928023|+,8:27779029:27807558|+,8:27624407:27779132|+,8:27624407:27663946|+		#58	ENSBTAG00000018437
#59	ENSSSCG00000025942	MCCC1	protein_coding	13:121056217:121059064|-,13:121052112:121059064|-,13:121035545:121036441|-,13:121003052:121006776|-,13:121001091:121006776|-,13:121001091:121003162|-,13:120998389:121006776|-,13:120987444:121059064|-,13:120987444:121017783|-,13:120987444:121006776|-,13:120987444:121003162|-,13:120931035:120935351|-,13:120931035:120933597|-,13:120919102:120935351|-		#59	ENSSSCG00000004958	PIAS1	protein_coding	1:166036952:166058413|+,1:166036952:166044981|+,1:166036952:166037819|+,1:166033283:166058413|+,1:166033283:166044981|+,1:166033283:166037819|+,1:165996062:166058413|+,1:165996062:166044981|+,1:165996062:166037819|+		#59	ENSSSCG00000005785	PCSK6	protein_coding	1:145634727:145672677|+,1:145634727:145638870|+,1:145606819:145638870|+,1:145568781:145572777|+,1:145555758:145572777|+		#59	ENSSSCG00000033395	no_name	protein_coding	10:55840070:55842852|+,10:55828685:55842852|+,10:55821351:55840136|+,10:55814060:55842852|+,10:55814060:55828740|+,10:55764770:55842852|+,10:55757661:55794679|+,10:55730060:55842852|+,10:55712766:55842852|+,10:55711345:55828740|+,10:55711345:55794679|+,10:55711345:55730144|+		#59	ENSSSCG00000038631	TCFL5	protein_coding	17:62107960:62114089|-		#59	ENSBTAG00000007876	MAPK8	protein_coding	28:42784525:42802740|+,28:42784525:42799503|+,28:42784525:42787997|+,28:42778074:42793175|+,28:42778074:42787997|+		#59	ENSBTAG00000009725	AOX1	protein_coding	2:89155485:89165391|+,2:89144396:89148948|+,2:89134440:89141013|+,2:89118712:89126684|+,2:89118712:89120990|+,2:89113159:89126684|+,2:89113159:89120990|+,2:89109131:89126684|+		#59	ENSBTAG00000021128	ADD1	protein_coding	6:115850902:115854892|-,6:115843958:115854892|-,6:115815773:115823274|-,6:115815105:115823274|-,6:115815105:115819223|-		#59	ENSBTAG00000001016
#60	ENSSSCG00000004592	SLTM	protein_coding	1:113127999:113131324|+,1:113127999:113128579|+,1:113120457:113126509|+,1:113115995:113131324|+,1:113100914:113116114|+,1:113100914:113102025|+,1:113097706:113113585|+,1:113097706:113102025|+		#60	ENSSSCG00000000838	SLC41A2	protein_coding	5:79681673:79682972|+,5:79664915:79682972|+,5:79664915:79670193|+,5:79654241:79682972|+,5:79647687:79670193|+,5:79647687:79654388|+,5:79620407:79621132|+		#60	ENSSSCG00000035059	MCM10	protein_coding	10:48540911:48551873|-,10:48538969:48562529|-,10:48538969:48550130|-,10:48532137:48562529|-,10:48532137:48550130|-,10:48532137:48541042|-,10:48499312:48507450|-		#60	ENSSSCG00000011645	CEP63	protein_coding	13:75652553:75675474|+,13:75615214:75697679|+,13:75615214:75652667|+,13:75615214:75645292|+,13:75615214:75616395|+		#60	ENSSSCG00000015807	ADAM32	protein_coding	15:47498708:47510422|-,15:47498708:47499965|-,15:47492056:47510422|-,15:47492056:47499965|-,15:47488037:47510422|-,15:47488037:47499965|-,15:47469638:47492125|-,15:47458709:47499965|-,15:47450776:47499965|-,15:47450776:47492125|-,15:47450776:47469720|-,15:47435151:47499965|-,15:47435151:47492125|-,15:47435151:47469720|-,15:47415087:47499965|-,15:47415087:47469720|-,15:47415087:47458846|-,15:47415…		#60	ENSBTAG00000005653	ABCB4	protein_coding	4:33038822:33067377|+,4:33038822:33054817|+,4:33038822:33048562|+,4:33038822:33045439|+,4:33031057:33054817|+,4:33031057:33035361|+,4:33014680:33026846|+,4:33011022:33031229|+,4:33011022:33024351|+,4:33011022:33022635|+		#60	ENSBTAG00000026283	ASPH	protein_coding	14:27168841:27171280|-,14:27123430:27140540|-,14:27109357:27140540|-,14:27109357:27134071|-,14:27055802:27067753|-,14:27046805:27078758|-		#60	ENSBTAG00000001706	SLC9A2	protein_coding	11:7392325:7423055|+,11:7392325:7411872|+,11:7392325:7392528|+,11:7390714:7392528|+,11:7364149:7392528|+,11:7364149:7372022|+,11:7364149:7364613|+		#60	ENSBTAG00000017709
#61	ENSSSCG00000022398	NUCKS1	protein_coding	9:66406845:66413572|-,9:66406845:66409132|-,9:66405628:66413572|-,9:66405628:66409132|-		#61	ENSSSCG00000000567	SOX5	protein_coding	5:49941641:50054140|+,5:49941641:50031024|+,5:49941641:49959346|+,5:49859024:49959346|+,5:49813300:49959346|+,5:49813300:49859235|+,5:49749764:49813532|+		#61	ENSSSCG00000010987	UBAP2	protein_coding	10:32862722:32870103|+,10:32862722:32868451|+,10:32859213:32870103|+,10:32855275:32862936|+,10:32840621:32870103|+,10:32840621:32859397|+,10:32840621:32855343|+,10:32840621:32850936|+,10:32840621:32843863|+,10:32827006:32859397|+,10:32827006:32850936|+,10:32817448:32827084|+,10:32817448:32824801|+,10:32800583:32827084|+,10:32800583:32824801|+,10:32800583:32819154|+		#61	ENSSSCG00000016115	ICA1L	protein_coding	15:106346273:106348475|-,15:106334691:106348475|-,15:106330576:106334815|-,15:106328541:106332960|-,15:106326282:106332960|-,15:106323922:106348475|-,15:106316490:106348475|-,15:106316490:106334815|-,15:106316490:106332960|-,15:106305148:106348475|-,15:106305148:106334815|-,15:106305148:106332960|-,15:106305148:106316565|-		#61	ENSSSCG00000008096	ZC3H6	protein_coding	3:44117753:44122061|-,3:44109595:44122061|-,3:44105996:44122061|-,3:44102880:44122061|-,3:44095480:44122061|-,3:44095480:44106130|-		#61	ENSBTAG00000005393	TIPRL	protein_coding	3:445607:447472|-,3:435036:447472|-,3:435036:446638|-		#61	ENSBTAG00000002015	RPS6KA6	protein_coding	X:68610591:68625140|+,X:68610591:68622650|+,X:68598123:68616905|+,X:68598123:68610694|+,X:68595267:68625140|+,X:68563367:68625140|+,X:68551515:68563447|+,X:68529623:68563447|+,X:68529623:68558935|+,X:68529623:68558104|+		#61	ENSBTAG00000008025	UBE3C	protein_coding	4:118533999:118560756|+,4:118533999:118546871|+,4:118533999:118536619|+,4:118523393:118536619|+,4:118519028:118560756|+,4:118519028:118546871|+,4:118519028:118536619|+,4:118519028:118523934|+,4:118510714:118523934|+,4:118489270:118523934|+,4:118489270:118510902|+,4:118489270:118497774|+,4:118489270:118492806|+		#61	ENSBTAG00000005155
#62	ENSSSCG00000029837	VWA8	protein_coding	11:25400318:25437567|+,11:25400318:25415356|+,11:25400318:25405757|+,11:25318968:25343890|+,11:25318968:25328875|+,11:25318968:25321570|+,11:25301638:25306471|+,11:25273270:25281252|+,11:25216544:25240454|+,11:25209179:25240454|+,11:25209179:25224424|+,11:25196949:25240454|+,11:25196949:25224424|+,11:25147792:25152133|+,11:25134100:25137323|+,11:25130959:25152133|+,11:25122740:25152133|+,11:25103…		#62	ENSSSCG00000025941	PTP4A1	protein_coding	1:45175189:45175843|+,1:45173526:45177436|+,1:45173526:45175843|+,1:45173526:45175282|+		#62	ENSSSCG00000012434	ATRX	protein_coding	X:61765510:61767475|-,X:61746409:61767475|-,X:61735210:61746482|-,X:61735210:61735982|-,X:61728503:61746482|-,X:61728503:61735982|-,X:61720718:61746482|-,X:61720718:61735982|-,X:61720718:61722343|-,X:61688014:61702090|-,X:61688014:61691522|-,X:61667487:61691522|-,X:61645924:61691522|-,X:61645924:61651015|-,X:61619581:61691522|-		#62	ENSSSCG00000021285	RNF216	protein_coding	3:4303784:4308978|-,3:4288137:4308978|-,3:4288137:4290175|-,3:4277379:4308978|-,3:4269794:4279580|-,3:4264223:4308978|-,3:4264223:4279580|-,3:4264223:4277544|-,3:4264223:4269909|-,3:4257856:4279580|-,3:4256519:4279580|-,3:4256519:4277544|-,3:4253998:4308978|-,3:4253998:4279580|-,3:4177763:4188916|-		#62	ENSSSCG00000033395	no_name	protein_coding	10:55840070:55842852|+,10:55828685:55842852|+,10:55821351:55840136|+,10:55814060:55842852|+,10:55814060:55828740|+,10:55764770:55842852|+,10:55757661:55794679|+,10:55730060:55842852|+,10:55712766:55842852|+,10:55711345:55828740|+,10:55711345:55794679|+,10:55711345:55730144|+		#62	ENSBTAG00000019423	ACSM2B	protein_coding	25:18180090:18186644|+,25:18174594:18186644|+,25:18174594:18180508|+,25:18171771:18186644|+		#62	ENSBTAG00000018694	ACSS3	protein_coding	5:10800895:10844909|+,5:10800895:10843660|+,5:10800895:10820190|+,5:10725695:10820190|+,5:10725695:10782147|+,5:10725695:10772348|+,5:10725695:10746232|+,5:10725695:10735742|+		#62	ENSBTAG00000010849	ANKRD23	protein_coding	11:2803767:2804220|-		#62	ENSBTAG00000017162
#63	ENSSSCG00000040657	STRN3	protein_coding	7:68532380:68539413|+,7:68514624:68565356|+,7:68514624:68539413|+,7:68514624:68533985|+,7:68514624:68532510|+,7:68514624:68526660|+,7:68514624:68521235|+,7:68514624:68515265|+		#63	ENSSSCG00000006901	EVI5	protein_coding	4:124532102:124566870|+,4:124532102:124539837|+,4:124520318:124566870|+,4:124520318:124539837|+,4:124520318:124532249|+,4:124520318:124524462|+,4:124468316:124499414|+,4:124468316:124496367|+,4:124468316:124488165|+,4:124468316:124479030|+		#63	ENSSSCG00000017256	ABCA6	protein_coding	12:11258621:11268222|+,12:11258621:11261616|+,12:11253177:11268222|+,12:11253177:11266696|+,12:11253177:11259350|+,12:11250188:11268222|+		#63	ENSSSCG00000030228	PIWIL2	protein_coding	14:6595335:6600787|+,14:6594558:6613565|+,14:6594558:6610745|+,14:6594558:6607135|+,14:6594558:6600787|+,14:6594558:6596416|+,14:6571683:6600787|+,14:6569330:6572198|+,14:6565443:6572198|+,14:6565443:6565814|+		#63	ENSSSCG00000032531	SMG1	protein_coding	3:26731231:26732627|+,3:26706434:26707696|+,3:26701498:26705896|+,3:26701498:26703165|+,3:26698721:26705896|+,3:26698721:26703165|+,3:26698721:26701952|+,3:26696892:26703165|+,3:26691920:26697117|+,3:26691920:26693748|+,3:26689979:26705896|+,3:26689979:26703165|+,3:26685469:26690578|+,3:26683192:26705896|+,3:26683192:26690578|+,3:26683192:26685606|+		#63	ENSBTAG00000018694	ACSS3	protein_coding	5:10800895:10844909|+,5:10800895:10843660|+,5:10800895:10820190|+,5:10725695:10820190|+,5:10725695:10782147|+,5:10725695:10772348|+,5:10725695:10746232|+,5:10725695:10735742|+		#63	ENSBTAG00000017255	ATAD2B	protein_coding	11:75197146:75207461|+,11:75189849:75207461|+,11:75151125:75162755|+,11:75139259:75175048|+,11:75132819:75139348|+,11:75129081:75139348|+,11:75118369:75129180|+,11:75107374:75175048|+,11:75107374:75162755|+,11:75107374:75155186|+,11:75107374:75118486|+,11:75107374:75114570|+		#63	ENSBTAG00000001861	SESTD1	protein_coding	2:17749302:17751756|+,2:17723957:17728102|+,2:17717857:17728102|+,2:17690781:17728102|+,2:17690781:17694828|+,2:17669238:17694828|+		#63	ENSBTAG00000005869
#64	ENSSSCG00000025941	PTP4A1	protein_coding	1:45175189:45175843|+,1:45173526:45177436|+,1:45173526:45175843|+,1:45173526:45175282|+		#64	ENSSSCG00000011862	MUC13	protein_coding	13:135421791:135439808|+,13:135421791:135428725|+,13:135421791:135423185|+		#64	ENSSSCG00000015940	UBR3	protein_coding	15:76308906:76337917|+,15:76280228:76308992|+,15:76280228:76301485|+,15:76280228:76292128|+,15:76266531:76319394|+,15:76266531:76292128|+,15:76248139:76280378|+,15:76248139:76266620|+,15:76226666:76228805|+,15:76192263:76337917|+,15:76192263:76216187|+,15:76192263:76208776|+,15:76192263:76198564|+,15:76177103:76192330|+,15:76177103:76177857|+,15:76166994:76198564|+,15:76166994:76177857|+,15:76166…		#64	ENSSSCG00000003917	TESK2	protein_coding	6:165903477:165984666|+,6:165903477:165951653|+,6:165903477:165929040|+,6:165903477:165903792|+,6:165875199:165929040|+		#64	ENSSSCG00000009569	PSPC1	protein_coding	11:562632:562934|-,11:555884:562934|-,11:552301:562934|-,11:552301:555980|-,11:543479:562934|-,11:543479:555980|-,11:534134:562934|-,11:509494:534240|-,11:482558:562934|-		#64	ENSBTAG00000016313	ECH1	protein_coding	18:48553037:48553456|-		#64	ENSBTAG00000013410	MARK3	protein_coding	21:68096084:68110636|+,21:68096084:68102601|+,21:68046774:68124482|+,21:68046774:68102601|+,21:68046774:68066310|+		#64	ENSBTAG00000020378	DLG1	protein_coding	1:71688227:71758951|-,1:71616678:71654752|-,1:71616678:71619620|-,1:71610675:71619620|-,1:71609384:71688392|-,1:71609384:71635071|-,1:71609384:71610845|-,1:71603137:71635071|-,1:71603137:71610845|-,1:71587986:71593136|-,1:71571651:71593136|-,1:71556246:71593136|-,1:71525398:71534664|-,1:71520463:71534664|-,1:71514394:71534664|-		#64	ENSBTAG00000011197
#65	ENSSSCG00000009319	PAN3	protein_coding	11:5587550:5608636|+,11:5587550:5602241|+,11:5577246:5602241|+,11:5577246:5588249|+,11:5577246:5581004|+,11:5546603:5581004|+,11:5524052:5581004|+,11:5524052:5546751|+,11:5503064:5588249|+,11:5503064:5546751|+,11:5503064:5524214|+,11:5503064:5507316|+		#65	ENSSSCG00000008576	no_name	protein_coding	3:113299579:113363181|+,3:113299579:113324246|+,3:113272702:113309553|+,3:113272702:113299665|+,3:113272702:113276969|+,3:113268077:113276969|+,3:113259004:113276969|+		#65	ENSSSCG00000009276	XPO4	protein_coding	11:1141223:1175446|-,11:1141223:1163643|-,11:1141223:1162797|-,11:1141223:1141776|-,11:1125629:1163643|-,11:1125629:1141776|-,11:1125629:1128292|-,11:1120101:1141776|-,11:1118996:1141776|-,11:1118996:1128292|-,11:1109860:1141776|-		#65	ENSSSCG00000038631	TCFL5	protein_coding	17:62107960:62114089|-		#65	ENSSSCG00000016769	CDK13	protein_coding	18:54403825:54404485|-,18:54393585:54404485|-,18:54393585:54397331|-,18:54348425:54404485|-,18:54348425:54349529|-,18:54336794:54404485|-,18:54336794:54349529|-,18:54324874:54349529|-,18:54324874:54325859|-		#65	ENSBTAG00000040409	no_name	protein_coding	16:6039074:6044324|-		#65	ENSBTAG00000003552	MED17	protein_coding	29:1038664:1039763|-,29:1036135:1039763|-,29:1033656:1039763|-,29:1032387:1039763|-,29:1021237:1039763|-,29:1021237:1038884|-,29:1018266:1039763|-,29:1016461:1039763|-		#65	ENSBTAG00000013410	MARK3	protein_coding	21:68096084:68110636|+,21:68096084:68102601|+,21:68046774:68124482|+,21:68046774:68102601|+,21:68046774:68066310|+		#65	ENSBTAG00000015559
#66	ENSSSCG00000038826	NDUFV2	protein_coding	6:98840632:98842928|-,6:98835396:98842928|-,6:98833465:98842928|-,6:98826749:98842928|-		#66	ENSSSCG00000009276	XPO4	protein_coding	11:1141223:1175446|-,11:1141223:1163643|-,11:1141223:1162797|-,11:1141223:1141776|-,11:1125629:1163643|-,11:1125629:1141776|-,11:1125629:1128292|-,11:1120101:1141776|-,11:1118996:1141776|-,11:1118996:1128292|-,11:1109860:1141776|-		#66	ENSSSCG00000002844	PHKB	protein_coding	6:37151566:37166517|-,6:37127248:37166517|-,6:37127248:37154526|-,6:37091576:37166517|-,6:37077212:37166517|-,6:37031996:37077307|-		#66	ENSSSCG00000033228	SPAG9	protein_coding	12:27298749:27340788|-,12:27298749:27312593|-,12:27274747:27275982|-,12:27268442:27275982|-,12:27268442:27274847|-,12:27260999:27274847|-,12:27252082:27274847|-,12:27249778:27252923|-,12:27249778:27250993|-,12:27247306:27252923|-,12:27247306:27250993|-,12:27247306:27248011|-,12:27243216:27274847|-,12:27243216:27252923|-,12:27243216:27250993|-,12:27239023:27252923|-,12:27239023:27250993|-,12:27236…		#66	ENSSSCG00000022317	SLC38A10	protein_coding	12:1492106:1494267|+,12:1487772:1494267|+		#66	ENSBTAG00000017162	STK39	protein_coding	2:28062806:28073908|+,2:27995618:28073908|+,2:27995618:28007259|+,2:27995618:27998352|+,2:27957895:28007259|+,2:27957895:27962616|+,2:27937039:27962616|+		#66	ENSBTAG00000009242	ZNF638	protein_coding	11:13232624:13234140|-,11:13216196:13234140|-,11:13216196:13228206|-,11:13216196:13221078|-,11:13216196:13220296|-,11:13196162:13221078|-,11:13188973:13228206|-,11:13188973:13196492|-,11:13178375:13189909|-,11:13178375:13188546|-,11:13178375:13187876|-,11:13178375:13186057|-,11:13162076:13188546|-,11:13162076:13175890|-,11:13162076:13167647|-		#66	ENSBTAG00000007876	MAPK8	protein_coding	28:42784525:42802740|+,28:42784525:42799503|+,28:42784525:42787997|+,28:42778074:42793175|+,28:42778074:42787997|+		#66	ENSBTAG00000003702
#67	ENSSSCG00000006901	EVI5	protein_coding	4:124532102:124566870|+,4:124532102:124539837|+,4:124520318:124566870|+,4:124520318:124539837|+,4:124520318:124532249|+,4:124520318:124524462|+,4:124468316:124499414|+,4:124468316:124496367|+,4:124468316:124488165|+,4:124468316:124479030|+		#67	ENSSSCG00000021998	no_name	protein_coding	5:52164811:52169113|-,5:52153157:52169113|-,5:52140658:52169113|-		#67	ENSSSCG00000011245	ITGA9	protein_coding	13:22582125:22592094|+,13:22379085:22397150|+,13:22362773:22374695|+,13:22318658:22335113|+,13:22318658:22320201|+		#67	ENSSSCG00000009714	NEK1	protein_coding	14:20294335:20298983|+,14:20281912:20323815|+,14:20281912:20317215|+,14:20281912:20309806|+,14:20281912:20298983|+,14:20270673:20309806|+,14:20270673:20282065|+,14:20259250:20282065|+,14:20221954:20238937|+,14:20215235:20238937|+,14:20214950:20282065|+,14:20214950:20238937|+,14:20214950:20222118|+,14:20198828:20238937|+,14:20194557:20203263|+,14:20178342:20191373|+,14:20168414:20203263|+,14:20168…		#67	ENSSSCG00000024864	ATXN10	protein_coding	5:3767998:3774893|-,5:3750905:3774893|-,5:3739280:3774893|-,5:3739280:3754014|-,5:3717599:3774893|-,5:3717599:3754014|-,5:3717599:3739361|-,5:3717599:3729566|-,5:3717599:3720056|-		#67	ENSBTAG00000001598	MAP7	protein_coding	9:74369431:74384390|-,9:74363101:74368847|-		#67	ENSBTAG00000040368	AAGAB	protein_coding	10:14082048:14082877|-,10:14066623:14082877|-		#67	ENSBTAG00000011593	QKI	protein_coding	9:98966558:98971088|+,9:98889825:98942955|+,9:98867741:98942955|+,9:98867741:98889942|+		#67	ENSBTAG00000012564
#68	ENSSSCG00000016113	BMPR2	protein_coding	15:106128743:106130023|+,15:106121940:106130023|+,15:106074745:106076503|+		#68	ENSSSCG00000035059	MCM10	protein_coding	10:48540911:48551873|-,10:48538969:48562529|-,10:48538969:48550130|-,10:48532137:48562529|-,10:48532137:48550130|-,10:48532137:48541042|-,10:48499312:48507450|-		#68	ENSSSCG00000014113	HOMER1	protein_coding	2:88196737:88206327|-,2:88184109:88206327|-,2:88184109:88201577|-,2:88184109:88196830|-,2:88144037:88196830|-,2:88144037:88184249|-		#68	ENSSSCG00000022534	ZNF644	protein_coding	4:125831439:125853740|+,4:125831439:125837271|+,4:125831439:125835266|+,4:125783659:125837271|+,4:125783659:125835266|+,4:125780951:125835266|+,4:125780951:125783720|+		#68	ENSSSCG00000003965	no_name	protein_coding	6:168856046:168858417|-,6:168851316:168858417|-,6:168840569:168858417|-,6:168831727:168861267|-,6:168831727:168858417|-,6:168831727:168851507|-,6:168831727:168851504|-,6:168831727:168843105|-,6:168831727:168840726|-,6:168822877:168836697|-,6:168816841:168858417|-,6:168803625:168824150|-,6:168803625:168817011|-,6:168796051:168858417|-,6:168796051:168824150|-,6:168796051:168823015|-,6:168796051:168…		#68	ENSBTAG00000019197	TASOR2	protein_coding	13:42993494:43017146|-,13:42993494:43005855|-,13:42993494:42998700|-,13:42990242:43017146|-,13:42990242:43005855|-,13:42990242:42998700|-,13:42990242:42990956|-,13:42981158:42990956|-,13:42977702:42998700|-,13:42977702:42982242|-,13:42977702:42978422|-,13:42969422:42980190|-		#68	ENSBTAG00000007876	MAPK8	protein_coding	28:42784525:42802740|+,28:42784525:42799503|+,28:42784525:42787997|+,28:42778074:42793175|+,28:42778074:42787997|+		#68	ENSBTAG00000020041	FAM13B	protein_coding	7:49460933:49469272|-,7:49454114:49469272|-,7:49454114:49461552|-,7:49432042:49434877|-,7:49424188:49454275|-,7:49424188:49434877|-,7:49416023:49434092|-		#68	ENSBTAG00000025853
#69	ENSSSCG00000036191	SLC17A2	protein_coding	7:20656116:20657619|-,7:20651082:20657619|-,7:20607473:20614931|-,7:20602715:20643868|-		#69	ENSSSCG00000030467	PHC3	protein_coding	13:108874659:108880840|-,13:108851500:108880840|-,13:108851500:108854260|-,13:108842608:108854260|-,13:108829482:108854260|-,13:108820075:108829633|-,13:108816285:108880840|-,13:108816285:108854260|-,13:108816285:108842855|-,13:108816285:108829633|-,13:108816285:108820326|-,13:108810157:108829633|-,13:108800990:108829633|-,13:108800990:108820326|-		#69	ENSSSCG00000022801	S100PBP	protein_coding	6:89127455:89131566|+,6:89127455:89129100|+,6:89122468:89131566|+,6:89122468:89129100|+		#69	ENSSSCG00000009569	PSPC1	protein_coding	11:562632:562934|-,11:555884:562934|-,11:552301:562934|-,11:552301:555980|-,11:543479:562934|-,11:543479:555980|-,11:534134:562934|-,11:509494:534240|-,11:482558:562934|-		#69	ENSSSCG00000039793	PATJ	protein_coding	6:150578733:150591949|-,6:150483588:150496440|-,6:150476845:150496440|-,6:150453154:150496440|-,6:150442267:150496440|-,6:150442267:150465449|-,6:150405000:150496440|-,6:150378495:150496440|-,6:150318007:150327395|-,6:150277436:150282983|-,6:150277436:150281624|-		#69	ENSBTAG00000021158	SATB1	protein_coding	1:155501856:155507796|-,1:155501856:155503870|-,1:155480478:155507796|-,1:155464768:155507796|-,1:155436131:155507796|-		#69	ENSBTAG00000016313	ECH1	protein_coding	18:48553037:48553456|-		#69	ENSBTAG00000013938	PHC3	protein_coding	1:97246600:97266017|+,1:97224769:97231235|+,1:97222402:97231235|+,1:97222402:97224868|+,1:97203056:97231235|+,1:97203056:97224868|+,1:97203056:97204380|+,1:97198717:97204380|+		#69	ENSBTAG00000002888
#70	ENSSSCG00000015874	ACVR1	protein_coding	15:64833117:64834650|-,15:64788862:64795113|-,15:64783590:64813495|-,15:64783590:64795113|-,15:64771604:64813495|-,15:64771604:64795113|-,15:64771604:64777189|-,15:64759480:64813495|-,15:64759480:64795113|-,15:64759480:64777189|-		#70	ENSSSCG00000003627	ZMYM4	protein_coding	6:91603894:91605991|+,6:91593752:91605991|+,6:91593752:91604006|+,6:91593752:91596635|+,6:91571475:91604006|+,6:91571475:91576562|+,6:91570239:91576562|+,6:91566040:91605991|+,6:91566040:91594295|+,6:91566040:91576562|+,6:91566040:91575552|+,6:91566040:91570358|+,6:91562614:91566185|+,6:91559498:91561270|+,6:91554749:91605991|+,6:91554749:91596635|+,6:91554749:91576562|+,6:91554749:91561270|+,6:9…		#70	ENSSSCG00000032531	SMG1	protein_coding	3:26731231:26732627|+,3:26706434:26707696|+,3:26701498:26705896|+,3:26701498:26703165|+,3:26698721:26705896|+,3:26698721:26703165|+,3:26698721:26701952|+,3:26696892:26703165|+,3:26691920:26697117|+,3:26691920:26693748|+,3:26689979:26705896|+,3:26689979:26703165|+,3:26685469:26690578|+,3:26683192:26705896|+,3:26683192:26690578|+,3:26683192:26685606|+		#70	ENSSSCG00000037977	ALMS1	protein_coding	3:69390769:69401023|-,3:69382890:69390965|-,3:69377497:69401023|-,3:69377497:69390965|-,3:69377497:69386742|-,3:69353540:69377657|-,3:69353540:69360229|-,3:69325848:69377657|-,3:69308674:69317475|-,3:69297253:69317475|-,3:69297253:69312659|-,3:69294674:69317475|-,3:69294674:69297391|-,3:69288805:69317475|-,3:69288805:69294845|-,3:69265227:69269649|-,3:69262708:69317475|-,3:69262708:69269649|-		#70	ENSSSCG00000014343	no_name	protein_coding	2:141219339:141227168|+,2:141219339:141223721|+,2:141219339:141222143|+,2:141219339:141220554|+,2:141217890:141223721|+,2:141217890:141220554|+,2:141210066:141211157|+		#70	ENSBTAG00000012433	DENND1B	protein_coding	16:76603008:76634252|-,16:76603008:76620914|-,16:76603008:76613273|-,16:76584394:76613273|-,16:76561173:76584495|-,16:76561173:76577979|-,16:76549212:76584495|-,16:76549212:76577979|-,16:76529499:76577979|-,16:76516493:76584495|-,16:76516493:76577979|-,16:76516493:76561299|-,16:76516493:76549314|-,16:76516493:76529590|-,16:76516493:76519973|-		#70	ENSBTAG00000018747	PRKAA2	protein_coding	3:89490468:89507722|-,3:89490468:89495015|-		#70	ENSBTAG00000023523	GKAP1	protein_coding	8:77030068:77051009|-,8:77030068:77038224|-,8:76995536:77051009|-,8:76984238:77051009|-,8:76984238:76995686|-		#70	ENSBTAG00000001528
#71	ENSSSCG00000016769	CDK13	protein_coding	18:54403825:54404485|-,18:54393585:54404485|-,18:54393585:54397331|-,18:54348425:54404485|-,18:54348425:54349529|-,18:54336794:54404485|-,18:54336794:54349529|-,18:54324874:54349529|-,18:54324874:54325859|-		#71	ENSSSCG00000004524	SMAD4	protein_coding	1:100597459:100613174|+,1:100589849:100613174|+,1:100589849:100603238|+,1:100589849:100597672|+		#71	ENSSSCG00000004958	PIAS1	protein_coding	1:166036952:166058413|+,1:166036952:166044981|+,1:166036952:166037819|+,1:166033283:166058413|+,1:166033283:166044981|+,1:166033283:166037819|+,1:165996062:166058413|+,1:165996062:166044981|+,1:165996062:166037819|+		#71	ENSSSCG00000003965	no_name	protein_coding	6:168856046:168858417|-,6:168851316:168858417|-,6:168840569:168858417|-,6:168831727:168861267|-,6:168831727:168858417|-,6:168831727:168851507|-,6:168831727:168851504|-,6:168831727:168843105|-,6:168831727:168840726|-,6:168822877:168836697|-,6:168816841:168858417|-,6:168803625:168824150|-,6:168803625:168817011|-,6:168796051:168858417|-,6:168796051:168824150|-,6:168796051:168823015|-,6:168796051:168…		#71	ENSSSCG00000016412	LMBR1	protein_coding	18:1881338:1908209|+,18:1875192:1908209|+,18:1875192:1902944|+,18:1875192:1899899|+,18:1875192:1881411|+,18:1850542:1881411|+,18:1829881:1881411|+		#71	ENSBTAG00000017279	VAPA	protein_coding	24:41912163:41915779|+		#71	ENSBTAG00000030669	FGGY	protein_coding	3:86672287:86689805|-,3:86640985:86689805|-,3:86640985:86678412|-,3:86338388:86371108|-		#71	ENSBTAG00000002938	CPED1	protein_coding	4:85792794:85798609|+,4:85792794:85793894|+,4:85646929:85668128|+,4:85607636:85609955|+,4:85528972:85609955|+,4:85528972:85569493|+		#71	ENSBTAG00000007734
#72	ENSSSCG00000029633	USP24	protein_coding	6:157373124:157376930|+,6:157338882:157345423|+,6:157320561:157345423|+,6:157320561:157338944|+,6:157314064:157315398|+,6:157296062:157297763|+,6:157293186:157307403|+,6:157293186:157297763|+,6:157293186:157294263|+,6:157292035:157294263|+,6:157291048:157320722|+,6:157281815:157282222|+,6:157280252:157282222|+,6:157279318:157282222|+		#72	ENSSSCG00000002844	PHKB	protein_coding	6:37151566:37166517|-,6:37127248:37166517|-,6:37127248:37154526|-,6:37091576:37166517|-,6:37077212:37166517|-,6:37031996:37077307|-		#72	ENSSSCG00000000806	SCAF11	protein_coding	5:76844511:76857881|-,5:76839520:76857881|-,5:76839520:76848660|-,5:76839520:76844589|-		#72	ENSSSCG00000036428	no_name	lncRNA	3:28903671:28904794|-		#72	ENSSSCG00000015589	VASH2	protein_coding	9:130496403:130497071|-,9:130487868:130488250|-,9:130486142:130488250|-		#72	ENSBTAG00000009242	ZNF638	protein_coding	11:13232624:13234140|-,11:13216196:13234140|-,11:13216196:13228206|-,11:13216196:13221078|-,11:13216196:13220296|-,11:13196162:13221078|-,11:13188973:13228206|-,11:13188973:13196492|-,11:13178375:13189909|-,11:13178375:13188546|-,11:13178375:13187876|-,11:13178375:13186057|-,11:13162076:13188546|-,11:13162076:13175890|-,11:13162076:13167647|-		#72	ENSBTAG00000006978	HSD17B4	protein_coding	7:34389673:34394626|-,7:34378416:34394626|-,7:34378416:34392736|-,7:34372196:34391073|-,7:34367675:34372300|-,7:34350346:34361487|-,7:34350346:34358601|-,7:34341415:34352422|-,7:34339942:34352422|-,7:34333922:34358601|-,7:34333922:34356417|-,7:34333922:34340081|-		#72	ENSBTAG00000006680	NKIRAS1	protein_coding	27:42063714:42069731|+		#72	ENSBTAG00000021023
#73	ENSSSCG00000000660	A2M	protein_coding	5:62468665:62473252|+,5:62440890:62443378|+		#73	ENSSSCG00000009480	NDFIP2	protein_coding	11:51540590:51554792|+,11:51540590:51551593|+,11:51534766:51551593|+,11:51531488:51554792|+,11:51531488:51551593|+,11:51531488:51547197|+,11:51531488:51540684|+,11:51531488:51534900|+,11:51531488:51531654|+		#73	ENSSSCG00000006901	EVI5	protein_coding	4:124532102:124566870|+,4:124532102:124539837|+,4:124520318:124566870|+,4:124520318:124539837|+,4:124520318:124532249|+,4:124520318:124524462|+,4:124468316:124499414|+,4:124468316:124496367|+,4:124468316:124488165|+,4:124468316:124479030|+		#73	ENSSSCG00000016769	CDK13	protein_coding	18:54403825:54404485|-,18:54393585:54404485|-,18:54393585:54397331|-,18:54348425:54404485|-,18:54348425:54349529|-,18:54336794:54404485|-,18:54336794:54349529|-,18:54324874:54349529|-,18:54324874:54325859|-		#73	ENSSSCG00000015586	RPS6KC1	protein_coding	9:130384802:130409903|-,9:130372678:130419064|-,9:130372678:130409903|-,9:130372678:130397261|-,9:130372678:130384896|-,9:130372678:130373041|-,9:130337852:130409903|-,9:130337852:130384896|-,9:130337852:130373041|-,9:130326632:130397261|-,9:130326632:130384896|-,9:130326632:130373041|-,9:130326632:130337968|-,9:130297503:130384896|-,9:130297503:130337968|-,9:130266354:130384896|-,9:130266354:130…		#73	ENSBTAG00000040368	AAGAB	protein_coding	10:14082048:14082877|-,10:14066623:14082877|-		#73	ENSBTAG00000013658	ERC1	protein_coding	5:107917373:107938110|+,5:107905811:107938110|+,5:107887020:107905947|+,5:107887020:107891851|+,5:107865515:107938110|+,5:107865515:107905947|+,5:107865515:107891851|+,5:107846803:107865683|+,5:107846803:107854801|+,5:107846803:107847220|+,5:107807498:107808323|+		#73	ENSBTAG00000001564	PDE4DIP	protein_coding	3:22931529:22939756|-,3:22882908:22886865|-,3:22867389:22878136|-,3:22861877:22878136|-,3:22857136:22878136|-,3:22855911:22878136|-,3:22847409:22849695|-		#73	ENSBTAG00000003399
#74	ENSSSCG00000008576	no_name	protein_coding	3:113299579:113363181|+,3:113299579:113324246|+,3:113272702:113309553|+,3:113272702:113299665|+,3:113272702:113276969|+,3:113268077:113276969|+,3:113259004:113276969|+		#74	ENSSSCG00000017608	no_name	protein_coding	12:32060087:32067455|+		#74	ENSSSCG00000030373	METTL9	protein_coding	3:23692699:23704670|-,3:23692699:23699685|-		#74	ENSSSCG00000016412	LMBR1	protein_coding	18:1881338:1908209|+,18:1875192:1908209|+,18:1875192:1902944|+,18:1875192:1899899|+,18:1875192:1881411|+,18:1850542:1881411|+,18:1829881:1881411|+		#74	ENSSSCG00000022508	UIMC1	protein_coding	2:81025183:81029986|+,2:81025183:81028030|+,2:80992134:81028030|+,2:80985214:81028030|+,2:80985214:80992288|+,2:80975761:81028030|+,2:80975761:80992288|+,2:80975761:80985315|+,2:80965491:80992288|+,2:80942935:80992288|+,2:80942935:80985315|+,2:80929267:80992288|+,2:80929267:80985315|+,2:80929267:80965616|+,2:80929267:80943020|+		#74	ENSBTAG00000017255	ATAD2B	protein_coding	11:75197146:75207461|+,11:75189849:75207461|+,11:75151125:75162755|+,11:75139259:75175048|+,11:75132819:75139348|+,11:75129081:75139348|+,11:75118369:75129180|+,11:75107374:75175048|+,11:75107374:75162755|+,11:75107374:75155186|+,11:75107374:75118486|+,11:75107374:75114570|+		#74	ENSBTAG00000021535	CROT	protein_coding	4:33140523:33143401|-,4:33134051:33143401|-,4:33134051:33140659|-,4:33107009:33127786|-,4:33107009:33114098|-,4:33107009:33113163|-,4:33107009:33107639|-,4:33091192:33114098|-,4:33089329:33136224|-,4:33089329:33114098|-,4:33089329:33107639|-		#74	ENSBTAG00000001692	NDST1	protein_coding	7:61890972:61893308|+,7:61874328:61878207|+,7:61853685:61857125|+		#74	ENSBTAG00000011363
#75	ENSSSCG00000008831	DCUN1D4	protein_coding	8:39008496:39040610|+,8:39008496:39032833|+,8:39008496:39027057|+		#75	ENSSSCG00000016836	NADK2	protein_coding	16:21537441:21540786|-,16:21524716:21540786|-,16:21524716:21531355|-,16:21519865:21540786|-		#75	ENSSSCG00000014304	SEC24A	protein_coding	2:136929370:136933834|+,2:136926244:136929529|+,2:136911401:136920524|+,2:136909180:136916014|+,2:136909180:136914107|+,2:136907205:136940543|+,2:136907205:136937721|+,2:136907205:136933834|+,2:136907205:136929529|+,2:136907205:136920524|+,2:136907205:136916014|+,2:136907205:136914107|+,2:136907205:136911528|+,2:136907205:136907907|+,2:136903835:136906080|+,2:136895592:136906080|+,2:136895592:136…		#75	ENSSSCG00000006037	OXR1	protein_coding	4:30808727:30818482|-,4:30795924:30818482|-,4:30788926:30818482|-,4:30784479:30818482|-,4:30784479:30796077|-,4:30784479:30789111|-,4:30780171:30818482|-,4:30775952:30818482|-,4:30775952:30796077|-,4:30775952:30789111|-		#75	ENSSSCG00000014414	no_name	protein_coding	2:147624291:147629163|+,2:147624291:147626507|+,2:147618526:147629163|+,2:147618526:147626507|+,2:147618526:147624411|+,2:147613385:147616124|+,2:147590020:147609868|+,2:147582260:147629163|+,2:147582260:147618667|+,2:147582260:147609868|+,2:147582260:147607631|+,2:147582260:147598180|+,2:147582260:147592001|+		#75	ENSBTAG00000012565	PCNX1	protein_coding	10:82655573:82674373|+,10:82650831:82666144|+,10:82619833:82629675|+,10:82614825:82637734|+,10:82583562:82585269|+,10:82569216:82585269|+		#75	ENSBTAG00000001600	DCUN1D4	protein_coding	6:67749050:67771188|+,6:67749050:67764471|+,6:67749050:67759685|+,6:67740024:67771188|+,6:67740024:67764471|+,6:67740024:67759685|+,6:67740024:67752287|+		#75	ENSBTAG00000012433	DENND1B	protein_coding	16:76603008:76634252|-,16:76603008:76620914|-,16:76603008:76613273|-,16:76584394:76613273|-,16:76561173:76584495|-,16:76561173:76577979|-,16:76549212:76584495|-,16:76549212:76577979|-,16:76529499:76577979|-,16:76516493:76584495|-,16:76516493:76577979|-,16:76516493:76561299|-,16:76516493:76549314|-,16:76516493:76529590|-,16:76516493:76519973|-		#75	ENSBTAG00000025029
#76	ENSSSCG00000029920	ELF2	protein_coding	8:87800822:87820356|+,8:87799382:87876502|+,8:87799382:87866480|+,8:87799382:87820356|+,8:87799382:87801061|+,8:87789293:87820356|+,8:87787562:87820356|+,8:87787562:87801061|+		#76	ENSSSCG00000032531	SMG1	protein_coding	3:26731231:26732627|+,3:26706434:26707696|+,3:26701498:26705896|+,3:26701498:26703165|+,3:26698721:26705896|+,3:26698721:26703165|+,3:26698721:26701952|+,3:26696892:26703165|+,3:26691920:26697117|+,3:26691920:26693748|+,3:26689979:26705896|+,3:26689979:26703165|+,3:26685469:26690578|+,3:26683192:26705896|+,3:26683192:26690578|+,3:26683192:26685606|+		#76	ENSSSCG00000029169	MAPKAP1	protein_coding	1:266309589:266321713|-,1:266309589:266312704|-,1:266296453:266321713|-,1:266296453:266312704|-		#76	ENSSSCG00000002426	ZC3H14	protein_coding	7:110475342:110506262|+,7:110475342:110495505|+,7:110475342:110477351|+,7:110469770:110477351|+		#76	ENSSSCG00000000755	ERC1	protein_coding	5:68426695:68580637|+,5:68397011:68426856|+,5:68380564:68426856|+,5:68354013:68426856|+,5:68354013:68397143|+,5:68354013:68380700|+,5:68354013:68362580|+,5:68352520:68426856|+,5:68351139:68426856|+,5:68351139:68380700|+,5:68321652:68362580|+,5:68316390:68329034|+,5:68316390:68321820|+,5:68310429:68329034|+,5:68310429:68321820|+,5:68251877:68362580|+,5:68251877:68329034|+,5:68251877:68321820|+,5:6…		#76	ENSBTAG00000002267	ANKRD40	protein_coding	19:36033437:36034772|+		#76	ENSBTAG00000021845	STRN3	protein_coding	21:41595390:41603458|-,21:41591927:41603458|-,21:41580485:41603458|-,21:41580485:41595472|-,21:41575016:41603458|-,21:41575016:41595472|-		#76	ENSBTAG00000019877	DOCK7	protein_coding	3:83098426:83102025|+,3:83086074:83098561|+,3:83066541:83082181|+,3:83066541:83074928|+,3:83012629:83023904|+,3:82982769:82984428|+,3:82978764:82984428|+,3:82966011:82978907|+,3:82964292:82984428|+,3:82964292:82973304|+,3:82964292:82965133|+,3:82960708:82984428|+		#76	ENSBTAG00000001657
#77	ENSSSCG00000050244	no_name	protein_coding	12:59321587:59323398|+,12:59320433:59331703|+,12:59320433:59323398|+,12:59319171:59331703|+,12:59319171:59323398|+,12:59313684:59338842|+		#77	ENSSSCG00000007280	ITCH	protein_coding	17:37900615:37912170|+,17:37900615:37901251|+,17:37890388:37912170|+,17:37890388:37901251|+,17:37862503:37891423|+,17:37862503:37884071|+,17:37856178:37891423|+,17:37856178:37884071|+,17:37856178:37881223|+,17:37856178:37867957|+,17:37852423:37854328|+,17:37838590:37881223|+,17:37838590:37867957|+,17:37838590:37854328|+,17:37836856:37854328|+,17:37831733:37862678|+,17:37831733:37854328|+,17:37831…		#77	ENSSSCG00000017094	MARCHF6	protein_coding	16:72104996:72105944|-,16:72099771:72105944|-,16:72086153:72090231|-,16:72059654:72075171|-,16:72057303:72059836|-,16:72053548:72059836|-,16:72049997:72059836|-		#77	ENSSSCG00000014414	no_name	protein_coding	2:147624291:147629163|+,2:147624291:147626507|+,2:147618526:147629163|+,2:147618526:147626507|+,2:147618526:147624411|+,2:147613385:147616124|+,2:147590020:147609868|+,2:147582260:147629163|+,2:147582260:147618667|+,2:147582260:147609868|+,2:147582260:147607631|+,2:147582260:147598180|+,2:147582260:147592001|+		#77	ENSSSCG00000011915	GRAMD1C	protein_coding	13:146065489:146078858|-,13:146058077:146078858|-,13:146058077:146073692|-,13:146058077:146066269|-,13:146036552:146078858|-,13:146031595:146078858|-,13:146020473:146078858|-,13:146005475:146078858|-		#77	ENSBTAG00000015559	ERI3	protein_coding	3:101742343:101773694|+,3:101735482:101773694|+,3:101735482:101746713|+,3:101715702:101773694|+,3:101715702:101746713|+,3:101715702:101735599|+		#77	ENSBTAG00000021790	APOOL	protein_coding	X:67172361:67185663|-,X:67172361:67175317|-		#77	ENSBTAG00000018427	NCK1	protein_coding	1:132236201:132236445|-		#77	ENSBTAG00000015200
#78	ENSSSCG00000001499	DST	protein_coding	7:29246173:29247443|+,7:29131423:29134842|+,7:29053169:29058245|+,7:29018968:29086378|+,7:29018968:29058245|+		#78	ENSSSCG00000040657	STRN3	protein_coding	7:68532380:68539413|+,7:68514624:68565356|+,7:68514624:68539413|+,7:68514624:68533985|+,7:68514624:68532510|+,7:68514624:68526660|+,7:68514624:68521235|+,7:68514624:68515265|+		#78	ENSSSCG00000000075	MRTFA	protein_coding	5:7960349:7961485|+		#78	ENSSSCG00000004729	no_name	protein_coding	1:129093943:129095920|-,1:129078447:129085684|-,1:129066595:129085684|-,1:129064487:129085684|-,1:129064487:129078630|-,1:129062736:129085684|-,1:129062736:129078630|-,1:129062736:129069561|-,1:129053474:129085684|-,1:129053474:129078630|-,1:129047063:129085684|-		#78	ENSSSCG00000006508	ASH1L	protein_coding	4:94476169:94476592|+,4:94473411:94475627|+,4:94471629:94475627|+,4:94446189:94463950|+,4:94436826:94438667|+,4:94405983:94446665|+,4:94405983:94438667|+,4:94405983:94418263|+,4:94391004:94406163|+,4:94391004:94391746|+,4:94369483:94418263|+,4:94369483:94406163|+,4:94369483:94391746|+,4:94348823:94406163|+,4:94348823:94369585|+,4:94313135:94406163|+,4:94313135:94369585|+,4:94313135:94353369|+,4:9…		#78	ENSBTAG00000019877	DOCK7	protein_coding	3:83098426:83102025|+,3:83086074:83098561|+,3:83066541:83082181|+,3:83066541:83074928|+,3:83012629:83023904|+,3:82982769:82984428|+,3:82978764:82984428|+,3:82966011:82978907|+,3:82964292:82984428|+,3:82964292:82973304|+,3:82964292:82965133|+,3:82960708:82984428|+		#78	ENSBTAG00000021158	SATB1	protein_coding	1:155501856:155507796|-,1:155501856:155503870|-,1:155480478:155507796|-,1:155464768:155507796|-,1:155436131:155507796|-		#78	ENSBTAG00000027080	SLC8A3	protein_coding	10:81905541:81907387|-,10:81769784:81774572|-		#78	ENSBTAG00000016105
#79	ENSSSCG00000002869	LSM14A	protein_coding	6:43887218:43887734|+,6:43879421:43894306|+,6:43867656:43894306|+,6:43867656:43887734|+,6:43867656:43879544|+,6:43867656:43870512|+		#79	ENSSSCG00000011700	CP	protein_coding	13:89451963:89457044|-,13:89448760:89457044|-,13:89442865:89457044|-,13:89439644:89447329|-,13:89427500:89447329|-,13:89423753:89457044|-,13:89423753:89449015|-		#79	ENSSSCG00000006619	SNX27	protein_coding	4:97595027:97595259|-,4:97566523:97595259|-,4:97566523:97576948|-,4:97552285:97595259|-,4:97552285:97576948|-		#79	ENSSSCG00000022508	UIMC1	protein_coding	2:81025183:81029986|+,2:81025183:81028030|+,2:80992134:81028030|+,2:80985214:81028030|+,2:80985214:80992288|+,2:80975761:81028030|+,2:80975761:80992288|+,2:80975761:80985315|+,2:80965491:80992288|+,2:80942935:80992288|+,2:80942935:80985315|+,2:80929267:80992288|+,2:80929267:80985315|+,2:80929267:80965616|+,2:80929267:80943020|+		#79	ENSSSCG00000025408	ULK4	protein_coding	13:25725176:25731997|-,13:25708750:25715600|-,13:25706236:25715600|-,13:25705005:25715600|-,13:25693058:25720555|-,13:25693058:25715600|-,13:25622329:25741454|-,13:25622329:25635155|-,13:25587163:25589772|-,13:25579843:25610799|-,13:25565161:25610799|-,13:25565161:25580092|-,13:25549785:25610799|-,13:25549785:25589772|-,13:25549785:25587490|-,13:25549785:25580092|-,13:25549785:25565454|-,13:25391…		#79	ENSBTAG00000030669	FGGY	protein_coding	3:86672287:86689805|-,3:86640985:86689805|-,3:86640985:86678412|-,3:86338388:86371108|-		#79	ENSBTAG00000006821	PECR	protein_coding	2:104090748:104105147|-,2:104090748:104097340|-,2:104087614:104107250|-,2:104087614:104105147|-,2:104087614:104097340|-,2:104071957:104107250|-,2:104071957:104097340|-		#79	ENSBTAG00000013602	BRWD1	protein_coding	1:139339075:139343459|-,1:139339075:139340695|-,1:139334811:139343459|-,1:139334811:139339297|-,1:139327190:139343459|-,1:139327190:139339297|-,1:139324499:139340695|-,1:139324499:139339297|-,1:139322849:139343459|-,1:139322849:139340695|-,1:139322849:139339297|-,1:139319477:139339297|-,1:139315301:139339297|-,1:139310783:139343459|-,1:139310783:139322948|-,1:139301122:139322948|-,1:139301122:139…		#79	ENSBTAG00000006330
#80	ENSSSCG00000004958	PIAS1	protein_coding	1:166036952:166058413|+,1:166036952:166044981|+,1:166036952:166037819|+,1:166033283:166058413|+,1:166033283:166044981|+,1:166033283:166037819|+,1:165996062:166058413|+,1:165996062:166044981|+,1:165996062:166037819|+		#80	ENSSSCG00000008831	DCUN1D4	protein_coding	8:39008496:39040610|+,8:39008496:39032833|+,8:39008496:39027057|+		#80	ENSSSCG00000006487	CCT3	protein_coding	4:93744901:93750841|+,4:93744901:93749340|+,4:93744901:93747422|+,4:93738636:93752407|+,4:93738636:93750841|+,4:93738636:93749340|+,4:93738636:93747422|+,4:93738636:93745088|+,4:93738636:93742580|+,4:93737416:93738733|+,4:93736188:93747422|+,4:93736188:93738733|+		#80	ENSSSCG00000025194	ZSWIM6	protein_coding	16:40251240:40253338|+,16:40231896:40282107|+,16:40231896:40253338|+		#80	ENSSSCG00000007713	BUD23	protein_coding	3:10962193:10972552|+,3:10962193:10965931|+,3:10962193:10962666|+		#80	ENSBTAG00000007288	CDK19	protein_coding	9:39593737:39595404|+,9:39541039:39595404|+		#80	ENSBTAG00000002110	DMGDH	protein_coding	10:10118094:10133104|-,10:10107523:10133104|-,10:10106959:10133104|-,10:10100682:10133104|-,10:10100682:10128008|-,10:10075612:10133104|-,10:10075612:10105239|-		#80	ENSBTAG00000013588	ZNF532	protein_coding	24:58010633:58014383|+,24:57998966:58014383|+,24:57985065:57987428|+		#80	ENSBTAG00000020238
#81	ENSSSCG00000008950	AFM	protein_coding	8:69723173:69727203|+,8:69715908:69727203|+,8:69715908:69719485|+		#81	ENSSSCG00000022081	PHLDB2	protein_coding	13:147878446:147879794|-,13:147837955:147839301|-,13:147819549:147839301|-,13:147817755:147839301|-,13:147814767:147839301|-,13:147806567:147850196|-,13:147798572:147839301|-		#81	ENSSSCG00000033591	CHD9	protein_coding	6:31978480:31980100|-,6:31932263:31980100|-,6:31873091:31894844|-,6:31859872:31866445|-,6:31851971:31853898|-,6:31842359:31849452|-,6:31835305:31849452|-		#81	ENSSSCG00000004114	RAB32	protein_coding	1:18999838:19005183|-,1:18987937:19005183|-,1:18987937:18999931|-,1:18978279:18995804|-,1:18974327:18999931|-,1:18956800:18978518|-,1:18947908:18978518|-,1:18889321:18904036|-,1:18874153:18889491|-		#81	ENSSSCG00000004114	RAB32	protein_coding	1:18999838:19005183|-,1:18987937:19005183|-,1:18987937:18999931|-,1:18978279:18995804|-,1:18974327:18999931|-,1:18956800:18978518|-,1:18947908:18978518|-,1:18889321:18904036|-,1:18874153:18889491|-		#81	ENSBTAG00000026283	ASPH	protein_coding	14:27168841:27171280|-,14:27123430:27140540|-,14:27109357:27140540|-,14:27109357:27134071|-,14:27055802:27067753|-,14:27046805:27078758|-		#81	ENSBTAG00000019139	PHF3	protein_coding	9:643358:644205|+,9:640439:644205|+,9:634608:644205|+,9:634608:642203|+		#81	ENSBTAG00000003501	SACM1L	protein_coding	22:53607317:53611518|-,22:53607317:53608795|-,22:53602060:53611518|-,22:53600131:53608795|-,22:53591682:53611518|-,22:53591682:53602210|-,22:53585953:53611518|-,22:53585953:53593195|-		#81	ENSBTAG00000011396
#82	ENSSSCG00000009256	ANTXR2	protein_coding	8:137768140:137799766|+,8:137768140:137772606|+,8:137747352:137772606|+,8:137747352:137749645|+		#82	ENSSSCG00000008412	PSME4	protein_coding	3:87328899:87330087|+,3:87316813:87330087|+,3:87311543:87312575|+,3:87301584:87310440|+,3:87299326:87310440|+,3:87299326:87301882|+,3:87298790:87310440|+,3:87298790:87301882|+,3:87297671:87299574|+,3:87282426:87310440|+,3:87260602:87262951|+,3:87251849:87262951|+		#82	ENSSSCG00000004739	MGA	protein_coding	1:129687075:129688206|-,1:129659978:129688206|-,1:129659978:129662208|-,1:129653500:129654162|-,1:129651196:129688206|-,1:129651196:129662208|-,1:129601955:129602162|-,1:129597880:129611674|-,1:129597880:129602162|-		#82	ENSSSCG00000011085	MLLT10	protein_coding	10:53202789:53311138|-,10:53197802:53311138|-,10:53197802:53245866|-,10:53197802:53227401|-,10:53197802:53202893|-,10:53169686:53311138|-,10:53169686:53245866|-,10:53169686:53202893|-,10:53169686:53200168|-,10:53148848:53311138|-,10:53144968:53311138|-,10:53144968:53202893|-,10:53144968:53169782|-,10:53144968:53149101|-,10:53103968:53202893|-,10:53103968:53169782|-,10:53103968:53149101|-,10:53089…		#82	ENSSSCG00000025194	ZSWIM6	protein_coding	16:40251240:40253338|+,16:40231896:40282107|+,16:40231896:40253338|+		#82	ENSBTAG00000018747	PRKAA2	protein_coding	3:89490468:89507722|-,3:89490468:89495015|-		#82	ENSBTAG00000002267	ANKRD40	protein_coding	19:36033437:36034772|+		#82	ENSBTAG00000006819	no_name	protein_coding	21:49252717:49263977|+,21:49245028:49253879|+,21:49245028:49251806|+,21:49245028:49246939|+,21:49234266:49245151|+,21:49234266:49240863|+,21:49234266:49237235|+,21:49228808:49237235|+,21:49222698:49246939|+,21:49222698:49245151|+,21:49222698:49240863|+,21:49222698:49237235|+,21:49222698:49236516|+,21:49222698:49229007|+,21:49203102:49203526|+		#82	ENSBTAG00000001017
#83	ENSSSCG00000016613	AASS	protein_coding	18:24985701:25003037|+		#83	ENSSSCG00000017694	ACACA	protein_coding	12:38796302:38800438|-,12:38741142:38744279|-,12:38729381:38750304|-,12:38711799:38716290|-,12:38678061:38680726|-		#83	ENSSSCG00000022534	ZNF644	protein_coding	4:125831439:125853740|+,4:125831439:125837271|+,4:125831439:125835266|+,4:125783659:125837271|+,4:125783659:125835266|+,4:125780951:125835266|+,4:125780951:125783720|+		#83	ENSSSCG00000004958	PIAS1	protein_coding	1:166036952:166058413|+,1:166036952:166044981|+,1:166036952:166037819|+,1:166033283:166058413|+,1:166033283:166044981|+,1:166033283:166037819|+,1:165996062:166058413|+,1:165996062:166044981|+,1:165996062:166037819|+		#83	ENSSSCG00000033228	SPAG9	protein_coding	12:27298749:27340788|-,12:27298749:27312593|-,12:27274747:27275982|-,12:27268442:27275982|-,12:27268442:27274847|-,12:27260999:27274847|-,12:27252082:27274847|-,12:27249778:27252923|-,12:27249778:27250993|-,12:27247306:27252923|-,12:27247306:27250993|-,12:27247306:27248011|-,12:27243216:27274847|-,12:27243216:27252923|-,12:27243216:27250993|-,12:27239023:27252923|-,12:27239023:27250993|-,12:27236…		#83	ENSBTAG00000013602	BRWD1	protein_coding	1:139339075:139343459|-,1:139339075:139340695|-,1:139334811:139343459|-,1:139334811:139339297|-,1:139327190:139343459|-,1:139327190:139339297|-,1:139324499:139340695|-,1:139324499:139339297|-,1:139322849:139343459|-,1:139322849:139340695|-,1:139322849:139339297|-,1:139319477:139339297|-,1:139315301:139339297|-,1:139310783:139343459|-,1:139310783:139322948|-,1:139301122:139322948|-,1:139301122:139…		#83	ENSBTAG00000034436	PDPK1	protein_coding	25:2062228:2070822|+		#83	ENSBTAG00000005362	RAB23	protein_coding	23:3019706:3035565|+,23:3019706:3033966|+,23:3019706:3022633|+		#83	ENSBTAG00000009351
#84	ENSSSCG00000017608	no_name	protein_coding	12:32060087:32067455|+		#84	ENSSSCG00000016036	WDR75	protein_coding	15:94016852:94019208|+,15:93992833:94016947|+,15:93992833:94015731|+,15:93992833:94001331|+		#84	ENSSSCG00000033842	CFDP1	protein_coding	6:12234386:12333002|+,6:12234386:12252148|+,6:12234386:12237082|+,6:12234386:12236356|+		#84	ENSSSCG00000010872	AKT3	protein_coding	10:16585539:16730354|-,10:16585539:16607933|-,10:16569754:16730354|-,10:16569754:16607933|-,10:16560320:16607933|-,10:16541737:16730354|-,10:16541737:16607933|-,10:16522383:16607933|-,10:16510505:16607933|-,10:16510505:16522506|-,10:16499156:16607933|-,10:16499156:16522506|-,10:16490535:16607933|-,10:16490535:16522506|-,10:16460133:16522506|-,10:16460133:16510634|-		#84	ENSSSCG00000003917	TESK2	protein_coding	6:165903477:165984666|+,6:165903477:165951653|+,6:165903477:165929040|+,6:165903477:165903792|+,6:165875199:165929040|+		#84	ENSBTAG00000005868	HEBP1	protein_coding	5:96896872:96899822|+		#84	ENSBTAG00000044017	MSRB3	protein_coding	5:48450799:48472074|-,5:48408452:48472074|-		#84	ENSBTAG00000017279	VAPA	protein_coding	24:41912163:41915779|+		#84	ENSBTAG00000015413
#85	ENSSSCG00000022081	PHLDB2	protein_coding	13:147878446:147879794|-,13:147837955:147839301|-,13:147819549:147839301|-,13:147817755:147839301|-,13:147814767:147839301|-,13:147806567:147850196|-,13:147798572:147839301|-		#85	ENSSSCG00000006219	MTFR1	protein_coding	4:68935649:68958236|-,4:68935649:68947962|-,4:68935649:68947109|-		#85	ENSSSCG00000031271	STRADB	protein_coding	15:105113266:105123855|+,15:105077485:105080925|+,15:105076046:105080925|+,15:105076046:105080255|+,15:105062568:105080925|+		#85	ENSSSCG00000039793	PATJ	protein_coding	6:150578733:150591949|-,6:150483588:150496440|-,6:150476845:150496440|-,6:150453154:150496440|-,6:150442267:150496440|-,6:150442267:150465449|-,6:150405000:150496440|-,6:150378495:150496440|-,6:150318007:150327395|-,6:150277436:150282983|-,6:150277436:150281624|-		#85	ENSSSCG00000011085	MLLT10	protein_coding	10:53202789:53311138|-,10:53197802:53311138|-,10:53197802:53245866|-,10:53197802:53227401|-,10:53197802:53202893|-,10:53169686:53311138|-,10:53169686:53245866|-,10:53169686:53202893|-,10:53169686:53200168|-,10:53148848:53311138|-,10:53144968:53311138|-,10:53144968:53202893|-,10:53144968:53169782|-,10:53144968:53149101|-,10:53103968:53202893|-,10:53103968:53169782|-,10:53103968:53149101|-,10:53089…		#85	ENSBTAG00000006821	PECR	protein_coding	2:104090748:104105147|-,2:104090748:104097340|-,2:104087614:104107250|-,2:104087614:104105147|-,2:104087614:104097340|-,2:104071957:104107250|-,2:104071957:104097340|-		#85	ENSBTAG00000012865	DEK	protein_coding	23:39361552:39371471|+,23:39361552:39364539|+		#85	ENSBTAG00000020654	BAZ2B	protein_coding	2:37041180:37041826|+,2:36996848:37004494|+,2:36966837:36973587|+,2:36962844:36973587|+,2:36956745:36973587|+,2:36956745:36968695|+,2:36956745:36963109|+,2:36944363:36963109|+,2:36944363:36956956|+,2:36915804:36921540|+,2:36893454:36921540|+		#85	ENSBTAG00000012382
#86	ENSSSCG00000003971	SCMH1	protein_coding	6:170137544:170173172|+,6:170137544:170143503|+,6:170095963:170101586|+,6:170065056:170101586|+,6:170065056:170096052|+,6:170055980:170078359|+		#86	ENSSSCG00000036560	PAWR	protein_coding	5:101790861:101795355|+,5:101775242:101795355|+,5:101764047:101795355|+		#86	ENSSSCG00000040657	STRN3	protein_coding	7:68532380:68539413|+,7:68514624:68565356|+,7:68514624:68539413|+,7:68514624:68533985|+,7:68514624:68532510|+,7:68514624:68526660|+,7:68514624:68521235|+,7:68514624:68515265|+		#86	ENSSSCG00000015586	RPS6KC1	protein_coding	9:130384802:130409903|-,9:130372678:130419064|-,9:130372678:130409903|-,9:130372678:130397261|-,9:130372678:130384896|-,9:130372678:130373041|-,9:130337852:130409903|-,9:130337852:130384896|-,9:130337852:130373041|-,9:130326632:130397261|-,9:130326632:130384896|-,9:130326632:130373041|-,9:130326632:130337968|-,9:130297503:130384896|-,9:130297503:130337968|-,9:130266354:130384896|-,9:130266354:130…		#86	ENSSSCG00000025703	REV3L	protein_coding	1:77267170:77270404|-,1:77263698:77279692|-,1:77263698:77276787|-,1:77263698:77270404|-,1:77254057:77279692|-,1:77254057:77270404|-,1:77239633:77279692|-,1:77239633:77270404|-,1:77234824:77279692|-,1:77234824:77270404|-,1:77234824:77236972|-,1:77222705:77270404|-,1:77222705:77241817|-,1:77222705:77239878|-,1:77222705:77236972|-,1:77215897:77279692|-,1:77215897:77270404|-,1:77215897:77241817|-,1:7…		#86	ENSBTAG00000023523	GKAP1	protein_coding	8:77030068:77051009|-,8:77030068:77038224|-,8:76995536:77051009|-,8:76984238:77051009|-,8:76984238:76995686|-		#86	ENSBTAG00000018437	SMC5	protein_coding	8:46492157:46507848|+,8:46492157:46500554|+,8:46492157:46494254|+,8:46462129:46507848|+,8:46462129:46500554|+,8:46462129:46466576|+,8:46458784:46466576|+,8:46458784:46462270|+,8:46417535:46466576|+,8:46417535:46429940|+		#86	ENSBTAG00000015010	TBC1D23	protein_coding	1:44605258:44607853|+,1:44592363:44596733|+,1:44588129:44607853|+,1:44588129:44600992|+,1:44588129:44596733|+,1:44588129:44594485|+,1:44573531:44577003|+		#86	ENSBTAG00000018272
#87	ENSSSCG00000006508	ASH1L	protein_coding	4:94476169:94476592|+,4:94473411:94475627|+,4:94471629:94475627|+,4:94446189:94463950|+,4:94436826:94438667|+,4:94405983:94446665|+,4:94405983:94438667|+,4:94405983:94418263|+,4:94391004:94406163|+,4:94391004:94391746|+,4:94369483:94418263|+,4:94369483:94406163|+,4:94369483:94391746|+,4:94348823:94406163|+,4:94348823:94369585|+,4:94313135:94406163|+,4:94313135:94369585|+,4:94313135:94353369|+,4:9…		#87	ENSSSCG00000017301	TLK2	protein_coding	12:16209069:16211961|-,12:16195631:16211961|-,12:16172825:16181569|-,12:16164206:16174077|-,12:16158875:16174077|-,12:16156837:16174077|-,12:16156837:16164359|-,12:16145895:16159939|-,12:16140335:16174077|-,12:16140335:16151248|-		#87	ENSSSCG00000014343	no_name	protein_coding	2:141219339:141227168|+,2:141219339:141223721|+,2:141219339:141222143|+,2:141219339:141220554|+,2:141217890:141223721|+,2:141217890:141220554|+,2:141210066:141211157|+		#87	ENSSSCG00000010987	UBAP2	protein_coding	10:32862722:32870103|+,10:32862722:32868451|+,10:32859213:32870103|+,10:32855275:32862936|+,10:32840621:32870103|+,10:32840621:32859397|+,10:32840621:32855343|+,10:32840621:32850936|+,10:32840621:32843863|+,10:32827006:32859397|+,10:32827006:32850936|+,10:32817448:32827084|+,10:32817448:32824801|+,10:32800583:32827084|+,10:32800583:32824801|+,10:32800583:32819154|+		#87	ENSSSCG00000026569	CLEC16A	protein_coding	3:32116490:32130236|-,3:32081241:32085104|-,3:32059054:32085104|-,3:32056358:32085104|-,3:32056358:32067395|-,3:32047942:32085104|-,3:32047942:32067395|-,3:31990125:32085104|-,3:31988380:32085104|-,3:31988380:31994331|-,3:31950357:32085104|-		#87	ENSBTAG00000017550	CSNK1G3	protein_coding	7:30201297:30217253|-,7:30185450:30217253|-,7:30185450:30187667|-,7:30172188:30217253|-,7:30165873:30217253|-		#87	ENSBTAG00000020238	RIMS1	protein_coding	9:11587056:11624268|+,9:11587056:11593094|+,9:11574520:11624268|+,9:11560180:11624268|+		#87	ENSBTAG00000012148	EHMT1	protein_coding	11:106665063:106683368|+,11:106665063:106673819|+,11:106649993:106657077|+,11:106647590:106652953|+,11:106638948:106652953|+,11:106638948:106639394|+,11:106636049:106673819|+,11:106636049:106657077|+,11:106636049:106652953|+,11:106636049:106647711|+,11:106636049:106639394|+		#87	ENSBTAG00000007240
#88	ENSSSCG00000006845	STXBP3	protein_coding	4:111250192:111257616|-,4:111248142:111257616|-,4:111245265:111257616|-,4:111245265:111251135|-		#88	ENSSSCG00000011937	MORC1	protein_coding	13:150533572:150539589|+,13:150509085:150517525|+,13:150489880:150517525|+,13:150481201:150517525|+,13:150481201:150490019|+,13:150438195:150457142|+,13:150397059:150416288|+,13:150391328:150457142|+		#88	ENSSSCG00000036191	SLC17A2	protein_coding	7:20656116:20657619|-,7:20651082:20657619|-,7:20607473:20614931|-,7:20602715:20643868|-		#88	ENSSSCG00000006845	STXBP3	protein_coding	4:111250192:111257616|-,4:111248142:111257616|-,4:111245265:111257616|-,4:111245265:111251135|-		#88	ENSSSCG00000016954	ERBIN	protein_coding	16:44515800:44525240|+,16:44515800:44517349|+,16:44513269:44528333|+,16:44513269:44525240|+,16:44513269:44521925|+,16:44513269:44517349|+,16:44510527:44525240|+,16:44484458:44513453|+,16:44484458:44506007|+,16:44484458:44497468|+,16:44484458:44486773|+,16:44480955:44486773|+,16:44480955:44482325|+,16:44469296:44482325|+,16:44464984:44469353|+,16:44454932:44473184|+,16:44446273:44455050|+		#88	ENSBTAG00000021845	STRN3	protein_coding	21:41595390:41603458|-,21:41591927:41603458|-,21:41580485:41603458|-,21:41580485:41595472|-,21:41575016:41603458|-,21:41575016:41595472|-		#88	ENSBTAG00000023177	CFH	protein_coding	16:6313725:6317358|-,16:6308865:6317358|-,16:6308865:6313802|-,16:6308865:6309057|-,16:6303152:6313802|-,16:6303152:6309057|-,16:6274330:6313802|-,16:6270428:6313802|-,16:6270428:6309057|-,16:6269826:6313802|-,16:6269826:6309057|-,16:6214907:6244280|-,16:6214907:6228212|-,16:6211675:6244280|-,16:6211675:6228212|-,16:6211675:6213076|-,16:6211675:6211849|-		#88	ENSBTAG00000019409	GNPTAB	protein_coding	5:65611809:65615735|-,5:65603431:65615735|-,5:65603431:65612015|-,5:65596197:65612015|-		#88	ENSBTAG00000040368
#89	ENSSSCG00000014820	FCHSD2	protein_coding	9:7476477:7502740|-,9:7476477:7481586|-,9:7397471:7417219|-,9:7380031:7397633|-,9:7373040:7380166|-,9:7373040:7373939|-		#89	ENSSSCG00000015509	COP1	protein_coding	9:118068518:118083148|-,9:118068518:118074614|-,9:118058398:118083148|-,9:118058398:118074614|-,9:118040202:118083148|-,9:118040202:118058467|-,9:118014575:118083148|-,9:118014575:118041744|-,9:118014575:118028344|-,9:118014575:118018949|-,9:117984191:118018949|-,9:117984191:117987222|-,9:117977629:117987222|-		#89	ENSSSCG00000004490	SETBP1	protein_coding	1:94557867:94561324|+,1:94314526:94315177|+		#89	ENSSSCG00000011026	ARHGAP12	protein_coding	10:42552537:42555555|-,10:42509362:42510787|-,10:42501578:42518674|-,10:42501578:42510787|-,10:42497972:42510787|-,10:42490401:42510787|-,10:42468076:42490463|-,10:42468076:42479927|-,10:42468076:42473711|-		#89	ENSSSCG00000008515	MEMO1	protein_coding	3:107609925:107644742|+,3:107609925:107636043|+,3:107609925:107613737|+,3:107587062:107613737|+		#89	ENSBTAG00000002015	RPS6KA6	protein_coding	X:68610591:68625140|+,X:68610591:68622650|+,X:68598123:68616905|+,X:68598123:68610694|+,X:68595267:68625140|+,X:68563367:68625140|+,X:68551515:68563447|+,X:68529623:68563447|+,X:68529623:68558935|+,X:68529623:68558104|+		#89	ENSBTAG00000015341	DEPTOR	protein_coding	14:81390073:81400573|+,14:81332224:81364067|+,14:81332224:81333613|+		#89	ENSBTAG00000040368	AAGAB	protein_coding	10:14082048:14082877|-,10:14066623:14082877|-		#89	ENSBTAG00000006654
#90	ENSSSCG00000023974	PHF21A	protein_coding	2:16381254:16389509|+,2:16373974:16389509|+,2:16373974:16386977|+,2:16373974:16381397|+,2:16373974:16375756|+,2:16347498:16389509|+		#90	ENSSSCG00000002410	CEP128	protein_coding	7:103738428:103745310|-,7:103705501:103745310|-,7:103705501:103713558|-,7:103691092:103745310|-,7:103691092:103713558|-,7:103654105:103691209|-,7:103654105:103664878|-,7:103654105:103661477|-,7:103584841:103623192|-,7:103584841:103608236|-,7:103584841:103589454|-,7:103562501:103691209|-,7:103562501:103664878|-,7:103562501:103623192|-,7:103562501:103608236|-,7:103562501:103589454|-		#90	ENSSSCG00000017301	TLK2	protein_coding	12:16209069:16211961|-,12:16195631:16211961|-,12:16172825:16181569|-,12:16164206:16174077|-,12:16158875:16174077|-,12:16156837:16174077|-,12:16156837:16164359|-,12:16145895:16159939|-,12:16140335:16174077|-,12:16140335:16151248|-		#90	ENSSSCG00000005282	VPS13A	protein_coding	1:230287974:230295437|+,1:230266503:230279065|+,1:230259234:230273337|+,1:230250824:230292278|+,1:230250824:230277505|+,1:230250824:230260047|+,1:230250824:230254225|+,1:230202630:230217548|+,1:230179267:230182141|+,1:230153587:230165396|+,1:230136775:230165396|+,1:230136775:230153726|+,1:230131631:230165396|+,1:230131631:230163190|+,1:230131631:230153726|+,1:230131631:230141146|+,1:230115812:230…		#90	ENSSSCG00000025417	BBS2	protein_coding	6:18553564:18562237|-,6:18553564:18556206|-,6:18553564:18555525|-,6:18553564:18553968|-,6:18549365:18551182|-		#90	ENSBTAG00000015341	DEPTOR	protein_coding	14:81390073:81400573|+,14:81332224:81364067|+,14:81332224:81333613|+		#90	ENSBTAG00000005915	SFMBT2	protein_coding	13:16526775:16543912|+,13:16514861:16543912|+,13:16510002:16514988|+,13:16496979:16514988|+,13:16496979:16498437|+,13:16474047:16514988|+,13:16474047:16498437|+,13:16463314:16498437|+,13:16463314:16474145|+,13:16463314:16465276|+,13:16403705:16413276|+		#90	ENSBTAG00000054662	FBXL17	protein_coding	7:107489852:107495239|-,7:107466668:107495239|-,7:107352736:107495239|-,7:107326442:107495239|-,7:107326442:107466800|-,7:107167017:107352844|-		#90	ENSBTAG00000002015
#91	ENSSSCG00000006137	WWP1	protein_coding	4:50473239:50486463|-,4:50461880:50473330|-,4:50451388:50462793|-,4:50447700:50486463|-,4:50447700:50473330|-,4:50447700:50462793|-,4:50447700:50451687|-,4:50433433:50462793|-,4:50433433:50447885|-,4:50433433:50433773|-,4:50419066:50447885|-,4:50416621:50418702|-,4:50413104:50447885|-,4:50413104:50433773|-,4:50413104:50416871|-,4:50408309:50418702|-,4:50402449:50418702|-,4:50402449:50416871|-,4:5…		#91	ENSSSCG00000002869	LSM14A	protein_coding	6:43887218:43887734|+,6:43879421:43894306|+,6:43867656:43894306|+,6:43867656:43887734|+,6:43867656:43879544|+,6:43867656:43870512|+		#91	ENSSSCG00000011085	MLLT10	protein_coding	10:53202789:53311138|-,10:53197802:53311138|-,10:53197802:53245866|-,10:53197802:53227401|-,10:53197802:53202893|-,10:53169686:53311138|-,10:53169686:53245866|-,10:53169686:53202893|-,10:53169686:53200168|-,10:53148848:53311138|-,10:53144968:53311138|-,10:53144968:53202893|-,10:53144968:53169782|-,10:53144968:53149101|-,10:53103968:53202893|-,10:53103968:53169782|-,10:53103968:53149101|-,10:53089…		#91	ENSSSCG00000025408	ULK4	protein_coding	13:25725176:25731997|-,13:25708750:25715600|-,13:25706236:25715600|-,13:25705005:25715600|-,13:25693058:25720555|-,13:25693058:25715600|-,13:25622329:25741454|-,13:25622329:25635155|-,13:25587163:25589772|-,13:25579843:25610799|-,13:25565161:25610799|-,13:25565161:25580092|-,13:25549785:25610799|-,13:25549785:25589772|-,13:25549785:25587490|-,13:25549785:25580092|-,13:25549785:25565454|-,13:25391…		#91	ENSSSCG00000016494	BRAF	protein_coding	18:9099417:9118627|+,18:9099417:9104859|+,18:9074340:9104859|+,18:9074340:9084316|+,18:9065916:9118627|+,18:9065916:9113615|+,18:9065916:9104859|+,18:9065916:9084316|+,18:9065916:9082725|+,18:9065916:9079520|+,18:9054971:9104859|+,18:9054971:9084316|+,18:9054971:9079520|+,18:9054971:9066076|+,18:9054971:9059351|+,18:9054971:9056023|+,18:9030563:9059351|+,18:9030563:9043751|+		#91	ENSBTAG00000001600	DCUN1D4	protein_coding	6:67749050:67771188|+,6:67749050:67764471|+,6:67749050:67759685|+,6:67740024:67771188|+,6:67740024:67764471|+,6:67740024:67759685|+,6:67740024:67752287|+		#91	ENSBTAG00000012564	KANSL1	protein_coding	19:46134505:46135877|-,19:46065073:46135877|-,19:46053729:46135877|-,19:46053729:46065215|-,19:46043068:46135877|-,19:46043068:46065215|-,19:46043068:46053834|-,19:46043068:46044171|-,19:46026644:46065215|-		#91	ENSBTAG00000009267	UHRF1BP1	protein_coding	23:8831060:8832195|+		#91	ENSBTAG00000033041
#92	ENSSSCG00000009480	NDFIP2	protein_coding	11:51540590:51554792|+,11:51540590:51551593|+,11:51534766:51551593|+,11:51531488:51554792|+,11:51531488:51551593|+,11:51531488:51547197|+,11:51531488:51540684|+,11:51531488:51534900|+,11:51531488:51531654|+		#92	ENSSSCG00000005205	KIAA2026	protein_coding	1:216175646:216199042|+,1:216175646:216177064|+,1:216148994:216199042|+,1:216148994:216190639|+,1:216148994:216177064|+		#92	ENSSSCG00000024667	MICU2	protein_coding	11:1455411:1463356|-,11:1429035:1463356|-,11:1423811:1463356|-		#92	ENSSSCG00000027587	SPAG1	protein_coding	4:36801346:36840800|-,4:36796976:36840800|-,4:36796976:36820628|-,4:36796976:36813802|-,4:36796976:36810911|-,4:36771588:36779732|-		#92	ENSSSCG00000004958	PIAS1	protein_coding	1:166036952:166058413|+,1:166036952:166044981|+,1:166036952:166037819|+,1:166033283:166058413|+,1:166033283:166044981|+,1:166033283:166037819|+,1:165996062:166058413|+,1:165996062:166044981|+,1:165996062:166037819|+		#92	ENSBTAG00000019139	PHF3	protein_coding	9:643358:644205|+,9:640439:644205|+,9:634608:644205|+,9:634608:642203|+		#92	ENSBTAG00000006330	RBM5	protein_coding	22:50234245:50241250|-,22:50229659:50234315|-,22:50223627:50228949|-,22:50223627:50226276|-,22:50222721:50228949|-,22:50222721:50226276|-		#92	ENSBTAG00000015909	PDE8A	protein_coding	21:22760207:22775850|+,21:22731150:22747200|+,21:22731150:22732818|+		#92	ENSBTAG00000012357
#93	ENSSSCG00000011394	RBM6	protein_coding	13:32559767:32563493|+,13:32554727:32560025|+,13:32552936:32556000|+,13:32548616:32557813|+,13:32548616:32551325|+,13:32471839:32541480|+,13:32471839:32506478|+,13:32471839:32478114|+,13:32466923:32541480|+,13:32466923:32506478|+,13:32466923:32475162|+,13:32460815:32506478|+,13:32460815:32478114|+,13:32460815:32467033|+		#93	ENSSSCG00000005512	C5	protein_coding	1:261061491:261067829|-,1:261002546:261006200|-,1:261000379:261006200|-		#93	ENSSSCG00000030467	PHC3	protein_coding	13:108874659:108880840|-,13:108851500:108880840|-,13:108851500:108854260|-,13:108842608:108854260|-,13:108829482:108854260|-,13:108820075:108829633|-,13:108816285:108880840|-,13:108816285:108854260|-,13:108816285:108842855|-,13:108816285:108829633|-,13:108816285:108820326|-,13:108810157:108829633|-,13:108800990:108829633|-,13:108800990:108820326|-		#93	ENSSSCG00000025703	REV3L	protein_coding	1:77267170:77270404|-,1:77263698:77279692|-,1:77263698:77276787|-,1:77263698:77270404|-,1:77254057:77279692|-,1:77254057:77270404|-,1:77239633:77279692|-,1:77239633:77270404|-,1:77234824:77279692|-,1:77234824:77270404|-,1:77234824:77236972|-,1:77222705:77270404|-,1:77222705:77241817|-,1:77222705:77239878|-,1:77222705:77236972|-,1:77215897:77279692|-,1:77215897:77270404|-,1:77215897:77241817|-,1:7…		#93	ENSSSCG00000006037	OXR1	protein_coding	4:30808727:30818482|-,4:30795924:30818482|-,4:30788926:30818482|-,4:30784479:30818482|-,4:30784479:30796077|-,4:30784479:30789111|-,4:30780171:30818482|-,4:30775952:30818482|-,4:30775952:30796077|-,4:30775952:30789111|-		#93	ENSBTAG00000018097	PARN	protein_coding	25:13537524:13538317|-,25:13521355:13531399|-,25:13514912:13522743|-,25:13499557:13508752|-,25:13499557:13504469|-,25:13499557:13503028|-,25:13479284:13508752|-,25:13479284:13504469|-,25:13479284:13483142|-		#93	ENSBTAG00000005868	HEBP1	protein_coding	5:96896872:96899822|+		#93	ENSBTAG00000004942	EXOSC9	protein_coding	6:3434253:3439970|-		#93	ENSBTAG00000021991
#94	ENSSSCG00000012062	TTC3	protein_coding	13:200785697:200794263|+,13:200731730:200766047|+,13:200731730:200759988|+,13:200731730:200752458|+,13:200731730:200749144|+,13:200710375:200714208|+,13:200708915:200718953|+,13:200707865:200731785|+,13:200707865:200722134|+,13:200707865:200718953|+		#94	ENSSSCG00000028512	LDLR	protein_coding	2:69853255:69853745|+,2:69841383:69841770|+,2:69840323:69841770|+,2:69839124:69858210|+,2:69839124:69855239|+,2:69839124:69850496|+,2:69839124:69847841|+,2:69839124:69845998|+,2:69839124:69841770|+		#94	ENSSSCG00000030643	SELENOI	protein_coding	3:112650362:112653706|-,3:112636836:112653047|-,3:112636836:112650437|-		#94	ENSSSCG00000033842	CFDP1	protein_coding	6:12234386:12333002|+,6:12234386:12252148|+,6:12234386:12237082|+,6:12234386:12236356|+		#94	ENSSSCG00000014902	ANKRD42	protein_coding	9:17394780:17398149|+,9:17355649:17398149|+,9:17351071:17398149|+,9:17351071:17386234|+,9:17351071:17373225|+,9:17351071:17355850|+,9:17346053:17355850|+,9:17346053:17351207|+,9:17337355:17386234|+,9:17337355:17351207|+,9:17337355:17350059|+		#94	ENSBTAG00000008025	UBE3C	protein_coding	4:118533999:118560756|+,4:118533999:118546871|+,4:118533999:118536619|+,4:118523393:118536619|+,4:118519028:118560756|+,4:118519028:118546871|+,4:118519028:118536619|+,4:118519028:118523934|+,4:118510714:118523934|+,4:118489270:118523934|+,4:118489270:118510902|+,4:118489270:118497774|+,4:118489270:118492806|+		#94	ENSBTAG00000019877	DOCK7	protein_coding	3:83098426:83102025|+,3:83086074:83098561|+,3:83066541:83082181|+,3:83066541:83074928|+,3:83012629:83023904|+,3:82982769:82984428|+,3:82978764:82984428|+,3:82966011:82978907|+,3:82964292:82984428|+,3:82964292:82973304|+,3:82964292:82965133|+,3:82960708:82984428|+		#94	ENSBTAG00000001185	KMT5B	protein_coding	29:45689465:45699452|-,29:45682379:45699452|-,29:45677492:45699452|-		#94	ENSBTAG00000016002
#95	ENSSSCG00000017895	RABEP1	protein_coding	12:51651444:51680596|-,12:51651444:51658146|-,12:51640770:51680596|-,12:51636712:51680596|-,12:51636712:51658146|-,12:51636712:51642686|-,12:51625929:51636844|-,12:51625929:51629888|-,12:51619118:51636844|-,12:51619118:51629888|-		#95	ENSSSCG00000004490	SETBP1	protein_coding	1:94557867:94561324|+,1:94314526:94315177|+		#95	ENSSSCG00000001485	MLIP	protein_coding	7:26689736:26693154|-,7:26644982:26664601|-,7:26644982:26651768|-,7:26633928:26664601|-,7:26633928:26651768|-,7:26620966:26645027|-,7:26599397:26645027|-,7:26599397:26633973|-		#95	ENSSSCG00000034280	LARP1B	protein_coding	8:96841902:96845587|-,8:96841902:96842530|-,8:96833215:96845587|-,8:96833215:96833757|-,8:96827803:96845587|-,8:96827803:96833757|-,8:96810096:96845587|-,8:96810096:96833757|-,8:96810096:96813424|-,8:96794335:96845587|-,8:96794335:96813424|-,8:96794335:96810462|-,8:96772486:96813424|-,8:96772486:96794459|-,8:96759200:96813424|-,8:96754587:96813424|-		#95	ENSSSCG00000033937	DYNC2H1	protein_coding	9:33968172:33999392|+,9:33913326:33927179|+,9:33913326:33920498|+,9:33892351:33920498|+,9:33811765:33813999|+,9:33806821:33808454|+,9:33805404:33832651|+,9:33803800:33808454|+,9:33742485:33755849|+,9:33736103:33755849|+,9:33736103:33745986|+,9:33734876:33745986|+,9:33731307:33742681|+,9:33731307:33735453|+,9:33731307:33732436|+,9:33729668:33735453|+,9:33729668:33732436|+		#95	ENSBTAG00000005915	SFMBT2	protein_coding	13:16526775:16543912|+,13:16514861:16543912|+,13:16510002:16514988|+,13:16496979:16514988|+,13:16496979:16498437|+,13:16474047:16514988|+,13:16474047:16498437|+,13:16463314:16498437|+,13:16463314:16474145|+,13:16463314:16465276|+,13:16403705:16413276|+		#95	ENSBTAG00000014220	no_name	protein_coding	4:40323818:40336045|-,4:40323818:40328798|-,4:40323818:40327001|-		#95	ENSBTAG00000002313	ITPR2	protein_coding	5:83494132:83509221|+,5:83481547:83509221|+,5:83481547:83495552|+,5:83471919:83509221|+,5:83392829:83400981|+,5:83388460:83400981|+,5:83381793:83382775|+,5:83296753:83310027|+,5:83275057:83310027|+,5:83222275:83223877|+,5:83213878:83223877|+,5:83180520:83182600|+,5:83168886:83171824|+,5:83155130:83182600|+,5:83155130:83171824|+,5:83155130:83160374|+,5:83138728:83160374|+,5:83116992:83138773|+,5:8…		#95	ENSBTAG00000033801
#96	ENSSSCG00000029169	MAPKAP1	protein_coding	1:266309589:266321713|-,1:266309589:266312704|-,1:266296453:266321713|-,1:266296453:266312704|-		#96	ENSSSCG00000000406	PTGES3	protein_coding	5:22008783:22009750|-,5:22005743:22009750|-,5:22002455:22009750|-		#96	ENSSSCG00000016113	BMPR2	protein_coding	15:106128743:106130023|+,15:106121940:106130023|+,15:106074745:106076503|+		#96	ENSSSCG00000014304	SEC24A	protein_coding	2:136929370:136933834|+,2:136926244:136929529|+,2:136911401:136920524|+,2:136909180:136916014|+,2:136909180:136914107|+,2:136907205:136940543|+,2:136907205:136937721|+,2:136907205:136933834|+,2:136907205:136929529|+,2:136907205:136920524|+,2:136907205:136916014|+,2:136907205:136914107|+,2:136907205:136911528|+,2:136907205:136907907|+,2:136903835:136906080|+,2:136895592:136906080|+,2:136895592:136…		#96	ENSSSCG00000004782	no_name	protein_coding	1:131113575:131120613|-,1:131113453:131120613|-,1:131111610:131120613|-,1:131105039:131111896|-,1:131105039:131106285|-,1:131103656:131106285|-,1:131098975:131120613|-,1:131098975:131106285|-,1:131098975:131104224|-,1:131093417:131106285|-		#96	ENSBTAG00000012865	DEK	protein_coding	23:39361552:39371471|+,23:39361552:39364539|+		#96	ENSBTAG00000005208	CLEC16A	protein_coding	25:9725286:9737795|+,25:9704267:9721393|+,25:9699586:9795810|+,25:9699586:9737795|+,25:9699586:9728991|+,25:9699586:9704368|+,25:9662026:9667435|+,25:9655411:9662201|+,25:9655411:9657306|+,25:9651927:9704368|+,25:9651927:9667435|+,25:9651927:9657306|+		#96	ENSBTAG00000000695	UBAP2	protein_coding	8:75397202:75422864|-,8:75392457:75422864|-,8:75390584:75422864|-,8:75380349:75422864|-,8:75363401:75382285|-,8:75363401:75371991|-		#96	ENSBTAG00000007963
#97	ENSSSCG00000003776	ACADM	protein_coding	6:137568063:137571525|-,6:137566414:137571525|-,6:137561729:137571525|-,6:137561729:137567229|-,6:137555741:137571525|-,6:137555741:137567229|-,6:137555741:137561860|-,6:137555741:137556514|-		#97	ENSSSCG00000025942	MCCC1	protein_coding	13:121056217:121059064|-,13:121052112:121059064|-,13:121035545:121036441|-,13:121003052:121006776|-,13:121001091:121006776|-,13:121001091:121003162|-,13:120998389:121006776|-,13:120987444:121059064|-,13:120987444:121017783|-,13:120987444:121006776|-,13:120987444:121003162|-,13:120931035:120935351|-,13:120931035:120933597|-,13:120919102:120935351|-		#97	ENSSSCG00000015391	CROT	protein_coding	9:93295751:93304613|-,9:93284771:93304613|-,9:93284771:93299321|-,9:93282548:93301088|-,9:93282548:93287079|-,9:93267694:93307497|-		#97	ENSSSCG00000029633	USP24	protein_coding	6:157373124:157376930|+,6:157338882:157345423|+,6:157320561:157345423|+,6:157320561:157338944|+,6:157314064:157315398|+,6:157296062:157297763|+,6:157293186:157307403|+,6:157293186:157297763|+,6:157293186:157294263|+,6:157292035:157294263|+,6:157291048:157320722|+,6:157281815:157282222|+,6:157280252:157282222|+,6:157279318:157282222|+		#97	ENSSSCG00000006845	STXBP3	protein_coding	4:111250192:111257616|-,4:111248142:111257616|-,4:111245265:111257616|-,4:111245265:111251135|-		#97	ENSBTAG00000004806	PHKB	protein_coding	18:16039673:16055728|+,18:15899757:16005672|+,18:15899757:15987969|+,18:15899757:15942680|+,18:15899757:15920794|+		#97	ENSBTAG00000013602	BRWD1	protein_coding	1:139339075:139343459|-,1:139339075:139340695|-,1:139334811:139343459|-,1:139334811:139339297|-,1:139327190:139343459|-,1:139327190:139339297|-,1:139324499:139340695|-,1:139324499:139339297|-,1:139322849:139343459|-,1:139322849:139340695|-,1:139322849:139339297|-,1:139319477:139339297|-,1:139315301:139339297|-,1:139310783:139343459|-,1:139310783:139322948|-,1:139301122:139322948|-,1:139301122:139…		#97	ENSBTAG00000018915	FAM21A	protein_coding	28:44148082:44151536|+		#97	ENSBTAG00000000205
#98	ENSSSCG00000005466	PTBP3	protein_coding	1:253038526:253056412|-,1:253034154:253056412|-,1:253024489:253056412|-,1:253024489:253038696|-,1:253014157:253056412|-,1:253012173:253056412|-,1:253012173:253038696|-,1:253012173:253014268|-,1:252995230:253000302|-		#98	ENSSSCG00000014168	ELL2	protein_coding	2:102535640:102539766|-,2:102535640:102536007|-		#98	ENSSSCG00000032097	DUSP16	protein_coding	5:59915032:59935574|+,5:59915032:59916786|+		#98	ENSSSCG00000034484	SPEN	protein_coding	6:75076437:75092311|+,6:75076437:75083806|+,6:75042626:75043103|+,6:75038900:75092311|+,6:75038900:75083806|+,6:75038900:75076598|+,6:75038900:75043103|+		#98	ENSSSCG00000034484	SPEN	protein_coding	6:75076437:75092311|+,6:75076437:75083806|+,6:75042626:75043103|+,6:75038900:75092311|+,6:75038900:75083806|+,6:75038900:75076598|+,6:75038900:75043103|+		#98	ENSBTAG00000031295	HSDL2	protein_coding	8:101787896:101800922|+,8:101787896:101789933|+,8:101778638:101800922|+,8:101778638:101797368|+,8:101772942:101789933|+,8:101772942:101778737|+,8:101765050:101766436|+		#98	ENSBTAG00000000241	STAU1	protein_coding	13:77269639:77278921|-,13:77269639:77271195|-,13:77256085:77278921|-,13:77256085:77271195|-,13:77238313:77241836|-		#98	ENSBTAG00000022058	ACACB	protein_coding	17:63880428:63883569|-,17:63880428:63880735|-,17:63868126:63869127|-		#98	ENSBTAG00000001224
#99	ENSSSCG00000010952	TUT7	protein_coding	10:29045534:29045857|+,10:29037749:29038934|+,10:29028958:29035802|+,10:29007620:29015131|+,10:29004980:29035802|+,10:29004980:29015131|+,10:29004272:29007709|+		#99	ENSSSCG00000030643	SELENOI	protein_coding	3:112650362:112653706|-,3:112636836:112653047|-,3:112636836:112650437|-		#99	ENSSSCG00000013302	CAT	protein_coding	2:26516503:26518029|-,2:26510644:26515915|-,2:26502034:26518029|-,2:26502034:26510836|-,2:26496797:26519328|-,2:26496797:26510836|-,2:26496797:26505121|-		#99	ENSSSCG00000020743	RABGAP1	protein_coding	1:264019072:264020783|+,1:263932774:263985711|+,1:263932774:263940366|+,1:263902376:263940366|+,1:263902376:263916275|+,1:263902376:263909041|+,1:263873073:263940366|+,1:263873073:263932949|+,1:263873073:263916275|+,1:263873073:263909041|+		#99	ENSSSCG00000000985	EXOC2	protein_coding	7:306093:311618|-,7:291335:307475|-,7:284589:292892|-,7:276259:307475|-,7:272452:284670|-,7:272452:277436|-,7:259290:284670|-,7:259290:277436|-,7:241018:246213|-,7:229159:284670|-,7:229159:264111|-,7:229159:252991|-,7:229159:246213|-,7:203996:252991|-		#99	ENSBTAG00000044017	MSRB3	protein_coding	5:48450799:48472074|-,5:48408452:48472074|-		#99	ENSBTAG00000008025	UBE3C	protein_coding	4:118533999:118560756|+,4:118533999:118546871|+,4:118533999:118536619|+,4:118523393:118536619|+,4:118519028:118560756|+,4:118519028:118546871|+,4:118519028:118536619|+,4:118519028:118523934|+,4:118510714:118523934|+,4:118489270:118523934|+,4:118489270:118510902|+,4:118489270:118497774|+,4:118489270:118492806|+		#99	ENSBTAG00000009637	SLC12A2	protein_coding	7:25825259:25827160|-,7:25804925:25827160|-,7:25804925:25812952|-,7:25804925:25807270|-,7:25799436:25812952|-,7:25789210:25812952|-		#99	ENSBTAG00000020969
#100	ENSSSCG00000021998	no_name	protein_coding	5:52164811:52169113|-,5:52153157:52169113|-,5:52140658:52169113|-		#100	ENSSSCG00000009256	ANTXR2	protein_coding	8:137768140:137799766|+,8:137768140:137772606|+,8:137747352:137772606|+,8:137747352:137749645|+		#100	ENSSSCG00000000567	SOX5	protein_coding	5:49941641:50054140|+,5:49941641:50031024|+,5:49941641:49959346|+,5:49859024:49959346|+,5:49813300:49959346|+,5:49813300:49859235|+,5:49749764:49813532|+		#100	ENSSSCG00000016509	FMC1-LUC7L2	protein_coding	18:10300707:10321515|-,18:10297645:10300806|-,18:10292638:10321515|-,18:10292638:10318435|-,18:10292638:10316777|-,18:10292638:10300806|-,18:10292638:10297756|-,18:10283698:10300806|-,18:10283698:10297756|-,18:10281015:10300806|-,18:10276121:10321515|-,18:10276121:10316777|-,18:10276121:10300806|-		#100	ENSSSCG00000014440	HMGXB3	protein_coding	2:151091930:151093067|+,2:151068703:151093067|+,2:151068703:151069641|+,2:151059994:151093067|+,2:151059994:151069641|+,2:151059994:151065003|+,2:151057064:151069641|+,2:151057064:151065003|+,2:151046468:151057468|+,2:151040091:151065003|+,2:151040091:151057468|+,2:151040091:151052939|+		#100	ENSBTAG00000017280	C3	protein_coding	7:17795217:17802003|+,7:17792322:17792776|+,7:17788562:17802003|+,7:17788562:17792776|+,7:17785691:17789048|+,7:17783494:17792776|+,7:17776696:17777038|+		#100	ENSBTAG00000012128	AASS	protein_coding	4:86579183:86582193|-,4:86568131:86586880|-,4:86568131:86582193|-,4:86568131:86576062|-,4:86547097:86568755|-,4:86538823:86547533|-,4:86529731:86547533|-		#100	ENSBTAG00000015291	ORC4	protein_coding	2:48243809:48272786|+,2:48243809:48266233|+,2:48243185:48266233|+,2:48243185:48256245|+,2:48233152:48266233|+,2:48233152:48256245|+,2:48233152:48249355|+,2:48225258:48256245|+,2:48225258:48249355|+,2:48225258:48243895|+,2:48225258:48233810|+,2:48207832:48233810|+		#100	ENSBTAG00000045832
[truncated: 23 more columns]
