# Supplementary material for: Comparative Analysis of the Circular Transcriptome in Muscle, Liver, and Testis in Three Livestock Species
Source: Front Genet. 2021 May 10;12:665153. doi: 10.3389/fgene.2021.665153 (PMC8141914; doi:10.3389/fgene.2021.665153)
Supplement: Supplementary File 1 — Some features relative to circRNAs characterization (CE2 + CIRI2). [file Data_Sheet_1.ZIP › Suppl_Lists-1.xlsx]

## Sheet: cover sheet
		This file concerns circular RNAs identified jointly by CIRCexplorer2 (CE2) and CIRI2.
		For each species, you can find two sheets:
		species_by_circRNA
			in the columns A, B, D, informations from CE2
			in the columns C informations from Ensembl, v-101
			in the columns E, F, G, informations from CIRIquant (not used in this study)
			in the columns H, I, J, K, L we reported the sum of Raw counts (BSJ, CIRIquant) observed per batch
			in the columns N, O, P, Q, R sum of Normalized counts (CIRIquant)
		species_by_parent_gene-exonic
			in the columns B and C informations from Ensembl, v-101
	We added the information on the gene_biotype and the gene_name as determined using the corresponding gene annotation v-101 for each species obtained from Ensembl.
		We draw the reader's attention, that this file has been originally designed with the comma as decimal separator. We simply changed this comma to the dot.
		The last sheet proposes the list of orthologous circRNA bovine-ovine

## Sheet: cattle_by_circRNA
circRNA_id_as_CE2	Gene_id_annotation CE2	gene_biotype	annotation CE2	circ_as_CIRI2	gene_id by CIRIquant	circ_type_CQ	Muscle	Testis-Y	Testis-P	Liver_1-12	Liver_1-12		Norma-liver-1-12	Norma-liver-13-15	Norma-muscle	Norma-Testis-Y	Norma-Testis P
1:100113673:100145980|+	ENSBTAG00000035710	c	exonic circRNA	1:100113674|100145980	ENSBTAG00000035710	exon	0	10	7	0	0		0	0	0	0.126018326818732	0.0792275826523386
1:10360227:10362943|+	ENSBTAG00000017753	c	exonic circRNA	1:10360228|10362943	ENSBTAG00000017753	exon	17	259	26	29	2		0.218968445995966	0.0351185250219491	0.154217983518783	3.21416270908662	0.297624069857161
1:10418537:10446067|+	ENSBTAG00000017753	c	exonic circRNA	1:10418538|10446067	ENSBTAG00000017753	exon	0	16	1	1	1		0.00747551767959931	0.0175592625109745	0	0.196808529273922	0.0112561909049977
1:10421279:10446067|+	ENSBTAG00000017753	c	exonic circRNA	1:10421280|10446067	ENSBTAG00000017753	exon	4	22	3	7	1		0.0584027109143223	0.0094553706505295	0.0364695399501614	0.246042927888198	0.034637065349702
1:10434728:10446067|+	ENSBTAG00000017753	c	exonic circRNA	1:10434729|10446067	ENSBTAG00000017753	exon	0	42	11	4	1		0.0327972671399008	0.0094553706505295	0	0.503337936790666	0.125329582159618
1:10434728:10473430|+	ENSBTAG00000017753	c	exonic circRNA	1:10434729|10473430	ENSBTAG00000017753	exon	0	12	4	2	1		0.0160742155023855	0.0094553706505295	0	0.136828495034984	0.0461019995072798
1:10444443:10446067|+	ENSBTAG00000017753	c	exonic circRNA	1:10444444|10446067	ENSBTAG00000017753	exon	3	9	2	5	1		0.0341445382150582	0.0094553706505295	0.0295078606524934	0.103302903355479	0.0233808744447042
1:10444443:10473430|+	ENSBTAG00000017753	c	exonic circRNA	1:10444444|10473430	ENSBTAG00000017753	exon	0	24	3	0	0		0	0	0	0.302378288082562	0.0344171488889924
1:10520948:10531151|+	ENSBTAG00000017753	c	exonic circRNA	1:10520949|10531151	ENSBTAG00000017753	exon	2	26	8	0	0		0	0	0.0183251622483178	0.319400381017156	0.0922151722226891
1:106161756:106168019|-	ENSBTAG00000016228	c	exonic circRNA	1:106161757|106168019	ENSBTAG00000016228	exon	4	6	7	1	1		0.00779605519607079	0.0094553706505295	0.037514845715741	0.0700305343707785	0.0809645679217561
1:106175891:106184745|-	ENSBTAG00000016228	c	exonic circRNA	1:106175892|106184745	ENSBTAG00000016228	exon	5	39	9	14	3		0.117334059692102	0.0506199976618499	0.0452033622663323	0.481670427832358	0.102382954032269
1:10661550:10683626|-	ENSBTAG00000019043	c	exonic circRNA	1:10661551|10683626	ENSBTAG00000019043	exon	0	15	5	9	0		0.0737901964397061	0	0	0.184237950994117	0.0573637770163423
1:10670503:10675037|-	ENSBTAG00000019043	c	exonic circRNA	1:10670504|10675037	ENSBTAG00000019043	exon	0	6	0	0	0		0	0	0	0.0675576287486176	0
1:10670503:10683626|-	ENSBTAG00000019043	c	exonic circRNA	1:10670504|10683626	ENSBTAG00000019043	exon	6	10	0	8	0		0.0640527990693997	0	0.0537449928337393	0.121578960964018	0
1:10672567:10683626|-	ENSBTAG00000019043	c	exonic circRNA	1:10672568|10683626	ENSBTAG00000019043	exon	11	105	36	47	9		0.373324527960193	0.141698311254031	0.107345596354114	1.26139148300996	0.412752350582812
1:106960085:106970508|+	ENSBTAG00000017416	c	exonic circRNA	1:106960086|106970508	ENSBTAG00000017416	exon	4	0	0	15	2		0.118226199407909	0.018910741301059	0.0377834247736787	0	0
1:107053641:107062545|-	ENSBTAG00000005862	c	exonic circRNA	1:107053642|107062545	ENSBTAG00000005862	exon	0	3	6	0	0		0	0	0	0.0387246256186306	0.0675371454299865
1:107060506:107062545|-	ENSBTAG00000005862	c	exonic circRNA	1:107060507|107062545	ENSBTAG00000005862	exon	0	12	18	0	0		0	0	0	0.156164615948542	0.204122918494603
1:107108032:107124431|+	ENSBTAG00000031572	c	exonic circRNA	1:107108033|107124431	ENSBTAG00000031572	exon	2	29	36	4	0		0.0336739675853526	0	0.0191174983482332	0.346207602588711	0.409114329623914
1:107119322:107124431|+	ENSBTAG00000031572	c	exonic circRNA	1:107119323|107124431	ENSBTAG00000031572	exon	0	14	28	0	1		0	0.0155014726399008	0	0.17262094216765	0.320361954731931
1:107178221:107181879|+	ENSBTAG00000031572	c	exonic circRNA	1:107178222|107181879	ENSBTAG00000031572	exon	1	1	5	0	0		0	0	0.00899280575539568	0.0130770236694128	0.0564952843816336
1:10726266:10727583|-	ENSBTAG00000000603	c	exonic circRNA	1:10726267|10727583	ENSBTAG00000000603	exon	1	8	6	6	0		0.0464546263744859	0	0.0103777501037775	0.0932052306978354	0.0686143813172753
1:10726266:10733906|-	ENSBTAG00000000603	c	exonic circRNA	1:10726267|10733906	ENSBTAG00000000603	exon	6	25	9	6	1		0.0483463592192397	0.0094553706505295	0.059505270181561	0.297385304312437	0.103251446666977
1:108833031:108838647|+	ENSBTAG00000014713	c	exonic circRNA	1:108833032|108838647	ENSBTAG00000014713	exon	0	12	5	39	0		0.312863857662015	0	0	0.148939800450985	0.0569239440949232
1:108874792:108900630|-	ENSBTAG00000027795	c	exonic circRNA	1:108874793|108900630	ENSBTAG00000027795	exon	3	9	2	1	0		0.00790763877906057	0	0.0301376128615249	0.103049680660675	0.0229410415232852
1:108893175:108900630|-	ENSBTAG00000027795	c	exonic circRNA	1:108893176|108900630	ENSBTAG00000027795	exon	7	5	2	24	1		0.197811549993336	0.0155014726399008	0.0628152049195909	0.0572067333961696	0.0225123818099955
1:108898152:108900630|-	ENSBTAG00000027795	c	exonic circRNA	1:108898153|108900630	ENSBTAG00000027795	exon	25	1	0	1	0		0.000827629586102444	0	0.23791716539067	0.010350895352448	0
1:109400360:109400974|-	ENSBTAG00000031561	c	exonic circRNA	1:109400361|109400974	ENSBTAG00000031561	exon	18	130	47	166	15		1.21755123382162	0.192257165543987	0.166446516924287	1.57488033452938	0.535927460967852
1:110593794:110594094|-	ENSBTAG00000018009	c	exonic circRNA	1:110593795|110594094	ENSBTAG00000018009	exon	3	16	67	20	1		0.153975101498871	0.0175592625109745	0.0262021330446535	0.199787880285691	0.765168239176577
1:110593794:110598788|-	ENSBTAG00000018009	c	exonic circRNA	1:110593795|110598788	ENSBTAG00000018009	exon	0	0	4	0	0		0	0	0	0	0.045024763619991
1:111764128:111776202|-	ENSBTAG00000013013	c	exonic circRNA	1:111764129|111776202	ENSBTAG00000013013	exon	33	142	34	105	3		0.831457505535061	0.0364700038120335	0.316442601860804	1.66359208931233	0.38942175557469
1:111766745:111776202|-	ENSBTAG00000013013	c	exonic circRNA	1:111766746|111776202	ENSBTAG00000013013	exon	0	7	2	1	0		0.00878040214241812	0	0	0.0833607807349953	0.0229466281273499
1:111772502:111776202|-	ENSBTAG00000013013	c	exonic circRNA	1:111772503|111776202	ENSBTAG00000013013	exon	29	173	17	26	0		0.206310069411409	0	0.274528434414594	2.08856916667249	0.194592539650893
1:112126570:112134583|+	ENSBTAG00000008307	c	exonic circRNA	1:112126571|112134583	ENSBTAG00000008307	exon	0	5	0	5	1		0.0407407056867517	0.0094553706505295	0	0.0641190048730444	0
1:112527438:112531634|-	ENSBTAG00000002075	c	exonic circRNA	1:112527439|112531634	ENSBTAG00000002075	exon	1	7	0	0	0		0	0	0.00865800865800866	0.090526274906674	0
1:112549659:112556777|-	ENSBTAG00000002075	c	exonic circRNA	1:112549660|112556777	ENSBTAG00000002075	exon	1	5	0	0	0		0	0	0.00865800865800866	0.0616460992508835	0
1:113346453:113366056|+	ENSBTAG00000006142	c	exonic circRNA	1:113346454|113366056	ENSBTAG00000006142	exon	1	8	3	14	1		0.0754126525062192	0.0155014726399008	0.0088198976891868	0.103856521270891	0.0350713116670563
1:113351542:113366056|+	ENSBTAG00000006142	c	exonic circRNA	1:113351543|113366056	ENSBTAG00000006142	exon	0	11	12	0	0		0	0	0	0.131676633621662	0.136580186460551
1:113354626:113362967|+	ENSBTAG00000006142	c	exonic circRNA	1:113354627|113362967	ENSBTAG00000006142	exon	0	7	0	2	0		0.0155921103921416	0	0	0.09027305221187	0
1:113354626:113366056|+	ENSBTAG00000006142	c	exonic circRNA	1:113354627|113366056	ENSBTAG00000006142	exon	1	21	14	3	0		0.0248867115640754	0	0.0102976006590464	0.243363972097036	0.160829553539964
1:113360899:113366056|+	ENSBTAG00000006142	c	exonic circRNA	1:113360900|113366056	ENSBTAG00000006142	exon	1	5	1	0	1		0	0.0175592625109745	0.0100050025012506	0.0641190048730444	0.0116904372223521
1:113400489:113440173|-	ENSBTAG00000013439	c	exonic circRNA	1:113400490|113440173	ENSBTAG00000013439	exon	0	2	2	35	6		0.27406309243481	0.0789861096134384	0	0.0231746963270569	0.0227267116666403
1:113400489:113446513|-	ENSBTAG00000013439	c	exonic circRNA	1:113400490|113446513	ENSBTAG00000013439	exon	0	0	0	8	0		0.0424792350272574	0	0	0	0
1:113421231:113440173|-	ENSBTAG00000013439	c	exonic circRNA	1:113421232|113440173	ENSBTAG00000013439	exon	0	39	25	58	5		0.433991972932167	0.0614268471024638	0	0.467786563552729	0.286802125269517
1:113426711:113446513|-	ENSBTAG00000013439	c	exonic circRNA	1:113426712|113446513	ENSBTAG00000013439	exon	0	0	7	9	1		0.075135293022825	0.0094553706505295	0	0	0.0796506557615635
1:113440098:113446513|-	ENSBTAG00000013439	c	exonic circRNA	1:113440099|113446513	ENSBTAG00000013439	exon	0	3	0	18	1		0.135120059614047	0.0094553706505295	0	0.0337788143743088	0
1:115320100:115333043|-	ENSBTAG00000004564	c	exonic circRNA	1:115320101|115333043	ENSBTAG00000004564	exon	6	0	0	0	0		0	0	0.0533281548110186	0	0
1:115332842:115344548|-	ENSBTAG00000004564	c	exonic circRNA	1:115332843|115344548	ENSBTAG00000004564	exon	14	17	0	8	1		0.0644511447351728	0.0094553706505295	0.132187919511926	0.204433296309405	0
1:115461408:115462394|-	ENSBTAG00000004564	c	exonic circRNA	1:115461409|115462394	ENSBTAG00000004564	exon	11	18	4	5	0		0.03288148726847	0	0.100553346359317	0.227148719772658	0.0465418324286989
1:116720259:116728738|-	ENSBTAG00000021703	c	exonic circRNA	1:116720260|116728738	ENSBTAG00000021703	exon	0	4	17	3	0		0.0244743606674131	0	0	0.0466026153489177	0.195246702428957
1:116902379:116910379|-	ENSBTAG00000021703	c	exonic circRNA	1:116902380|116910379	ENSBTAG00000021703	exon	1	3	31	11	0		0.0809581876907966	0	0.0102976006590464	0.0387246256186306	0.354350443907633
1:116932545:116941645|-	ENSBTAG00000021703	c	exonic circRNA	1:116932546|116941645	ENSBTAG00000021703	exon	0	3	12	2	0		0.0151837230488916	0	0	0.0384714029238266	0.13766859555597
1:116971188:116976072|-	ENSBTAG00000021703	c	exonic circRNA	1:116971189|116976072	ENSBTAG00000021703	exon	0	2	11	1	0		0.00779605519607079	0	0	0.0231746963270569	0.125115252302974
1:116971188:116980463|-	ENSBTAG00000021703	c	exonic circRNA	1:116971189|116980463	ENSBTAG00000021703	exon	0	39	174	7	1		0.0575145244759338	0.0155014726399008	0	0.47025946917489	1.98705870308493
1:118260260:118278185|-	ENSBTAG00000011147	c	exonic circRNA	1:118260261|118278185	ENSBTAG00000011147	exon	0	41	9	13	0		0.102728328847024	0	0	0.487475463478409	0.103471363127687
1:118260260:118284622|-	ENSBTAG00000011147	c	exonic circRNA	1:118260261|118284622	ENSBTAG00000011147	exon	14	47	27	27	3		0.21098496759044	0.0364700038120335	0.129084754259763	0.54444112297985	0.313882473317831
1:118260260:118304239|-	ENSBTAG00000011147	c	exonic circRNA	1:118260261|118304239	ENSBTAG00000011147	exon	0	14	1	26	0		0.200332692178721	0	0	0.147385440556433	0.0114705207616426
1:118273647:118284622|-	ENSBTAG00000011147	c	exonic circRNA	1:118273648|118284622	ENSBTAG00000011147	exon	1	8	2	5	0		0.038882905629862	0	0.00908265213442325	0.102843630491675	0.0231609579839947
1:118273647:118304239|-	ENSBTAG00000011147	c	exonic circRNA	1:118273648|118304239	ENSBTAG00000011147	exon	0	7	5	3	1		0.0241663596831289	0.0094553706505295	0	0.0900198295170661	0.0571438605556328
1:118969183:118976858|+	ENSBTAG00000012164	c	exonic circRNA	1:118969184|118976858	ENSBTAG00000012164	exon	0	0	0	77	11		0.583394608880365	0.142470746586976	0	0	0
1:118969183:118983376|+	ENSBTAG00000012164	c	exonic circRNA	1:118969184|118983376	ENSBTAG00000012164	exon	0	0	0	17	2		0.131761129058942	0.0249568432904303	0	0	0
1:118969183:118985935|+	ENSBTAG00000012164	c	exonic circRNA	1:118969184|118985935	ENSBTAG00000012164	exon	0	0	0	21	3		0.151952967022489	0.0425161058014048	0	0	0
1:118976718:118983376|+	ENSBTAG00000012164	c	exonic circRNA	1:118976719|118983376	ENSBTAG00000012164	exon	0	0	0	8	5		0.0656693612826559	0.0533229552420188	0	0	0
1:118985722:118988361|+	ENSBTAG00000012164	c	exonic circRNA	1:118985723|118988361	ENSBTAG00000012164	exon	1	0	0	247	19		1.86022874506281	0.2383098076304	0.0103777501037775	0	0
1:118988153:118991370|+	ENSBTAG00000012164	c	exonic circRNA	1:118988154|118991370	ENSBTAG00000012164	exon	0	1	0	25	5		0.189087204078928	0.0695307389629089	0	0.0128238009746089	0
1:118997250:118998626|+	ENSBTAG00000012164	c	exonic circRNA	1:118997251|118998626	ENSBTAG00000012164	exon	0	1	0	30	4		0.207506065768753	0.037821482602118	0	0.0128238009746089	0
1:119010218:119024444|-	ENSBTAG00000002395	c	exonic circRNA	1:119010219|119024444	ENSBTAG00000002395	exon	5	31	53	12	3		0.0989278711938338	0.0526777875329236	0.0472190911926781	0.320877755925888	0.607592739714738
1:119014760:119024444|-	ENSBTAG00000002395	c	exonic circRNA	1:119014761|119024444	ENSBTAG00000002395	exon	4	13	9	6	1		0.049356784347147	0.0094553706505295	0.0358050996472201	0.146926167692628	0.103460189919557
1:119016757:119024444|-	ENSBTAG00000002395	c	exonic circRNA	1:119016758|119024444	ENSBTAG00000002395	exon	0	8	4	3	0		0.0234535301169603	0	0	0.0828071628195839	0.0461019995072798
1:119020582:119024444|-	ENSBTAG00000002395	c	exonic circRNA	1:119020583|119024444	ENSBTAG00000002395	exon	3	46	16	12	1		0.098972345169949	0.0175592625109745	0.0293378678524707	0.561232868145293	0.183116432285186
1:119088125:119103887|+	ENSBTAG00000019704	c	exonic circRNA	1:119088126|119103887	ENSBTAG00000019704	exon	1	2	7	3	1		0.0243580168225666	0.0094553706505295	0.00899280575539568	0.0256476019492177	0.0809533947136267
1:119118075:119127736|+	ENSBTAG00000019704	c	exonic circRNA	1:119118076|119127736	ENSBTAG00000019704	exon	3	72	48	18	1		0.146630264137795	0.0155014726399008	0.0265038211223158	0.896602216326388	0.545012420286078
1:121957879:121962817|+	ENSBTAG00000022227	c	exonic circRNA	1:121957880|121962817	ENSBTAG00000022227	exon	0	10	0	20	1		0.149381802491068	0.0094553706505295	0	0.121578960964018	0
1:121957879:121965581|+	ENSBTAG00000022227	c	exonic circRNA	1:121957880|121965581	ENSBTAG00000022227	exon	2	7	5	1	0		0.00850412450038268	0	0.0170112774248005	0.090526274906674	0.0562809545249887
1:122291938:122294842|+	ENSBTAG00000011986	c	exonic circRNA	1:122291939|122294842	ENSBTAG00000011986	exon	0	9	1	0	0		0	0	0	0.0986103148059616	0.0116904372223521
1:122403419:122407014|+	ENSBTAG00000007331	c	exonic circRNA	1:122403420|122407014	ENSBTAG00000007331	exon	4	5	1	10	0		0.0723780121444565	0	0.0382791247512219	0.0596796390183305	0.0114705207616426
1:122403419:122428822|+	ENSBTAG00000007331	c	exonic circRNA	1:122403420|122428822	ENSBTAG00000007331	exon	1	13	0	3	0		0.0184201572131875	0	0.00869111767773336	0.167469080754327	0
1:122451328:122457790|+	ENSBTAG00000007331	c	exonic circRNA	1:122451329|122457790	ENSBTAG00000007331	exon	0	5	0	2	0		0.0160959860248285	0	0	0.0653851183470642	0
1:126195609:126209321|+	ENSBTAG00000016026	c	exonic circRNA	1:126195610|126209321	ENSBTAG00000016026	exon	0	16	3	5	0		0.0397036189342313	0	0	0.201754340518244	0.0339829025716381
1:126195609:126212738|+	ENSBTAG00000016026	c	exonic circRNA	1:126195610|126212738	ENSBTAG00000016026	exon	1	9	0	6	0		0.042465133941062	0	0.00908265213442325	0.116933544940304	0
1:126266052:126308670|-	ENSBTAG00000002232	c	exonic circRNA	1:126266053|126308670	ENSBTAG00000002232	exon	1	9	1	0	0		0	0	0.00869111767773336	0.100829997733319	0.0116904372223521
1:126274922:126298301|-	ENSBTAG00000002232	c	exonic circRNA	1:126274923|126298301	ENSBTAG00000002232	exon	3	12	11	0	1		0	0.0175592625109745	0.0305103604640518	0.145260102680683	0.125104079094844
1:126274922:126302218|-	ENSBTAG00000002232	c	exonic circRNA	1:126274923|126302218	ENSBTAG00000002232	exon	1	10	11	2	0		0.0088314714301876	0	0.0103777501037775	0.124051866586179	0.125972571729553
1:126274922:126308670|-	ENSBTAG00000002232	c	exonic circRNA	1:126274923|126308670	ENSBTAG00000002232	exon	3	14	14	1	0		0.00800384184408516	0	0.0289833374371329	0.178073198801579	0.161043883396609
1:126298098:126302218|-	ENSBTAG00000002232	c	exonic circRNA	1:126298099|126302218	ENSBTAG00000002232	exon	0	6	0	0	0		0	0	0	0.0747231229202963	0
1:126365389:126376581|-	ENSBTAG00000023429	c	exonic circRNA	1:126365390|126376581	ENSBTAG00000023429	exon	0	7	0	1	0		0.00759186152444579	0	0	0.0798749843336186	0
1:126374456:126376581|-	ENSBTAG00000023429	c	exonic circRNA	1:126374457|126376581	ENSBTAG00000023429	exon	0	9	1	28	0		0.206722817128742	0	0	0.115920654161088	0.0112561909049977
1:126493965:126497384|+	ENSBTAG00000011529	c	exonic circRNA	1:126493966|126497384	ENSBTAG00000011529	exon	1	7	11	8	1		0.0665563791537539	0.0175592625109745	0.0100050025012506	0.0848207955779403	0.124686592589684
1:126512569:126525094|+	ENSBTAG00000011529	c	exonic circRNA	1:126512570|126525094	ENSBTAG00000011529	exon	1	3	2	24	2		0.197424457584014	0.0330607351508753	0.0102976006590464	0.0387246256186306	0.0227267116666403
1:126514354:126519350|+	ENSBTAG00000011529	c	exonic circRNA	1:126514355|126519350	ENSBTAG00000011529	exon	0	20	25	19	0		0.144505295608867	0	0	0.24886340125677	0.285955979051068
1:126514354:126530196|+	ENSBTAG00000011529	c	exonic circRNA	1:126514355|126530196	ENSBTAG00000011529	exon	0	2	12	10	2		0.0813564747247907	0.0249568432904303	0	0.0231746963270569	0.138108428477389
1:126514354:126534680|+	ENSBTAG00000011529	c	exonic circRNA	1:126514355|126534680	ENSBTAG00000011529	exon	0	8	15	7	0		0.0568153987274198	0	0	0.0981510419421572	0.171002921953609
1:126539030:126575396|+	ENSBTAG00000011529	c	exonic circRNA	1:126539031|126575396	ENSBTAG00000011529	exon	2	4	26	3	0		0.0241663596831289	0	0.0176397953783736	0.0488222982762746	0.297206583352001
1:126544072:126562966|+	ENSBTAG00000011529	c	exonic circRNA	1:126544073|126562966	ENSBTAG00000011529	exon	1	0	11	0	0		0	0	0.0100050025012506	0	0.125549498620328
1:126544072:126575396|+	ENSBTAG00000011529	c	exonic circRNA	1:126544073|126575396	ENSBTAG00000011529	exon	0	5	10	2	0		0.0155921103921416	0	0	0.0594264163235266	0.113853474793911
1:126556133:126562966|+	ENSBTAG00000011529	c	exonic circRNA	1:126556134|126562966	ENSBTAG00000011529	exon	1	5	11	3	0		0.0256508371307135	0	0.00869111767773336	0.0596796390183305	0.126198074794327
1:126607501:126609050|+	ENSBTAG00000011524	c	exonic circRNA	1:126607502|126609050	ENSBTAG00000011524	exon	1	13	0	4	1		0.0319043629967214	0.0175592625109745	0.00865800865800866	0.162270046815202	0
1:126622355:126626142|+	ENSBTAG00000011524	c	exonic circRNA	1:126622356|126626142	ENSBTAG00000011524	exon	14	15	6	12	1		0.0989993194895864	0.0094553706505295	0.130975701945155	0.191909890555404	0.0684056380646952
1:126748044:126778568|+	ENSBTAG00000018138	c	exonic circRNA	1:126748045|126778568	ENSBTAG00000018138	exon	0	7	2	333	26		2.61734080088574	0.35492400797015	0	0.0853272409675483	0.0227267116666403
1:126748044:126790221|+	ENSBTAG00000018138	c	exonic circRNA	1:126748045|126790221	ENSBTAG00000018138	exon	0	0	0	46	3		0.329374294530673	0.0425161058014048	0	0	0
1:126773239:126786473|+	ENSBTAG00000018138	c	exonic circRNA	1:126773240|126786473	ENSBTAG00000018138	exon	0	0	0	15	1		0.116792801616948	0.0155014726399008	0	0	0
1:126773239:126790221|+	ENSBTAG00000018138	c	exonic circRNA	1:126773240|126790221	ENSBTAG00000018138	exon	0	0	0	57	9		0.420989898737929	0.121502215414843	0	0	0
1:126773239:126801225|+	ENSBTAG00000018138	c	exonic circRNA	1:126773240|126801225	ENSBTAG00000018138	exon	0	0	0	23	1		0.172847623288593	0.0155014726399008	0	0	0
1:126778436:126790221|+	ENSBTAG00000018138	c	exonic circRNA	1:126778437|126790221	ENSBTAG00000018138	exon	0	4	0	31	3		0.256583214168061	0.0344122139409598	0	0.0466026153489177	0
1:126785385:126786473|+	ENSBTAG00000018138	c	exonic circRNA	1:126785386|126786473	ENSBTAG00000018138	exon	0	0	0	14	2		0.106863775824635	0.0249568432904303	0	0	0
1:126785385:126788752|+	ENSBTAG00000018138	c	exonic circRNA	1:126785386|126788752	ENSBTAG00000018138	exon	0	0	0	23	1		0.172850267508666	0.0155014726399008	0	0	0
1:126785385:126790221|+	ENSBTAG00000018138	c	exonic circRNA	1:126785386|126790221	ENSBTAG00000018138	exon	2	23	4	258	19		1.99201803093043	0.274713687190477	0.018696120178984	0.272750593142435	0.0465418324286989
1:126785385:126801225|+	ENSBTAG00000018138	c	exonic circRNA	1:126785386|126801225	ENSBTAG00000018138	exon	1	43	2	345	18		2.5766106887379	0.22872716935602	0.0088198976891868	0.527319473727938	0.0229410415232852
1:126785385:126810927|+	ENSBTAG00000018138	c	exonic circRNA	1:126785386|126810927	ENSBTAG00000018138	exon	0	6	4	116	9		0.909582887048467	0.119444425543769	0	0.0725034399929394	0.045887669650635
1:126788625:126790221|+	ENSBTAG00000018138	c	exonic circRNA	1:126788626|126790221	ENSBTAG00000018138	exon	12	18	1	751	23		5.79223932520067	0.267900130748223	0.108485545296618	0.211298395260477	0.0112561909049977
1:126788625:126801225|+	ENSBTAG00000018138	c	exonic circRNA	1:126788626|126801225	ENSBTAG00000018138	exon	0	2	0	20	1		0.138849818885893	0.0175592625109745	0	0.0234279190218608	0
1:126788625:126809913|+	ENSBTAG00000018138	c	exonic circRNA	1:126788626|126809913	ENSBTAG00000018138	exon	0	1	0	32	0		0.250447973485138	0	0	0.0130770236694128	0
1:126801130:126809913|+	ENSBTAG00000018138	c	exonic circRNA	1:126801131|126809913	ENSBTAG00000018138	exon	1	2	0	36	1		0.252929199871367	0.0094553706505295	0.0088198976891868	0.0231746963270569	0
1:126801130:126810927|+	ENSBTAG00000018138	c	exonic circRNA	1:126801131|126810927	ENSBTAG00000018138	exon	0	0	0	30	3		0.23197077381717	0.0344122139409598	0	0	0
1:126808840:126809913|+	ENSBTAG00000018138	c	exonic circRNA	1:126808841|126809913	ENSBTAG00000018138	exon	0	0	0	23	3		0.182008590699737	0.0445738956724786	0	0	0
1:126808840:126810927|+	ENSBTAG00000018138	c	exonic circRNA	1:126808841|126810927	ENSBTAG00000018138	exon	1	17	3	155	5		1.21961409799946	0.0776346308233539	0.00927902013547369	0.202213613382048	0.034637065349702
1:126977497:126981812|+	ENSBTAG00000006222	c	exonic circRNA	1:126977498|126981812	ENSBTAG00000006222	exon	14	3	0	3	0		0.02394877366285	0	0.133571787102255	0.0392310710082385	0
1:126977497:126984860|+	ENSBTAG00000006222	c	exonic circRNA	1:126977498|126984860	ENSBTAG00000006222	exon	126	31	2	10	1		0.0720110748401373	0.0175592625109745	1.16897544827431	0.378320351951075	0.0231609579839947
1:126977497:127020366|+	ENSBTAG00000006222	c	exonic circRNA	1:126977498|127020366	ENSBTAG00000006222	exon	15	1	2	2	1		0.0158664288543712	0.0094553706505295	0.141875118342396	0.0130770236694128	0.0229466281273499
1:127011861:127020366|+	ENSBTAG00000006222	c	exonic circRNA	1:127011862|127020366	ENSBTAG00000006222	exon	51	12	6	7	0		0.0565013819628794	0	0.482953947191018	0.154898502474522	0.068180134999921
1:127059704:127065872|-	ENSBTAG00000014140	c	exonic circRNA	1:127059705|127065872	ENSBTAG00000014140	exon	0	18	9	5	0		0.0417044067461977	0	0	0.220996116380195	0.103465776523622
1:127417894:127443346|-	ENSBTAG00000015413	c	exonic circRNA	1:127417895|127443346	ENSBTAG00000015413	exon	5	401	76	63	0		0.487282471987328	0	0.0472881685988539	4.7367557940012	0.868809239328391
1:127427903:127443346|-	ENSBTAG00000015413	c	exonic circRNA	1:127427904|127443346	ENSBTAG00000015413	exon	4	111	5	11	0		0.0889835957881674	0	0.0389407928759755	1.27886591127399	0.0564952843816336
1:127437451:127443346|-	ENSBTAG00000015413	c	exonic circRNA	1:127437452|127443346	ENSBTAG00000015413	exon	2	49	6	6	1		0.0477699161669902	0.0094553706505295	0.0190688677815109	0.576241328321531	0.0690486276346297
1:128011690:128024400|-	ENSBTAG00000015310	c	exonic circRNA	1:128011691|128024400	ENSBTAG00000015310	exon	0	4	0	0	0		0	0	0	0.0414035814097919	0
1:130400400:130407755|+	ENSBTAG00000006909	c	exonic circRNA	1:130400401|130407755	ENSBTAG00000006909	exon	0	22	11	2	2		0.0160411348837894	0.027014633161504	0	0.273304211057846	0.125109665698909
1:130402320:130407755|+	ENSBTAG00000006909	c	exonic circRNA	1:130402321|130407755	ENSBTAG00000006909	exon	0	0	12	2	1		0.0176242509693338	0.0175592625109745	0	0	0.137008846173841
1:130536314:130537149|+	ENSBTAG00000018538	c	exonic circRNA	1:130536315|130537149	ENSBTAG00000018538	exon	6	11	8	6	0		0.0431213165260727	0	0.0574000354091502	0.129203727999501	0.0911323497313355
1:130560929:130583093|+	ENSBTAG00000018538	c	exonic circRNA	1:130560930|130583093	ENSBTAG00000018538,ENSBTAG00000026861	exon	0	0	24	0	0		0	0	0	0	0.272291880286394
1:130560929:130592231|+	ENSBTAG00000018538	c	exonic circRNA	1:130560930|130592231	ENSBTAG00000018538,ENSBTAG00000026861	exon	1	3	39	0	0		0	0	0.0100050025012506	0.0362517199964697	0.441360246926135
1:130560929:130595112|+	ENSBTAG00000018538	c	exonic circRNA	1:130560930|130595112	ENSBTAG00000018538,ENSBTAG00000026861	exon	0	10	1	4	0		0.0321822527774131	0	0	0.125765104123928	0.0112561909049977
1:130571850:130573739|+	ENSBTAG00000018538	c	exonic circRNA	1:130571851|130573739	ENSBTAG00000018538	exon	0	20	6	6	1		0.0486154160022763	0.0155014726399008	0	0.245630827550197	0.0677514752866313
1:130571850:130583093|+	ENSBTAG00000018538	c	exonic circRNA	1:130571851|130583093	ENSBTAG00000018538	exon	4	34	59	6	0		0.0351122564738552	0	0.0377331220652429	0.385850773934951	0.672134853755761
1:130571850:130592231|+	ENSBTAG00000018538	c	exonic circRNA	1:130571851|130592231	ENSBTAG00000018538	exon	1	8	16	1	0		0.000827629586102444	0	0.00869111767773336	0.0976445965525492	0.182259112858606
1:130571850:130596464|+	ENSBTAG00000018538	c	exonic circRNA	1:130571851|130596464	ENSBTAG00000018538	exon	20	32	42	7	0		0.0559160754973972	0	0.190182672901137	0.404015126426096	0.482889387312859
1:130885840:130887604|-	ENSBTAG00000019952	c	exonic circRNA	1:130885841|130887604	ENSBTAG00000019952	exon	25	38	11	32	2		0.23725946397595	0.0249568432904303	0.235293777572351	0.451730188871548	0.126417991255037
1:130944219:130949502|+	ENSBTAG00000019949	c	exonic circRNA	1:130944220|130949502	ENSBTAG00000019949	exon	0	27	6	20	1		0.15097370442086	0.0094553706505295	0	0.323286128956458	0.0684056380646952
1:131039724:131044087|+	ENSBTAG00000015198	c	exonic circRNA	1:131039725|131044087	ENSBTAG00000015198	exon	0	7	2	4	0		0.0311750459020497	0	0	0.0833607807349953	0.0229410415232852
1:131039724:131048292|+	ENSBTAG00000015198	c	exonic circRNA	1:131039725|131048292	ENSBTAG00000015198	exon	0	12	0	5	1		0.0414209648093108	0.0094553706505295	0	0.144753657291075	0
1:132236201:132236445|-	ENSBTAG00000018427	c	exonic circRNA	1:132236202|132236445	ENSBTAG00000018427	exon	278	16	2	61	5		0.437153664190286	0.0755768409522801	2.63410484345994	0.197568197358334	0.0231609579839947
1:132571703:132600714|+	ENSBTAG00000054797	c	exonic circRNA	1:132571704|132600714	ENSBTAG00000054797	exon	0	55	16	4	0		0.0304303948828831	0	0	0.646778308081917	0.184870177366797
1:132820450:132838528|+	ENSBTAG00000035437	c	exonic circRNA	1:132820451|132838528	ENSBTAG00000035437	exon	1	7	18	2	0		0.0155128107193035	0	0.00832015974706714	0.0883065919793171	0.206514066542084
1:132820450:132853190|+	ENSBTAG00000035437	c	exonic circRNA	1:132820451|132853190	ENSBTAG00000035437	exon	0	3	18	2	0		0.0160076836881703	0	0	0.0384714029238266	0.206948312859438
1:132827378:132838528|+	ENSBTAG00000035437	c	exonic circRNA	1:132827379|132838528	ENSBTAG00000035437	exon	0	12	1	4	0		0.0182844563168668	0	0	0.139554623351949	0.0112561909049977
1:132882603:132901056|+	ENSBTAG00000035437	c	exonic circRNA	1:132882604|132901056	ENSBTAG00000035437	exon	0	13	2	0	0		0	0	0	0.158083903655292	0.0229410415232852
1:132917635:132920429|+	ENSBTAG00000035437	c	exonic circRNA	1:132917636|132920429	ENSBTAG00000035437	exon	0	24	11	3	0		0.0240168649974827	0	0	0.297179254143436	0.125543912016263
1:132963713:132984060|-	ENSBTAG00000015221	c	exonic circRNA	1:132963714|132984060	ENSBTAG00000015221	exon	24	110	16	61	6		0.463792398117777	0.0789861096134384	0.219774695548222	1.33882858544714	0.18377059506325
1:132979527:132984060|-	ENSBTAG00000015221	c	exonic circRNA	1:132979528|132984060	ENSBTAG00000015221	exon	10	17	7	19	1		0.148145118689838	0.0094553706505295	0.0948247286397666	0.206652979236762	0.0794363259049187
1:133143579:133146885|-	ENSBTAG00000023416	c	exonic circRNA	1:133143580|133146885	ENSBTAG00000023416	exon	1	8	2	2	0		0.0156622351827462	0	0.00869111767773336	0.0929520080030314	0.0229410415232852
1:133198528:133204662|-	ENSBTAG00000023416	c	exonic circRNA	1:133198529|133204662	ENSBTAG00000023416	exon	100	7	12	51	4		0.407569083772214	0.0540292663230081	0.936938169807729	0.0803814297232265	0.137454265699325
1:133198528:133217093|-	ENSBTAG00000023416	c	exonic circRNA	1:133198529|133217093	ENSBTAG00000023416	exon	8	3	7	5	1		0.0341198399170736	0.0155014726399008	0.0752064143015874	0.0365049426912737	0.0794363259049187
1:134803764:134810870|-	ENSBTAG00000007014	c	exonic circRNA	1:134803765|134810870	ENSBTAG00000007014	exon	3	10	6	6	0		0.0335734141769685	0	0.0289937208380304	0.113653798707927	0.06861996792134
1:134803764:134828719|-	ENSBTAG00000007014	c	exonic circRNA	1:134803765|134828719	ENSBTAG00000007014	exon	0	16	11	8	1		0.0653178041278866	0.0175592625109745	0	0.202514008602656	0.126637907715746
1:134809827:134828719|-	ENSBTAG00000007014	c	exonic circRNA	1:134809828|134828719	ENSBTAG00000007014	exon	2	2	5	19	0		0.152639329136064	0	0.0188187255367571	0.0231746963270569	0.0567096142382784
1:134827553:134828719|-	ENSBTAG00000007014	c	exonic circRNA	1:134827554|134828719	ENSBTAG00000007014	exon	84	16	7	104	4		0.775178959638195	0.0580175784413056	0.780917144103156	0.194335623651761	0.0800904886829826
1:135109175:135129520|+	ENSBTAG00000016999	c	exonic circRNA	1:135109176|135129520	ENSBTAG00000016999	exon	4	38	4	27	2		0.201274919695391	0.018910741301059	0.0371060251252107	0.460668241906854	0.0465418324286989
1:135120789:135122804|+	ENSBTAG00000016999	c	exonic circRNA	1:135120790|135122804	ENSBTAG00000016999	exon	30	26	1	5	2		0.0415610534820053	0.018910741301059	0.280801539182092	0.324286870935599	0.0116904372223521
1:135120789:135129520|+	ENSBTAG00000016999	c	exonic circRNA	1:135120790|135129520	ENSBTAG00000016999	exon	12	50	4	15	3		0.114885029135182	0.0404583159303311	0.114333970568727	0.620259332930894	0.0458820830465703
1:135120789:135158085|+	ENSBTAG00000016999	c	exonic circRNA	1:135120790|135158085	ENSBTAG00000016999	exon	4	10	2	9	0		0.0731526552325858	0	0.0372731056827832	0.123545421196571	0.0229466281273499
1:135125812:135142345|+	ENSBTAG00000016999	c	exonic circRNA	1:135125813|135142345	ENSBTAG00000016999	exon	8	6	7	8	0		0.0650814058901831	0	0.0714094437987836	0.0727566626877434	0.0807446514610465
1:135136452:135149187|+	ENSBTAG00000016999	c	exonic circRNA	1:135136453|135149187	ENSBTAG00000016999	exon	5	60	13	22	4		0.166140624906868	0.0499136865808606	0.0479846142053109	0.728013750941163	0.150233112017095
1:135136452:135158085|+	ENSBTAG00000016999	c	exonic circRNA	1:135136453|135158085	ENSBTAG00000016999	exon	17	178	31	96	7		0.727086309645613	0.102591474113784	0.156909836404687	2.14355621714131	0.357170251668404
1:135156637:135158085|+	ENSBTAG00000016999	c	exonic circRNA	1:135156638|135158085	ENSBTAG00000016999	exon	0	28	2	19	1		0.152423373889909	0.0175592625109745	0	0.333383801614103	0.0233808744447042
1:135586344:135587913|-	ENSBTAG00000007273	c	exonic circRNA	1:135586345|135587913	ENSBTAG00000007273	exon	0	0	0	17	0		0.111243686689879	0	0	0	0
1:135586344:135599849|-	ENSBTAG00000007273	c	exonic circRNA	1:135586345|135599849	ENSBTAG00000007273	exon	0	0	0	58	3		0.439418243075558	0.0465044179197024	0	0	0
1:135586344:135602302|-	ENSBTAG00000007273	c	exonic circRNA	1:135586345|135602302	ENSBTAG00000007273	exon	0	0	0	35	0		0.26171323711454	0	0	0	0
1:135586344:135608354|-	ENSBTAG00000007273	c	exonic circRNA	1:135586345|135608354	ENSBTAG00000007273	exon	0	0	0	20	0		0.158644820726375	0	0	0	0
1:135590725:135599849|-	ENSBTAG00000007273	c	exonic circRNA	1:135590726|135599849	ENSBTAG00000007273	exon	0	0	0	18	1		0.130230169712172	0.0175592625109745	0	0	0
1:135590725:135602302|-	ENSBTAG00000007273	c	exonic circRNA	1:135590726|135602302	ENSBTAG00000007273	exon	0	0	0	8	0		0.0644598420791237	0	0	0	0
1:135597613:135599849|-	ENSBTAG00000007273	c	exonic circRNA	1:135597614|135599849	ENSBTAG00000007273	exon	0	3	0	213	37		1.65599821170649	0.523764220009535	0	0.0359984973016657	0
1:135602150:135608354|-	ENSBTAG00000007273	c	exonic circRNA	1:135602151|135608354	ENSBTAG00000007273	exon	0	0	0	91	3		0.708334607119445	0.0283661119515885	0	0	0
1:135664287:135669518|-	ENSBTAG00000023411	c	exonic circRNA	1:135664288|135669518	ENSBTAG00000023411	exon	0	2	0	68	5		0.518856383175341	0.0755768409522801	0	0.0261540473388257	0
1:135757231:135763831|+	ENSBTAG00000000526	c	exonic circRNA	1:135757232|135763831	ENSBTAG00000000526	exon	0	11	2	18	3		0.111265244353531	0.0485622077907761	0	0.137128890255592	0.0229410415232852
1:135798907:135806420|+	ENSBTAG00000000526	c	exonic circRNA	1:135798908|135806420	ENSBTAG00000000526	exon	1	12	12	9	2		0.0745394456453076	0.0330607351508753	0.00908265213442325	0.154898502474522	0.137020019381971
1:135800030:135806420|+	ENSBTAG00000000526	c	exonic circRNA	1:135800031|135806420	ENSBTAG00000000526	exon	13	23	29	37	0		0.275726668199065	0	0.129475320348035	0.27966286461931	0.332909711380862
1:136890307:136893677|-	ENSBTAG00000004495	c	exonic circRNA	1:136890308|136893677	ENSBTAG00000004495	exon	5	39	6	24	0		0.190248283829134	0	0.0466499755891008	0.486869461771483	0.0690542142386944
1:136890307:136898862|-	ENSBTAG00000004495	c	exonic circRNA	1:136890308|136898862	ENSBTAG00000004495	exon	18	75	7	102	5		0.786933706210881	0.0533229552420188	0.173264148984027	0.886256532239651	0.0811788977784009
1:136924405:136933690|+	ENSBTAG00000031010	c	exonic circRNA	1:136924406|136933690	ENSBTAG00000031010	exon	0	1	1	15	1		0.12406272405277	0.0175592625109745	0	0.0130770236694128	0.0114705207616426
1:137068353:137068733|-	ENSBTAG00000002966	c	exonic circRNA	1:137068354|137068733	ENSBTAG00000002966	exon	0	6	2	2	0		0.0162559198220174	0	0	0.0670511833590097	0.0229410415232852
1:137083441:137097618|-	ENSBTAG00000002966	c	exonic circRNA	1:137083442|137097618	ENSBTAG00000002966	exon	1	5	4	2	0		0.0168494185243711	0	0.00908265213442325	0.0569535107013657	0.0467617488894085
1:137097482:137099618|-	ENSBTAG00000002966	c	exonic circRNA	1:137097483|137099618	ENSBTAG00000002966	exon	1	6	2	3	1		0.0232754147197553	0.0175592625109745	0.00957670944263551	0.0645782777368488	0.0229410415232852
1:137108508:137135866|-	ENSBTAG00000002966	c	exonic circRNA	1:137108509|137135866	ENSBTAG00000002966	exon	1	1	13	1	0		0.00850412450038268	0	0.00908265213442325	0.0128238009746089	0.148924786460968
1:137140532:137142306|-	ENSBTAG00000002966	c	exonic circRNA	1:137140533|137142306	ENSBTAG00000002966	exon	0	7	0	3	0		0.0264363764540007	0	0	0.0912859429910859	0
1:137148526:137155652|-	ENSBTAG00000002966	c	exonic circRNA	1:137148527|137155652	ENSBTAG00000002966	exon	7	22	10	31	3		0.252089477168251	0.0344122139409598	0.0635978822129297	0.260880361621163	0.114941883889329
1:137148526:137163971|-	ENSBTAG00000002966	c	exonic circRNA	1:137148527|137163971	ENSBTAG00000002966	exon	2	11	1	11	1		0.0879712066663483	0.0094553706505295	0.0192840226367243	0.138141781034808	0.0116904372223521
1:137151833:137155652|-	ENSBTAG00000002966	c	exonic circRNA	1:137151834|137155652	ENSBTAG00000002966	exon	16	6	2	18	2		0.129936064800303	0.018910741301059	0.151433284672814	0.0700305343707785	0.0227267116666403
1:138406262:138407990|+	ENSBTAG00000030942	c	exonic circRNA	1:138406263|138407990	ENSBTAG00000030942	exon	7	13	0	17	0		0.137999352105179	0	0.0645819837666302	0.159797141193041	0
1:138406262:138428801|+	ENSBTAG00000030942	c	exonic circRNA	1:138406263|138428801	ENSBTAG00000030942	exon	5	13	4	10	1		0.0755607734835103	0.0155014726399008	0.0479833215769591	0.161763601425594	0.0454534233332807
1:138712168:138719921|-	ENSBTAG00000009258	c	exonic circRNA	1:138712169|138719921	ENSBTAG00000009258	exon	2	53	160	7	0		0.0546911559082641	0	0.0180754578898189	0.671348486660329	1.82096232769606
1:138712168:138731240|-	ENSBTAG00000009258	c	exonic circRNA	1:138712169|138731240	ENSBTAG00000009258	exon	2	11	30	3	0		0.0249077280279996	0	0.0177737698121566	0.129710173389109	0.340934194623993
1:138835010:138835292|-	ENSBTAG00000009258	c	exonic circRNA	1:138835011|138835292	ENSBTAG00000009258	exon	0	6	3	3	0		0.0176118735726057	0	0	0.0673044060538137	0.0341972324282829
1:138887015:138899437|-	ENSBTAG00000011626	c	exonic circRNA	1:138887016|138899437	ENSBTAG00000011626	exon	2	25	11	4	0		0.0240817262932944	0	0.0173822353554667	0.30309078364117	0.125763828476973
1:138887015:138916480|-	ENSBTAG00000011626	c	exonic circRNA	1:138887016|138916480	ENSBTAG00000011626	exon	1	11	4	5	0		0.0386967826358909	0	0.0101276078590237	0.135162430023039	0.0452390934766358
1:138897285:138901643|-	ENSBTAG00000011626	c	exonic circRNA	1:138897286|138901643	ENSBTAG00000011626	exon	3	4	6	4	1		0.025682617807929	0.0094553706505295	0.0284532079935964	0.0495819663606865	0.0683944648565658
1:138901545:138916480|-	ENSBTAG00000011626	c	exonic circRNA	1:138901546|138916480	ENSBTAG00000011626	exon	0	9	6	4	0		0.0327489279973384	0	0	0.113447748538927	0.06861996792134
1:138937996:138944368|-	ENSBTAG00000011626	c	exonic circRNA	1:138937997|138944368	ENSBTAG00000011626	exon	2	7	1	0	0		0	0	0.0185580402709474	0.0751823957841008	0.0114705207616426
1:138937996:138949521|-	ENSBTAG00000011626	c	exonic circRNA	1:138937997|138949521	ENSBTAG00000011626	exon	9	73	28	37	5		0.270090207661384	0.0695307389629089	0.0878323748334703	0.867267979072505	0.3209993576978
1:138948030:138949521|-	ENSBTAG00000011626	c	exonic circRNA	1:138948031|138949521	ENSBTAG00000011626	exon	3	7	0	2	2		0.0155921103921416	0.0249568432904303	0.027389027528578	0.0848207955779403	0
1:139233241:139235645|-	ENSBTAG00000013600	c	exonic circRNA	1:139233242|139235645	ENSBTAG00000013600	exon	0	0	4	1	0		0.00883314194859111	0	0	0	0.0458820830465703
1:139261609:139268408|-	ENSBTAG00000013602	c	exonic circRNA	1:139261610|139268408	ENSBTAG00000013602	exon	10	76	37	18	0		0.14127044614072	0	0.0950508412827049	0.921336483813708	0.425547956712776
1:139261609:139269485|-	ENSBTAG00000013602	c	exonic circRNA	1:139261610|139269485	ENSBTAG00000013602	exon	58	43	24	38	0		0.267230870148562	0	0.542059775727324	0.524534024085095	0.274468698477231
1:139261609:139271514|-	ENSBTAG00000013602	c	exonic circRNA	1:139261610|139271514	ENSBTAG00000013602	exon	1	7	6	3	0		0.0253200918291347	0	0.00869111767773336	0.0880533692845131	0.0681857216039857
1:139275002:139283011|-	ENSBTAG00000013602	c	exonic circRNA	1:139275003|139283011	ENSBTAG00000013602	exon	12	3	0	28	0		0.203865261061708	0	0.111828265035811	0.0392310710082385	0
1:139292465:139301216|-	ENSBTAG00000013602	c	exonic circRNA	1:139292466|139301216	ENSBTAG00000013602	exon	1	10	8	2	0		0.015978012437361	0	0.00957670944263551	0.128744455135697	0.0904837735573364
1:139296446:139322948|-	ENSBTAG00000013602	c	exonic circRNA	1:139296447|139322948	ENSBTAG00000013602	exon	0	7	2	2	0		0.0164117632794433	0	0	0.0823478899557794	0.0227267116666403
1:139301122:139319986|-	ENSBTAG00000013602	c	exonic circRNA	1:139301123|139319986	ENSBTAG00000013602	exon	0	7	0	1	0		0.00800384184408516	0	0	0.0878001465897092	0
1:139301122:139322948|-	ENSBTAG00000013602	c	exonic circRNA	1:139301123|139322948	ENSBTAG00000013602	exon	4	36	14	16	1		0.120707124966765	0.0175592625109745	0.0360678540924566	0.416697409823294	0.160400893826675
1:139310783:139322948|-	ENSBTAG00000013602	c	exonic circRNA	1:139310784|139322948	ENSBTAG00000013602	exon	1	14	13	4	0		0.0328584594888888	0	0.00832015974706714	0.163488987763418	0.147841963969614
1:139310783:139343459|-	ENSBTAG00000013602	c	exonic circRNA	1:139310784|139343459	ENSBTAG00000013602	exon	9	14	2	7	2		0.0502810004797699	0.0310029452798016	0.0891354822421125	0.173633832946865	0.0233808744447042
1:139315301:139339297|-	ENSBTAG00000013602	c	exonic circRNA	1:139315302|139339297	ENSBTAG00000013602	exon	0	11	4	1	0		0.00779605519607079	0	0	0.129456950694305	0.0461019995072798
1:139319477:139339297|-	ENSBTAG00000013602	c	exonic circRNA	1:139319478|139339297	ENSBTAG00000013602	exon	2	15	6	8	0		0.0630921767573939	0	0.0175991798825408	0.181005377287545	0.0690486276346297
1:139322849:139339297|-	ENSBTAG00000013602	c	exonic circRNA	1:139322850|139339297	ENSBTAG00000013602	exon	3	26	19	15	0		0.0886238583077073	0	0.0279075523248607	0.3292920035058	0.216901764812373
1:139322849:139340695|-	ENSBTAG00000013602	c	exonic circRNA	1:139322850|139340695	ENSBTAG00000013602	exon	1	4	6	3	0		0.0240153054770652	0	0.0100050025012506	0.0515484265932395	0.0684056380646952
1:139322849:139343459|-	ENSBTAG00000013602	c	exonic circRNA	1:139322850|139343459	ENSBTAG00000013602	exon	2	36	10	13	0		0.0963756878359543	0	0.0193705558591732	0.432547734335475	0.115804789919973
1:139324499:139339297|-	ENSBTAG00000013602	c	exonic circRNA	1:139324500|139339297	ENSBTAG00000013602	exon	20	26	8	116	6		0.901556590633178	0.0850322116028097	0.183595875823031	0.328979459485117	0.0924350886833987
1:139324499:139340695|-	ENSBTAG00000013602	c	exonic circRNA	1:139324500|139340695	ENSBTAG00000013602	exon	23	36	8	53	13		0.387874977045856	0.187623685716594	0.221940607647302	0.425635462858601	0.0915554228405605
1:139327190:139339297|-	ENSBTAG00000013602	c	exonic circRNA	1:139327191|139339297	ENSBTAG00000013602	exon	22	76	32	32	0		0.234179507105149	0	0.210638067553253	0.935726793482945	0.367992196256048
1:139327190:139343459|-	ENSBTAG00000013602	c	exonic circRNA	1:139327191|139343459	ENSBTAG00000013602	exon	0	8	4	3	0		0.0256173859350944	0	0	0.10138361564873	0.0454534233332807
1:139334811:139339297|-	ENSBTAG00000013602	c	exonic circRNA	1:139334812|139339297	ENSBTAG00000013602	exon	7	18	4	14	0		0.107946928335379	0	0.0630058922867339	0.217510319978818	0.0454590099373454
1:139334811:139343459|-	ENSBTAG00000013602	c	exonic circRNA	1:139334812|139343459	ENSBTAG00000013602	exon	92	395	59	238	16		1.86092733610851	0.238243683378444	0.860804267892736	4.8076649427023	0.678389525826914
1:139339075:139340695|-	ENSBTAG00000013602	c	exonic circRNA	1:139339076|139340695	ENSBTAG00000013602	exon	3	26	3	31	0		0.23342462706431	0	0.0270682636452146	0.287193286603186	0.0339829025716381
1:139339075:139343459|-	ENSBTAG00000013602	c	exonic circRNA	1:139339076|139343459	ENSBTAG00000013602	exon	5	17	12	5	1		0.0429546523840682	0.0094553706505295	0.0502536639257519	0.211852013175888	0.13745985230339
1:139480296:139499251|-	ENSBTAG00000030993	c	exonic circRNA	1:139480297|139499251	ENSBTAG00000030993,ENSBTAG00000043046	exon	0	0	6	0	0		0	0	0	0	0.0679658051432761
1:139485426:139489411|-	ENSBTAG00000030993	c	exonic circRNA	1:139485427|139489411	ENSBTAG00000030993	exon	0	0	15	0	0		0	0	0	0	0.172508817554187
1:139485426:139499251|-	ENSBTAG00000030993	c	exonic circRNA	1:139485427|139499251	ENSBTAG00000030993,ENSBTAG00000043046	exon	0	0	9	0	0		0	0	0	0	0.102597283888913
1:139571158:139572202|+	ENSBTAG00000007068	c	exonic circRNA	1:139571159|139572202	ENSBTAG00000007068	exon	35	1	0	0	0		0	0	0.330182569399361	0.010350895352448	0
1:139866486:139869355|+	ENSBTAG00000002029	c	exonic circRNA	1:139866487|139869355	ENSBTAG00000002029	exon	0	0	0	24	1		0.185224508806981	0.0155014726399008	0	0	0
1:141440580:141459853|+	ENSBTAG00000000394	c	exonic circRNA	1:141440581|141459853	ENSBTAG00000000394	exon	0	7	1	6	2		0.0499967897986081	0.0330607351508753	0	0.0798749843336186	0.0114705207616426
1:141444311:141450347|+	ENSBTAG00000000394	c	exonic circRNA	1:141444312|141450347	ENSBTAG00000000394	exon	0	3	7	1	0		0.00779605519607079	0	0	0.031052686057344	0.0809645679217561
1:141653046:141654531|+	ENSBTAG00000008471	c	exonic circRNA	1:141653047|141654531	ENSBTAG00000008471	exon	0	14	1	0	0		0	0	0	0.163742210458222	0.0116904372223521
1:141682930:141687879|+	ENSBTAG00000030913	c	exonic circRNA	1:141682931|141687879	ENSBTAG00000030913	exon	0	6	0	3	0		0.0236660770268313	0	0	0.0648315004316528	0
1:141686980:141687879|+	ENSBTAG00000030913	c	exonic circRNA	1:141686981|141687879	ENSBTAG00000030913	exon	0	9	1	3	0		0.0242111209749011	0	0	0.104062571439891	0.0114705207616426
1:142764180:142768852|-	ENSBTAG00000021284	c	exonic circRNA	1:142764181|142768852	ENSBTAG00000021284	exon	0	0	29	0	0		0	0	0	0	0.330078730411962
1:143677061:143703793|-	ENSBTAG00000017407	c	exonic circRNA	1:143677062|143703793	ENSBTAG00000017407	exon	2	16	6	2	0		0.0168494185243711	0	0.0181653042688465	0.199281434896083	0.068180134999921
1:143692478:143703793|-	ENSBTAG00000017407	c	exonic circRNA	1:143692479|143703793	ENSBTAG00000017407	exon	3	77	98	19	5		0.132395405884052	0.0634846369735376	0.0276105661615093	0.888635092810205	1.11870046988608
1:143701231:143703793|-	ENSBTAG00000017407	c	exonic circRNA	1:143701232|143703793	ENSBTAG00000017407	exon	1	3	6	4	0		0.0352798279881915	0	0.0088198976891868	0.0359984973016657	0.0679658051432761
1:143727005:143728148|-	ENSBTAG00000017407	c	exonic circRNA	1:143727006|143728148	ENSBTAG00000017407	exon	0	2	17	5	0		0.0397921525973251	0	0	0.020701790704896	0.194147120125409
1:143737433:143742955|+	ENSBTAG00000017418	c	exonic circRNA	1:143737434|143742955	ENSBTAG00000017418	exon	0	6	2	1	0		0.00790763877906057	0	0	0.0754827910047082	0.0225123818099955
1:143795876:143800215|+	ENSBTAG00000018186	c	exonic circRNA	1:143795877|143800215	ENSBTAG00000018186	exon	0	4	1	2	0		0.0166081806807377	0	0	0.0414035814097919	0.0114705207616426
1:144076312:144091253|+	ENSBTAG00000007100	c	exonic circRNA	1:144076313|144091253	ENSBTAG00000007100	exon	0	8	2	9	0		0.0736687344662494	0	0	0.0926987853082274	0.0229410415232852
1:144076312:144093160|+	ENSBTAG00000007100	c	exonic circRNA	1:144076313|144093160	ENSBTAG00000007100	exon	1	13	1	11	0		0.0839959544799923	0	0.0103777501037775	0.154851329948719	0.0112561909049977
1:144662919:144665325|-	ENSBTAG00000048090	c	exonic circRNA	1:144662920|144665325	ENSBTAG00000048090	exon	33	23	2	39	2		0.317540448663454	0.027014633161504	0.320630384283993	0.272244147752827	0.0229466281273499
1:144662919:144675906|-	ENSBTAG00000048090	c	exonic circRNA	1:144662920|144675906	ENSBTAG00000048090	exon	12	28	3	31	1		0.228668402787183	0.0175592625109745	0.113862783710815	0.342768978713138	0.0341972324282829
1:145257748:145258296|+	ENSBTAG00000023907	c	exonic circRNA	1:145257749|145258296	ENSBTAG00000023907	exon	0	4	0	0	0		0	0	0	0.0512952038984355	0
1:145282485:145282900|+	ENSBTAG00000023907	c	exonic circRNA	1:145282486|145282900	ENSBTAG00000023907	exon	0	0	0	7	4		0.0615579850236732	0.0620058905596032	0	0	0
1:145675303:145676958|+	ENSBTAG00000011802	c	exonic circRNA	1:145675304|145676958	ENSBTAG00000011802	exon	0	15	1	0	0		0	0	0	0.173839883115866	0.0116904372223521
1:145965797:145971979|-	ENSBTAG00000003148	c	exonic circRNA	1:145965798|145971979	ENSBTAG00000003148	exon	1	8	8	4	2		0.0323154676322584	0.0310029452798016	0.00927902013547369	0.0929520080030314	0.0911267631272708
1:145967285:145971979|-	ENSBTAG00000003148	c	exonic circRNA	1:145967286|145971979	ENSBTAG00000003148	exon	0	10	3	2	1		0.0153831564586599	0.0094553706505295	0	0.108454764768802	0.0346314787456373
1:145970194:145971979|-	ENSBTAG00000003148	c	exonic circRNA	1:145970195|145971979	ENSBTAG00000003148	exon	6	67	49	31	2		0.242218664560588	0.0310029452798016	0.0555868291743572	0.816767466984209	0.563678731606424
1:146074347:146076052|+	ENSBTAG00000030670	c	exonic circRNA	1:146074348|146076052	ENSBTAG00000030670	exon	14	0	0	0	0		0	0	0.130683157907125	0	0
1:146091627:146093485|+	ENSBTAG00000030670	c	exonic circRNA	1:146091628|146093485	ENSBTAG00000030670	exon	28	92	43	81	0		0.628832033354584	0	0.267469013091089	1.11757924637214	0.493299431999407
1:146153395:146159552|+	ENSBTAG00000011495	c	exonic circRNA	1:146153396|146159552	ENSBTAG00000011495	exon	39	14	5	27	6		0.212765099442443	0.0870900014738834	0.36988631031273	0.16843479900774	0.0569239440949232
1:146153395:146168191|+	ENSBTAG00000011495	c	exonic circRNA	1:146153396|146168191	ENSBTAG00000011495	exon	49	20	5	39	5		0.314164803231243	0.0755768409522801	0.458103619409056	0.235739205061553	0.0571438605556328
1:146166829:146168191|+	ENSBTAG00000011495	c	exonic circRNA	1:146166830|146168191	ENSBTAG00000011495	exon	35	9	1	12	4		0.0871828237816517	0.0540292663230081	0.325233890130217	0.106282254367248	0.0114705207616426
1:146330917:146332147|+	ENSBTAG00000005503	c	exonic circRNA	1:146330918|146332147	ENSBTAG00000005503	exon	5	74	56	24	1		0.184636709559812	0.0155014726399008	0.0487730456897061	0.919076565894912	0.645912518855855
1:147043282:147063223|-	ENSBTAG00000004742	c	exonic circRNA	1:147043283|147063223	ENSBTAG00000004742	exon	0	6	0	0	0		0	0	0	0.0719969946033315	0
1:148322858:148337866|-	ENSBTAG00000018682	c	exonic circRNA	1:148322859|148337866	ENSBTAG00000018682	exon	0	8	7	1	0		0.0088121254846669	0	0	0.0852800684417448	0.0800793154748532
1:148549308:148550442|+	ENSBTAG00000014306	c	exonic circRNA	1:148549309|148550442	ENSBTAG00000014306	exon	7	11	36	9	0		0.0561184876526327	0	0.0652165774610769	0.131929856316466	0.411691874507717
1:148560121:148565644|+	ENSBTAG00000014306	c	exonic circRNA	1:148560122|148565644	ENSBTAG00000014306	exon	3	1	7	6	0		0.0489049624206471	0	0.0275304197405141	0.0128238009746089	0.0809533947136267
1:148562875:148565644|+	ENSBTAG00000014306	c	exonic circRNA	1:148562876|148565644	ENSBTAG00000014306	exon	0	1	7	1	0		0.00747551767959931	0	0	0.0128238009746089	0.0800793154748532
1:148617823:148635354|+	ENSBTAG00000011876	c	exonic circRNA	1:148617824|148635354	ENSBTAG00000011876	exon	0	5	4	8	0		0.0594892784446891	0	0	0.0572067333961696	0.0458820830465703
1:148622260:148626199|+	ENSBTAG00000011876	c	exonic circRNA	1:148622261|148626199	ENSBTAG00000011876	exon	45	26	17	62	4		0.490298530138637	0.0499136865808606	0.401961205366985	0.308242645054493	0.197434693827923
1:148629644:148635354|+	ENSBTAG00000011876	c	exonic circRNA	1:148629645|148635354	ENSBTAG00000011876	exon	12	49	12	53	4		0.400251204570836	0.0681792601728244	0.113786724758275	0.580933916871049	0.138108428477389
1:148996208:149021796|+	ENSBTAG00000021447	c	exonic circRNA	1:148996209|149021796	ENSBTAG00000021447	exon	0	8	0	0	0		0	0	0	0.0902258796860665	0
1:149033152:149039128|-	ENSBTAG00000033679	c	exonic circRNA	1:149033153|149039128	ENSBTAG00000033679	exon	1	8	5	7	0		0.0574081007213291	0	0.00865800865800866	0.0956781363199963	0.0575725202689224
1:149330701:149335562|+	ENSBTAG00000008167	c	exonic circRNA	1:149330702|149335562	ENSBTAG00000008167	exon	0	4	0	2	0		0.015595703368531	0	0	0.0523080946776514	0
1:149330701:149340549|+	ENSBTAG00000008167	c	exonic circRNA	1:149330702|149340549	ENSBTAG00000008167	exon	0	28	5	9	1		0.0742762651962223	0.0094553706505295	0	0.339848949027248	0.0564952843816336
1:149330701:149351461|+	ENSBTAG00000008167	c	exonic circRNA	1:149330702|149351461	ENSBTAG00000008167	exon	177	1221	121	418	38		3.31120506681944	0.502734545465508	1.64812679509608	14.7398817649163	1.38488566243102
1:149334394:149335562|+	ENSBTAG00000008167	c	exonic circRNA	1:149334395|149335562	ENSBTAG00000008167	exon	0	4	0	1	0		0.00800384184408516	0	0	0.0414035814097919	0
1:149334394:149337700|+	ENSBTAG00000008167	c	exonic circRNA	1:149334395|149337700	ENSBTAG00000008167	exon	3	12	0	8	0		0.0638989188882867	0	0.0273544780252926	0.141521083584502	0
1:149334394:149340549|+	ENSBTAG00000008167	c	exonic circRNA	1:149334395|149340549	ENSBTAG00000008167	exon	8	66	32	25	1		0.195444846342831	0.0094553706505295	0.0731752878438597	0.800829734954785	0.37036099788727
1:149337614:149359526|+	ENSBTAG00000008167	c	exonic circRNA	1:149337615|149359526	ENSBTAG00000008167	exon	0	1	5	1	0		0.00850412450038268	0	0	0.0130770236694128	0.0580179397944062
1:149351406:149364706|+	ENSBTAG00000008167	c	exonic circRNA	1:149351407|149364706	ENSBTAG00000008167	exon	2	10	7	7	1		0.0557198894225383	0.0155014726399008	0.0188557295781092	0.116379927024892	0.0792219960482739
1:149351406:149367757|+	ENSBTAG00000008167	c	exonic circRNA	1:149351407|149367757	ENSBTAG00000008167	exon	1	11	5	1	0		0.00759186152444579	0	0.00927902013547369	0.136875667560788	0.0571494471596975
1:149360753:149364706|+	ENSBTAG00000008167	c	exonic circRNA	1:149360754|149364706	ENSBTAG00000008167	exon	2	12	2	1	0		0.00850412450038268	0	0.0186979098508446	0.154898502474522	0.0233808744447042
1:149373820:149376970|+	ENSBTAG00000008167	c	exonic circRNA	1:149373821|149376970	ENSBTAG00000008167	exon	0	50	15	14	0		0.110072415689962	0	0	0.60662869134607	0.170783005492899
1:149379669:149395804|+	ENSBTAG00000008167	c	exonic circRNA	1:149379670|149395804	ENSBTAG00000008167	exon	0	8	7	8	1		0.0687177680057234	0.0175592625109745	0	0.0932052306978354	0.0794363259049187
1:149383220:149386813|+	ENSBTAG00000008167	c	exonic circRNA	1:149383221|149386813	ENSBTAG00000008167	exon	0	11	11	4	1		0.0314123201922709	0.0094553706505295	0	0.126984045072144	0.124900922446329
1:149402332:149407354|+	ENSBTAG00000008167	c	exonic circRNA	1:149402333|149407354	ENSBTAG00000008167	exon	0	6	4	4	0		0.0306594895961867	0	0	0.0747231229202963	0.0458932562546997
1:149417867:149425631|+	ENSBTAG00000008167	c	exonic circRNA	1:149417868|149425631	ENSBTAG00000008167	exon	2	8	0	15	3		0.120390042325766	0.0364700038120335	0.019210259993447	0.0932052306978354	0
1:149617408:149668135|+	ENSBTAG00000001771	c	exonic circRNA	1:149617409|149668135	ENSBTAG00000001771	exon	12	31	7	13	2		0.0908609414631006	0.027014633161504	0.109995573801181	0.365449378450662	0.0800904886829826
1:149617408:149678642|+	ENSBTAG00000001771	c	exonic circRNA	1:149617409|149678642	ENSBTAG00000001771	exon	11	15	3	29	1		0.235542531306552	0.0094553706505295	0.102708680506557	0.173586660421062	0.0342028190323476
1:149617408:149687430|+	ENSBTAG00000001771	c	exonic circRNA	1:149617409|149687430	ENSBTAG00000001771	exon	6	8	1	18	1		0.145123491968141	0.0094553706505295	0.0577475812543882	0.0852800684417448	0.0116904372223521
1:149667938:149678642|+	ENSBTAG00000001771	c	exonic circRNA	1:149667939|149678642	ENSBTAG00000001771	exon	45	67	29	69	3		0.553999903207064	0.0465044179197024	0.425277099912011	0.828938093726088	0.329875573763446
1:149667938:149687430|+	ENSBTAG00000001771	c	exonic circRNA	1:149667939|149687430	ENSBTAG00000001771	exon	17	46	15	38	2		0.308004821403033	0.018910741301059	0.161585224086417	0.57936219691071	0.171437168270963
1:149694865:149699013|+	ENSBTAG00000001771	c	exonic circRNA	1:149694866|149699013	ENSBTAG00000001771	exon	29	87	11	122	9		0.967935255987695	0.115328845801622	0.275881123786687	1.05250667204576	0.126626734507617
1:150691051:150694195|-	ENSBTAG00000011001	c	exonic circRNA	1:150691052|150694195	ENSBTAG00000011001	exon	2	2	6	4	0		0.0334799729453804	0	0.0201326103602743	0.0256476019492177	0.0697027904126936
1:150720331:150744488|-	ENSBTAG00000011001	c	exonic circRNA	1:150720332|150744488	ENSBTAG00000011001	exon	3	8	1	0	0		0	0	0.0259599551254408	0.0978978192473532	0.0116904372223521
1:151486746:151492976|+	ENSBTAG00000020787	c	exonic circRNA	1:151486747|151492976	ENSBTAG00000020787	exon	1	15	1	5	0		0.0426401731623741	0	0.00908265213442325	0.181005377287545	0.0114705207616426
1:151486746:151495618|+	ENSBTAG00000020787	c	exonic circRNA	1:151486747|151495618	ENSBTAG00000020787	exon	17	138	35	88	3		0.69871066091548	0.0506199976618499	0.158101932642112	1.69250207742814	0.399364034319495
1:151486746:151503450|+	ENSBTAG00000020787	c	exonic circRNA	1:151486747|151503450	ENSBTAG00000020787	exon	37	39	9	34	3		0.260177126871484	0.0364700038120335	0.343710448958892	0.479197522210197	0.103037116810333
1:151486746:151514967|+	ENSBTAG00000020787	c	exonic circRNA	1:151486747|151514967	ENSBTAG00000020787	exon	6	6	4	8	0		0.0646789560415312	0	0.0572951532187932	0.0774492512372612	0.0467617488894085
1:151657775:151658282|-	ENSBTAG00000012837	c	exonic circRNA	1:151657776|151658282	ENSBTAG00000012837	exon	0	4	0	0	0		0	0	0	0.0512952038984355	0
1:151842297:151842785|-	ENSBTAG00000049122	c	exonic circRNA	1:151842298|151842785	ENSBTAG00000049122	exon	0	12	2	15	1		0.114957389111559	0.0094553706505295	0	0.146466894828824	0.0227267116666403
1:152255432:152257755|+	ENSBTAG00000006479	c	exonic circRNA	1:152255433|152257755	ENSBTAG00000006479	exon	0	5	5	2	0		0.015979642179982	0	0	0.0626589900300994	0.0573581904122776
1:152255432:152273841|+	ENSBTAG00000006479	c	exonic circRNA	1:152255433|152273841	ENSBTAG00000006479	exon	10	67	56	11	0		0.0894798258979771	0	0.0964015770325577	0.821012931469998	0.642472067941408
1:152274459:152280039|+	ENSBTAG00000006479	c	exonic circRNA	1:152274460|152280039	ENSBTAG00000006479	exon	1	9	0	2	0		0.0163086596281904	0	0.0101276078590237	0.0981038694163537	0
1:152613131:152622400|-	ENSBTAG00000003718	c	exonic circRNA	1:152613132|152622400	ENSBTAG00000003718	exon	2	18	7	84	6		0.642105080893053	0.0870900014738834	0.0176397953783736	0.225182259540105	0.0796506557615635
1:152615219:152620789|-	ENSBTAG00000003718	c	exonic circRNA	1:152615220|152620789	ENSBTAG00000003718	exon	1	0	3	16	0		0.118413884672572	0	0.0100050025012506	0	0.0344171488889924
1:152616363:152620789|-	ENSBTAG00000003718	c	exonic circRNA	1:152616364|152620789	ENSBTAG00000003718	exon	5	5	25	59	1		0.448750449367967	0.0155014726399008	0.0465276302285144	0.0624057673352954	0.28832478068229
1:152661042:152666763|+	ENSBTAG00000019129	c	exonic circRNA	1:152661043|152666763	ENSBTAG00000019129	exon	17	53	20	22	8		0.181585781996283	0.075642965204236	0.154518972367166	0.646112985049113	0.228795358683241
1:152708894:152712675|-	ENSBTAG00000024815	c	exonic circRNA	1:152708895|152712675	ENSBTAG00000024815	exon	41	10	15	38	7		0.288333421350737	0.0863836903928941	0.39145303152247	0.121832183658822	0.170997335349544
1:152738853:152753067|-	ENSBTAG00000024815	c	exonic circRNA	1:152738854|152753067	ENSBTAG00000024815	exon	1	8	8	20	1		0.140310277579584	0.0175592625109745	0.0088198976891868	0.101130392953926	0.0911267631272708
1:152758757:152765947|-	ENSBTAG00000024815	c	exonic circRNA	1:152758758|152765947	ENSBTAG00000024815	exon	3	14	10	24	1		0.182658558853695	0.0094553706505295	0.0290926571369245	0.168688021702544	0.113210485223977
1:152758757:152779858|-	ENSBTAG00000024815	c	exonic circRNA	1:152758758|152779858	ENSBTAG00000024815	exon	0	5	10	4	0		0.0339664635936357	0	0	0.0618993219456875	0.114287721111266
1:153274403:153277231|+	ENSBTAG00000004891	c	exonic circRNA	1:153274404|153277231	ENSBTAG00000004891	exon	2	6	1	21	2		0.162687603311482	0.018910741301059	0.0180989178246605	0.0747231229202963	0.0112561909049977
1:153274403:153293378|+	ENSBTAG00000004891	c	exonic circRNA	1:153274404|153293378	ENSBTAG00000004891	exon	1	22	11	13	0		0.0990704485529663	0	0.0103777501037775	0.269565191961666	0.126423577859101
1:153293271:153305066|+	ENSBTAG00000004891	c	exonic circRNA	1:153293272|153305066	ENSBTAG00000004891	exon	0	6	0	3	0		0.0224265530387979	0	0	0.0771960285424572	0
1:153383242:153397543|-	ENSBTAG00000030593	c	exonic circRNA	1:153383243|153397543	ENSBTAG00000030593	exon	1	6	4	2	0		0.0170082490007654	0	0.0088198976891868	0.0747231229202963	0.0458932562546997
1:153397339:153406819|-	ENSBTAG00000030593	c	exonic circRNA	1:153397340|153406819	ENSBTAG00000030593	exon	0	0	4	0	0		0	0	0	0	0.045024763619991
1:154003834:154009232|+	ENSBTAG00000009942	c	exonic circRNA	1:154003835|154009232	ENSBTAG00000009942	exon	59	16	18	61	5		0.463342089893753	0.0593690572313901	0.546844913478954	0.19604886118951	0.207129123091695
1:154003834:154040886|+	ENSBTAG00000009942	c	exonic circRNA	1:154003835|154040886	ENSBTAG00000009942	exon	3	7	15	22	0		0.151674323911554	0	0.0286643640783094	0.0828543353453874	0.172948650475606
1:154003834:154061723|+	ENSBTAG00000009942	c	exonic circRNA	1:154003835|154061723	ENSBTAG00000009942	exon	2	3	13	17	5		0.126550282701909	0.0674729490918351	0.0174028118814904	0.0362517199964697	0.148050707222194
1:154170137:154201117|-	ENSBTAG00000030581	c	exonic circRNA	1:154170138|154201117	ENSBTAG00000030581	exon	0	7	36	3	0		0.0255318897483944	0	0	0.0828543353453874	0.411477544651072
1:154330888:154342722|-	ENSBTAG00000030581	c	exonic circRNA	1:154330889|154342722	ENSBTAG00000030581	exon	1	17	23	5	0		0.0425316084203105	0	0.00908265213442325	0.199487485065084	0.264092173415071
1:154330888:154349293|-	ENSBTAG00000030581	c	exonic circRNA	1:154330889|154349293	ENSBTAG00000030581	exon	7	259	474	89	13		0.686207373220768	0.179519793856149	0.0668221296199668	3.09909955305861	5.41577413548386
1:154330888:154371405|-	ENSBTAG00000030581	c	exonic circRNA	1:154330889|154371405	ENSBTAG00000030581	exon	1	8	0	9	3		0.0518063149143288	0.0425161058014048	0.00869111767773336	0.101636838343534	0
1:154330888:154372975|-	ENSBTAG00000030581	c	exonic circRNA	1:154330889|154372975	ENSBTAG00000030581	exon	0	15	16	10	0		0.0805903447845461	0	0	0.173586660421062	0.183116432285186
1:154330888:154390607|-	ENSBTAG00000030581	c	exonic circRNA	1:154330889|154390607	ENSBTAG00000030581	exon	0	5	2	2	0		0.017645267433258	0	0	0.0641190048730444	0.0231609579839947
1:154340892:154349293|-	ENSBTAG00000030581	c	exonic circRNA	1:154340893|154349293	ENSBTAG00000030581	exon	0	8	8	1	0		0.00878040214241812	0	0	0.0904791023808705	0.0902638570966268
1:154370014:154372975|-	ENSBTAG00000030581	c	exonic circRNA	1:154370015|154372975	ENSBTAG00000030581	exon	11	32	34	50	1		0.387469878126352	0.0094553706505295	0.103372900348117	0.359696726596125	0.387645664076819
1:154370014:154390607|-	ENSBTAG00000030581	c	exonic circRNA	1:154370015|154390607	ENSBTAG00000030581	exon	1	3	13	4	0		0.0331384189649847	0	0.00869111767773336	0.0362517199964697	0.148924786460968
1:154390543:154536662|-	ENSBTAG00000030581	c	exonic circRNA	1:154390544|154536662	ENSBTAG00000030581	exon	0	0	4	5	0		0.0389802759803539	0	0	0	0.0456677531899255
1:154451570:154536662|-	ENSBTAG00000030581	c	exonic circRNA	1:154451571|154536662	ENSBTAG00000030581	exon	1	10	4	0	0		0	0	0.00869111767773336	0.129504123220109	0.0458932562546997
1:15495335:15551984|-	ENSBTAG00000003301	c	exonic circRNA	1:15495336|15551984	ENSBTAG00000003301	exon	0	4	2	0	0		0	0	0	0.0512952038984355	0.0227267116666403
1:15537255:15551984|-	ENSBTAG00000003301	c	exonic circRNA	1:15537256|15551984	ENSBTAG00000003301	exon	1	26	7	0	0		0	0	0.00908265213442325	0.307989422359689	0.0800904886829826
1:155436131:155507796|-	ENSBTAG00000021158	c	exonic circRNA	1:155436132|155507796	ENSBTAG00000021158	exon	5	2	0	18	4		0.128535391670964	0.045925374462563	0.0492082703148965	0.0259008246440217	0
1:15545503:15551984|-	ENSBTAG00000003301	c	exonic circRNA	1:15545504|15551984	ENSBTAG00000003301	exon	0	8	1	0	0		0	0	0	0.0880061967587096	0.0116904372223521
1:155464768:155507796|-	ENSBTAG00000021158	c	exonic circRNA	1:155464769|155507796	ENSBTAG00000021158	exon	13	29	9	89	9		0.668724028460214	0.113398323554398	0.120445271112893	0.351659859222641	0.103020356998138
1:155480478:155507796|-	ENSBTAG00000021158	c	exonic circRNA	1:155480479|155507796	ENSBTAG00000021158	exon	4	20	2	2	0		0.0163001796964535	0	0.0384491205749806	0.231046616512035	0.0227267116666403
1:155501856:155503870|-	ENSBTAG00000021158	c	exonic circRNA	1:155501857|155503870	ENSBTAG00000021158	exon	0	16	0	7	0		0.0611739587437209	0	0	0.199028212201279	0
1:155501856:155507796|-	ENSBTAG00000021158	c	exonic circRNA	1:155501857|155507796	ENSBTAG00000021158	exon	64	1523	138	591	77		4.57537418974001	1.00064720010788	0.599596285389991	18.6544398947388	1.58400706209178
1:157132181:157135128|-	ENSBTAG00000013806	c	exonic circRNA	1:157132182|157135128	ENSBTAG00000013806	exon	0	0	10	0	0		0	0	0	0	0.114073391254621
1:157132181:157160945|-	ENSBTAG00000013806	c	exonic circRNA	1:157132182|157160945	ENSBTAG00000013806	exon	0	0	7	0	0		0	0	0	0	0.0794363259049187
1:157143328:157160945|-	ENSBTAG00000013806	c	exonic circRNA	1:157143329|157160945	ENSBTAG00000013806	exon	0	2	19	0	0		0	0	0	0.0259008246440217	0.216022098969535
1:157160815:157170812|-	ENSBTAG00000013806	c	exonic circRNA	1:157160816|157170812	ENSBTAG00000013806	exon	0	0	6	0	0		0	0	0	0	0.0679658051432761
1:157303468:157327478|+	ENSBTAG00000000746	c	exonic circRNA	1:157303469|157327478	ENSBTAG00000000746	exon	2	27	10	22	0		0.175609477432047	0	0.0170112774248005	0.325252589189011	0.115804789919973
1:157325900:157327478|+	ENSBTAG00000000746	c	exonic circRNA	1:157325901|157327478	ENSBTAG00000000746	exon	25	63	10	46	6		0.347336379351359	0.0870900014738834	0.235855171236575	0.790960987391794	0.114941883889329
1:157325900:157340231|+	ENSBTAG00000000746	c	exonic circRNA	1:157325901|157340231	ENSBTAG00000000746	exon	3	12	3	4	0		0.0352798279881915	0	0.0275178075400314	0.150205913925005	0.0346314787456373
1:157494770:157498193|-	ENSBTAG00000049158	c	exonic circRNA	1:157494771|157498193	ENSBTAG00000049158	exon	0	9	2	2	0		0.0157998970401559	0	0	0.109008382684213	0.0229410415232852
1:158339131:158347106|-	ENSBTAG00000012497	c	exonic circRNA	1:158339132|158347106	ENSBTAG00000012497	exon	0	0	5	0	0		0	0	0	0	0.0573526038082129
1:1721978:1728061|-	ENSBTAG00000021997	c	exonic circRNA	1:1721979|1728061	ENSBTAG00000053248,ENSBTAG00000021997	exon	1	6	2	8	0		0.0601662263102107	0	0.0103777501037775	0.0774492512372612	0.0231609579839947
1:1736185:1743819|-	ENSBTAG00000021997	c	exonic circRNA	1:1736186|1743819	ENSBTAG00000021997	exon	0	3	6	1	0		0.00790763877906057	0	0	0.0387246256186306	0.0684056380646952
1:1788681:1789057|-	ENSBTAG00000021997	c	exonic circRNA	1:1788682|1789057	ENSBTAG00000021997	exon	4	8	6	17	3		0.141664339897328	0.0344122139409598	0.0404352135205714	0.0929520080030314	0.0686143813172753
1:1819710:1834554|-	ENSBTAG00000021997	c	exonic circRNA	1:1819711|1834554	ENSBTAG00000021997	exon	2	43	18	36	5		0.265271965394515	0.0695307389629089	0.0205053579628012	0.514895624291255	0.2060686470166
1:1831229:1834554|-	ENSBTAG00000021997	c	exonic circRNA	1:1831230|1834554	ENSBTAG00000021997	exon	13	150	8	89	18		0.687538646841926	0.2611427367978	0.122642770535312	1.81126056502359	0.092429502079334
1:1918308:1924661|+	ENSBTAG00000008490	c	exonic circRNA	1:1918309|1924661	ENSBTAG00000008490	exon	0	0	6	0	0		0	0	0	0	0.0679658051432761
1:1922869:1934576|+	ENSBTAG00000008490	c	exonic circRNA	1:1922870|1934576	ENSBTAG00000008490	exon	1	5	0	1	0		0.00790763877906057	0	0.00899280575539568	0.0544806050792048	0
1:1924592:1936931|+	ENSBTAG00000008490	c	exonic circRNA	1:1924593|1936931	ENSBTAG00000008490	exon	1	5	7	2	0		0.0161076666980046	0	0.0100050025012506	0.0567002880065617	0.0798761588263378
1:19426373:19431630|+	ENSBTAG00000018704	c	exonic circRNA	1:19426374|19431630	ENSBTAG00000018704	exon	0	14	10	0	1		0	0.0175592625109745	0	0.181052549813348	0.114078977858685
1:1961941:1970807|-	ENSBTAG00000008482	c	exonic circRNA	1:1961942|1970807	ENSBTAG00000008482	exon	0	3	2	9	0		0.0713005629824913	0	0	0.0392310710082385	0.0225123818099955
1:1970278:1970807|-	ENSBTAG00000008482	c	exonic circRNA	1:1970279|1970807	ENSBTAG00000008482	exon	13	6	5	12	0		0.100299230999581	0	0.122702154720766	0.0757360136995122	0.0567152008423431
1:2065162:2068739|+	ENSBTAG00000001258	c	exonic circRNA	1:2065163|2068739	ENSBTAG00000001258	exon	5	50	1	48	1		0.355241985005957	0.0094553706505295	0.0467444950488069	0.621019001015306	0.0112561909049977
1:2108136:2112763|-	ENSBTAG00000012899	c	exonic circRNA	1:2108137|2112763	ENSBTAG00000012899	exon	2	10	0	15	0		0.0945870226545579	0	0.0202552157180474	0.116633149719696	0
1:21171970:21181886|-	ENSBTAG00000019314	c	exonic circRNA	1:21171971|21181886	ENSBTAG00000019314	exon	48	3	6	3	0		0.0246120225248228	0	0.442251203492627	0.0365049426912737	0.0690542142386944
1:21176219:21181886|-	ENSBTAG00000019314	c	exonic circRNA	1:21176220|21181886	ENSBTAG00000019314	exon	32	12	7	10	0		0.0753395667188468	0	0.291413299854488	0.145513325375487	0.0800960752870473
1:21218457:21233847|-	ENSBTAG00000019314	c	exonic circRNA	1:21218458|21233847	ENSBTAG00000019314	exon	3	8	0	4	0		0.0330929036146937	0	0.0261690240249288	0.0981510419421572	0
1:21225738:21238512|-	ENSBTAG00000019314	c	exonic circRNA	1:21225739|21238512	ENSBTAG00000019314	exon	8	16	5	9	1		0.0717952046249225	0.0155014726399008	0.0747254632136308	0.204227246140405	0.0571438605556328
1:21233698:21256210|-	ENSBTAG00000019314	c	exonic circRNA	1:21233699|21256210	ENSBTAG00000019314	exon	1	6	13	2	0		0.00862368478217323	0	0.0101276078590237	0.0673044060538137	0.147830790761485
1:21233698:21264643|-	ENSBTAG00000019314	c	exonic circRNA	1:21233699|21264643	ENSBTAG00000019314	exon	5	9	8	11	0		0.0909395573339401	0	0.047555028518344	0.111481288306374	0.0913410929839157
1:21238438:21264643|-	ENSBTAG00000019314	c	exonic circRNA	1:21238439|21264643	ENSBTAG00000019314	exon	7	2	4	3	0		0.0246664901843661	0	0.0623430505511083	0.0234279190218608	0.045024763619991
1:21244196:21278155|-	ENSBTAG00000019314	c	exonic circRNA	1:21244197|21278155	ENSBTAG00000019314	exon	1	9	7	3	0		0.0244156051235284	0	0.0102976006590464	0.113700971233731	0.0811788977784009
1:21256123:21278155|-	ENSBTAG00000019314	c	exonic circRNA	1:21256124|21278155	ENSBTAG00000019314	exon	3	11	1	4	1		0.0321666085508246	0.0155014726399008	0.0273088780838469	0.143087592279129	0.0114705207616426
1:21256123:21290064|-	ENSBTAG00000019314	c	exonic circRNA	1:21256124|21290064	ENSBTAG00000019314	exon	0	5	1	0	0		0	0	0	0.0643722275678483	0.0112561909049977
1:21264480:21300716|-	ENSBTAG00000019314	c	exonic circRNA	1:21264481|21300716	ENSBTAG00000019314	exon	0	8	3	2	0		0.0158152775581211	0	0	0.0954249136251923	0.0348513952063468
1:21278031:21300716|-	ENSBTAG00000019314	c	exonic circRNA	1:21278032|21300716	ENSBTAG00000019314	exon	7	80	20	17	1		0.141465300990377	0.0155014726399008	0.0627550847229754	0.969399114005571	0.229449521461304
1:21289980:21300716|-	ENSBTAG00000019314	c	exonic circRNA	1:21289981|21300716	ENSBTAG00000019314	exon	0	15	8	0	0		0	0	0	0.175299897958811	0.0902638570966268
1:21294580:21300716|-	ENSBTAG00000019314	c	exonic circRNA	1:21294581|21300716	ENSBTAG00000019314	exon	17	8	0	18	5		0.137693085780911	0.0776346308233539	0.158709073034297	0.0934584533926393	0
1:2292415:2306989|-	ENSBTAG00000019404	c	exonic circRNA	1:2292416|2306989	ENSBTAG00000019404	exon	0	8	3	8	1		0.0654368309471389	0.0155014726399008	0	0.0978978192473532	0.0348513952063468
1:2300004:2306989|-	ENSBTAG00000019404	c	exonic circRNA	1:2300005|2306989	ENSBTAG00000019404	exon	2	8	1	11	1		0.0755976131387694	0.0175592625109745	0.0194604022382008	0.0926987853082274	0.0112561909049977
1:24876422:24896367|+	ENSBTAG00000010462	c	exonic circRNA	1:24876423|24896367	ENSBTAG00000010462	exon	0	18	14	10	0		0.0832395994689895	0	0	0.221696463138728	0.159752317652676
1:24947028:24952361|+	ENSBTAG00000010462	c	exonic circRNA	1:24947029|24952361	ENSBTAG00000010462	exon	0	8	1	1	0		0.00850412450038268	0	0	0.0981510419421572	0.0116904372223521
1:24947028:24970316|+	ENSBTAG00000010462	c	exonic circRNA	1:24947029|24970316	ENSBTAG00000010462	exon	0	10	4	8	1		0.0634321513497364	0.0155014726399008	0	0.126271549513536	0.0452390934766358
1:24947028:24986031|+	ENSBTAG00000010462	c	exonic circRNA	1:24947029|24986031	ENSBTAG00000010462	exon	0	22	2	8	0		0.0657646886635782	0	0	0.265826172865485	0.0231609579839947
1:24947028:25001412|+	ENSBTAG00000010462	c	exonic circRNA	1:24947029|25001412	ENSBTAG00000010462	exon	0	6	0	0	0		0	0	0	0.0774492512372612	0
1:24958060:24970316|+	ENSBTAG00000010462	c	exonic circRNA	1:24958061|24970316	ENSBTAG00000010462	exon	0	6	2	4	0		0.0272743156257028	0	0	0.0747231229202963	0.0225123818099955
1:24958060:24986031|+	ENSBTAG00000010462	c	exonic circRNA	1:24958061|24986031	ENSBTAG00000010462	exon	0	7	6	0	0		0	0	0	0.09027305221187	0.0690486276346297
1:24978350:24986031|+	ENSBTAG00000010462	c	exonic circRNA	1:24978351|24986031	ENSBTAG00000010462	exon	0	5	0	0	0		0	0	0	0.0641190048730444	0
1:24978350:25001412|+	ENSBTAG00000010462	c	exonic circRNA	1:24978351|25001412	ENSBTAG00000010462	exon	0	5	3	2	0		0.0153879167205166	0	0	0.0626589900300994	0.0341972324282829
1:25011346:25054664|+	ENSBTAG00000010462	c	exonic circRNA	1:25011347|25054664	ENSBTAG00000010462	exon	0	0	4	0	0		0	0	0	0	0.045024763619991
1:26138976:26139383|-	ENSBTAG00000009851	c	exonic circRNA	1:26138977|26139383	ENSBTAG00000009851	exon	0	4	1	0	0		0	0	0	0.0523080946776514	0.0112561909049977
1:26204864:26238428|-	ENSBTAG00000009851	c	exonic circRNA	1:26204865|26238428	ENSBTAG00000009851	exon	1	16	5	0	0		0	0	0.00908265213442325	0.194842069041369	0.0580123531903415
1:2881165:2886665|+	ENSBTAG00000003063	c	exonic circRNA	1:2881166|2886665	ENSBTAG00000003063	exon	34	2	2	2	1		0.0168507758007185	0.0175592625109745	0.321992226944939	0.0259008246440217	0.0225123818099955
1:2881165:2890597|+	ENSBTAG00000003063	c	exonic circRNA	1:2881166|2890597	ENSBTAG00000003063	exon	0	2	4	11	0		0.0809030895550507	0	0	0.0231746963270569	0.0465418324286989
1:2881165:2901172|+	ENSBTAG00000003063	c	exonic circRNA	1:2881166|2901172	ENSBTAG00000003063	exon	48	0	0	0	0		0	0	0.449054949214838	0	0
1:2887687:2888276|+	ENSBTAG00000003063	c	exonic circRNA	1:2887688|2888276	ENSBTAG00000003063	exon	0	5	0	1	0		0.0088121254846669	0	0	0.0544806050792048	0
1:29189315:29207266|-	ENSBTAG00000036262	c	exonic circRNA	1:29189316|29207266	ENSBTAG00000036262	exon	0	4	7	2	0		0.00963975507076935	0	0	0.0493287436658825	0.0800849020789179
1:29189315:29211673|-	ENSBTAG00000036262	c	exonic circRNA	1:29189316|29211673	ENSBTAG00000036262	exon	3	4	7	11	0		0.0834573921249541	0	0.0297093198029098	0.0495819663606865	0.0787933363349842
1:29258390:29266623|-	ENSBTAG00000036262	c	exonic circRNA	1:29258391|29266623	ENSBTAG00000036262	exon	23	31	8	122	3		0.946695491280161	0.0344122139409598	0.212636164477918	0.361710359354482	0.0919952557619796
1:29258390:29352878|-	ENSBTAG00000036262	c	exonic circRNA	1:29258391|29352878	ENSBTAG00000036262	exon	3	10	2	23	1		0.166430455754519	0.0175592625109745	0.0296778534525161	0.12652477220834	0.0229466281273499
1:3003142:3030555|-	ENSBTAG00000017310	c	exonic circRNA	1:3003143|3030555	ENSBTAG00000017310	exon	3	10	1	6	2		0.0476031700165052	0.027014633161504	0.0281462246406667	0.118852832647053	0.0112561909049977
1:3016645:3030555|-	ENSBTAG00000017310	c	exonic circRNA	1:3016646|3030555	ENSBTAG00000017310	exon	1	11	1	9	1		0.0683008007115273	0.0094553706505295	0.00865800865800866	0.124511139449983	0.0114705207616426
1:3106739:3107927|+	ENSBTAG00000012412	c	exonic circRNA	1:3106740|3107927	ENSBTAG00000012412	exon	0	0	4	0	0		0	0	0	0	0.0458820830465703
1:3137787:3138883|+	ENSBTAG00000012412	c	exonic circRNA	1:3137788|3138883	ENSBTAG00000012412	exon	0	5	1	1	0		0.00878040214241812	0	0	0.0616460992508835	0.0116904372223521
1:3159693:3160354|+	ENSBTAG00000012412	c	exonic circRNA	1:3159694|3160354	ENSBTAG00000012412	exon	0	9	1	5	0		0.0418135862961927	0	0	0.110974842916766	0.0112561909049977
1:37232341:37233002|+	ENSBTAG00000006811	c	exonic circRNA	1:37232342|37233002	ENSBTAG00000006811	exon	0	16	1	18	1		0.137779421688002	0.0175592625109745	0	0.191356272639993	0.0114705207616426
1:37453549:37497675|+	ENSBTAG00000006811	c	exonic circRNA	1:37453550|37497675	ENSBTAG00000006811	exon	1	1	0	9	0		0.0690383160569326	0	0.00957670944263551	0.0128238009746089	0
1:3797634:3799302|+	ENSBTAG00000018855	c	exonic circRNA	1:3797635|3799302	ENSBTAG00000018855	exon	52	84	23	189	9		1.37217621468357	0.131663897146362	0.496103504767951	1.02291400083136	0.263872256954362
1:38239034:38250912|-	ENSBTAG00000023652	c	exonic circRNA	1:38239035|38250912	ENSBTAG00000023652	exon	0	3	5	22	2		0.173656266807246	0.0330607351508753	0	0.0384714029238266	0.0567152008423431
1:38290808:38303193|+	ENSBTAG00000005155	c	exonic circRNA	1:38290809|38303193	ENSBTAG00000005155	exon	88	648	129	1234	77		9.19996632806297	0.968486167913799	0.825649610181377	7.33944264603228	1.47549438017997
1:38290808:38334802|+	ENSBTAG00000005155	c	exonic circRNA	1:38290809|38334802	ENSBTAG00000005155	exon	3	10	1	7	0		0.0581492506442371	0	0.0267665755675523	0.121325738269214	0.0116904372223521
1:38290808:38345227|+	ENSBTAG00000005155	c	exonic circRNA	1:38290809|38345227	ENSBTAG00000005155	exon	2	1	0	27	3		0.221003149417876	0.0364700038120335	0.0186593615770588	0.010350895352448	0
1:38302943:38303193|+	ENSBTAG00000005155	c	exonic circRNA	1:38302944|38303193	ENSBTAG00000005155	exon	0	12	5	7	1		0.059578584252654	0.0175592625109745	0	0.14329364244813	0.0573526038082129
1:38333609:38334802|+	ENSBTAG00000005155	c	exonic circRNA	1:38333610|38334802	ENSBTAG00000005155	exon	0	7	0	4	1		0.0313280882774247	0.0175592625109745	0	0.090526274906674	0
1:38333609:38344196|+	ENSBTAG00000005155	c	exonic circRNA	1:38333610|38344196	ENSBTAG00000005155	exon	0	0	7	0	0		0	0	0	0	0.0792219960482739
1:38333609:38345227|+	ENSBTAG00000005155	c	exonic circRNA	1:38333610|38345227	ENSBTAG00000005155	exon	0	10	2	4	0		0.0314585392465127	0	0	0.119106055341857	0.0225123818099955
1:38340804:38345227|+	ENSBTAG00000005155	c	exonic circRNA	1:38340805|38345227	ENSBTAG00000005155	exon	1	12	3	7	1		0.0588102725596224	0.0094553706505295	0.00927902013547369	0.150965582009416	0.034637065349702
1:41414208:41434908|+	ENSBTAG00000044111	c	exonic circRNA	1:41414209|41434908	ENSBTAG00000044111	exon	0	11	2	0	0		0	0	0	0.13218307901127	0.0227267116666403
1:41434572:41434908|+	ENSBTAG00000044111	c	exonic circRNA	1:41434573|41434908	ENSBTAG00000044111	exon	1	46	5	0	0		0	0	0.00869111767773336	0.570677366570208	0.0580123531903415
1:42088423:42117362|+	ENSBTAG00000047147	c	exonic circRNA	1:42088424|42117362	ENSBTAG00000047147	exon	2	50	85	3	0		0.0231046722437493	0	0.0183966071318223	0.593757717845658	0.965619617087894
1:42116943:42117362|+	ENSBTAG00000047147	c	exonic circRNA	1:42116944|42117362	ENSBTAG00000047147	exon	0	6	2	1	0		0.00759186152444579	0	0	0.0754827910047082	0.0227267116666403
1:4271792:4272766|+	ENSBTAG00000017839	c	exonic circRNA	1:4271793|4272766	ENSBTAG00000017839	exon	0	9	13	1	0		0.00759186152444579	0	0	0.116933544940304	0.150007608952321
1:4289436:4296946|+	ENSBTAG00000017839	c	exonic circRNA	1:4289437|4296946	ENSBTAG00000017839	exon	0	23	10	1	0		0.00878040214241812	0	0	0.272244147752827	0.116030292984748
1:43063943:43076653|+	ENSBTAG00000004471	c	exonic circRNA	1:43063944|43076653	ENSBTAG00000004471	exon	36	7	1	92	10		0.712766221986002	0.13494589818367	0.336771700567503	0.09027305221187	0.0114705207616426
1:43098994:43102883|+	ENSBTAG00000004471	c	exonic circRNA	1:43098995|43102883	ENSBTAG00000004471	exon	1	6	3	5	1		0.0337526208892065	0.0155014726399008	0.00832015974706714	0.0771960285424572	0.0342028190323476
1:43153441:43171923|-	ENSBTAG00000014889	c	exonic circRNA	1:43153442|43171923	ENSBTAG00000014889	exon	12	76	16	118	4		0.874853437614758	0.0620058905596032	0.106933190514519	0.917850687412332	0.183325175537766
1:4388433:4390488|+	ENSBTAG00000048631	c	exonic circRNA	1:4388434|4390488	ENSBTAG00000048631	exon	0	21	6	1	0		0.00803729303970423	0	0	0.261433979536575	0.0694828739519841
1:44113343:44116119|-	ENSBTAG00000013664	c	exonic circRNA	1:44113344|44116119	ENSBTAG00000013664	exon	76	0	0	1	0		0.00803729303970423	0	0.722289125171661	0	0
1:44573531:44577003|+	ENSBTAG00000015010	c	exonic circRNA	1:44573532|44577003	ENSBTAG00000015010	exon	0	5	2	3	0		0.0264466860396004	0	0	0.0626589900300994	0.0231609579839947
1:44588129:44594485|+	ENSBTAG00000015010	c	exonic circRNA	1:44588130|44594485	ENSBTAG00000015010	exon	60	328	105	330	21		2.59477126417113	0.265197173168054	0.562761020341945	4.21700409943983	1.19800271729345
1:44588129:44596733|+	ENSBTAG00000015010	c	exonic circRNA	1:44588130|44596733	ENSBTAG00000015010	exon	2	11	0	7	0		0.0581171567249654	0	0.0202552157180474	0.131423410926858	0
1:44588129:44600992|+	ENSBTAG00000015010	c	exonic circRNA	1:44588130|44600992	ENSBTAG00000015010	exon	0	6	3	0	0		0	0	0	0.0774492512372612	0.0342028190323476
1:44588129:44607853|+	ENSBTAG00000015010	c	exonic circRNA	1:44588130|44607853	ENSBTAG00000015010	exon	10	2	0	2	0		0.015979642179982	0	0.0944606269838988	0.0259008246440217	0
1:44592363:44596733|+	ENSBTAG00000015010	c	exonic circRNA	1:44592364|44596733	ENSBTAG00000015010	exon	14	14	2	38	3		0.283803772745017	0.0445738956724786	0.131249456575716	0.170148036545489	0.0225123818099955
1:44605258:44607853|+	ENSBTAG00000015010	c	exonic circRNA	1:44605259|44607853	ENSBTAG00000015010	exon	165	0	0	0	0		0	0	1.50628308574418	0	0
1:44656929:44676103|-	ENSBTAG00000014302	c	exonic circRNA	1:44656930|44676103	ENSBTAG00000014302	exon	4	9	0	13	2		0.0981857594113904	0.0330607351508753	0.0375652659543241	0.110974842916766	0
1:44662631:44676103|-	ENSBTAG00000014302	c	exonic circRNA	1:44662632|44676103	ENSBTAG00000014302	exon	3	13	5	33	3		0.275834583391398	0.0283661119515885	0.0285745176992818	0.166962635364719	0.0567152008423431
1:44667506:44676103|-	ENSBTAG00000014302	c	exonic circRNA	1:44667507|44676103	ENSBTAG00000014302	exon	2	11	4	6	0		0.050612471587266	0	0.0193802527934697	0.142581146889521	0.0458820830465703
1:44670637:44673492|-	ENSBTAG00000014302	c	exonic circRNA	1:44670638|44673492	ENSBTAG00000014302	exon	3	45	22	39	1		0.31533203054034	0.0175592625109745	0.0299594620476636	0.539783558156061	0.252616066049364
1:44670637:44676103|-	ENSBTAG00000014302	c	exonic circRNA	1:44670638|44676103	ENSBTAG00000014302	exon	8	29	5	49	5		0.365563579850269	0.0755768409522801	0.0720710456463851	0.356605670466963	0.0573581904122776
1:44671637:44676103|-	ENSBTAG00000014302	c	exonic circRNA	1:44671638|44676103	ENSBTAG00000014302	exon	3	8	0	4	0		0.0254079287686765	0	0.026595037451491	0.104109743965695	0
1:45033535:45037219|+	ENSBTAG00000004459	c	exonic circRNA	1:45033536|45037219	ENSBTAG00000004459	exon	0	2	1	4	0		0.0351216085696725	0	0	0.0261540473388257	0.0114705207616426
1:45033535:45047559|+	ENSBTAG00000004459	c	exonic circRNA	1:45033536|45047559	ENSBTAG00000004459	exon	0	24	0	2	1		0.0168369837926763	0.0094553706505295	0	0.291473774814703	0
1:45037034:45047559|+	ENSBTAG00000004459	c	exonic circRNA	1:45037035|45047559	ENSBTAG00000004459	exon	0	5	0	0	0		0	0	0	0.0643722275678483	0
1:45770059:45789089|-	ENSBTAG00000015662	c	exonic circRNA	1:45770060|45789089	ENSBTAG00000015662	exon	0	6	1	1	0		0.00747551767959931	0	0	0.0730098853825473	0.0114705207616426
1:45770059:45795460|-	ENSBTAG00000015662	c	exonic circRNA	1:45770060|45795460	ENSBTAG00000015662	exon	1	7	2	10	0		0.0681649568145632	0	0.00869111767773336	0.0875469238949052	0.0231609579839947
1:45770059:45809893|-	ENSBTAG00000015662	c	exonic circRNA	1:45770060|45809893	ENSBTAG00000015662	exon	0	12	12	2	1		0.0176662838971822	0.0094553706505295	0	0.150205913925005	0.135937196890617
1:45780178:45795460|-	ENSBTAG00000015662	c	exonic circRNA	1:45780179|45795460	ENSBTAG00000015662	exon	0	11	1	2	0		0.0175608042848362	0	0	0.142581146889521	0.0112561909049977
1:45788927:45795460|-	ENSBTAG00000015662	c	exonic circRNA	1:45788928|45795460	ENSBTAG00000015662	exon	3	21	1	3	1		0.0226592407284909	0.0175592625109745	0.028476667928438	0.24906945142577	0.0114705207616426
1:45788927:45809893|-	ENSBTAG00000015662	c	exonic circRNA	1:45788928|45809893	ENSBTAG00000015662	exon	1	10	4	1	1		0.00883314194859111	0.0094553706505295	0.0103777501037775	0.12107251557441	0.0454534233332807
1:45830303:45836985|-	ENSBTAG00000016932	c	exonic circRNA	1:45830304|45836985	ENSBTAG00000016932	exon	14	9	0	9	1		0.0739233007364086	0.0094553706505295	0.131289906073368	0.11122806561157	0
1:45859150:45863964|-	ENSBTAG00000016932	c	exonic circRNA	1:45859151|45863964	ENSBTAG00000016932	exon	3	14	4	9	1		0.0714607529563593	0.0175592625109745	0.0278177059458331	0.165455447995971	0.0463275025720541
1:45880438:45925198|-	ENSBTAG00000016932	c	exonic circRNA	1:45880439|45925198	ENSBTAG00000016932	exon	1	5	3	1	0		0.00800384184408516	0	0.00869111767773336	0.0651318956522602	0.0342028190323476
1:45898749:45908289|-	ENSBTAG00000016932	c	exonic circRNA	1:45898750|45908289	ENSBTAG00000016932	exon	5	13	4	5	0		0.0395313345417727	0	0.0455080640298292	0.15313809241097	0.0456677531899255
1:45898749:45925198|-	ENSBTAG00000016932	c	exonic circRNA	1:45898750|45925198	ENSBTAG00000016932	exon	14	58	17	26	1		0.202667184018124	0.0094553706505295	0.1319378940668	0.691402314398207	0.193949550080959
1:45898749:45941724|-	ENSBTAG00000016932	c	exonic circRNA	1:45898750|45941724	ENSBTAG00000016932	exon	10	3	3	19	5		0.146732458292326	0.0674729490918351	0.0924823643865389	0.0362517199964697	0.0341972324282829
1:45908091:45925198|-	ENSBTAG00000016932	c	exonic circRNA	1:45908092|45925198	ENSBTAG00000016932	exon	1	0	4	1	0		0.00759186152444579	0	0.00869111767773336	0	0.045024763619991
1:45908091:45941724|-	ENSBTAG00000016932	c	exonic circRNA	1:45908092|45941724	ENSBTAG00000016932	exon	8	4	4	26	1		0.193056221905239	0.0155014726399008	0.0750221106733465	0.0493287436658825	0.0458820830465703
1:45925100:45941724|-	ENSBTAG00000016932	c	exonic circRNA	1:45925101|45941724	ENSBTAG00000016932	exon	0	10	3	6	0		0.0502415702257147	0	0	0.115873481635284	0.034637065349702
1:46079636:46090714|+	ENSBTAG00000013464	c	exonic circRNA	1:46079637|46090714	ENSBTAG00000013464	exon	2	15	11	8	1		0.068647919735355	0.0155014726399008	0.0190876546356739	0.183984728299313	0.125972571729553
1:46144145:46148674|+	ENSBTAG00000013465	c	exonic circRNA	1:46144146|46148674	ENSBTAG00000013465	exon	0	12	6	2	0		0.0162559198220174	0	0	0.145260102680683	0.0697027904126936
1:50090622:50111690|+	ENSBTAG00000000088	c	exonic circRNA	1:50090623|50111690	ENSBTAG00000000088	exon	1	20	23	92	2		0.731607349845763	0.0249568432904303	0.0088198976891868	0.234979536977141	0.264075413602877
1:50102308:50111690|+	ENSBTAG00000000088	c	exonic circRNA	1:50102309|50111690	ENSBTAG00000000088	exon	0	2	2	43	0		0.312688777254816	0	0	0.0231746963270569	0.0229410415232852
1:50102308:50139194|+	ENSBTAG00000000088	c	exonic circRNA	1:50102309|50139194	ENSBTAG00000000088	exon	1	1	0	14	0		0.0767665355990625	0	0.00957670944263551	0.0130770236694128	0
1:50331916:50386752|-	ENSBTAG00000013057	c	exonic circRNA	1:50331917|50386752	ENSBTAG00000013057	exon	0	6	4	2	0		0.0153879167205166	0	0	0.0779556966268691	0.0454590099373454
1:50348425:50358084|-	ENSBTAG00000013057	c	exonic circRNA	1:50348426|50358084	ENSBTAG00000013057	exon	2	20	6	1	0		0.00803729303970423	0	0.0183616722698969	0.24214503114882	0.0692685440953393
1:50348425:50386752|-	ENSBTAG00000013057	c	exonic circRNA	1:50348426|50386752	ENSBTAG00000013057	exon	0	5	2	1	0		0.00800384184408516	0	0	0.0653851183470642	0.0229466281273499
1:50466614:50479902|-	ENSBTAG00000013057	c	exonic circRNA	1:50466615|50479902	ENSBTAG00000013057	exon	0	6	0	1	0		0.00883314194859111	0	0	0.0648315004316528	0
1:52333200:52352630|+	ENSBTAG00000006893	c	exonic circRNA	1:52333201|52352630	ENSBTAG00000006893	exon	0	16	31	3	0		0.0166275266262584	0	0	0.188883367017832	0.35325644820815
1:52333200:52371192|+	ENSBTAG00000006893	c	exonic circRNA	1:52333201|52371192	ENSBTAG00000006893	exon	0	1	5	0	0		0	0	0	0.010350895352448	0.0571382739515681
1:52348710:52380239|+	ENSBTAG00000006893	c	exonic circRNA	1:52348711|52380239	ENSBTAG00000006893	exon	0	13	17	4	0		0.0332277306081953	0	0	0.157577458265684	0.194806869507538
1:52724008:52729964|-	ENSBTAG00000003585	c	exonic circRNA	1:52724009|52729964	ENSBTAG00000003585	exon	2	10	0	7	0		0.0578709209107623	0	0.0181653042688465	0.121578960964018	0
1:52911749:52949325|-	ENSBTAG00000005787	c	exonic circRNA	1:52911750|52949325	ENSBTAG00000005787	exon	0	0	10	2	0		0.00933175408648513	0	0	0	0.113847888189846
1:53200095:53208896|-	ENSBTAG00000018399	c	exonic circRNA	1:53200096|53208896	ENSBTAG00000018399	exon	0	2	37	0	0		0	0	0	0.0234279190218608	0.420150604068202
1:53203216:53208896|-	ENSBTAG00000018399	c	exonic circRNA	1:53203217|53208896	ENSBTAG00000018399	exon	0	0	6	0	0		0	0	0	0	0.0692629574912745
1:53332669:53335400|-	ENSBTAG00000017140	c	exonic circRNA	1:53332670|53335400	ENSBTAG00000017140	exon	3	92	13	4	1		0.0323763543786449	0.0175592625109745	0.0287394223736744	1.10628693036643	0.149359032778322
1:53438796:53441336|+	ENSBTAG00000006158	c	exonic circRNA	1:53438797|53441336	ENSBTAG00000006158	exon	0	50	76	6	0		0.0347094597899037	0	0	0.621778669099718	0.866423677884974
1:53450950:53462248|+	ENSBTAG00000006158	c	exonic circRNA	1:53450951|53462248	ENSBTAG00000006158	exon	0	9	1	1	0		0.00878040214241812	0	0	0.109008382684213	0.0116904372223521
1:55939375:55939717|+	ENSBTAG00000013769	c	exonic circRNA	1:55939376|55939717	ENSBTAG00000013769	exon	0	1	5	10	2		0.0819232253660353	0.0249568432904303	0	0.0128238009746089	0.0573526038082129
1:55939375:55950185|+	ENSBTAG00000013769	c	exonic circRNA	1:55939376|55950185	ENSBTAG00000013769	exon	5	50	6	128	4		1.00292525554241	0.0580175784413056	0.0450616806096999	0.605227997829004	0.0686143813172753
1:55939375:55956493|+	ENSBTAG00000013769	c	exonic circRNA	1:55939376|55956493	ENSBTAG00000013769	exon	1	171	20	366	39		2.87623414423697	0.520421075600333	0.00908265213442325	2.07320098994977	0.228789772079176
1:55939375:55977653|+	ENSBTAG00000013769	c	exonic circRNA	1:55939376|55977653	ENSBTAG00000013769	exon	7	42	6	485	47		3.69176911774506	0.614202346772682	0.064502331365408	0.521914389619812	0.0686143813172753
1:55950067:55956493|+	ENSBTAG00000013769	c	exonic circRNA	1:55950068|55956493	ENSBTAG00000013769	exon	0	4	7	7	0		0.0591758618448684	0	0	0.0493287436658825	0.0800793154748532
1:55956341:55977653|+	ENSBTAG00000013769	c	exonic circRNA	1:55956342|55977653	ENSBTAG00000013769	exon	0	0	0	28	0		0.217541071797413	0	0	0	0
1:55974620:55977653|+	ENSBTAG00000013769	c	exonic circRNA	1:55974621|55977653	ENSBTAG00000013769	exon	3	7	1	32	0		0.245288044947599	0	0.0269379201531807	0.0774020787114577	0.0112561909049977
1:56460181:56469904|+	ENSBTAG00000012646	c	exonic circRNA	1:56460182|56469904	ENSBTAG00000012646	exon	1	0	5	0	0		0	0	0.00832015974706714	0	0.0571382739515681
1:56607507:56637464|+	ENSBTAG00000001209	c	exonic circRNA	1:56607508|56637464	ENSBTAG00000001209	exon	0	0	1	414	33		3.11947326011483	0.441434965986894	0	0	0.0112561909049977
1:56607507:56659863|+	ENSBTAG00000001209	c	exonic circRNA	1:56607508|56659863	ENSBTAG00000001209	exon	0	0	0	99	18		0.76129804007226	0.24493495307691	0	0	0
1:56607507:56670067|+	ENSBTAG00000001209	c	exonic circRNA	1:56607508|56670067	ENSBTAG00000001209	exon	0	0	0	82	7		0.617701669760075	0.0843259005218204	0	0	0
1:56607507:56708695|+	ENSBTAG00000001209	c	exonic circRNA	1:56607508|56708695	ENSBTAG00000001209	exon	0	0	0	20	0		0.152335259228907	0	0	0	0
1:56636115:56637464|+	ENSBTAG00000001209	c	exonic circRNA	1:56636116|56637464	ENSBTAG00000001209	exon	5	76	12	165	16		1.22779044002129	0.18768980996855	0.0479503163061074	0.912710974799085	0.137443092491196
1:56659479:56670067|+	ENSBTAG00000001209	c	exonic circRNA	1:56659480|56670067	ENSBTAG00000001209	exon	0	2	1	22	0		0.179929375054994	0	0	0.0234279190218608	0.0114705207616426
1:56668568:56670067|+	ENSBTAG00000001209	c	exonic circRNA	1:56668569|56670067	ENSBTAG00000001209	exon	4	20	1	45	1		0.37083912119214	0.0155014726399008	0.0396828559537668	0.238971778768126	0.0112561909049977
1:56668568:56700998|+	ENSBTAG00000001209	c	exonic circRNA	1:56668569|56700998	ENSBTAG00000001209	exon	0	3	1	8	0		0.0634896211538474	0	0	0.0337788143743088	0.0114705207616426
1:56668568:56708695|+	ENSBTAG00000001209	c	exonic circRNA	1:56668569|56708695	ENSBTAG00000001209	exon	1	6	1	20	0		0.154805587897676	0	0.00899280575539568	0.0725034399929394	0.0112561909049977
1:56688896:56696807|+	ENSBTAG00000001209	c	exonic circRNA	1:56688897|56696807	ENSBTAG00000001209	exon	0	4	0	3	0		0.0243194020585038	0	0	0.0512952038984355	0
1:56688896:56708695|+	ENSBTAG00000001209	c	exonic circRNA	1:56688897|56708695	ENSBTAG00000001209	exon	1	2	0	14	0		0.103658120877565	0	0.00832015974706714	0.0256476019492177	0
1:56719614:56726115|+	ENSBTAG00000001209	c	exonic circRNA	1:56719615|56726115	ENSBTAG00000001209	exon	2	12	0	19	0		0.137687974072763	0	0.0186593615770588	0.142533974363718	0
1:56721681:56726115|+	ENSBTAG00000001209	c	exonic circRNA	1:56721682|56726115	ENSBTAG00000001209	exon	9	152	12	154	8		1.1542728327781	0.113977367011537	0.0858781076508088	1.85478427304342	0.137663008951905
1:56740207:56744774|+	ENSBTAG00000004601	c	exonic circRNA	1:56740208|56744774	ENSBTAG00000004601	exon	3	24	11	13	0		0.101277852287042	0	0.0262571885405495	0.287540854349597	0.125752655268843
1:56744125:56744774|+	ENSBTAG00000004601	c	exonic circRNA	1:56744126|56744774	ENSBTAG00000004601	exon	4	6	2	9	4		0.0646122567209821	0.0540292663230081	0.0413507015256479	0.0673044060538137	0.0225123818099955
1:57001700:57010437|-	ENSBTAG00000019332	c	exonic circRNA	1:57001701|57010437	ENSBTAG00000019332	exon	0	0	10	0	0		0	0	0	0	0.113424815080622
1:57133969:57141860|+	ENSBTAG00000033319	c	exonic circRNA	1:57133970|57141860	ENSBTAG00000033319	exon	2	11	0	6	0		0.0391953245515814	0	0.0192904064144421	0.126984045072144	0
1:57317852:57336459|-	ENSBTAG00000009084	c	exonic circRNA	1:57317853|57336459	ENSBTAG00000009084	exon	3	35	10	31	0		0.232410004981845	0	0.0297093198029098	0.422956507067439	0.114507637571975
1:57317852:57340347|-	ENSBTAG00000009084	c	exonic circRNA	1:57317853|57340347	ENSBTAG00000009084	exon	2	8	3	41	0		0.329517305799577	0	0.0180754578898189	0.0929520080030314	0.0341972324282829
1:57320010:57340347|-	ENSBTAG00000009084	c	exonic circRNA	1:57320011|57340347	ENSBTAG00000009084	exon	0	0	4	1	0		0.00790763877906057	0	0	0	0.0467617488894085
1:57333463:57340347|-	ENSBTAG00000009084	c	exonic circRNA	1:57333464|57340347	ENSBTAG00000009084	exon	7	0	0	11	1		0.0867551713895864	0.0155014726399008	0.0647960551175293	0	0
1:57984210:57985347|+	ENSBTAG00000013909	c	exonic circRNA	1:57984211|57985347	ENSBTAG00000013909	exon	0	9	0	0	0		0	0	0	0.0983570921111576	0
1:58174881:58190492|-	ENSBTAG00000013937	c	exonic circRNA	1:58174882|58190492	ENSBTAG00000013937	exon	11	8	4	34	4		0.279728512863131	0.037821482602118	0.102472540200498	0.0956781363199963	0.0452390934766358
1:58260114:58270332|+	ENSBTAG00000013292	c	exonic circRNA	1:58260115|58270332	ENSBTAG00000013292	exon	0	5	0	1	0		0.00747551767959931	0	0	0.0643722275678483	0
1:58354514:58368708|-	ENSBTAG00000021000	c	exonic circRNA	1:58354515|58368708	ENSBTAG00000021000	exon	0	10	0	2	0		0.00889800324440282	0	0	0.119359278036661	0
1:58609960:58612482|+	ENSBTAG00000004971	c	exonic circRNA	1:58609961|58612482	ENSBTAG00000004971	exon	0	18	1	31	1		0.218430633984036	0.0094553706505295	0	0.217763542673622	0.0116904372223521
1:58655173:58671946|-	ENSBTAG00000004975	c	exonic circRNA	1:58655174|58671946	ENSBTAG00000004975	exon	0	5	0	2	0		0.0161076666980046	0	0	0.0651318956522602	0
1:58671844:58677409|-	ENSBTAG00000004975	c	exonic circRNA	1:58671845|58677409	ENSBTAG00000004975	exon	0	2	6	1	0		0.00779605519607079	0	0	0.0261540473388257	0.0679713917473409
1:58712712:58726917|-	ENSBTAG00000004975	c	exonic circRNA	1:58712713|58726917	ENSBTAG00000004975	exon	0	2	4	1	0		0.00878040214241812	0	0	0.0261540473388257	0.045024763619991
1:59020918:59030035|-	ENSBTAG00000011928	c	exonic circRNA	1:59020919|59030035	ENSBTAG00000011928	exon	4	4	0	11	0		0.0910258727937681	0	0.0356381277507806	0.0518016492880434	0
1:63766130:63771246|-	ENSBTAG00000045704	c	exonic circRNA	1:63766131|63771246	ENSBTAG00000045704	exon	0	9	2	10	1		0.0826733252315322	0.0094553706505295	0	0.106282254367248	0.0227267116666403
1:64226533:64239140|-	ENSBTAG00000000213	c	exonic circRNA	1:64226534|64239140	ENSBTAG00000000213	exon	0	0	0	4	0		0.0322814946332015	0	0	0	0
1:64279286:64279452|+	ENSBTAG00000012581	c	exonic circRNA	1:64279287|64279452	ENSBTAG00000012581	exon	11	1	0	22	1		0.164251314627719	0.0094553706505295	0.102548599153037	0.0130770236694128	0
1:64279286:64282781|+	ENSBTAG00000012581	c	exonic circRNA	1:64279287|64282781	ENSBTAG00000012581	exon	2	4	1	0	1		0	0.0175592625109745	0.0182718258908694	0.0414035814097919	0.0116904372223521
1:64663516:64677911|-	ENSBTAG00000048057	c	exonic circRNA	1:64663517|64677911	ENSBTAG00000048057	exon	13	11	2	50	2		0.402209473237008	0.0249568432904303	0.122813889224594	0.13636922217118	0.0227267116666403
1:64689634:64744629|-	ENSBTAG00000048057	c	exonic circRNA	1:64689635|64744629	ENSBTAG00000048057	exon	0	2	5	4	0		0.0315737158058919	0	0	0.0234279190218608	0.0567152008423431
1:64712002:64723766|-	ENSBTAG00000048057	c	exonic circRNA	1:64712003|64723766	ENSBTAG00000048057	exon	0	17	17	4	0		0.0313956004086869	0	0	0.199487485065084	0.193949550080959
1:64712002:64744629|-	ENSBTAG00000048057	c	exonic circRNA	1:64712003|64744629	ENSBTAG00000048057	exon	2	11	56	10	0		0.0799850358405287	0	0.0173822353554667	0.137382112950396	0.637892928494961
1:64720287:64744629|-	ENSBTAG00000048057	c	exonic circRNA	1:64720288|64744629	ENSBTAG00000048057	exon	1	20	16	1	1		0.00807037365830038	0.0175592625109745	0.00957670944263551	0.256028895428448	0.182479029319316
1:64744545:64788368|-	ENSBTAG00000048057	c	exonic circRNA	1:64744546|64788368	ENSBTAG00000048057	exon	0	8	25	7	0		0.0430121189825852	0	0	0.0954249136251923	0.285922459426679
1:65082507:65084267|-	ENSBTAG00000033170	c	exonic circRNA	1:65082508|65084267	ENSBTAG00000033170	exon	0	7	0	1	0		0.0088121254846669	0	0	0.0885598146741211	0
1:6522426:6534777|+	ENSBTAG00000034854	c	exonic circRNA	1:6522427|6534777	ENSBTAG00000034854	exon	0	4	2	0	0		0	0	0	0.0414035814097919	0.0231609579839947
1:65369396:65374243|-	ENSBTAG00000015895	c	exonic circRNA	1:65369397|65374243	ENSBTAG00000015895	exon	0	0	0	51	4		0.378414877399078	0.0600753683123794	0	0	0
1:65438865:65439343|+	ENSBTAG00000016848	c	exonic circRNA	1:65438866|65439343	ENSBTAG00000016848	exon	2	22	17	31	3		0.249494144928071	0.0425161058014048	0.0183966071318223	0.264112935327736	0.193960723289088
1:65658563:65690341|+	ENSBTAG00000001918	c	exonic circRNA	1:65658564|65690341	ENSBTAG00000001918	exon	1	5	11	0	0		0	0	0.0102976006590464	0.0618993219456875	0.127495227142326
1:65758049:65781054|+	ENSBTAG00000001918	c	exonic circRNA	1:65758050|65781054	ENSBTAG00000001918	exon	1	33	3	0	0		0	0	0.00908265213442325	0.39528312355979	0.0346314787456373
1:65981418:65994051|-	ENSBTAG00000001920	c	exonic circRNA	1:65981419|65994051	ENSBTAG00000001920	exon	0	3	18	0	0		0	0	0	0.0384714029238266	0.204991411129311
1:65990953:65994051|-	ENSBTAG00000001920	c	exonic circRNA	1:65990954|65994051	ENSBTAG00000001920	exon	0	4	64	0	0		0	0	0	0.0523080946776514	0.729690614212489
1:66041057:66044981|-	ENSBTAG00000001920	c	exonic circRNA	1:66041058|66044981	ENSBTAG00000001920	exon	1	4	2	0	0		0	0	0.00957670944263551	0.0512952038984355	0.0225123818099955
1:66201398:66204124|-	ENSBTAG00000008862	c	exonic circRNA	1:66201399|66204124	ENSBTAG00000008862	exon	0	4	3	1	0		0.00883314194859111	0	0	0.0523080946776514	0.0339829025716381
1:66201398:66213515|-	ENSBTAG00000008862	c	exonic circRNA	1:66201399|66213515	ENSBTAG00000008862	exon	2	11	4	12	1		0.0865045015440909	0.0155014726399008	0.0182678271203689	0.124004694060375	0.045887669650635
1:66201398:66215011|-	ENSBTAG00000008862	c	exonic circRNA	1:66201399|66215011	ENSBTAG00000008862	exon	17	37	4	77	7		0.579750683982154	0.0884414802639679	0.15563530639953	0.448350886321853	0.0461075861113446
1:66261044:66270876|-	ENSBTAG00000013069	c	exonic circRNA	1:66261045|66270876	ENSBTAG00000013069	exon	0	0	4	2	0		0.0149510353591986	0	0	0	0.045024763619991
1:66261044:66277072|-	ENSBTAG00000013069	c	exonic circRNA	1:66261045|66277072	ENSBTAG00000013069	exon	0	0	14	0	0		0	0	0	0	0.159318071335321
1:66285678:66288662|-	ENSBTAG00000013069	c	exonic circRNA	1:66285679|66288662	ENSBTAG00000013069	exon	0	27	31	3	1		0.0252449052280344	0.0175592625109745	0	0.318593540406941	0.35651608889034
1:66307219:66329124|+	ENSBTAG00000013070	c	exonic circRNA	1:66307220|66329124	ENSBTAG00000013070	exon	0	20	5	2	0		0.0154995003035064	0	0	0.22458146909889	0.0575781068729871
1:66379711:66398066|+	ENSBTAG00000033166	c	exonic circRNA	1:66379712|66398066	ENSBTAG00000033166	exon	0	0	0	18	1		0.135712888301448	0.0094553706505295	0	0	0
1:66890827:66894712|-	ENSBTAG00000011143	c	exonic circRNA	1:66890828|66894712	ENSBTAG00000011143	exon	0	10	0	22	1		0.181183594003544	0.0155014726399008	0	0.128997677830501	0
1:66890827:66916320|-	ENSBTAG00000011143	c	exonic circRNA	1:66890828|66916320	ENSBTAG00000011143,ENSBTAG00000051987	exon	0	5	0	0	0		0	0	0	0.0517544767622399	0
1:66902814:66916320|-	ENSBTAG00000011143	c	exonic circRNA	1:66902815|66916320	ENSBTAG00000011143,ENSBTAG00000051987	exon	1	23	9	17	3		0.133005719822521	0.0485622077907761	0.0101276078590237	0.286575136096184	0.101734377858269
1:66905148:66916320|-	ENSBTAG00000011143	c	exonic circRNA	1:66905149|66916320	ENSBTAG00000011143,ENSBTAG00000051987	exon	1	11	5	7	0		0.0482021231841599	0	0.00927902013547369	0.12673082237734	0.0567152008423431
1:66974208:66982463|-	ENSBTAG00000021791	c	exonic circRNA	1:66974209|66982463	ENSBTAG00000021791	exon	0	0	1	5	0		0.03607613152477	0	0	0	0.0112561909049977
1:67048921:67051120|+	ENSBTAG00000016656	c	exonic circRNA	1:67048922|67051120	ENSBTAG00000016656	exon	2	31	7	10	0		0.0823973741942293	0	0.0179370287934823	0.363482918218109	0.0811788977784009
1:67132678:67172219|+	ENSBTAG00000005071	c	exonic circRNA	1:67132679|67172219	ENSBTAG00000005071	exon	0	4	1	1	0		0.00747551767959931	0	0	0.0512952038984355	0.0112561909049977
1:67132678:67185606|+	ENSBTAG00000005071	c	exonic circRNA	1:67132679|67185606	ENSBTAG00000005071	exon	1	18	1	1	0		0.00803729303970423	0	0.00865800865800866	0.221696463138728	0.0112561909049977
1:67444136:67451174|+	ENSBTAG00000018877	c	exonic circRNA	1:67444137|67451174	ENSBTAG00000018877	exon	1	76	19	103	10		0.803930572186078	0.120795904333854	0.0101276078590237	0.91791000873821	0.2188586665425
1:67444136:67456656|+	ENSBTAG00000018877	c	exonic circRNA	1:67444137|67456656	ENSBTAG00000018877	exon	0	5	5	20	5		0.154139460616626	0.0755768409522801	0	0.0594264163235266	0.0569295306989879
1:67444136:67463786|+	ENSBTAG00000018877	c	exonic circRNA	1:67444137|67463786	ENSBTAG00000018877	exon	1	1	3	35	3		0.253523207282238	0.0485622077907761	0.0102976006590464	0.0128238009746089	0.0346314787456373
1:67444136:67470231|+	ENSBTAG00000018877	c	exonic circRNA	1:67444137|67470231	ENSBTAG00000018877	exon	0	3	3	16	1		0.114778659220004	0.0094553706505295	0	0.031052686057344	0.0341972324282829
1:67463532:67470231|+	ENSBTAG00000018877	c	exonic circRNA	1:67463533|67470231	ENSBTAG00000018877	exon	1	12	8	28	2		0.230804083991383	0.018910741301059	0.00869111767773336	0.147986230997648	0.0915554228405605
1:67463532:67491239|+	ENSBTAG00000018877	c	exonic circRNA	1:67463533|67491239	ENSBTAG00000018877	exon	0	4	4	36	0		0.269850971970553	0	0	0.0441297097267568	0.0456677531899255
1:67486633:67491239|+	ENSBTAG00000018877	c	exonic circRNA	1:67486634|67491239	ENSBTAG00000018877	exon	1	0	0	63	2		0.456277198489872	0.018910741301059	0.00927902013547369	0	0
1:67572958:67587378|+	ENSBTAG00000014797	c	exonic circRNA	1:67572959|67587378	ENSBTAG00000014797	exon	1	1	8	0	1		0	0.0094553706505295	0.0100050025012506	0.010350895352448	0.0904781869532716
1:67572958:67612855|+	ENSBTAG00000014797	c	exonic circRNA	1:67572959|67612855	ENSBTAG00000014797	exon	0	1	6	0	0		0	0	0	0.0128238009746089	0.0684056380646952
1:67585875:67626668|+	ENSBTAG00000014797	c	exonic circRNA	1:67585876|67626668	ENSBTAG00000014797	exon	15	37	8	95	8		0.720855630608792	0.103942952903869	0.139094308776859	0.449810901164798	0.0911211765232061
1:68023355:68059947|-	ENSBTAG00000014567	c	exonic circRNA	1:68023356|68059947	ENSBTAG00000014567	exon	1	8	4	49	2		0.359991736353237	0.0351185250219491	0.00832015974706714	0.103603298576087	0.0456677531899255
1:6824823:6831856|-	ENSBTAG00000004139	c	exonic circRNA	1:6824824|6831856	ENSBTAG00000004139	exon	4	25	1	36	8		0.276133912904143	0.120150736624759	0.0381922445115297	0.300871100713814	0.0114705207616426
1:68323937:68324939|-	ENSBTAG00000000566	c	exonic circRNA	1:68323938|68324939	ENSBTAG00000000566	exon	1	7	4	2	0		0.0160076836881703	0	0.0088198976891868	0.091032720296282	0.0454534233332807
1:68676310:68681023|+	ENSBTAG00000002640	c	exonic circRNA	1:68676311|68681023	ENSBTAG00000002640	exon	0	9	56	0	1		0	0.0155014726399008	0	0.106282254367248	0.638981337590379
1:68676310:68707847|+	ENSBTAG00000002640	c	exonic circRNA	1:68676311|68707847	ENSBTAG00000002640	exon	0	0	12	0	0		0	0	0	0	0.137228762634551
1:68735254:68742473|+	ENSBTAG00000002640	c	exonic circRNA	1:68735255|68742473	ENSBTAG00000002640	exon	0	7	12	0	1		0	0.0094553706505295	0	0.0831075580401914	0.136580186460551
1:68735254:68760052|+	ENSBTAG00000002640	c	exonic circRNA	1:68735255|68760052	ENSBTAG00000002640	exon	0	1	10	0	0		0	0	0	0.0128238009746089	0.115145040537845
1:68735254:68797188|+	ENSBTAG00000002640	c	exonic circRNA	1:68735255|68797188	ENSBTAG00000002640	exon	0	0	8	0	0		0	0	0	0	0.0906981034139812
1:69044008:69045808|+	ENSBTAG00000053238	c	exonic circRNA	1:69044009|69045808	ENSBTAG00000053238	exon	2	15	4	8	0		0.0676740345296676	0	0.019210259993447	0.180245709203133	0.0454590099373454
1:69065524:69068972|+	ENSBTAG00000053238	c	exonic circRNA	1:69065525|69068972	ENSBTAG00000053238	exon	2	5	8	21	1		0.156920891726102	0.0155014726399008	0.0181653042688465	0.0616460992508835	0.0924239154752692
1:69145866:69151991|+	ENSBTAG00000013727	c	exonic circRNA	1:69145867|69151991	ENSBTAG00000013727	exon	0	25	8	21	2		0.156644086559632	0.0249568432904303	0	0.301571447472347	0.0919952557619796
1:69271496:69283637|-	ENSBTAG00000013755	c	exonic circRNA	1:69271497|69283637	ENSBTAG00000013755	exon	2	5	1	9	0		0.0744030481526116	0	0.0201326103602743	0.0651318956522602	0.0114705207616426
1:69271496:69301725|-	ENSBTAG00000013755	c	exonic circRNA	1:69271497|69301725	ENSBTAG00000013755	exon	3	27	6	35	7		0.288720340495233	0.0965453721244129	0.0287301283279065	0.319606431186157	0.0686087947132106
1:69283387:69301725|-	ENSBTAG00000013755	c	exonic circRNA	1:69283388|69301725	ENSBTAG00000013755	exon	2	12	5	34	4		0.265731343718239	0.0559597885702319	0.0184477676060908	0.155658170558934	0.0573581904122776
1:69729653:69739655|-	ENSBTAG00000050482	c	exonic circRNA	1:69729654|69739655	ENSBTAG00000050482	exon	3	31	33	18	0		0.147968587188821	0	0.0291533302371556	0.368175506767627	0.375334583700791
1:69896497:69908160|-	ENSBTAG00000011383	c	exonic circRNA	1:69896498|69908160	ENSBTAG00000011383	exon	1	9	11	4	0		0.0320875402044222	0	0.00908265213442325	0.100829997733319	0.125983744937682
1:69896497:69934613|-	ENSBTAG00000011383	c	exonic circRNA	1:69896498|69934613	ENSBTAG00000011383	exon	0	5	2	0	0		0	0	0	0.0542273823844008	0.0227267116666403
1:69908098:69934613|-	ENSBTAG00000011383	c	exonic circRNA	1:69908099|69934613	ENSBTAG00000011383	exon	2	12	3	3	0		0.0257886511431835	0	0.0189978082566463	0.149699468535397	0.0348513952063468
1:69915654:69934613|-	ENSBTAG00000011383	c	exonic circRNA	1:69915655|69934613	ENSBTAG00000011383	exon	9	29	4	9	1		0.072394745314901	0.0155014726399008	0.0844215580828537	0.361045036321677	0.0452390934766358
1:69927440:69934613|-	ENSBTAG00000011383	c	exonic circRNA	1:69927441|69934613	ENSBTAG00000011383	exon	82	245	53	86	9		0.617365085781517	0.113398323554398	0.773127552116056	2.88576465011413	0.610643637144348
1:69976880:70006973|-	ENSBTAG00000006471	c	exonic circRNA	1:69976881|70006973	ENSBTAG00000006471	exon	3	7	5	16	1		0.116300841690137	0.0155014726399008	0.0282001504826565	0.0828543353453874	0.0571382739515681
1:69988381:70006973|-	ENSBTAG00000006471	c	exonic circRNA	1:69988382|70006973	ENSBTAG00000006471	exon	1	2	8	6	2		0.0514285538191929	0.0249568432904303	0.0103777501037775	0.0256476019492177	0.0919952557619796
1:69998413:70018352|-	ENSBTAG00000006471	c	exonic circRNA	1:69998414|70018352	ENSBTAG00000006471	exon	0	4	6	0	0		0	0	0	0.0495819663606865	0.0679658051432761
1:70004279:70006973|-	ENSBTAG00000006471	c	exonic circRNA	1:70004280|70006973	ENSBTAG00000006471	exon	0	9	6	7	0		0.0427239631227954	0	0	0.110721620221962	0.0683944648565658
1:70015565:70018352|-	ENSBTAG00000006471	c	exonic circRNA	1:70015566|70018352	ENSBTAG00000006471	exon	25	49	6	235	17		1.76329637928336	0.237537372297454	0.230438979877797	0.590884860685571	0.0683944648565658
1:70015565:70026077|-	ENSBTAG00000006471	c	exonic circRNA	1:70015566|70026077	ENSBTAG00000006471	exon	1	8	5	11	1		0.0911381749235757	0.0094553706505295	0.00927902013547369	0.0904791023808705	0.0575836934770518
1:70140068:70143336|-	ENSBTAG00000044172	c	exonic circRNA	1:70140069|70143336	ENSBTAG00000044172	exon	0	0	6	2	0		0.0153879167205166	0	0	0	0.0681857216039857
1:70141815:70146536|-	ENSBTAG00000044172	c	exonic circRNA	1:70141816|70146536	ENSBTAG00000044172	exon	3	31	77	32	1		0.225003799378956	0.0094553706505295	0.0281703067700971	0.393098464358161	0.882918757618548
1:70141815:70148137|-	ENSBTAG00000044172	c	exonic circRNA	1:70141816|70148137	ENSBTAG00000044172	exon	1	21	41	10	1		0.0756961810054105	0.0155014726399008	0.00957670944263551	0.264160107853539	0.468401488745995
1:70184967:70187140|+	ENSBTAG00000018025	c	exonic circRNA	1:70184968|70187140	ENSBTAG00000018025	exon	0	16	34	2	0		0.0176242509693338	0	0	0.194082400956957	0.391581813953332
1:70184967:70202532|+	ENSBTAG00000018025	c	exonic circRNA	1:70184968|70202532	ENSBTAG00000018025	exon	0	21	21	1	0		0.00878040214241812	0	0	0.270312711246002	0.241579791605076
1:70186872:70202532|+	ENSBTAG00000018025	c	exonic circRNA	1:70186873|70202532	ENSBTAG00000018025	exon	0	2	16	0	0		0	0	0	0.0256476019492177	0.18355067860254
1:70191721:70210259|+	ENSBTAG00000018025	c	exonic circRNA	1:70191722|70210259	ENSBTAG00000018025	exon	0	5	9	2	0		0.00933175408648513	0	0	0.0626589900300994	0.101948707714914
1:70210097:70222123|+	ENSBTAG00000018025	c	exonic circRNA	1:70210098|70222123	ENSBTAG00000018025	exon	0	0	6	0	0		0	0	0	0	0.0679658051432761
1:70237310:70258859|-	ENSBTAG00000032839	c	exonic circRNA	1:70237311|70258859	ENSBTAG00000032839,ENSBTAG00000054586,ENSBTAG00000042610	exon	1	2	5	2	0		0.0167197642637275	0	0.0102976006590464	0.020701790704896	0.0564952843816336
1:70241372:70258859|-	ENSBTAG00000032839	c	exonic circRNA	1:70241373|70258859	ENSBTAG00000032839,ENSBTAG00000054586,ENSBTAG00000042610	exon	52	43	6	105	5		0.832458297677772	0.0553807451130925	0.487023434995508	0.518634643387436	0.069043041030565
1:70258271:70274215|-	ENSBTAG00000032839	c	exonic circRNA	1:70258272|70274215	ENSBTAG00000032839	exon	3	7	8	8	0		0.0687475321681664	0	0.0270162799260511	0.0858336863571562	0.0919840825538502
1:70266631:70274215|-	ENSBTAG00000032839	c	exonic circRNA	1:70266632|70274215	ENSBTAG00000032839	exon	8	4	0	13	1		0.105328970608261	0.0175592625109745	0.0740089459115086	0.0490755209710786	0
1:70272788:70274215|-	ENSBTAG00000032839	c	exonic circRNA	1:70272789|70274215	ENSBTAG00000032839	exon	6	0	0	0	0		0	0	0.0519045281471874	0	0
1:70282479:70289666|-	ENSBTAG00000032839	c	exonic circRNA	1:70282480|70289666	ENSBTAG00000032839	exon	9	18	7	42	1		0.333171947120092	0.0175592625109745	0.0820207151015535	0.223662923371281	0.0792219960482739
1:70344958:70368012|-	ENSBTAG00000014874	c	exonic circRNA	1:70344959|70368012	ENSBTAG00000014874	exon	2	4	22	1	0		0.00759186152444579	0	0.0195766207945201	0.0463493926541137	0.250879080779946
1:70349125:70368012|-	ENSBTAG00000014874	c	exonic circRNA	1:70349126|70368012	ENSBTAG00000014874	exon	0	2	5	3	0		0.0250786226590657	0	0	0.0261540473388257	0.0564952843816336
1:70354151:70368012|-	ENSBTAG00000014874	c	exonic circRNA	1:70354152|70368012	ENSBTAG00000014874	exon	1	14	25	1	0		0.000827629586102444	0	0.00957670944263551	0.169894813850685	0.287022041730227
1:70663335:70670546|-	ENSBTAG00000032719	c	exonic circRNA	1:70663336|70670546	ENSBTAG00000032719	exon	1	22	4	27	2		0.213931469688576	0.0351185250219491	0.0100050025012506	0.274257780511183	0.0458820830465703
1:70943844:70951917|-	ENSBTAG00000007577	c	exonic circRNA	1:70943845|70951917	ENSBTAG00000007577	exon	3	8	3	4	0		0.0335327127515534	0	0.0278370604064211	0.103856521270891	0.0337685727149932
1:70949947:70960543|-	ENSBTAG00000007577	c	exonic circRNA	1:70949948|70960543	ENSBTAG00000007577	exon	13	9	5	20	1		0.157989197489955	0.0175592625109745	0.121313143175735	0.11122806561157	0.0571438605556328
1:70949947:70965982|-	ENSBTAG00000007577	c	exonic circRNA	1:70949948|70965982	ENSBTAG00000007577	exon	1	17	11	12	3		0.0933291441615622	0.0344122139409598	0.00865800865800866	0.206652979236762	0.126626734507617
1:70960475:70965982|-	ENSBTAG00000007577	c	exonic circRNA	1:70960476|70965982	ENSBTAG00000007577	exon	61	22	13	38	3		0.270453389555033	0.0283661119515885	0.582877469913496	0.266585840949897	0.150216352204901
1:71322309:71326219|+	ENSBTAG00000047856	c	exonic circRNA	1:71322310|71326219	ENSBTAG00000047856	exon	2	13	1	1	0		0.00803729303970423	0	0.0173160173160173	0.160810031972257	0.0116904372223521
1:71325573:71329949|+	ENSBTAG00000047856	c	exonic circRNA	1:71325574|71329949	ENSBTAG00000047856	exon	3	29	29	19	1		0.141677546192546	0.0175592625109745	0.0254602171833211	0.366809836976289	0.332261135206863
1:71325573:71332388|+	ENSBTAG00000047856	c	exonic circRNA	1:71325574|71332388	ENSBTAG00000047856	exon	1	7	0	3	1		0.023386998302745	0.0094553706505295	0.0100050025012506	0.0848207955779403	0
1:7133645:7135452|-	ENSBTAG00000020122	c	exonic circRNA	1:7133646|7135452	ENSBTAG00000020122	exon	23	2	3	4	0		0.0333489614083894	0	0.216792794887573	0.0261540473388257	0.0337685727149932
1:7133645:7149994|-	ENSBTAG00000020122	c	exonic circRNA	1:7133646|7149994	ENSBTAG00000020122	exon	14	31	11	18	5		0.147358194744494	0.0836807328127252	0.134608316415103	0.386945860965698	0.127495227142326
1:7133645:7152143|-	ENSBTAG00000020122	c	exonic circRNA	1:7133646|7152143	ENSBTAG00000020122	exon	1	11	0	6	0		0.0327932609022462	0	0.00927902013547369	0.135162430023039	0
1:7137904:7149994|-	ENSBTAG00000020122	c	exonic circRNA	1:7137905|7149994	ENSBTAG00000020122	exon	1	5	1	2	0		0.0170082490007654	0	0.00832015974706714	0.0616460992508835	0.0112561909049977
1:71379351:71387765|+	ENSBTAG00000032674	c	exonic circRNA	1:71379352|71387765	ENSBTAG00000032674	exon	1	17	2	3	0		0.0247236061078126	0	0.00832015974706714	0.197267802137727	0.0225123818099955
1:7145494:7149994|-	ENSBTAG00000020122	c	exonic circRNA	1:7145495|7149994	ENSBTAG00000020122	exon	36	28	9	49	0		0.397809178096216	0	0.332761803764451	0.336616375320675	0.103037116810333
1:7146795:7149994|-	ENSBTAG00000020122	c	exonic circRNA	1:7146796|7149994	ENSBTAG00000020122	exon	2	1	12	3	0		0.0168072717660844	0	0.0177737698121566	0.010350895352448	0.138537088190679
1:71514394:71534664|-	ENSBTAG00000020378	c	exonic circRNA	1:71514395|71534664	ENSBTAG00000020378,ENSBTAG00000045354	exon	4	3	0	10	0		0.0612705743548112	0	0.0376520786843391	0.0359984973016657	0
1:71520463:71534664|-	ENSBTAG00000020378	c	exonic circRNA	1:71520464|71534664	ENSBTAG00000020378,ENSBTAG00000045354	exon	1	8	1	1	0		0.0088121254846669	0	0.00869111767773336	0.100877170259122	0.0116904372223521
1:71525398:71534664|-	ENSBTAG00000020378	c	exonic circRNA	1:71525399|71534664	ENSBTAG00000020378	exon	4	12	6	1	1		0.00800384184408516	0.0175592625109745	0.0398369276619335	0.137334940424592	0.0681857216039857
1:71556246:71593136|-	ENSBTAG00000020378	c	exonic circRNA	1:71556247|71593136	ENSBTAG00000020378	exon	22	18	4	48	0		0.374892314169813	0	0.200772263843138	0.217763542673622	0.0452390934766358
1:71571651:71593136|-	ENSBTAG00000020378	c	exonic circRNA	1:71571652|71593136	ENSBTAG00000020378	exon	149	114	79	135	14		1.04655754711548	0.188975164506678	1.40565847956695	1.38720375965969	0.899142947733002
1:71587986:71593136|-	ENSBTAG00000020378	c	exonic circRNA	1:71587987|71593136	ENSBTAG00000020378	exon	76	19	10	12	2		0.0919893356575999	0.0351185250219491	0.705270245898669	0.225388309709105	0.11472196742862
1:71603137:71610845|-	ENSBTAG00000020378	c	exonic circRNA	1:71603138|71610845	ENSBTAG00000020378	exon	6	14	1	22	0		0.178612465287268	0	0.0561778560223211	0.167928353618132	0.0116904372223521
1:71603137:71635071|-	ENSBTAG00000020378	c	exonic circRNA	1:71603138|71635071	ENSBTAG00000020378	exon	2	10	16	3	0		0.0225428968836444	0	0.0203026031602971	0.118346387257445	0.183127605493315
1:71609384:71610845|-	ENSBTAG00000020378	c	exonic circRNA	1:71609385|71610845	ENSBTAG00000020378	exon	21	18	10	53	2		0.409085855378731	0.018910741301059	0.204650270981235	0.212058063344888	0.114507637571975
1:71609384:71635071|-	ENSBTAG00000020378	c	exonic circRNA	1:71609385|71635071	ENSBTAG00000020378	exon	0	6	1	4	0		0.0331042350255938	0	0	0.0621053721146879	0.0114705207616426
1:71609384:71688392|-	ENSBTAG00000020378	c	exonic circRNA	1:71609385|71688392	ENSBTAG00000020378	exon	0	0	8	2	0		0.01562915456415	0	0	0	0.0920008423660443
1:71610675:71619620|-	ENSBTAG00000020378	c	exonic circRNA	1:71610676|71619620	ENSBTAG00000020378	exon	3	7	1	1	0		0.00800384184408516	0	0.0280301576826338	0.0878001465897092	0.0116904372223521
1:71616678:71619620|-	ENSBTAG00000020378	c	exonic circRNA	1:71616679|71619620	ENSBTAG00000020378	exon	14	0	0	16	0		0.123467691403321	0	0.135263569050559	0	0
1:71616678:71654752|-	ENSBTAG00000020378	c	exonic circRNA	1:71616679|71654752	ENSBTAG00000020378	exon	0	4	2	0	0		0	0	0	0.0523080946776514	0.0229410415232852
1:71688227:71758951|-	ENSBTAG00000020378	c	exonic circRNA	1:71688228|71758951	ENSBTAG00000020378	exon	0	4	6	0	0		0	0	0	0.0523080946776514	0.0677514752866313
1:7189373:7190274|+	ENSBTAG00000000201	c	exonic circRNA	1:7189374|7190274	ENSBTAG00000000201	exon	1	47	7	12	1		0.098290520226897	0.0175592625109745	0.00865800865800866	0.574428534466464	0.0794363259049187
1:72108988:72111838|+	ENSBTAG00000006724	c	exonic circRNA	1:72108989|72111838	ENSBTAG00000006724	exon	3	20	4	4	0		0.0243991332905302	0	0.0273504792547921	0.244170812707252	0.0467617488894085
1:72213562:72223387|+	ENSBTAG00000003378	c	exonic circRNA	1:72213563|72223387	ENSBTAG00000003378	exon	3	52	21	56	5		0.453756664572832	0.0715885288339826	0.026330913056107	0.575846588049317	0.239831633127529
1:72222452:72258600|+	ENSBTAG00000003378	c	exonic circRNA	1:72222453|72258600	ENSBTAG00000003378	exon	11	38	18	18	1		0.131700249651372	0.0155014726399008	0.107574542263241	0.427001132649939	0.205425657446666
1:72281262:72290741|+	ENSBTAG00000054986	c	exonic circRNA	1:72281263|72290741	ENSBTAG00000054986	exon	1	14	3	12	1		0.0949878248061996	0.0094553706505295	0.00869111767773336	0.173633832946865	0.0344171488889924
1:72299743:72304021|+	ENSBTAG00000054986	c	exonic circRNA	1:72299744|72304021	ENSBTAG00000054986	exon	4	36	4	16	3		0.125157551373065	0.0344122139409598	0.035110195249461	0.437999990969405	0.0454534233332807
1:72302389:72305255|+	ENSBTAG00000054986	c	exonic circRNA	1:72302390|72305255	ENSBTAG00000054986	exon	12	56	17	24	1		0.187116257623779	0.0155014726399008	0.110773027225897	0.659602109056526	0.194823629319732
1:7272920:7277539|-	ENSBTAG00000001412	c	exonic circRNA	1:7272921|7277539	ENSBTAG00000001412	exon	8	14	20	43	4		0.344107483605764	0.0580175784413056	0.0759890946186622	0.178832866885991	0.228146782509241
1:73833952:73849201|-	ENSBTAG00000019514	c	exonic circRNA	1:73833953|73849201	ENSBTAG00000019514	exon	0	9	4	1	0		0.000827629586102444	0	0	0.106029031672444	0.0465418324286989
1:73847674:73851901|-	ENSBTAG00000019514	c	exonic circRNA	1:73847675|73851901	ENSBTAG00000019514	exon	1	2	6	7	0		0.0427084849008448	0	0.00869111767773336	0.0259008246440217	0.0684056380646952
1:74168649:74175616|-	ENSBTAG00000035844	c	exonic circRNA	1:74168650|74175616	ENSBTAG00000035844	exon	29	28	48	1	0		0.00800384184408516	0	0.269203192332355	0.360838986152676	0.555862991615873
1:75052272:75088692|+	ENSBTAG00000012413	c	exonic circRNA	1:75052273|75088692	ENSBTAG00000012413	exon	0	5	0	145	15		1.12212978014594	0.216696108749172	0	0.0626589900300994	0
1:75259917:75260116|+	ENSBTAG00000012413	c	exonic circRNA	1:75259918|75260116	ENSBTAG00000012413	exon	0	0	0	17	4		0.104526487065178	0.0681792601728244	0	0	0
1:75929760:75942519|-	ENSBTAG00000006945	c	exonic circRNA	1:75929761|75942519	ENSBTAG00000006945	exon	5	19	11	15	4		0.116950493238957	0.037821482602118	0.0469782097782322	0.233819917354804	0.125972571729553
1:75956108:75971328|-	ENSBTAG00000006945	c	exonic circRNA	1:75956109|75971328	ENSBTAG00000006945	exon	0	28	17	0	0		0	0	0	0.344035092187158	0.19349854395141
1:75967006:75971328|-	ENSBTAG00000006945	c	exonic circRNA	1:75967007|75971328	ENSBTAG00000006945	exon	1	38	12	18	0		0.143354406910432	0	0.0100050025012506	0.446337253563497	0.136800102921261
1:76603427:76608871|-	ENSBTAG00000013205	c	exonic circRNA	1:76603428|76608871	ENSBTAG00000013205	exon	0	7	1	179	7		1.37432310794238	0.0904992701350416	0	0.0826011126505834	0.0114705207616426
1:76603427:76621894|-	ENSBTAG00000013205	c	exonic circRNA	1:76603428|76621894	ENSBTAG00000013205	exon	0	0	0	24	0		0.164184045607448	0	0	0	0
1:77262553:77265091|+	ENSBTAG00000021025	c	exonic circRNA	1:77262554|77265091	ENSBTAG00000021025	exon	0	12	2	5	0		0.0262509388727442	0	0	0.149699468535397	0.0229466281273499
1:77262553:77282499|+	ENSBTAG00000021025	c	exonic circRNA	1:77262554|77282499	ENSBTAG00000021025	exon	1	5	0	1	0		0.00790763877906057	0	0.00957670944263551	0.0643722275678483	0
1:77580367:77581251|-	ENSBTAG00000015460	c	exonic circRNA	1:77580368|77581251	ENSBTAG00000015460	exon	25	0	1	1	0		0.00779605519607079	0	0.225565856764269	0	0.0112561909049977
1:78737307:78737997|-	ENSBTAG00000044001	c	exonic circRNA	1:78737308|78737997	ENSBTAG00000044001	exon	7	27	9	42	6		0.304505060887971	0.0891477913449572	0.0673466112562656	0.330004499064408	0.103245860062913
1:78952729:78952930|-	ENSBTAG00000044001	c	exonic circRNA	1:78952730|78952930	ENSBTAG00000044001	exon	22	8	0	32	4		0.243185625118316	0.0540292663230081	0.211329721305975	0.103603298576087	0
1:78952729:79012194|-	ENSBTAG00000044001	c	exonic circRNA	1:78952730|79012194	ENSBTAG00000044001	exon	70	10	21	106	12		0.842183186930025	0.170064423205619	0.662344827353143	0.121578960964018	0.24264026768017
1:80509098:80528299|-	ENSBTAG00000005122	c	exonic circRNA	1:80509099|80528299	ENSBTAG00000005122	exon	0	0	0	5	0		0.0431254504137576	0	0	0	0
1:80516676:80519013|-	ENSBTAG00000005122	c	exonic circRNA	1:80516677|80519013	ENSBTAG00000005122	exon	0	0	0	32	4		0.255981560320731	0.0499136865808606	0	0	0
1:80516676:80523571|-	ENSBTAG00000005122	c	exonic circRNA	1:80516677|80523571	ENSBTAG00000005122	exon	0	0	0	66	5		0.500034195174159	0.0796924206944277	0	0	0
1:80518928:80523571|-	ENSBTAG00000005122	c	exonic circRNA	1:80518929|80523571	ENSBTAG00000005122	exon	0	0	0	13	1		0.104071087883489	0.0094553706505295	0	0	0
1:80522152:80528299|-	ENSBTAG00000005122	c	exonic circRNA	1:80522153|80528299	ENSBTAG00000005122	exon	0	0	0	59	2		0.443874212635846	0.0249568432904303	0	0	0
1:80647026:80649807|-	ENSBTAG00000003151	c	exonic circRNA	1:80647027|80649807	ENSBTAG00000003151	exon	1	4	3	10	3		0.0723981541180981	0.0404583159303311	0.00832015974706714	0.0414035814097919	0.0341972324282829
1:80668346:80678930|+	ENSBTAG00000003143	c	exonic circRNA	1:80668347|80678930	ENSBTAG00000003143	exon	1	4	22	4	1		0.0322339322593784	0.0155014726399008	0.00899280575539568	0.0493287436658825	0.250016174749302
1:81609365:81619040|-	ENSBTAG00000001749	c	exonic circRNA	1:81609366|81619040	ENSBTAG00000001749	exon	0	4	4	0	0		0	0	0	0.0493287436658825	0.0458820830465703
1:81719254:81720041|-	ENSBTAG00000017103	c	exonic circRNA	1:81719255|81720041	ENSBTAG00000017103	exon	0	0	0	14	0		0.106478796036197	0	0	0	0
1:81719254:81723373|-	ENSBTAG00000017103	c	exonic circRNA	1:81719255|81723373	ENSBTAG00000017103	exon	0	0	2	71	6		0.555777739535284	0.0910783135921809	0	0	0.0225123818099955
1:81735099:81740546|-	ENSBTAG00000017103	c	exonic circRNA	1:81735100|81740546	ENSBTAG00000017103	exon	1	0	0	31	2		0.247949159494154	0.0330607351508753	0.0100050025012506	0	0
1:81735099:81746111|-	ENSBTAG00000017103	c	exonic circRNA	1:81735100|81746111	ENSBTAG00000017103	exon	0	0	0	47	5		0.346697124129625	0.0695307389629089	0	0	0
1:81735099:81865382|-	ENSBTAG00000017103	c	exonic circRNA	1:81735100|81865382	ENSBTAG00000017103	exon	1	5	0	9	2		0.0733044094528572	0.018910741301059	0.0101276078590237	0.0643722275678483	0
1:81735848:81737827|-	ENSBTAG00000017103	c	exonic circRNA	1:81735849|81737827	ENSBTAG00000017103	exon	0	9	1	81	10		0.62537586502517	0.136876420430894	0	0.111481288306374	0.0112561909049977
1:81745927:81757346|-	ENSBTAG00000017103	c	exonic circRNA	1:81745928|81757346	ENSBTAG00000017103	exon	1	2	0	15	0		0.112304355513944	0	0.00899280575539568	0.0261540473388257	0
1:81745927:81865382|-	ENSBTAG00000017103	c	exonic circRNA	1:81745928|81865382	ENSBTAG00000017103	exon	1	25	12	43	2		0.314898432098039	0.027014633161504	0.00899280575539568	0.301824670167151	0.138108428477389
1:81756786:81757346|-	ENSBTAG00000017103	c	exonic circRNA	1:81756787|81757346	ENSBTAG00000017103	exon	0	24	4	68	3		0.526253186435895	0.0283661119515885	0	0.294006001762742	0.0458932562546997
1:81756786:81865382|-	ENSBTAG00000017103	c	exonic circRNA	1:81756787|81865382	ENSBTAG00000017103	exon	0	9	3	19	0		0.146642061399362	0	0	0.1166803222455	0.0348513952063468
1:81893939:81907815|+	ENSBTAG00000019625	c	exonic circRNA	1:81893940|81907815	ENSBTAG00000019625	exon	0	0	0	18	0		0.138576681744684	0	0	0	0
1:82189007:82197478|-	ENSBTAG00000005209	c	exonic circRNA	1:82189008|82197478	ENSBTAG00000005209	exon	0	10	7	5	1		0.0256705646492701	0.0094553706505295	0	0.113653798707927	0.0800849020789179
1:82189007:82205613|-	ENSBTAG00000005209	c	exonic circRNA	1:82189008|82205613	ENSBTAG00000005209	exon	0	13	8	6	0		0.0276162104033519	0	0	0.16524939782697	0.09177533930127
1:82251695:82266369|-	ENSBTAG00000005209	c	exonic circRNA	1:82251696|82266369	ENSBTAG00000005209	exon	7	68	50	24	2		0.177768958812495	0.027014633161504	0.0649793168983241	0.823885788630084	0.57275251771652
1:82290158:82306485|-	ENSBTAG00000005209	c	exonic circRNA	1:82290159|82306485	ENSBTAG00000005209	exon	2	10	2	14	0		0.10592159032233	0	0.0181653042688465	0.119106055341857	0.0227267116666403
1:82306433:82314275|-	ENSBTAG00000005209	c	exonic circRNA	1:82306434|82314275	ENSBTAG00000005209	exon	7	20	16	15	0		0.119299901661337	0	0.0647621799244219	0.253809212501091	0.184644674302023
1:82306433:82320816|-	ENSBTAG00000005209	c	exonic circRNA	1:82306434|82320816	ENSBTAG00000005209	exon	1	15	4	6	1		0.0497416997859019	0.0155014726399008	0.00899280575539568	0.176566011432831	0.0452390934766358
1:82344001:82348447|-	ENSBTAG00000005209	c	exonic circRNA	1:82344002|82348447	ENSBTAG00000005209	exon	1	7	8	9	0		0.0763403674874637	0	0.0102976006590464	0.0831075580401914	0.0913466795879804
1:82974164:82975230|-	ENSBTAG00000020106	c	exonic circRNA	1:82974165|82975230	ENSBTAG00000020106	exon	3	6	6	11	2		0.0918031931644818	0.0249568432904303	0.0274792592662456	0.0675576287486176	0.0694828739519841
1:83281284:83284800|+	ENSBTAG00000014460	c	exonic circRNA	1:83281285|83284800	ENSBTAG00000014460	exon	142	221	82	178	16		1.36246213983198	0.256509256970408	1.32582721208474	2.5977766717008	0.938128062860312
1:83364059:83377367|-	ENSBTAG00000014451	c	exonic circRNA	1:83364060|83377367	ENSBTAG00000014451	exon	0	5	1	0	0		0	0	0	0.0616460992508835	0.0114705207616426
1:83377205:83395999|-	ENSBTAG00000014451	c	exonic circRNA	1:83377206|83395999	ENSBTAG00000014451	exon	0	3	6	2	0		0.0149510353591986	0	0	0.0387246256186306	0.0688287111739202
1:83387012:83395999|-	ENSBTAG00000014451	c	exonic circRNA	1:83387013|83395999	ENSBTAG00000014451	exon	0	15	1	2	0		0.0166081806807377	0	0	0.173080215031454	0.0112561909049977
1:83455361:83475849|-	ENSBTAG00000017450	c	exonic circRNA	1:83455362|83475849	ENSBTAG00000017450	exon	3	28	18	19	1		0.139655274634738	0.0175592625109745	0.0295342358535211	0.328691213064585	0.204765908064537
1:83455361:83477608|-	ENSBTAG00000017450	c	exonic circRNA	1:83455362|83477608	ENSBTAG00000017450	exon	0	8	8	0	1		0	0.0175592625109745	0	0.0981510419421572	0.0919840825538502
1:83472360:83475849|-	ENSBTAG00000017450	c	exonic circRNA	1:83472361|83475849	ENSBTAG00000017450	exon	2	10	10	4	0		0.0331178748785758	0	0.0193705558591732	0.115873481635284	0.1149307106812
1:83472360:83477608|-	ENSBTAG00000017450	c	exonic circRNA	1:83472361|83477608	ENSBTAG00000017450	exon	27	28	54	15	1		0.113593730382373	0.0155014726399008	0.253040059486012	0.328184767674977	0.617128705162512
1:83884219:83885621|+	ENSBTAG00000010394	c	exonic circRNA	1:83884220|83885621	ENSBTAG00000010394	exon	13	29	3	80	9		0.578519153655388	0.125617795156991	0.126856808896363	0.352925972696661	0.034637065349702
1:83965153:83968382|+	ENSBTAG00000006548	c	exonic circRNA	1:83965154|83968382	ENSBTAG00000006548	exon	9	6	0	12	0		0.0986035028287964	0	0.0814403733821641	0.0774492512372612	0
1:83990346:84002795|+	ENSBTAG00000006548	c	exonic circRNA	1:83990347|84002795	ENSBTAG00000006548	exon	0	4	0	11	1		0.0875652869140019	0.0094553706505295	0	0.0512952038984355	0
1:84059132:84063036|+	ENSBTAG00000012797	c	exonic circRNA	1:84059133|84063036	ENSBTAG00000012797	exon	53	12	12	13	2		0.106338258807479	0.018910741301059	0.497844855842819	0.150205913925005	0.136800102921261
1:84059132:84073352|+	ENSBTAG00000012797	c	exonic circRNA	1:84059133|84073352	ENSBTAG00000012797	exon	0	17	0	0	0		0	0	0	0.211598790481084	0
1:84140619:84144028|-	ENSBTAG00000000290	c	exonic circRNA	1:84140620|84144028	ENSBTAG00000000290	exon	3	5	2	8	0		0.0651998809375314	0	0.0302520602054595	0.0544806050792048	0.0225123818099955
1:84140619:84161392|-	ENSBTAG00000000290	c	exonic circRNA	1:84140620|84161392	ENSBTAG00000000290	exon	1	8	10	3	0		0.0235995452126161	0	0.0103777501037775	0.101130392953926	0.114507637571975
1:84140619:84180412|-	ENSBTAG00000000290	c	exonic circRNA	1:84140620|84180412	ENSBTAG00000000290	exon	2	2	4	2	0		0.0164117632794433	0	0.0173822353554667	0.0256476019492177	0.045024763619991
1:84153743:84161392|-	ENSBTAG00000000290	c	exonic circRNA	1:84153744|84161392	ENSBTAG00000000290	exon	13	43	18	31	2		0.211116698530845	0.0310029452798016	0.120496281346967	0.522820786547346	0.20649730672989
1:84153743:84164710|-	ENSBTAG00000000290	c	exonic circRNA	1:84153744|84164710	ENSBTAG00000000290	exon	2	9	2	7	0		0.0568169872373427	0	0.0186593615770588	0.109261605379017	0.0231609579839947
1:86074816:86076580|-	ENSBTAG00000016457	c	exonic circRNA	1:86074817|86076580	ENSBTAG00000016457	exon	0	6	2	1	0		0.00883314194859111	0	0	0.0782089193216731	0.0225123818099955
1:86075606:86076580|-	ENSBTAG00000016457	c	exonic circRNA	1:86075607|86076580	ENSBTAG00000016457	exon	29	30	19	25	0		0.188630885967609	0	0.279341420340458	0.355604928487822	0.217973414095597
1:86327132:86329042|+	ENSBTAG00000001969	c	exonic circRNA	1:86327133|86329042	ENSBTAG00000001969	exon	0	7	5	0	0		0	0	0	0.0848207955779403	0.0573526038082129
1:86345951:86364409|+	ENSBTAG00000001969	c	exonic circRNA	1:86345952|86364409	ENSBTAG00000001969	exon	0	3	46	0	0		0	0	0	0.0392310710082385	0.527513424239884
1:87103150:87185325|+	ENSBTAG00000013219	c	exonic circRNA	1:87103151|87185325	ENSBTAG00000013219	exon	0	5	0	0	0		0	0	0	0.0544806050792048	0
1:87315545:87327101|+	ENSBTAG00000013219	c	exonic circRNA	1:87315546|87327101	ENSBTAG00000013219	exon	0	7	3	0	0		0	0	0	0.0878001465897092	0.0350713116670563
1:87380532:87382821|-	ENSBTAG00000005946	c	exonic circRNA	1:87380533|87382821	ENSBTAG00000005946	exon	22	5	0	0	1		0	0.0175592625109745	0.203814694142615	0.0591731936287226	0
1:87380532:87385305|-	ENSBTAG00000005946	c	exonic circRNA	1:87380533|87385305	ENSBTAG00000005946	exon	319	133	46	22	0		0.17541717366272	0	2.98166391897683	1.61925111815086	0.530096555727752
1:87380532:87392810|-	ENSBTAG00000005946	c	exonic circRNA	1:87380533|87392810	ENSBTAG00000005946	exon	34	3	0	3	0		0.010435661314623	0	0.326502325110227	0.0387246256186306	0
1:87380532:87402419|-	ENSBTAG00000005946	c	exonic circRNA	1:87380533|87402419	ENSBTAG00000005946	exon	22	2	6	2	0		0.0160742155023855	0	0.21730971505612	0.0261540473388257	0.0688342977779849
1:87382654:87385305|-	ENSBTAG00000005946	c	exonic circRNA	1:87382655|87385305	ENSBTAG00000005946	exon	101	73	65	11	0		0.0917596734343429	0	0.956061834513934	0.886097654596455	0.746360917574255
1:87418368:87419727|-	ENSBTAG00000005946	c	exonic circRNA	1:87418369|87419727	ENSBTAG00000005946	exon	4	16	1	3	0		0.0245368359237225	0	0.0349814152380075	0.202007563213048	0.0116904372223521
1:87431630:87457859|-	ENSBTAG00000005946	c	exonic circRNA	1:87431631|87457859	ENSBTAG00000005946	exon	51	33	20	7	1		0.0557041937883738	0.0094553706505295	0.477551461044802	0.416332482011097	0.230966590270012
1:87542302:87543080|-	ENSBTAG00000002460	c	exonic circRNA	1:87542303|87543080	ENSBTAG00000002460	exon	4	15	5	4	3		0.0335357315924795	0.0404583159303311	0.0374820858843163	0.178785694360188	0.0569295306989879
1:87544501:87555723|-	ENSBTAG00000002460	c	exonic circRNA	1:87544502|87555723	ENSBTAG00000002460	exon	0	0	4	0	0		0	0	0	0	0.045024763619991
1:87704107:87705655|+	ENSBTAG00000002767	c	exonic circRNA	1:87704108|87705655	ENSBTAG00000002767	exon	1	19	1	8	1		0.0677243026909745	0.0155014726399008	0.00927902013547369	0.230840566343035	0.0112561909049977
1:87733588:87742817|-	ENSBTAG00000010485	c	exonic circRNA	1:87733589|87742817	ENSBTAG00000010485	exon	3	8	17	15	1		0.114436954603803	0.0175592625109745	0.0281515199159341	0.0932052306978354	0.193075470842185
1:87758136:87759972|-	ENSBTAG00000010485	c	exonic circRNA	1:87758137|87759972	ENSBTAG00000010485	exon	2	27	0	11	0		0.0842451317719869	0	0.0179856115107914	0.34624262631444	0
1:87880634:87908418|-	ENSBTAG00000009232	c	exonic circRNA	1:87880635|87908418	ENSBTAG00000009232	exon	1	4	0	0	0		0	0	0.00899280575539568	0.0414035814097919	0
1:87898553:87908418|-	ENSBTAG00000009232	c	exonic circRNA	1:87898554|87908418	ENSBTAG00000009232	exon	10	53	11	38	4		0.282433672874526	0.0519714764519343	0.0924648540912136	0.640154283025575	0.125769415081038
1:87907285:87908418|-	ENSBTAG00000009232	c	exonic circRNA	1:87907286|87908418	ENSBTAG00000009232	exon	1	5	0	4	0		0.0336002113152553	0	0.00927902013547369	0.0653851183470642	0
1:90165297:90182697|+	ENSBTAG00000021910	c	exonic circRNA	1:90165298|90182697	ENSBTAG00000021910	exon	1	12	7	12	0		0.0897322023145279	0	0.0100050025012506	0.139301400657145	0.079661828969693
1:90174605:90182697|+	ENSBTAG00000021910	c	exonic circRNA	1:90174606|90182697	ENSBTAG00000021910	exon	1	19	7	21	1		0.175551864230983	0.0094553706505295	0.00869111767773336	0.229574452869015	0.0798761588263378
1:90176967:90200027|+	ENSBTAG00000021910	c	exonic circRNA	1:90176968|90200027	ENSBTAG00000021910	exon	0	7	1	9	0		0.07093061678452	0	0	0.0897666068222621	0.0116904372223521
1:92118600:92137684|-	ENSBTAG00000048493	c	exonic circRNA	1:92118601|92137684	ENSBTAG00000048493	exon	0	7	2	5	0		0.0417271639679651	0	0	0.0883065919793171	0.0231609579839947
1:92277990:92278492|-	ENSBTAG00000048493	c	exonic circRNA	1:92277991|92278492	ENSBTAG00000048493	exon	0	9	3	4	0		0.0249395087052151	0	0	0.106282254367248	0.0344115622849277
1:94345347:94345963|+	ENSBTAG00000031802	c	exonic circRNA	1:94345348|94345963	ENSBTAG00000031802	exon	0	0	12	1	0		0.00803729303970423	0	0	0	0.136580186460551
1:94527866:94559363|+	ENSBTAG00000031802	c	exonic circRNA	1:94527867|94559363	ENSBTAG00000031802	exon	0	1	9	0	0		0	0	0	0.010350895352448	0.104339855762396
1:9455337:9468029|+	ENSBTAG00000000648	c	exonic circRNA	1:9455338|9468029	ENSBTAG00000000648	exon	0	16	0	12	2		0.0988183151458138	0.027014633161504	0	0.200488227044224	0
1:9455337:9478133|+	ENSBTAG00000000648	c	exonic circRNA	1:9455338|9478133	ENSBTAG00000000648	exon	0	5	0	3	0		0.0251921654218614	0	0	0.0544806050792048	0
1:95172828:95173417|-	ENSBTAG00000019376	c	exonic circRNA	1:95172829|95173417	ENSBTAG00000019376	exon	17	77	15	84	7		0.653478003475023	0.0903720025111917	0.161071343416461	0.931434156471352	0.172074571236833
1:95202713:95219309|-	ENSBTAG00000019376	c	exonic circRNA	1:95202714|95219309	ENSBTAG00000019376	exon	0	22	2	18	1		0.144421869139594	0.0175592625109745	0	0.274257780511183	0.0225123818099955
1:95202713:95227571|-	ENSBTAG00000019376	c	exonic circRNA	1:95202714|95227571	ENSBTAG00000019376	exon	0	34	9	59	8		0.426541048860251	0.10998905489324	0	0.43067561915453	0.103685692984332
1:95270810:95275212|-	ENSBTAG00000019376	c	exonic circRNA	1:95270811|95275212	ENSBTAG00000019376	exon	2	3	1	36	1		0.25883451490547	0.0175592625109745	0.0193802527934697	0.0384714029238266	0.0112561909049977
1:95780525:95787266|+	ENSBTAG00000017490	c	exonic circRNA	1:95780526|95787266	ENSBTAG00000017490	exon	0	7	1	3	0		0.0239153224672309	0	0	0.0833607807349953	0.0114705207616426
1:95791447:95806205|+	ENSBTAG00000017490	c	exonic circRNA	1:95791448|95806205	ENSBTAG00000017490	exon	2	6	1	3	0		0.0172526330591394	0	0.0205053579628012	0.0719969946033315	0.0112561909049977
1:95801397:95815146|+	ENSBTAG00000017490	c	exonic circRNA	1:95801398|95815146	ENSBTAG00000017490	exon	0	32	0	2	0		0.0155458913378997	0	0	0.379479971573412	0
1:95801397:95827694|+	ENSBTAG00000017490	c	exonic circRNA	1:95801398|95827694	ENSBTAG00000017490	exon	0	8	0	0	0		0	0	0	0.0934584533926393	0
1:95824090:95837654|+	ENSBTAG00000017490	c	exonic circRNA	1:95824091|95837654	ENSBTAG00000017490	exon	0	7	0	24	0		0.172889295331194	0	0	0.0880533692845131	0
1:95834634:95854513|+	ENSBTAG00000017490	c	exonic circRNA	1:95834635|95854513	ENSBTAG00000017490	exon	0	2	1	16	1		0.115489752892751	0.0155014726399008	0	0.0261540473388257	0.0112561909049977
1:96409383:96415233|+	ENSBTAG00000011742	c	exonic circRNA	1:96409384|96415233	ENSBTAG00000011742	exon	2	16	3	0	0		0	0	0.0202552157180474	0.191356272639993	0.0346314787456373
1:96461059:96464679|+	ENSBTAG00000005386	c	exonic circRNA	1:96461060|96464679	ENSBTAG00000005386	exon	0	0	0	102	4		0.785368422615097	0.045925374462563	0	0	0
1:96461059:96476786|+	ENSBTAG00000005386	c	exonic circRNA	1:96461060|96476786	ENSBTAG00000005386	exon	0	0	0	21	0		0.173290879206297	0	0	0	0
1:96471161:96476786|+	ENSBTAG00000005386	c	exonic circRNA	1:96471162|96476786	ENSBTAG00000005386	exon	0	0	0	36	1		0.281162953391408	0.0094553706505295	0	0	0
1:97101728:97110082|-	ENSBTAG00000001403	c	exonic circRNA	1:97101729|97110082	ENSBTAG00000001403	exon	0	16	11	3	1		0.0251207851128573	0.0175592625109745	0	0.20568726098335	0.124675419381555
1:97198717:97204380|+	ENSBTAG00000013938	c	exonic circRNA	1:97198718|97204380	ENSBTAG00000013938	exon	6	9	2	7	1		0.0573864407144845	0.0155014726399008	0.0532906439907698	0.106282254367248	0.0227267116666403
1:97203056:97204380|+	ENSBTAG00000013938	c	exonic circRNA	1:97203057|97204380	ENSBTAG00000013938	exon	8	12	4	32	2		0.246873309703995	0.027014633161504	0.0754073697105374	0.14202752897411	0.0456677531899255
1:97203056:97224868|+	ENSBTAG00000013938	c	exonic circRNA	1:97203057|97224868	ENSBTAG00000013938	exon	3	6	6	5	1		0.0407366994834137	0.0175592625109745	0.0276798360145132	0.0747231229202963	0.068180134999921
1:97203056:97231235|+	ENSBTAG00000013938	c	exonic circRNA	1:97203057|97231235	ENSBTAG00000013938	exon	0	26	10	14	2		0.0953450394201207	0.0249568432904303	0	0.318640712932744	0.115596046667393
1:97222402:97224868|+	ENSBTAG00000013938	c	exonic circRNA	1:97222403|97224868	ENSBTAG00000013938	exon	2	7	3	4	0		0.0316486257938962	0	0.0175110153669202	0.0848207955779403	0.0344115622849277
1:97222402:97231235|+	ENSBTAG00000013938	c	exonic circRNA	1:97222403|97231235	ENSBTAG00000013938	exon	251	166	47	266	17		1.98049526774853	0.241652952039602	2.33281256156053	2.01776681541723	0.536576037141852
1:97224769:97231235|+	ENSBTAG00000013938	c	exonic circRNA	1:97224770|97231235	ENSBTAG00000013938	exon	28	16	19	34	1		0.276147735700965	0.0094553706505295	0.263007947713009	0.197061751968726	0.216456345286889
1:97246600:97266017|+	ENSBTAG00000013938	c	exonic circRNA	1:97246601|97266017	ENSBTAG00000045411,ENSBTAG00000013938	exon	1	4	9	7	0		0.0556800603727742	0	0.00899280575539568	0.0493287436658825	0.102822786953688
1:97395488:97412739|-	ENSBTAG00000039442	c	exonic circRNA	1:97395489|97412739	ENSBTAG00000039442	exon	0	12	6	2	1		0.00933175408648513	0.0155014726399008	0	0.126683649851537	0.0688287111739202
1:97405428:97412739|-	ENSBTAG00000039442	c	exonic circRNA	1:97405429|97412739	ENSBTAG00000039442	exon	4	17	9	20	2		0.153431181667877	0.018910741301059	0.038104626543297	0.19378200573635	0.102817200349623
1:97573886:97578695|+	ENSBTAG00000006409	c	exonic circRNA	1:97573887|97578695	ENSBTAG00000006409	exon	1	31	6	10	1		0.0818696560800244	0.0094553706505295	0.0088198976891868	0.383012940500592	0.0694828739519841
1:99407572:99422798|+	ENSBTAG00000018727	c	exonic circRNA	1:99407573|99422798	ENSBTAG00000018727	exon	1	2	0	15	1		0.0993561390743801	0.0094553706505295	0.0100050025012506	0.0234279190218608	0
1:99760957:99788452|+	ENSBTAG00000031709	c	exonic circRNA	1:99760958|99788452	ENSBTAG00000031709	exon	0	7	0	0	0		0	0	0	0.0724562674671359	0
1:99863699:99883472|+	ENSBTAG00000031618	c	exonic circRNA	1:99863700|99883472	ENSBTAG00000031618	exon	0	7	0	0	0		0	0	0	0.0848207955779403	0
1:99940575:99952448|+	ENSBTAG00000031618	c	exonic circRNA	1:99940576|99952448	ENSBTAG00000031618	exon	0	4	1	0	0		0	0	0	0.0512952038984355	0.0114705207616426
10:100125353:100134060|+	ENSBTAG00000030456	c	exonic circRNA	10:100125354|100134060	ENSBTAG00000030456	exon	39	47	94	92	2		0.640912494043314	0.018910741301059	0.362324073232847	0.603850179237591	1.07576872539596
10:100133932:100149042|+	ENSBTAG00000030456	c	exonic circRNA	10:100133933|100149042	ENSBTAG00000030456	exon	1	47	35	4	4		0.0317328577087423	0.0499136865808606	0.00927902013547369	0.535562391270423	0.397638222258207
10:100144291:100149042|+	ENSBTAG00000030456	c	exonic circRNA	10:100144292|100149042	ENSBTAG00000030456	exon	2	17	2	2	1		0.0166081806807377	0.0155014726399008	0.0185580402709474	0.192321990893405	0.0225123818099955
10:100242504:100242882|-	ENSBTAG00000018596	c	exonic circRNA	10:100242505|100242882	ENSBTAG00000018596	exon	4	50	8	4	0		0.0328236510169224	0	0.0352389752609144	0.613600284148824	0.0915498362364958
10:1002479:1006011|-	ENSBTAG00000000767	c	exonic circRNA	10:1002480|1006011	ENSBTAG00000000767	exon	4	17	2	4	0		0.0319167977284162	0	0.0364333791168822	0.208619439469315	0.0225123818099955
10:100263972:100270938|+	ENSBTAG00000030453	c	exonic circRNA	10:100263973|100270938	ENSBTAG00000030453	exon	3	15	15	3	0		0.0244252523407327	0	0.0296778534525161	0.184491173688921	0.171437168270963
10:100267006:100270938|+	ENSBTAG00000030453	c	exonic circRNA	10:100267007|100270938	ENSBTAG00000030453	exon	0	16	10	8	0		0.0669068354147049	0	0	0.194588846346565	0.114067804650556
10:100269334:100270938|+	ENSBTAG00000030453	c	exonic circRNA	10:100269335|100270938	ENSBTAG00000030453	exon	0	6	0	4	0		0.0320195178981733	0	0	0.0648315004316528	0
10:100296720:100297966|+	ENSBTAG00000030453	c	exonic circRNA	10:100296721|100297966	ENSBTAG00000030453	exon	0	5	0	1	1		0.00878040214241812	0.0175592625109745	0	0.0653851183470642	0
10:100307443:100316965|-	ENSBTAG00000009994	c	exonic circRNA	10:100307444|100316965	ENSBTAG00000009994	exon	0	12	1	2	0		0.0168507758007185	0	0	0.144247211901467	0.0114705207616426
10:100334116:100343371|-	ENSBTAG00000009994	c	exonic circRNA	10:100334117|100343371	ENSBTAG00000009994	exon	0	21	25	7	0		0.0507851010095569	0	0	0.251795579742735	0.287258718003131
10:100342335:100343371|-	ENSBTAG00000009994	c	exonic circRNA	10:100342336|100343371	ENSBTAG00000009994	exon	0	8	12	3	0		0.0237841773077897	0	0	0.0981510419421572	0.136591359668681
10:100342335:100346796|-	ENSBTAG00000009994	c	exonic circRNA	10:100342336|100346796	ENSBTAG00000009994	exon	0	3	5	0	0		0	0	0	0.0365049426912737	0.0571382739515681
10:100342335:100381292|-	ENSBTAG00000009994	c	exonic circRNA	10:100342336|100381292	ENSBTAG00000009994	exon	0	3	10	2	0		0.00165525917220489	0	0	0.0337788143743088	0.11429330771533
10:100345733:100365495|-	ENSBTAG00000009994	c	exonic circRNA	10:100345734|100365495	ENSBTAG00000009994	exon	0	7	1	1	0		0.00850412450038268	0	0	0.0749291730892968	0.0114705207616426
10:100348942:100361665|-	ENSBTAG00000009994	c	exonic circRNA	10:100348943|100361665	ENSBTAG00000009994	exon	0	11	19	2	0		0.0151837230488916	0	0	0.132436301706074	0.218638750081791
10:100348942:100365495|-	ENSBTAG00000009994	c	exonic circRNA	10:100348943|100365495	ENSBTAG00000009994	exon	2	21	14	4	0		0.0332056544831508	0	0.0180754578898189	0.25325559458568	0.161055056604739
10:100361523:100384844|-	ENSBTAG00000009994	c	exonic circRNA	10:100361524|100384844	ENSBTAG00000009994	exon	0	13	6	1	0		0.00779605519607079	0	0	0.156370666117543	0.068180134999921
10:100413699:100436119|-	ENSBTAG00000009994	c	exonic circRNA	10:100413700|100436119	ENSBTAG00000009994	exon	0	14	3	1	0		0.00803729303970423	0	0	0.161016082141257	0.0344171488889924
10:100519938:100529647|+	ENSBTAG00000030432	c	exonic circRNA	10:100519939|100529647	ENSBTAG00000030432	exon	0	0	5	4	1		0.0321540720186374	0.0094553706505295	0	0	0.0571382739515681
10:100521366:100529647|+	ENSBTAG00000030432	c	exonic circRNA	10:100521367|100529647	ENSBTAG00000030432	exon	0	9	6	2	0		0.0172845266428008	0	0	0.111734511001178	0.0692685440953393
10:100529561:100543867|+	ENSBTAG00000030432	c	exonic circRNA	10:100529562|100543867	ENSBTAG00000030432	exon	0	7	2	1	0		0.00779605519607079	0	0	0.0848207955779403	0.0231609579839947
10:10075612:10105239|-	ENSBTAG00000002110	c	exonic circRNA	10:10075613|10105239	ENSBTAG00000002110	exon	0	0	1	13	2		0.106956022330172	0.0351185250219491	0	0	0.0114705207616426
10:10075612:10133104|-	ENSBTAG00000002110	c	exonic circRNA	10:10075613|10133104	ENSBTAG00000002110	exon	0	0	0	26	0		0.205578459734448	0	0	0	0
10:100961026:101090112|-	ENSBTAG00000046684	c	exonic circRNA	10:100961027|101090112	ENSBTAG00000046684	exon	82	146	8	221	24		1.75188115392766	0.315944438453753	0.777723609483314	1.72528536108902	0.0922151722226891
10:10100682:10128008|-	ENSBTAG00000002110	c	exonic circRNA	10:10100683|10128008	ENSBTAG00000002110	exon	0	0	1	21	6		0.170997682008263	0.0729400076240671	0	0	0.0112561909049977
10:10100682:10133104|-	ENSBTAG00000002110	c	exonic circRNA	10:10100683|10133104	ENSBTAG00000002110	exon	1	5	7	421	47		3.15017696191276	0.612144556901609	0.00832015974706714	0.0594264163235266	0.0794419125089834
10:101029086:101090112|-	ENSBTAG00000046684	c	exonic circRNA	10:101029087|101090112	ENSBTAG00000046684	exon	97	57	5	167	6		1.28892356205973	0.0748705298712909	0.91457697715616	0.692015253639497	0.0577980233336967
10:10106959:10133104|-	ENSBTAG00000002110	c	exonic circRNA	10:10106960|10133104	ENSBTAG00000002110	exon	0	0	0	15	2		0.108555999073345	0.0310029452798016	0	0	0
10:10107523:10133104|-	ENSBTAG00000002110	c	exonic circRNA	10:10107524|10133104	ENSBTAG00000002110	exon	0	0	0	18	3		0.144813441687809	0.0445738956724786	0	0	0
10:101089555:101090112|-	ENSBTAG00000046684	c	exonic circRNA	10:101089556|101090112	ENSBTAG00000046684	exon	11	18	0	10	0		0.0659004643716538	0	0.103634996428425	0.222202908528336	0
10:10118094:10133104|-	ENSBTAG00000002110	c	exonic circRNA	10:10118095|10133104	ENSBTAG00000002110	exon	0	0	0	18	1		0.126115974998188	0.0094553706505295	0	0	0
10:101662950:101663640|+	ENSBTAG00000013138	c	exonic circRNA	10:101662951|101663640	ENSBTAG00000013138	exon	0	7	1	1	2		0.000827629586102444	0.0330607351508753	0	0.0875469238949052	0.0114705207616426
10:101868383:101869308|+	ENSBTAG00000005426	c	exonic circRNA	10:101868384|101869308	ENSBTAG00000005426	exon	1	0	1	8	1		0.0634821783067907	0.0155014726399008	0.00908265213442325	0	0.0116904372223521
10:101894425:101907814|-	ENSBTAG00000005427	c	exonic circRNA	10:101894426|101907814	ENSBTAG00000005427	exon	1	0	5	1	0		0.00800384184408516	0	0.00908265213442325	0	0.0573526038082129
10:102211487:102229313|-	ENSBTAG00000006392	c	exonic circRNA	10:102211488|102229313	ENSBTAG00000006392	exon	0	7	0	2	0		0.0153879167205166	0	0	0.0872937012001012	0
10:102223905:102228071|-	ENSBTAG00000006392	c	exonic circRNA	10:102223906|102228071	ENSBTAG00000006392	exon	1	8	1	2	0		0.017645267433258	0	0.0100050025012506	0.103856521270891	0.0112561909049977
10:102249593:102267488|-	ENSBTAG00000006392	c	exonic circRNA	10:102249594|102267488	ENSBTAG00000006392	exon	17	38	3	52	0		0.40658921886935	0	0.161729442215561	0.45248985695596	0.034637065349702
10:102260755:102267488|-	ENSBTAG00000006392	c	exonic circRNA	10:102260756|102267488	ENSBTAG00000006392	exon	2	11	0	4	0		0.0321875412249851	0	0.0174028118814904	0.134402761938627	0
10:102392755:102398058|-	ENSBTAG00000006392	c	exonic circRNA	10:102392756|102398058	ENSBTAG00000006392	exon	1	12	0	0	0		0	0	0.00832015974706714	0.144247211901467	0
10:1024544:1031793|-	ENSBTAG00000000767	c	exonic circRNA	10:1024545|1031793	ENSBTAG00000000767	exon	15	169	54	109	7		0.846699845018859	0.0782797985324491	0.140477429043511	2.04418623425093	0.61686968247335
10:102490497:102498531|-	ENSBTAG00000010906	c	exonic circRNA	10:102490498|102498531	ENSBTAG00000010906	exon	0	10	0	0	0		0	0	0	0.121325738269214	0
10:102497655:102505532|-	ENSBTAG00000010906	c	exonic circRNA	10:102497656|102505532	ENSBTAG00000010906	exon	0	7	7	3	0		0.0256311779431366	0	0	0.0823478899557794	0.0800849020789179
10:102521000:102562399|-	ENSBTAG00000010906	c	exonic circRNA	10:102521001|102562399	ENSBTAG00000010906	exon	1	19	12	1	0		0.00790763877906057	0	0.00957670944263551	0.237499615125106	0.136580186460551
10:102521000:102588501|-	ENSBTAG00000010906	c	exonic circRNA	10:102521001|102588501	ENSBTAG00000010906	exon	0	0	4	1	0		0.000827629586102444	0	0	0	0.045024763619991
10:102559386:102562399|-	ENSBTAG00000010906	c	exonic circRNA	10:102559387|102562399	ENSBTAG00000010906	exon	6	9	4	26	3		0.197479302779866	0.0506199976618499	0.0581995433718823	0.111734511001178	0.0456733397939902
10:102559386:102609979|-	ENSBTAG00000010906	c	exonic circRNA	10:102559387|102609979	ENSBTAG00000010906	exon	2	14	7	7	0		0.0552946689093053	0	0.0195766207945201	0.162729319679006	0.0803104051436922
10:102588282:102609979|-	ENSBTAG00000010906	c	exonic circRNA	10:102588283|102609979	ENSBTAG00000010906	exon	8	296	67	39	5		0.307670221786012	0.0795651530705777	0.077578153496021	3.577631752236	0.76626223487606
10:102839192:102840401|+	ENSBTAG00000012545	c	exonic circRNA	10:102839193|102840401	ENSBTAG00000012545	exon	2	15	8	3	0		0.0183884338709387	0	0.0202552157180474	0.17827924897058	0.0922151722226891
10:102983936:102991284|-	ENSBTAG00000000362	c	exonic circRNA	10:102983937|102991284	ENSBTAG00000000362	exon	0	2	5	0	0		0	0	0	0.0259008246440217	0.0564952843816336
10:103020811:103023665|-	ENSBTAG00000000362	c	exonic circRNA	10:103020812|103023665	ENSBTAG00000000362	exon	0	13	16	7	1		0.0578241977599048	0.0094553706505295	0	0.163789382984025	0.183787354875444
10:103045333:103048492|-	ENSBTAG00000000362	c	exonic circRNA	10:103045334|103048492	ENSBTAG00000000362	exon	0	3	9	0	0		0	0	0	0.0384714029238266	0.101734377858269
10:103201741:103233543|+	ENSBTAG00000005954	c	exonic circRNA	10:103201742|103233543	ENSBTAG00000005954	exon	0	0	9	0	0		0	0	0	0	0.102388540636333
10:10334043:10365595|+	ENSBTAG00000025856	c	exonic circRNA	10:10334044|10365595	ENSBTAG00000025856	exon	0	6	5	0	0		0	0	0	0.0754827910047082	0.0567152008423431
10:10348947:10357470|+	ENSBTAG00000025856	c	exonic circRNA	10:10348948|10357470	ENSBTAG00000025856	exon	0	17	4	8	0		0.0590522662430578	0	0	0.217304269809818	0.0458820830465703
10:10348947:10365595|+	ENSBTAG00000025856	c	exonic circRNA	10:10348948|10365595	ENSBTAG00000025856	exon	2	36	36	6	0		0.0512911935104222	0	0.020755500207555	0.466214843592391	0.411483131255137
10:10356623:10357470|+	ENSBTAG00000025856	c	exonic circRNA	10:10356624|10357470	ENSBTAG00000025856	exon	1	43	50	1	0		0.00850412450038268	0	0.0100050025012506	0.521301450378522	0.568195724686332
10:10356623:10365595|+	ENSBTAG00000025856	c	exonic circRNA	10:10356624|10365595	ENSBTAG00000025856	exon	1	23	20	10	0		0.0816859047368604	0	0.00899280575539568	0.284861898558435	0.227063960017888
10:10431476:10432276|-	ENSBTAG00000025853	c	exonic circRNA	10:10431477|10432276	ENSBTAG00000025853	exon	18	0	0	6	1		0.042830913841927	0.0155014726399008	0.174307553974916	0	0
10:10431476:10436315|-	ENSBTAG00000025853	c	exonic circRNA	10:10431477|10436315	ENSBTAG00000025853	exon	35	64	15	61	5		0.453372223483106	0.0755768409522801	0.332237484274727	0.776076381133026	0.172085744444962
10:10431476:10499191|-	ENSBTAG00000025853	c	exonic circRNA	10:10431477|10499191	ENSBTAG00000025853	exon	27	50	16	17	1		0.117626017873574	0.0094553706505295	0.253407297429426	0.608848374273427	0.18355067860254
10:10480143:10492116|-	ENSBTAG00000025853	c	exonic circRNA	10:10480144|10492116	ENSBTAG00000025853	exon	24	1	0	11	0		0.0822157411237858	0	0.222328396755072	0.010350895352448	0
10:10480143:10499191|-	ENSBTAG00000025853	c	exonic circRNA	10:10480144|10499191	ENSBTAG00000025853	exon	637	460	227	247	20		1.87942753622637	0.292272949701452	5.98091631538226	5.58793961579531	2.60684944591404
10:10488329:10499191|-	ENSBTAG00000025853	c	exonic circRNA	10:10488330|10499191	ENSBTAG00000025853	exon	76	50	26	19	0		0.143684387203166	0	0.716711618902705	0.600729310648411	0.298278232635225
10:10618644:10619035|+	ENSBTAG00000006751	c	exonic circRNA	10:10618645|10619035	ENSBTAG00000006751	exon	3	38	4	13	0		0.105939511538695	0	0.029411630495748	0.451789510197426	0.0461019995072798
10:10618644:10622737|+	ENSBTAG00000006751	c	exonic circRNA	10:10618645|10622737	ENSBTAG00000006751	exon	975	375	170	439	23		3.43577753270305	0.316523481910893	9.11410365044498	4.5101624184126	1.95073003902015
10:10618644:10667454|+	ENSBTAG00000006751	c	exonic circRNA	10:10618645|10667454	ENSBTAG00000006751	exon	25	0	0	0	0		0	0	0.237272237216158	0	0
10:10637914:10650786|+	ENSBTAG00000006751	c	exonic circRNA	10:10637915|10650786	ENSBTAG00000006751	exon	0	13	3	4	0		0.0322192645672338	0	0	0.152884869716166	0.0341972324282829
10:10637914:10657947|+	ENSBTAG00000006751	c	exonic circRNA	10:10637915|10657947	ENSBTAG00000006751	exon	2	13	4	9	1		0.058018325705278	0.0094553706505295	0.0186630111592593	0.157071012876076	0.0454590099373454
10:10640097:10650786|+	ENSBTAG00000006751	c	exonic circRNA	10:10640098|10650786	ENSBTAG00000006751	exon	3	6	4	11	1		0.0749469548532948	0.0155014726399008	0.0267224475127969	0.0744699002254924	0.0467617488894085
10:10657810:10669511|+	ENSBTAG00000006751	c	exonic circRNA	10:10657811|10669511	ENSBTAG00000006751	exon	1	20	1	11	1		0.0807472171081194	0.0094553706505295	0.00927902013547369	0.249369846646378	0.0114705207616426
10:11114888:11125633|-	ENSBTAG00000001619	c	exonic circRNA	10:11114889|11125633	ENSBTAG00000001619	exon	0	36	13	18	3		0.132036478655186	0.0526777875329236	0	0.397867734299344	0.15044744187374
10:11125506:11129826|-	ENSBTAG00000001619	c	exonic circRNA	10:11125507|11129826	ENSBTAG00000001619	exon	0	6	0	2	0		0.0176662838971822	0	0	0.0782089193216731	0
10:11125506:11139918|-	ENSBTAG00000001619	c	exonic circRNA	10:11125507|11139918	ENSBTAG00000001619	exon	18	202	14	121	10		0.913385316006316	0.149223159657337	0.172876214819587	2.5119432889378	0.160175390761901
10:11137610:11139918|-	ENSBTAG00000001619	c	exonic circRNA	10:11137611|11139918	ENSBTAG00000001619	exon	15	196	13	88	13		0.67628479098689	0.195727577577039	0.137495411118675	2.42333630173788	0.148924786460968
10:11424535:11444921|-	ENSBTAG00000046956	c	exonic circRNA	10:11424536|11444921	ENSBTAG00000046956	exon	33	118	36	84	6		0.653102966101782	0.0829744217317359	0.319124894384429	1.48408347686211	0.413434446381199
10:11436175:11444921|-	ENSBTAG00000046956	c	exonic circRNA	10:11436176|11444921	ENSBTAG00000046956	exon	18	20	9	26	8		0.212068433371592	0.101885163032795	0.168742209283028	0.248610178561966	0.103680106380267
10:11466246:11485118|-	ENSBTAG00000015732	c	exonic circRNA	10:11466247|11485118	ENSBTAG00000015732	exon	0	8	0	1	0		0.00800384184408516	0	0	0.102590407796871	0
10:11540659:11542556|+	ENSBTAG00000015716	c	exonic circRNA	10:11540660|11542556	ENSBTAG00000015716	exon	2	10	2	26	2		0.214028023831477	0.0330607351508753	0.0186593615770588	0.128744455135697	0.0229410415232852
10:11624205:11634100|+	ENSBTAG00000010399	c	exonic circRNA	10:11624206|11634100	ENSBTAG00000010399	exon	2	22	6	57	4		0.441680331437065	0.0499136865808606	0.0181653042688465	0.260433237557434	0.0681857216039857
10:11624205:11654470|+	ENSBTAG00000010399	c	exonic circRNA	10:11624206|11654470	ENSBTAG00000010399	exon	1	11	3	27	5		0.220421111295556	0.0714612612101327	0.00865800865800866	0.142074701499913	0.034637065349702
10:11633155:11654470|+	ENSBTAG00000010399	c	exonic circRNA	10:11633156|11654470	ENSBTAG00000010399	exon	0	6	1	1	0		0.00800384184408516	0	0	0.0621053721146879	0.0112561909049977
10:1189828:1211392|-	ENSBTAG00000018852	c	exonic circRNA	10:1189829|1211392	ENSBTAG00000018852	exon	12	26	2	97	5		0.763861622740232	0.0472768532526475	0.115854041735594	0.31420134707803	0.0225123818099955
10:11952043:11955077|-	ENSBTAG00000021630	c	exonic circRNA	10:11952044|11955077	ENSBTAG00000021630	exon	0	3	0	10	0		0.0821438413090097	0	0	0.031052686057344	0
10:1198629:1211392|-	ENSBTAG00000018852	c	exonic circRNA	10:1198630|1211392	ENSBTAG00000018852	exon	6	10	3	13	0		0.0839172932196348	0	0.056472980104276	0.11143411578057	0.0350713116670563
10:1205158:1211392|-	ENSBTAG00000018852	c	exonic circRNA	10:1205159|1211392	ENSBTAG00000018852	exon	8	4	1	32	0		0.244302544233029	0	0.0769887206152955	0.0520548719828474	0.0114705207616426
10:1205158:1226147|-	ENSBTAG00000018852	c	exonic circRNA	10:1205159|1226147	ENSBTAG00000018852	exon	43	34	15	32	1		0.248850655279808	0.0155014726399008	0.406998090995305	0.404174004069293	0.17077183228477
10:12099325:12122529|-	ENSBTAG00000008386	c	exonic circRNA	10:12099326|12122529	ENSBTAG00000008386	exon	10	78	5	41	1		0.309384485698218	0.0155014726399008	0.0964582220674503	0.948950545995479	0.0564952843816336
10:12106000:12122529|-	ENSBTAG00000008386	c	exonic circRNA	10:12106001|12122529	ENSBTAG00000008386	exon	3	11	2	6	0		0.0496737505451564	0	0.0279815240921755	0.133896316549019	0.0229466281273499
10:1211308:1242468|-	ENSBTAG00000018852	c	exonic circRNA	10:1211309|1242468	ENSBTAG00000018852	exon	0	8	11	10	1		0.0744075990628226	0.0094553706505295	0	0.0964378044044082	0.125109665698909
10:12120895:12122529|-	ENSBTAG00000008386	c	exonic circRNA	10:12120896|12122529	ENSBTAG00000008386	exon	1	9	3	6	0		0.0501041813342023	0	0.0088198976891868	0.103556126050283	0.0342028190323476
10:1223370:1242468|-	ENSBTAG00000018852	c	exonic circRNA	10:1223371|1242468	ENSBTAG00000018852	exon	0	14	9	9	2		0.0714904608533648	0.0310029452798016	0	0.165455447995971	0.102806027141494
10:12334934:12336447|-	ENSBTAG00000006440	c	exonic circRNA	10:12334935|12336447	ENSBTAG00000006440	exon	39	79	2	1	1		0.00807037365830038	0.0094553706505295	0.368328806873413	0.953342739324389	0.0231609579839947
10:12343217:12344344|-	ENSBTAG00000006440	c	exonic circRNA	10:12343218|12344344	ENSBTAG00000006440	exon	8	7	4	2	0		0.0163086596281904	0	0.079417328059926	0.0848207955779403	0.0465418324286989
10:12387507:12391944|-	ENSBTAG00000014807	c	exonic circRNA	10:12387508|12391944	ENSBTAG00000014807	exon	15	57	15	81	5		0.621378759585626	0.0695307389629089	0.135711487037488	0.685550106226352	0.172091331049027
10:12387507:12397514|-	ENSBTAG00000014807	c	exonic circRNA	10:12387508|12397514	ENSBTAG00000014807	exon	1	4	8	8	1		0.0646538015758103	0.0175592625109745	0.0102976006590464	0.0441297097267568	0.0920008423660443
10:12406620:12407807|-	ENSBTAG00000014807	c	exonic circRNA	10:12406621|12407807	ENSBTAG00000014807	exon	2	25	37	41	2		0.336231766309568	0.0249568432904303	0.0176397953783736	0.305563689263331	0.421430996604007
10:12442255:12447209|+	ENSBTAG00000015155	c	exonic circRNA	10:12442256|12447209	ENSBTAG00000015155	exon	2	5	8	9	0		0.066371111874223	0	0.017970137813207	0.0591731936287226	0.0906925168099165
10:12489075:12491232|-	ENSBTAG00000015158	c	exonic circRNA	10:12489076|12491232	ENSBTAG00000015158	exon	0	1	13	2	0		0.00889800324440282	0	0	0.010350895352448	0.149793279095676
10:12489075:12496366|-	ENSBTAG00000015158	c	exonic circRNA	10:12489076|12496366	ENSBTAG00000015158	exon	0	16	6	4	0		0.0318744831195644	0	0	0.202007563213048	0.0688287111739202
10:12567235:12567656|-	ENSBTAG00000017095	c	exonic circRNA	10:12567236|12567656	ENSBTAG00000017095	exon	4	33	4	14	0		0.11506469698569	0	0.0362089252177648	0.402701840426273	0.0465418324286989
10:12569271:12585515|-	ENSBTAG00000017095	c	exonic circRNA	10:12569272|12585515	ENSBTAG00000017095	exon	1	13	8	3	0		0.0176784053868209	0	0.00865800865800866	0.168481971533543	0.0911211765232061
10:12573042:12578234|-	ENSBTAG00000017095	c	exonic circRNA	10:12573043|12578234	ENSBTAG00000017095	exon	5	6	0	5	0		0.0323836163018579	0	0.0507705077113069	0.0675576287486176	0
10:12577134:12578234|-	ENSBTAG00000017095	c	exonic circRNA	10:12577135|12578234	ENSBTAG00000017095	exon	0	5	5	1	0		0.00803729303970423	0	0	0.0591731936287226	0.058232269651051
10:12585386:12586531|-	ENSBTAG00000017095	c	exonic circRNA	10:12585387|12586531	ENSBTAG00000017095	exon	321	0	0	385	19		3.09884592011153	0.333625987708516	3.20027793333648	0	0
10:12604512:12616500|-	ENSBTAG00000017095	c	exonic circRNA	10:12604513|12616500	ENSBTAG00000017095	exon	0	11	2	1	0		0.00803729303970423	0	0	0.135415652717843	0.0231609579839947
10:12605494:12607535|-	ENSBTAG00000017095	c	exonic circRNA	10:12605495|12607535	ENSBTAG00000017095	exon	0	14	4	2	0		0.0172845266428008	0	0	0.178579644191187	0.0452390934766358
10:12618028:12619330|-	ENSBTAG00000017095	c	exonic circRNA	10:12618029|12619330	ENSBTAG00000017095	exon	1	4	0	0	1		0	0.0175592625109745	0.00927902013547369	0.0414035814097919	0
10:12750130:12751993|+	ENSBTAG00000018959	c	exonic circRNA	10:12750131|12751993	ENSBTAG00000018959	exon	24	24	5	7	4		0.0581428316502539	0.0559597885702319	0.227458295036991	0.287034408959989	0.057792436729632
10:13224849:13225097|+	ENSBTAG00000000371	c	exonic circRNA	10:13224850|13225097	ENSBTAG00000000371	exon	1	8	6	4	1		0.0327957076194833	0.0175592625109745	0.0088198976891868	0.0959313590148002	0.0697027904126936
10:13239763:13242933|-	ENSBTAG00000000372	c	exonic circRNA	10:13239764|13242933	ENSBTAG00000000372	exon	0	7	3	0	0		0	0	0	0.0878001465897092	0.0344115622849277
10:13367105:13379495|+	ENSBTAG00000005213	c	exonic circRNA	10:13367106|13379495	ENSBTAG00000005213	exon	0	2	6	69	6		0.537227259915993	0.0748705298712909	0	0.0256476019492177	0.0683944648565658
10:13384883:13394579|+	ENSBTAG00000005213	c	exonic circRNA	10:13384884|13394579	ENSBTAG00000005213	exon	0	3	6	1	0		0.0088121254846669	0	0	0.0365049426912737	0.0675371454299865
10:13387537:13394579|+	ENSBTAG00000005213	c	exonic circRNA	10:13387538|13394579	ENSBTAG00000005213	exon	1	5	14	0	0		0	0	0.00927902013547369	0.0626589900300994	0.159746731048611
10:13553869:13557744|+	ENSBTAG00000000625	c	exonic circRNA	10:13553870|13557744	ENSBTAG00000000625	exon	3	4	0	21	3		0.161157209742215	0.0425161058014048	0.0269188155138473	0.0414035814097919	0
10:13996152:14001364|+	ENSBTAG00000012599	c	exonic circRNA	10:13996153|14001364	ENSBTAG00000012599	exon	29	23	3	46	3		0.357281013167391	0.0344122139409598	0.26797152085747	0.269264796741058	0.0344171488889924
10:14066623:14082877|-	ENSBTAG00000040368	c	exonic circRNA	10:14066624|14082877	ENSBTAG00000040368	exon	13	126	18	84	6		0.618263637700894	0.0870900014738834	0.125215089685614	1.53881036710176	0.2060686470166
10:14082048:14082877|-	ENSBTAG00000040368	c	exonic circRNA	10:14082049|14082877	ENSBTAG00000040368	exon	222	397	34	675	65		5.10516856003212	0.976707365637971	2.06514111587386	4.95764223512681	0.38942175557469
10:14227777:14246804|+	ENSBTAG00000013638	c	exonic circRNA	10:14227778|14246804	ENSBTAG00000013638	exon	0	1	12	0	0		0	0	0	0.0128238009746089	0.137882925412615
10:14227777:14263196|+	ENSBTAG00000013638	c	exonic circRNA	10:14227778|14263196	ENSBTAG00000013638	exon	0	0	8	0	0		0	0	0	0	0.0909068466665613
10:14227777:14268754|+	ENSBTAG00000013638	c	exonic circRNA	10:14227778|14268754	ENSBTAG00000013638	exon	0	0	24	0	0		0	0	0	0	0.273385875985877
10:14263075:14268754|+	ENSBTAG00000013638	c	exonic circRNA	10:14263076|14268754	ENSBTAG00000013638	exon	0	2	26	0	0		0	0	0	0.020701790704896	0.296981080287226
10:14421870:14443289|+	ENSBTAG00000000218	c	exonic circRNA	10:14421871|14443289	ENSBTAG00000000218	exon	6	11	6	8	0		0.0665132453320871	0	0.0548722855653241	0.116585977193893	0.06861996792134
10:14468708:14499915|+	ENSBTAG00000000218	c	exonic circRNA	10:14468709|14499915	ENSBTAG00000000218	exon	3	20	27	13	0		0.108169802874658	0	0.0285694265499158	0.256028895428448	0.309551183352417
10:14482665:14499915|+	ENSBTAG00000000218	c	exonic circRNA	10:14482666|14499915	ENSBTAG00000000218	exon	2	17	7	9	1		0.0649560876341179	0.0175592625109745	0.0195766207945201	0.204433296309405	0.0796506557615635
10:14544174:14609794|+	ENSBTAG00000000218	c	exonic circRNA	10:14544175|14609794	ENSBTAG00000000218	exon	0	14	0	0	0		0	0	0	0.166215116080383	0
10:14942145:14942590|+	ENSBTAG00000005564	c	exonic circRNA	10:14942146|14942590	ENSBTAG00000005564	exon	1	13	3	2	0		0.0167407807276517	0	0.0101276078590237	0.148192281166648	0.0337685727149932
10:14942145:14996793|+	ENSBTAG00000005564	c	exonic circRNA	10:14942146|14996793	ENSBTAG00000005564	exon	0	0	7	3	1		0.0242111209749011	0.0155014726399008	0	0	0.0794363259049187
10:14983398:14988547|+	ENSBTAG00000005564	c	exonic circRNA	10:14983399|14988547	ENSBTAG00000005564	exon	0	10	3	5	0		0.0394841516130408	0	0	0.118599609952249	0.0350713116670563
10:14983398:14996793|+	ENSBTAG00000005564	c	exonic circRNA	10:14983399|14996793	ENSBTAG00000005564	exon	7	9	5	13	0		0.106405114799451	0	0.0657221565271903	0.110468397527158	0.057792436729632
10:14987668:14996793|+	ENSBTAG00000005564	c	exonic circRNA	10:14987669|14996793	ENSBTAG00000005564	exon	1	7	0	4	0		0.0332121752350819	0	0.00832015974706714	0.091032720296282	0
10:14987668:15007316|+	ENSBTAG00000005564	c	exonic circRNA	10:14987669|15007316	ENSBTAG00000005564	exon	3	24	10	6	0		0.0427887513881355	0	0.0303877551062788	0.284561503337828	0.113204898619912
10:15054185:15056221|-	ENSBTAG00000005565	c	exonic circRNA	10:15054186|15056221	ENSBTAG00000005565	exon	4	24	4	14	0		0.108529609601266	0	0.0351949388000492	0.292739888288722	0.0452390934766358
10:16290080:16296312|+	ENSBTAG00000009983	c	exonic circRNA	10:16290081|16296312	ENSBTAG00000009983	exon	0	67	60	38	9		0.274351967513427	0.121502215414843	0	0.818286803153033	0.683396631264824
10:16308847:16309849|+	ENSBTAG00000009983	c	exonic circRNA	10:16308848|16309849	ENSBTAG00000009983	exon	0	2	5	0	0		0	0	0	0.0259008246440217	0.058232269651051
10:16308847:16314333|+	ENSBTAG00000009983	c	exonic circRNA	10:16308848|16314333	ENSBTAG00000009983	exon	0	4	0	0	0		0	0	0	0.0523080946776514	0
10:16311561:16314333|+	ENSBTAG00000009983	c	exonic circRNA	10:16311562|16314333	ENSBTAG00000009983	exon	0	8	0	1	0		0.00779605519607079	0	0	0.0951716909303883	0
10:1641002:1682401|+	ENSBTAG00000014750	c	exonic circRNA	10:1641003|1682401	ENSBTAG00000014750	exon	0	3	18	2	0		0.015978012437361	0	0	0.0387246256186306	0.205848730555891
10:1677182:1704546|+	ENSBTAG00000014750	c	exonic circRNA	10:1677183|1704546	ENSBTAG00000014750	exon	0	0	6	0	0		0	0	0	0	0.0677514752866313
10:1677182:1705222|+	ENSBTAG00000014750	c	exonic circRNA	10:1677183|1705222	ENSBTAG00000014750	exon	0	7	13	3	2		0.0247880858305884	0.018910741301059	0	0.0848207955779403	0.148710456604323
10:1682322:1705222|+	ENSBTAG00000014750	c	exonic circRNA	10:1682323|1705222	ENSBTAG00000014750	exon	0	3	15	1	0		0.00883314194859111	0	0	0.0335255916795048	0.170574262240319
10:1697989:1705222|+	ENSBTAG00000014750	c	exonic circRNA	10:1697990|1705222	ENSBTAG00000014750	exon	3	26	12	2	1		0.0172845266428008	0.0094553706505295	0.0298381523419783	0.314648471141759	0.136365856603907
10:1732623:1740470|+	ENSBTAG00000014750	c	exonic circRNA	10:1732624|1740470	ENSBTAG00000014750	exon	6	21	123	15	1		0.117071680818998	0.0094553706505295	0.0570323314778088	0.25325559458568	1.40846410692018
10:1740348:1795444|+	ENSBTAG00000014750	c	exonic circRNA	10:1740349|1795444	ENSBTAG00000014750	exon	0	2	7	0	0		0	0	0	0.0259008246440217	0.0798649856182084
10:17550197:17568063|-	ENSBTAG00000013982	c	exonic circRNA	10:17550198|17568063	ENSBTAG00000013982	exon	7	9	0	14	2		0.099682010307848	0.018910741301059	0.0618013271630082	0.113700971233731	0
10:17550197:17573560|-	ENSBTAG00000013982	c	exonic circRNA	10:17550198|17573560	ENSBTAG00000013982	exon	1	7	1	23	0		0.173251188812573	0	0.00957670944263551	0.0833607807349953	0.0112561909049977
10:17555264:17556565|-	ENSBTAG00000013982	c	exonic circRNA	10:17555265|17556565	ENSBTAG00000013982	exon	7	7	0	6	0		0.0507664587679871	0	0.0644644906172601	0.0872937012001012	0
10:17565409:17568063|-	ENSBTAG00000013982	c	exonic circRNA	10:17565410|17568063	ENSBTAG00000013982	exon	17	6	1	12	4		0.0925551526901992	0.0681792601728244	0.156543782080944	0.0695240889811706	0.0114705207616426
10:17565409:17573560|-	ENSBTAG00000013982	c	exonic circRNA	10:17565410|17573560	ENSBTAG00000013982	exon	38	69	14	65	4		0.526690898390942	0.0621331581834531	0.359944221629819	0.845006617207345	0.162352208952737
10:1783224:1808582|+	ENSBTAG00000014750	c	exonic circRNA	10:1783225|1808582	ENSBTAG00000014750	exon	0	0	5	0	0		0	0	0	0	0.0567152008423431
10:17872331:17885822|+	ENSBTAG00000010944	c	exonic circRNA	10:17872332|17885822	ENSBTAG00000010944	exon	0	2	8	0	0		0	0	0	0.0231746963270569	0.0906925168099165
10:18752256:18760668|-	ENSBTAG00000007433	c	exonic circRNA	10:18752257|18760668	ENSBTAG00000007433	exon	14	35	11	7	1		0.0552046787581552	0.0175592625109745	0.13291150674007	0.413512008642525	0.125318408951489
10:18752256:18772464|-	ENSBTAG00000007433	c	exonic circRNA	10:18752257|18772464	ENSBTAG00000007433	exon	0	36	41	3	0		0.0240115255322555	0	0	0.429821606018511	0.469258808172574
10:18789336:18818218|-	ENSBTAG00000007433	c	exonic circRNA	10:18789337|18818218	ENSBTAG00000007433	exon	0	0	4	0	0		0	0	0	0	0.045024763619991
10:18802525:18811565|-	ENSBTAG00000007433	c	exonic circRNA	10:18802526|18811565	ENSBTAG00000007433	exon	2	7	5	3	0		0.025628092813419	0	0.0188187255367571	0.0776553014062616	0.0569295306989879
10:18828812:18846210|-	ENSBTAG00000007433	c	exonic circRNA	10:18828813|18846210	ENSBTAG00000007433	exon	0	6	20	5	0		0.0417785464977907	0	0	0.0749763456151003	0.227926866048532
10:18833183:18846210|-	ENSBTAG00000007433	c	exonic circRNA	10:18833184|18846210	ENSBTAG00000007433	exon	0	5	6	4	0		0.0334661809373382	0	0	0.0651318956522602	0.0686087947132106
10:19145214:19152895|-	ENSBTAG00000001601	c	exonic circRNA	10:19145215|19152895	ENSBTAG00000001601	exon	13	0	0	0	0		0	0	0.12056404802016	0	0
10:19147464:19152141|-	ENSBTAG00000001601	c	exonic circRNA	10:19147465|19152141	ENSBTAG00000001601	exon	1	13	3	0	0		0	0	0.00927902013547369	0.155357775338327	0.0348513952063468
10:19186659:19191070|-	ENSBTAG00000005753	c	exonic circRNA	10:19186660|19191070	ENSBTAG00000005753	exon	12	37	16	14	2		0.104579247266735	0.0330607351508753	0.114902882899082	0.447591218237441	0.183138778701445
10:19415048:19441358|+	ENSBTAG00000006708	c	exonic circRNA	10:19415049|19441358	ENSBTAG00000006708	exon	2	13	2	35	4		0.252706526375321	0.0438675845914893	0.0185580402709474	0.160303586582649	0.0225123818099955
10:19433313:19441358|+	ENSBTAG00000006708	c	exonic circRNA	10:19433314|19441358	ENSBTAG00000006708	exon	24	52	2	128	13		0.981115112350505	0.175531481737851	0.226609096829877	0.634555297548524	0.0229410415232852
10:19440704:19451131|+	ENSBTAG00000006708	c	exonic circRNA	10:19440705|19451131	ENSBTAG00000006708	exon	3	7	9	0	1		0	0.0094553706505295	0.0282802999273876	0.0831075580401914	0.103020356998138
10:19440704:19460825|+	ENSBTAG00000006708	c	exonic circRNA	10:19440705|19460825	ENSBTAG00000006708	exon	2	13	8	15	1		0.10504371442542	0.0155014726399008	0.017683923433129	0.147432613082236	0.0917865125093995
10:19453848:19460825|+	ENSBTAG00000006708	c	exonic circRNA	10:19453849|19460825	ENSBTAG00000006708	exon	13	0	6	20	4		0.156077367918961	0.0438675845914893	0.120580805047716	0	0.068180134999921
10:19494073:19513580|+	ENSBTAG00000007614	c	exonic circRNA	10:19494074|19513580	ENSBTAG00000007614	exon	2	38	13	6	2		0.0516627985333799	0.0310029452798016	0.0185695151980312	0.425988241870723	0.149370205986451
10:19494073:19515405|+	ENSBTAG00000007614	c	exonic circRNA	10:19494074|19515405	ENSBTAG00000007614	exon	0	7	1	6	0		0.0433489017051112	0	0	0.0749291730892968	0.0114705207616426
10:19494073:19521585|+	ENSBTAG00000007614	c	exonic circRNA	10:19494074|19521585	ENSBTAG00000007614,ENSBTAG00000049428	exon	2	50	27	34	3		0.259401912874007	0.0485622077907761	0.017683923433129	0.610874155831859	0.309534423540222
10:19552183:19557495|-	ENSBTAG00000001578	c	exonic circRNA	10:19552184|19557495	ENSBTAG00000001578	exon	0	11	0	11	0		0.0901321114990964	0	0	0.140614686656968	0
10:19557374:19570026|-	ENSBTAG00000001578	c	exonic circRNA	10:19557375|19570026	ENSBTAG00000001578	exon	1	15	4	5	2		0.0404242386849521	0.0351185250219491	0.0103777501037775	0.181005377287545	0.0458932562546997
10:19566269:19570026|-	ENSBTAG00000001578	c	exonic circRNA	10:19566270|19570026	ENSBTAG00000001578	exon	0	4	0	3	0		0.0253885828231558	0	0	0.0512952038984355	0
10:19961627:19974008|+	ENSBTAG00000004990	c	exonic circRNA	10:19961628|19974008	ENSBTAG00000004990	exon	4	25	2	16	1		0.124475896475252	0.0155014726399008	0.0373229705049641	0.296372413533221	0.0231609579839947
10:19961627:19988973|+	ENSBTAG00000004990	c	exonic circRNA	10:19961628|19988973	ENSBTAG00000004990	exon	7	114	18	30	2		0.226022185965315	0.018910741301059	0.0681620012621359	1.38073861224654	0.20649730672989
10:19961627:20032730|+	ENSBTAG00000004990	c	exonic circRNA	10:19961628|20032730	ENSBTAG00000004990	exon	3	27	4	14	0		0.0969680361152527	0	0.0287453682651373	0.33913645346864	0.0458820830465703
10:20063679:20079638|+	ENSBTAG00000004990	c	exonic circRNA	10:20063680|20079638	ENSBTAG00000004990	exon	144	2	1	2	0		0.0160076836881703	0	1.35404573610665	0.0261540473388257	0.0112561909049977
10:20063679:20084040|+	ENSBTAG00000004990	c	exonic circRNA	10:20063680|20084040	ENSBTAG00000004990	exon	14	13	3	5	0		0.0332023953619644	0	0.128407823669754	0.162776492204809	0.0346314787456373
10:20063739:20084040|+	ENSBTAG00000004990	c	exonic circRNA	10:20063740|20084040	ENSBTAG00000004990	exon	1	9	2	6	0		0.0483325672111975	0	0.00908265213442325	0.116933544940304	0.0233808744447042
10:20113823:20114702|+	ENSBTAG00000004990	c	exonic circRNA	10:20113824|20114702	ENSBTAG00000004990	exon	5	11	6	1	0		0.00878040214241812	0	0.0467398219681283	0.128697282609893	0.069043041030565
10:21764177:21766772|+	ENSBTAG00000011571	c	exonic circRNA	10:21764178|21766772	ENSBTAG00000011571	exon	1	6	5	4	0		0.0331565076533672	0	0.0101276078590237	0.0725034399929394	0.0564952843816336
10:22029225:22031291|-	ENSBTAG00000014820	c	exonic circRNA	10:22029226|22031291	ENSBTAG00000014820	exon	0	10	3	14	0		0.0947308397768059	0	0	0.116379927024892	0.0337685727149932
10:2449855:2450703|+	ENSBTAG00000014099	c	exonic circRNA	10:2449856|2450703	ENSBTAG00000014099	exon	1	1	9	4	0		0.0345487830401495	0	0.00832015974706714	0.0130770236694128	0.103680106380267
10:2450622:2468512|+	ENSBTAG00000014099	c	exonic circRNA	10:2450623|2468512	ENSBTAG00000014099	exon	0	8	26	3	0		0.0104673846568718	0	0	0.0986574873317651	0.298069489382645
10:25671717:25672436|+	ENSBTAG00000015148	c	exonic circRNA	10:25671718|25672436	ENSBTAG00000015148	exon	1	3	5	3	0		0.0247584145797791	0	0.0088198976891868	0.0335255916795048	0.0571382739515681
10:25789579:25795668|+	ENSBTAG00000020421	c	exonic circRNA	10:25789580|25795668	ENSBTAG00000020421	exon	0	5	0	0	0		0	0	0	0.0643722275678483	0
10:25796201:25797267|+	ENSBTAG00000020421	c	exonic circRNA	10:25796202|25797267	ENSBTAG00000020421	exon	6	33	12	25	5		0.18365268842098	0.0836807328127252	0.0582953074311394	0.412146338851187	0.138102841873324
10:25905504:25908072|+	ENSBTAG00000011396	c	exonic circRNA	10:25905505|25908072	ENSBTAG00000011396	exon	19	28	14	41	0		0.306571541073947	0	0.180349738885448	0.340355394416856	0.16060405047519
10:25905504:25908959|+	ENSBTAG00000011396	c	exonic circRNA	10:25905505|25908959	ENSBTAG00000011396	exon	470	517	278	595	44		4.24961746037379	0.689256306759656	4.39719806989287	6.31871830737038	3.18292236323563
10:28372331:28384499|+	ENSBTAG00000016236	c	exonic circRNA	10:28372332|28384499	ENSBTAG00000016236	exon	0	0	6	1	0		0.00800384184408516	0	0	0	0.0681857216039857
10:28372920:28375129|+	ENSBTAG00000016236	c	exonic circRNA	10:28372921|28375129	ENSBTAG00000016236	exon	0	1	46	2	0		0.0159449318187648	0	0	0.0130770236694128	0.52318213427447
10:29731219:29738469|+	ENSBTAG00000025634	c	exonic circRNA	10:29731220|29738469	ENSBTAG00000025634	exon	4	90	100	16	0		0.120865044530088	0	0.0364371301597159	1.09255673246429	1.14115139905137
10:30373726:30395266|-	ENSBTAG00000012712	c	exonic circRNA	10:30373727|30395266	ENSBTAG00000012712	exon	2	7	3	5	1		0.0415442883089034	0.0094553706505295	0.0182718258908694	0.0858336863571562	0.0344115622849277
10:32299662:32310326|+	ENSBTAG00000002179	c	exonic circRNA	10:32299663|32310326	ENSBTAG00000002179	exon	0	4	4	0	0		0	0	0	0.0468558380437217	0.0458820830465703
10:3304808:3305227|+	ENSBTAG00000011076	c	exonic circRNA	10:3304809|3305227	ENSBTAG00000011076	exon	12	80	2	1146	63		8.92187211902398	0.925381056895132	0.112123402323252	1.00363198997797	0.0229410415232852
10:33907759:33935181|+	ENSBTAG00000032518	c	exonic circRNA	10:33907760|33935181	ENSBTAG00000032518	exon	1	50	2	51	5		0.35063129311332	0.0695307389629089	0.00832015974706714	0.613853506843627	0.0225123818099955
10:35246788:35247299|-	ENSBTAG00000012015	c	exonic circRNA	10:35246789|35247299	ENSBTAG00000012015	exon	0	3	16	0	0		0	0	0	0.0384714029238266	0.180742044049898
10:35367660:35378697|-	ENSBTAG00000012015	c	exonic circRNA	10:35367661|35378697	ENSBTAG00000012015	exon	0	11	24	0	0		0	0	0	0.136622444865984	0.273380289381813
10:35367660:35391064|-	ENSBTAG00000012015	c	exonic circRNA	10:35367661|35391064	ENSBTAG00000012015	exon	0	17	7	0	0		0	0	0	0.212864903955104	0.080293645331498
10:35367660:35413213|-	ENSBTAG00000012015	c	exonic circRNA	10:35367661|35413213	ENSBTAG00000012015	exon	0	0	14	0	0		0	0	0	0	0.158883825017967
10:35367660:35418187|-	ENSBTAG00000012015	c	exonic circRNA	10:35367661|35418187	ENSBTAG00000012015	exon	0	2	5	1	0		0.00779605519607079	0	0	0.0261540473388257	0.0564952843816336
10:35367660:35428745|-	ENSBTAG00000012015	c	exonic circRNA	10:35367661|35428745	ENSBTAG00000012015	exon	0	0	8	0	0		0	0	0	0	0.0913466795879804
10:35386988:35428745|-	ENSBTAG00000012015	c	exonic circRNA	10:35386989|35428745	ENSBTAG00000012015	exon	0	0	4	0	0		0	0	0	0	0.0458820830465703
10:35390965:35413213|-	ENSBTAG00000012015	c	exonic circRNA	10:35390966|35413213	ENSBTAG00000012015	exon	0	0	6	0	0		0	0	0	0	0.0684056380646952
10:35411672:35428745|-	ENSBTAG00000012015	c	exonic circRNA	10:35411673|35428745	ENSBTAG00000012015	exon	0	15	16	0	0		0	0	0	0.182718614825294	0.183127605493315
10:35604282:35615353|+	ENSBTAG00000014351	c	exonic circRNA	10:35604283|35615353	ENSBTAG00000014351	exon	0	17	5	15	0		0.124106591942576	0	0	0.210391998332943	0.0577980233336967
10:35611461:35615353|+	ENSBTAG00000014351	c	exonic circRNA	10:35611462|35615353	ENSBTAG00000014351	exon	3	11	1	5	1		0.0396908510756085	0.0094553706505295	0.0288607320793598	0.126477599682536	0.0116904372223521
10:35636704:35641105|+	ENSBTAG00000014351	c	exonic circRNA	10:35636705|35641105	ENSBTAG00000014351	exon	0	58	53	15	1		0.104910227798497	0.0094553706505295	0	0.745477756673775	0.606306760574869
10:35655784:35662809|+	ENSBTAG00000014351	c	exonic circRNA	10:35655785|35662809	ENSBTAG00000014351	exon	14	18	6	16	1		0.101595165834239	0.0094553706505295	0.138639142531173	0.214784191661853	0.0688231245698555
10:35671440:35679832|+	ENSBTAG00000014351	c	exonic circRNA	10:35671441|35679832	ENSBTAG00000014351	exon	0	8	7	10	0		0.0717863569071946	0	0	0.0907323250756745	0.0798705722222731
10:35811696:35819965|+	ENSBTAG00000007237	c	exonic circRNA	10:35811697|35819965	ENSBTAG00000007237	exon	0	8	21	0	0		0	0	0	0.0907323250756745	0.240480209301528
10:35811696:35821652|+	ENSBTAG00000007237	c	exonic circRNA	10:35811697|35821652	ENSBTAG00000007237	exon	0	2	7	0	0		0	0	0	0.0259008246440217	0.0794419125089834
10:35825382:35839273|+	ENSBTAG00000007237	c	exonic circRNA	10:35825383|35839273	ENSBTAG00000007237	exon	0	1	8	0	0		0	0	0	0.010350895352448	0.0902638570966268
10:36186793:36193603|+	ENSBTAG00000053398	c	exonic circRNA	10:36186794|36193603	ENSBTAG00000053398	exon	0	6	13	2	0		0.0173162499850496	0	0	0.0673044060538137	0.147830790761485
10:36186793:36203875|+	ENSBTAG00000053398	c	exonic circRNA	10:36186794|36203875	ENSBTAG00000053398	exon	0	9	2	0	0		0	0	0	0.111734511001178	0.0229410415232852
10:36234825:36236993|+	ENSBTAG00000053398	c	exonic circRNA	10:36234826|36236993	ENSBTAG00000053398	exon	0	2	8	1	0		0.00747551767959931	0	0	0.0261540473388257	0.0909068466665613
10:36259085:36270982|+	ENSBTAG00000002918	c	exonic circRNA	10:36259086|36270982	ENSBTAG00000002918	exon	0	4	6	0	0		0	0	0	0.0493287436658825	0.0686087947132106
10:36269599:36280731|+	ENSBTAG00000002918	c	exonic circRNA	10:36269600|36280731	ENSBTAG00000002918	exon	0	10	4	0	0		0	0	0	0.121832183658822	0.0463219159679894
10:36522872:36543712|-	ENSBTAG00000010380	c	exonic circRNA	10:36522873|36543712	ENSBTAG00000010380	exon	0	13	3	1	0		0.00779605519607079	0	0	0.158083903655292	0.0344115622849277
10:36600997:36601759|-	ENSBTAG00000010380	c	exonic circRNA	10:36600998|36601759	ENSBTAG00000010380	exon	8	8	5	19	0		0.122932045884433	0	0.0720113255112189	0.102843630491675	0.0564952843816336
10:36688159:36698449|-	ENSBTAG00000008363	c	exonic circRNA	10:36688160|36698449	ENSBTAG00000008363	exon	1	4	9	0	0		0	0	0.0100050025012506	0.0512952038984355	0.101734377858269
10:36726768:36741226|+	ENSBTAG00000027173	c	exonic circRNA	10:36726769|36741226	ENSBTAG00000027173	exon	2	4	3	2	0		0.0167407807276517	0	0.0176397953783736	0.0512952038984355	0.0337685727149932
10:36795428:36798490|+	ENSBTAG00000010774	c	exonic circRNA	10:36795429|36798490	ENSBTAG00000010774	exon	1	0	8	0	0		0	0	0.00832015974706714	0	0.0911323497313355
10:36877256:36888315|+	ENSBTAG00000001671	c	exonic circRNA	10:36877257|36888315	ENSBTAG00000001671	exon	2	6	1	1	0		0.0088121254846669	0	0.0191204136144194	0.0670511833590097	0.0114705207616426
10:36895773:36896678|+	ENSBTAG00000001671	c	exonic circRNA	10:36895774|36896678	ENSBTAG00000001671	exon	13	5	2	4	2		0.0324879379616346	0.0351185250219491	0.122735469968593	0.0569535107013657	0.0229410415232852
10:37102049:37104067|+	ENSBTAG00000015138	c	exonic circRNA	10:37102050|37104067	ENSBTAG00000015138	exon	0	115	39	21	1		0.170080616620168	0.0175592625109745	0	1.3952756507589	0.447428522160966
10:37102049:37115057|+	ENSBTAG00000015138	c	exonic circRNA	10:37102050|37115057	ENSBTAG00000015138	exon	1	15	1	6	0		0.0404720896273176	0	0.0088198976891868	0.177072456822439	0.0112561909049977
10:37102049:37118951|+	ENSBTAG00000015138	c	exonic circRNA	10:37102050|37118951	ENSBTAG00000015138	exon	1	81	19	37	1		0.257714007507557	0.0094553706505295	0.00957670944263551	0.958506749537787	0.219281739651725
10:37113198:37115057|+	ENSBTAG00000015138	c	exonic circRNA	10:37113199|37115057	ENSBTAG00000015138	exon	47	28	10	50	6		0.400561504109874	0.0809166318606622	0.438744382882661	0.339848949027248	0.114507637571975
10:37147733:37153108|+	ENSBTAG00000015138	c	exonic circRNA	10:37147734|37153108	ENSBTAG00000015138	exon	3	37	22	17	1		0.107554228810996	0.0175592625109745	0.027855656450973	0.448350886321853	0.253484558684073
10:37625806:37635974|-	ENSBTAG00000008863	c	exonic circRNA	10:37625807|37635974	ENSBTAG00000008863	exon	0	1	16	0	0		0	0	0	0.0130770236694128	0.181610536684607
10:37638466:37655767|+	ENSBTAG00000008866	c	exonic circRNA	10:37638467|37655767	ENSBTAG00000008866	exon	3	4	2	10	0		0.0499018013237155	0	0.0261359150052041	0.0488222982762746	0.0229410415232852
10:37666479:37670990|+	ENSBTAG00000008866	c	exonic circRNA	10:37666480|37670990	ENSBTAG00000008866	exon	3	30	23	45	6		0.320225676918651	0.0910783135921809	0.0297042286535438	0.337728822417209	0.264075413602877
10:37674082:37677330|+	ENSBTAG00000008866	c	exonic circRNA	10:37674083|37677330	ENSBTAG00000008866	exon	8	1	0	2	0		0.0166291971446619	0	0.0795202609582639	0.0128238009746089	0
10:37677186:37691802|+	ENSBTAG00000008866	c	exonic circRNA	10:37677187|37691802	ENSBTAG00000008866	exon	9	0	0	1	0		0.00883314194859111	0	0.0856620484686147	0	0
10:37849994:37852008|+	ENSBTAG00000005661	c	exonic circRNA	10:37849995|37852008	ENSBTAG00000005661	exon	2	6	3	10	1		0.0782941354242099	0.0155014726399008	0.0200100050025013	0.0722502172981354	0.0350713116670563
10:37968687:37972380|+	ENSBTAG00000048958	c	exonic circRNA	10:37968688|37972380	ENSBTAG00000048958	exon	4	43	8	19	0		0.13959886725626	0	0.0371346765864467	0.531252394193044	0.092869335000753
10:38063151:38082869|-	ENSBTAG00000006470	c	exonic circRNA	10:38063152|38082869	ENSBTAG00000006470	exon	25	6	8	5	2		0.0327171226466091	0.027014633161504	0.239989017268355	0.0782089193216731	0.0919952557619796
10:38078482:38082869|-	ENSBTAG00000006470	c	exonic circRNA	10:38078483|38082869	ENSBTAG00000006470	exon	63	0	10	2	1		0.0153831564586599	0.0094553706505295	0.598599485781978	0	0.115161800350039
10:38078482:38094204|-	ENSBTAG00000006470	c	exonic circRNA	10:38078483|38094204	ENSBTAG00000006470	exon	6	18	22	25	0		0.189999022463037	0	0.0542748734660042	0.209331935027924	0.251302153889171
10:38082803:38094204|-	ENSBTAG00000006470	c	exonic circRNA	10:38082804|38094204	ENSBTAG00000006470	exon	2	4	10	3	0		0.023662484050442	0	0.0205053579628012	0.0520548719828474	0.112561909049977
10:38086306:38094204|-	ENSBTAG00000006470	c	exonic circRNA	10:38086307|38094204	ENSBTAG00000006470	exon	1	8	13	5	1		0.0403939881379123	0.0155014726399008	0.0101276078590237	0.0932052306978354	0.148710456604323
10:38184691:38207936|-	ENSBTAG00000021087	c	exonic circRNA	10:38184692|38207936	ENSBTAG00000021087	exon	2	4	4	3	1		0.0176646133787787	0.0175592625109745	0.0184477676060908	0.0518016492880434	0.0467617488894085
10:38207858:38216018|-	ENSBTAG00000021087	c	exonic circRNA	10:38207859|38216018	ENSBTAG00000021087	exon	52	41	30	141	12		1.06696746435049	0.161960531345174	0.483836450107266	0.516956429575415	0.344814478459859
10:38220752:38234767|-	ENSBTAG00000021087	c	exonic circRNA	10:38220753|38234767	ENSBTAG00000021087	exon	0	9	2	3	1		0.0178358785868678	0.0094553706505295	0	0.110468397527158	0.0225123818099955
10:38241575:38244172|-	ENSBTAG00000021087	c	exonic circRNA	10:38241576|38244172	ENSBTAG00000021087	exon	0	6	4	6	0		0.0496923730372589	0	0	0.0779556966268691	0.0465418324286989
10:38253624:38260184|-	ENSBTAG00000021087	c	exonic circRNA	10:38253625|38260184	ENSBTAG00000021087	exon	1	7	3	6	1		0.0425303084789299	0.0155014726399008	0.0102976006590464	0.0798749843336186	0.0341972324282829
10:38253624:38265849|-	ENSBTAG00000021087	c	exonic circRNA	10:38253625|38265849	ENSBTAG00000021087	exon	1	24	9	16	0		0.111236537649123	0	0.00832015974706714	0.288553745128813	0.103465776523622
10:38366888:38377318|+	ENSBTAG00000013031	c	exonic circRNA	10:38366889|38377318	ENSBTAG00000013031	exon	0	6	0	1	2		0.00779605519607079	0.0249568432904303	0	0.0774492512372612	0
10:38366888:38383764|+	ENSBTAG00000013031	c	exonic circRNA	10:38366889|38383764	ENSBTAG00000013031	exon	0	10	4	11	0		0.0874454337248676	0	0	0.1168863724145	0.0458932562546997
10:38377158:38383764|+	ENSBTAG00000013031	c	exonic circRNA	10:38377159|38383764	ENSBTAG00000013031	exon	0	7	1	3	1		0.0256311779431366	0.0094553706505295	0	0.0897666068222621	0.0116904372223521
10:38387970:38389637|+	ENSBTAG00000013031	c	exonic circRNA	10:38387971|38389637	ENSBTAG00000013031	exon	25	2	1	114	8		0.878810428577225	0.0978968509144974	0.226570093720073	0.0256476019492177	0.0116904372223521
10:4059821:4079033|-	ENSBTAG00000001895	c	exonic circRNA	10:4059822|4079033	ENSBTAG00000001895	exon	3	8	13	9	1		0.0726474815669782	0.0175592625109745	0.0303828235770711	0.100877170259122	0.149144702921677
10:4064971:4079033|-	ENSBTAG00000001895	c	exonic circRNA	10:4064972|4079033	ENSBTAG00000001895	exon	19	45	41	41	3		0.302176433626847	0.0344122139409598	0.181405799806078	0.577636810572886	0.471655542824121
10:4072826:4079033|-	ENSBTAG00000001895	c	exonic circRNA	10:4072827|4079033	ENSBTAG00000001895	exon	19	104	31	102	8		0.814685381577819	0.0999546407855711	0.182202076303601	1.26638446678008	0.354773517016858
10:4072826:4094248|-	ENSBTAG00000001895	c	exonic circRNA	10:4072827|4094248	ENSBTAG00000001895	exon	4	35	3	45	0		0.356933815146227	0	0.0389100688634681	0.426636204837741	0.0342028190323476
10:4125589:4129320|-	ENSBTAG00000001898	c	exonic circRNA	10:4125590|4129320	ENSBTAG00000001898	exon	0	15	0	0	0		0	0	0	0.194889241567173	0
10:42717849:42719046|+	ENSBTAG00000031697	c	exonic circRNA	10:42717850|42719046	ENSBTAG00000031697	exon	0	5	6	2	1		0.0165764573384889	0.0155014726399008	0	0.0616460992508835	0.0692685440953393
10:42717849:42723662|+	ENSBTAG00000031697	c	exonic circRNA	10:42717850|42723662	ENSBTAG00000031697	exon	2	17	10	1	0		0.00759186152444579	0	0.0205952013180929	0.198474594285868	0.115145040537845
10:43066101:43072092|-	ENSBTAG00000005550	c	exonic circRNA	10:43066102|43072092	ENSBTAG00000005550	exon	19	25	0	14	1		0.099261213321619	0.0155014726399008	0.178599876575374	0.297385304312437	0
10:43076334:43080112|-	ENSBTAG00000005550	c	exonic circRNA	10:43076335|43080112	ENSBTAG00000005550	exon	1	26	10	3	0		0.0247880858305884	0	0.0100050025012506	0.313694901688422	0.115810376524038
10:43076334:43085570|-	ENSBTAG00000005550	c	exonic circRNA	10:43076335|43085570	ENSBTAG00000005550	exon	1	11	5	1	0		0.0088121254846669	0	0.00865800865800866	0.136875667560788	0.0571438605556328
10:43101511:43132803|-	ENSBTAG00000005550	c	exonic circRNA	10:43101512|43132803	ENSBTAG00000005550	exon	2	15	3	9	0		0.0731236905181796	0	0.0195817119438861	0.177772803580972	0.0339829025716381
10:43109954:43132803|-	ENSBTAG00000005550	c	exonic circRNA	10:43109955|43132803	ENSBTAG00000005550	exon	0	22	12	18	1		0.145863922645891	0.0155014726399008	0	0.269311969266862	0.13744867909526
10:43117002:43132803|-	ENSBTAG00000005550	c	exonic circRNA	10:43117003|43132803	ENSBTAG00000005550	exon	0	6	4	1	1		0.00759186152444579	0.0094553706505295	0	0.0747231229202963	0.0454534233332807
10:43177986:43214396|-	ENSBTAG00000015200	c	exonic circRNA	10:43177987|43214396	ENSBTAG00000015200	exon	2	7	5	23	2		0.164354682667918	0.018910741301059	0.0194604022382008	0.0751823957841008	0.0571438605556328
10:43180628:43189741|-	ENSBTAG00000015200	c	exonic circRNA	10:43180629|43189741	ENSBTAG00000015200	exon	2	5	0	2	0		0.0152715728756701	0	0.0191204136144194	0.0643722275678483	0
10:43188319:43214396|-	ENSBTAG00000015200	c	exonic circRNA	10:43188320|43214396	ENSBTAG00000015200	exon	172	561	242	912	60		6.95322215865118	0.818161083834016	1.60855857782475	6.76444404436708	2.77607627636978
10:43356894:43384718|-	ENSBTAG00000014792	c	exonic circRNA	10:43356895|43384718	ENSBTAG00000014792	exon	1	0	9	2	0		0.0160959860248285	0	0.0103777501037775	0	0.102817200349623
10:43369377:43384718|-	ENSBTAG00000014792	c	exonic circRNA	10:43369378|43384718	ENSBTAG00000014792	exon	12	19	9	10	2		0.0794894116881399	0.0249568432904303	0.114245325229698	0.21892316229596	0.103031530206268
10:43370670:43381965|-	ENSBTAG00000014792	c	exonic circRNA	10:43370671|43381965	ENSBTAG00000014792	exon	6	10	4	4	1		0.031821470347494	0.0155014726399008	0.0566595868990178	0.119612500731465	0.0452390934766358
10:43384111:43384718|-	ENSBTAG00000014792	c	exonic circRNA	10:43384112|43384718	ENSBTAG00000014792	exon	47	42	4	30	21		0.228080710272201	0.26326665092083	0.446704506298019	0.483807914508183	0.0461019995072798
10:43478749:43488033|+	ENSBTAG00000014312	c	exonic circRNA	10:43478750|43488033	ENSBTAG00000014312	exon	0	8	2	0	0		0	0	0	0.0904791023808705	0.0225123818099955
10:43537611:43541372|-	ENSBTAG00000001539	c	exonic circRNA	10:43537612|43541372	ENSBTAG00000001539	exon	8	34	4	12	2		0.074398792502169	0.0351185250219491	0.0767240396027212	0.416091408116368	0.0461075861113446
10:43537611:43552645|-	ENSBTAG00000001539	c	exonic circRNA	10:43537612|43552645	ENSBTAG00000001539	exon	3	12	2	3	0		0.0239958485335585	0	0.0264854640159136	0.146973340218432	0.0229410415232852
10:43664947:43690568|-	ENSBTAG00000020281	c	exonic circRNA	10:43664948|43690568	ENSBTAG00000020281	exon	0	4	0	4	0		0.0315592160399363	0	0	0.0414035814097919	0
10:44866980:44869288|-	ENSBTAG00000021945	c	exonic circRNA	10:44866981|44869288	ENSBTAG00000021945	exon	3	13	0	2	0		0.0175608042848362	0	0.0275623209534269	0.155610998033131	0
10:44868318:44869288|-	ENSBTAG00000021945	c	exonic circRNA	10:44868319|44869288	ENSBTAG00000021945	exon	2	16	2	0	0		0	0	0.0191976477929643	0.196302083884314	0.0229466281273499
10:44904975:44908936|-	ENSBTAG00000021945	c	exonic circRNA	10:44904976|44908936	ENSBTAG00000021945	exon	1	17	1	2	0		0.0165744981586831	0	0.0102976006590464	0.201707167992441	0.0114705207616426
10:45328734:45331293|+	ENSBTAG00000011037	c	exonic circRNA	10:45328735|45331293	ENSBTAG00000011037	exon	1	6	0	4	1		0.0316151745982771	0.0175592625109745	0.0102976006590464	0.0779556966268691	0
10:45436347:45556302|-	ENSBTAG00000015808	c	exonic circRNA	10:45436348|45556302	ENSBTAG00000015808,ENSBTAG00000014493	exon	0	6	3	21	0		0.155097707991201	0	0	0.0695240889811706	0.0344171488889924
10:45555428:45556302|-	ENSBTAG00000015808	c	exonic circRNA	10:45555429|45556302	ENSBTAG00000015808,ENSBTAG00000014493	exon	37	36	49	23	1		0.18754650994115	0.0155014726399008	0.350009766929921	0.42734870039635	0.558027942876752
10:45613220:45614472|-	ENSBTAG00000014493	c	exonic circRNA	10:45613221|45614472	ENSBTAG00000014493	exon	92	50	30	179	14		1.33841404512952	0.182929062517307	0.859736308845588	0.603202216270572	0.345023221712439
10:45626446:45634746|-	ENSBTAG00000014493	c	exonic circRNA	10:45626447|45634746	ENSBTAG00000014493	exon	0	3	9	0	0		0	0	0	0.031052686057344	0.102168624175624
10:45768653:45781795|+	ENSBTAG00000016823	c	exonic circRNA	10:45768654|45781795	ENSBTAG00000016823	exon	0	1	4	1	0		0.00800384184408516	0	0	0.0128238009746089	0.045024763619991
10:45778335:45781795|+	ENSBTAG00000016823	c	exonic circRNA	10:45778336|45781795	ENSBTAG00000016823	exon	2	35	16	22	1		0.151376808050502	0.0175592625109745	0.0197043173016592	0.421437170898616	0.183781768271379
10:46235564:46243086|+	ENSBTAG00000053677	c	exonic circRNA	10:46235565|46243086	ENSBTAG00000053677	exon	6	20	5	35	2		0.250408439156025	0.0249568432904303	0.0563110910730978	0.242398253843624	0.0573637770163423
10:46358343:46359432|+	ENSBTAG00000054388	c	exonic circRNA	10:46358344|46359432	ENSBTAG00000054388	exon	71	137	9	10	2		0.0673815009979093	0.0351185250219491	0.667756642487109	1.63357138036864	0.103245860062913
10:46376270:46378158|+	ENSBTAG00000019474	c	exonic circRNA	10:46376271|46378158	ENSBTAG00000019474	exon	5	40	11	14	1		0.0994037788382953	0.0175592625109745	0.0465848856496816	0.479910017768805	0.126852237572391
10:46417610:46419244|-	ENSBTAG00000008805	c	exonic circRNA	10:46417611|46419244	ENSBTAG00000008805	exon	0	16	7	4	0		0.0253097665238461	0	0	0.198521766811671	0.080524735000337
10:46455046:46463789|-	ENSBTAG00000008805	c	exonic circRNA	10:46455047|46463789	ENSBTAG00000008805	exon	0	13	5	9	0		0.0745470471533499	0	0	0.152125201631754	0.0571382739515681
10:46455046:46485029|-	ENSBTAG00000008805	c	exonic circRNA	10:46455047|46485029	ENSBTAG00000008805	exon	21	206	27	195	10		1.50266586609059	0.124911484076001	0.197146915093651	2.49413171545878	0.310194172922351
10:46460072:46485029|-	ENSBTAG00000008805	c	exonic circRNA	10:46460073|46485029	ENSBTAG00000008805	exon	0	15	2	5	2		0.0408346304018086	0.018910741301059	0	0.187976970090298	0.0227267116666403
10:46463705:46485029|-	ENSBTAG00000008805	c	exonic circRNA	10:46463706|46485029	ENSBTAG00000008805	exon	8	167	2	102	13		0.783117458515627	0.149162016285442	0.0755549365761539	2.07300187731513	0.0233808744447042
10:46480908:46485029|-	ENSBTAG00000008805	c	exonic circRNA	10:46480909|46485029	ENSBTAG00000008805	exon	1075	1575	352	2918	273		22.6039410264741	3.63639235671756	10.0647821423159	19.2461917003869	4.03161595540557
10:46731497:46741274|-	ENSBTAG00000010641	c	exonic circRNA	10:46731498|46741274	ENSBTAG00000010641	exon	0	2	7	0	0		0	0	0	0.0259008246440217	0.0805303216044017
10:46761681:46769865|-	ENSBTAG00000010641	c	exonic circRNA	10:46761682|46769865	ENSBTAG00000010641	exon	0	29	15	2	1		0.017645267433258	0.0094553706505295	0	0.343228251576943	0.170997335349544
10:47004326:47007762|-	ENSBTAG00000005373	c	exonic circRNA	10:47004327|47007762	ENSBTAG00000005373	exon	41	0	0	0	0		0	0	0.382766370959036	0	0
10:4733687:4737196|+	ENSBTAG00000051386	c	exonic circRNA	10:4733688|4737196	ENSBTAG00000051386	exon	8	16	5	13	0		0.10053194286242	0	0.0749583412362604	0.189643035102244	0.0575781068729871
10:4733687:4751351|+	ENSBTAG00000051386	c	exonic circRNA	10:4733688|4751351	ENSBTAG00000051386	exon	2	0	0	17	0		0.133743461393785	0	0.0202552157180474	0	0
10:4733687:4768684|+	ENSBTAG00000051386	c	exonic circRNA	10:4733688|4768684	ENSBTAG00000051386	exon	0	18	0	0	0		0	0	0	0.214024523577441	0
10:47429162:47455498|-	ENSBTAG00000003667	c	exonic circRNA	10:47429163|47455498	ENSBTAG00000003667	exon	0	5	6	0	0		0	0	0	0.0596796390183305	0.0697083770167583
10:48082982:48093260|+	ENSBTAG00000038920	c	exonic circRNA	10:48082983|48093260	ENSBTAG00000038920	exon	8	30	2	32	2		0.239106907696294	0.0330607351508753	0.0705662066313398	0.375641396159913	0.0233808744447042
10:48102829:48110773|+	ENSBTAG00000038920	c	exonic circRNA	10:48102830|48110773	ENSBTAG00000038920	exon	1	11	2	3	0		0.025258145421628	0	0.0103777501037775	0.131676633621662	0.0229410415232852
10:48140465:48144363|+	ENSBTAG00000038920	c	exonic circRNA	10:48140466|48144363	ENSBTAG00000038920	exon	3	10	14	12	1		0.0898272618358085	0.0155014726399008	0.0289606118183057	0.123545421196571	0.159741144444546
10:48141262:48157666|+	ENSBTAG00000038920	c	exonic circRNA	10:48141263|48157666	ENSBTAG00000038920	exon	0	7	0	1	0		0.00878040214241812	0	0	0.0878001465897092	0
10:48144215:48157666|+	ENSBTAG00000038920	c	exonic circRNA	10:48144216|48157666	ENSBTAG00000038920	exon	5	41	10	5	1		0.0403339771684881	0.0094553706505295	0.047065913420684	0.517462874965023	0.11429330771533
10:48176925:48188550|+	ENSBTAG00000038920	c	exonic circRNA	10:48176926|48188550	ENSBTAG00000038920	exon	5	10	0	17	0		0.138077814358756	0	0.0475200936564186	0.127284440292752	0
10:48201227:48209101|+	ENSBTAG00000038920	c	exonic circRNA	10:48201228|48209101	ENSBTAG00000038920	exon	4	75	21	38	3		0.294727107330246	0.0526777875329236	0.036502545221013	0.907305890690958	0.241574205001011
10:4872665:4878989|+	ENSBTAG00000016644	c	exonic circRNA	10:4872666|4878989	ENSBTAG00000016644	exon	23	5	0	2	0		0.0166291971446619	0	0.214120110617005	0.0618993219456875	0
10:4872665:4889828|+	ENSBTAG00000016644	c	exonic circRNA	10:4872666|4889828	ENSBTAG00000016644	exon	44	22	2	0	0		0	0	0.41180905076264	0.260880361621163	0.0229466281273499
10:4908136:4915615|+	ENSBTAG00000016644	c	exonic circRNA	10:4908137|4915615	ENSBTAG00000016644	exon	2	17	16	1	0		0.00803729303970423	0	0.0203026031602971	0.205640088457546	0.180099054479964
10:4908136:4925501|+	ENSBTAG00000016644	c	exonic circRNA	10:4908137|4925501	ENSBTAG00000016644	exon	0	4	1	0	0		0	0	0	0.0523080946776514	0.0116904372223521
10:49673066:49685372|+	ENSBTAG00000015904	c	exonic circRNA	10:49673067|49685372	ENSBTAG00000015904	exon	4	13	2	7	1		0.0417253232081489	0.0094553706505295	0.0365088236235665	0.160303586582649	0.0229410415232852
10:49708806:49731152|+	ENSBTAG00000005328	c	exonic circRNA	10:49708807|49731152	ENSBTAG00000005328	exon	0	10	2	14	1		0.108067553173956	0.0155014726399008	0	0.122591851743234	0.0231609579839947
10:49708806:49747065|+	ENSBTAG00000005328	c	exonic circRNA	10:49708807|49747065	ENSBTAG00000005328	exon	0	2	0	26	3		0.182048539805372	0.0485622077907761	0	0.0234279190218608	0
10:49711550:49718850|+	ENSBTAG00000005328	c	exonic circRNA	10:49711551|49718850	ENSBTAG00000005328	exon	0	4	1	5	2		0.0326357895177992	0.018910741301059	0	0.0414035814097919	0.0112561909049977
10:49728810:49747065|+	ENSBTAG00000005328	c	exonic circRNA	10:49728811|49747065	ENSBTAG00000005328	exon	1	8	4	5	0		0.0403485657921148	0	0.0088198976891868	0.0978978192473532	0.0465418324286989
10:5040279:5040660|-	ENSBTAG00000034998	c	exonic circRNA	10:5040280|5040660	ENSBTAG00000034998	exon	14	26	15	30	1		0.215214860956137	0.0175592625109745	0.133317981026169	0.313188456298814	0.172091331049027
10:5070760:5072332|-	ENSBTAG00000034998	c	exonic circRNA	10:5070761|5072332	ENSBTAG00000034998	exon	23	4	3	11	0		0.0804415646960064	0	0.219062173476748	0.0466026153489177	0.0344115622849277
10:51059103:51072486|+	ENSBTAG00000021538	c	exonic circRNA	10:51059104|51072486	ENSBTAG00000021538	exon	0	5	5	1	0		0.00790763877906057	0	0	0.0641190048730444	0.0573581904122776
10:51126395:51143553|+	ENSBTAG00000021538	c	exonic circRNA	10:51126396|51143553	ENSBTAG00000021538	exon	0	4	0	0	0		0	0	0	0.0512952038984355	0
10:51254536:51260738|-	ENSBTAG00000014181	c	exonic circRNA	10:51254537|51260738	ENSBTAG00000014181	exon	6	3	19	10	0		0.0810447415135298	0	0.0556801499845875	0.0365049426912737	0.215164779542956
10:51254536:51282039|-	ENSBTAG00000014181	c	exonic circRNA	10:51254537|51282039	ENSBTAG00000014181	exon	0	23	29	14	4		0.11477459951494	0.0580175784413056	0	0.282135770241471	0.332266721810927
10:51281140:51282039|-	ENSBTAG00000014181	c	exonic circRNA	10:51281141|51282039	ENSBTAG00000014181	exon	83	1001	552	1152	76		8.76771488411356	0.981157415349681	0.776206382944759	12.0894265558658	6.32909502819945
10:51379208:51386513|+	ENSBTAG00000011319	c	exonic circRNA	10:51379209|51386513	ENSBTAG00000011319	exon	26	9	0	5	1		0.0335270360298119	0.0175592625109745	0.25001111488724	0.109261605379017	0
10:51573882:51602125|+	ENSBTAG00000005481	c	exonic circRNA	10:51573883|51602125	ENSBTAG00000005481	exon	5	89	16	36	2		0.276561167855446	0.018910741301059	0.0478534491866401	1.08905878726284	0.182028023189767
10:51573882:51641129|+	ENSBTAG00000005481	c	exonic circRNA	10:51573883|51641129	ENSBTAG00000005481	exon	0	5	0	0	0		0	0	0	0.0651318956522602	0
10:51623626:51641129|+	ENSBTAG00000005481	c	exonic circRNA	10:51623627|51641129	ENSBTAG00000005481	exon	0	3	6	0	0		0	0	0	0.0337788143743088	0.0692629574912745
10:51623626:51652561|+	ENSBTAG00000005481	c	exonic circRNA	10:51623627|51652561	ENSBTAG00000005481	exon	9	13	8	2	0		0.0154995003035064	0	0.0827072071115845	0.159797141193041	0.0915610094446252
10:51638066:51652561|+	ENSBTAG00000005481	c	exonic circRNA	10:51638067|51652561	ENSBTAG00000005481	exon	1	10	5	2	0		0.0158664288543712	0	0.00908265213442325	0.12107251557441	0.0580123531903415
10:51648712:51659997|+	ENSBTAG00000005481	c	exonic circRNA	10:51648713|51659997	ENSBTAG00000005481	exon	0	8	4	3	0		0.0237841773077897	0	0	0.102843630491675	0.0454534233332807
10:52274562:52274995|+	ENSBTAG00000010119	c	exonic circRNA	10:52274563|52274995	ENSBTAG00000010119	exon	0	8	2	0	0		0	0	0	0.0981510419421572	0.0227267116666403
10:52274562:52278235|+	ENSBTAG00000010119	c	exonic circRNA	10:52274563|52278235	ENSBTAG00000010119	exon	0	54	14	12	2		0.0910835341901674	0.0330607351508753	0	0.6661022801954	0.161055056604739
10:52274562:52296744|+	ENSBTAG00000010119	c	exonic circRNA	10:52274563|52296744	ENSBTAG00000010119	exon	1	32	11	1	0		0.00790763877906057	0	0.00908265213442325	0.397043533623342	0.125329582159618
10:52294319:52296744|+	ENSBTAG00000010119	c	exonic circRNA	10:52294320|52296744	ENSBTAG00000010119	exon	1	56	69	9	1		0.0751388643412871	0.0175592625109745	0.00899280575539568	0.67786601786499	0.790934675064698
10:52665815:52672867|-	ENSBTAG00000002194	c	exonic circRNA	10:52665816|52672867	ENSBTAG00000002194	exon	4	2	4	6	0		0.0411894355718109	0	0.0384063146209593	0.0261540473388257	0.045024763619991
10:52783353:52798979|-	ENSBTAG00000008575	c	exonic circRNA	10:52783354|52798979	ENSBTAG00000008575	exon	0	2	1	14	1		0.107448387100012	0.0175592625109745	0	0.0256476019492177	0.0116904372223521
10:52797722:52798979|-	ENSBTAG00000008575	c	exonic circRNA	10:52797723|52798979	ENSBTAG00000008575	exon	0	12	1	16	0		0.123753739525128	0	0	0.137334940424592	0.0114705207616426
10:52853409:52868048|-	ENSBTAG00000008575	c	exonic circRNA	10:52853410|52868048	ENSBTAG00000008575	exon	2	12	2	34	3		0.266088147350795	0.0283661119515885	0.0195817119438861	0.139554623351949	0.0233808744447042
10:52853409:52876188|-	ENSBTAG00000008575	c	exonic circRNA	10:52853410|52876188	ENSBTAG00000008575	exon	0	0	0	14	2		0.110287171427472	0.0330607351508753	0	0	0
10:53028883:53036333|-	ENSBTAG00000002586	c	exonic circRNA	10:53028884|53036333	ENSBTAG00000002586	exon	0	8	1	13	0		0.0938182203034822	0	0	0.104109743965695	0.0112561909049977
10:53028883:53042492|-	ENSBTAG00000002586	c	exonic circRNA	10:53028884|53042492	ENSBTAG00000002586	exon	0	16	12	7	1		0.0564759648353446	0.0175592625109745	0	0.185650793311259	0.138317171729969
10:53041160:53042492|-	ENSBTAG00000002586	c	exonic circRNA	10:53041161|53042492	ENSBTAG00000002586	exon	3	14	2	3	0		0.0243790332864908	0	0.0299594620476636	0.175853515874222	0.0229466281273499
10:53051536:53053644|-	ENSBTAG00000002586	c	exonic circRNA	10:53051537|53053644	ENSBTAG00000002586	exon	0	4	6	9	1		0.0652521644684577	0.0175592625109745	0	0.0488222982762746	0.0684000514606305
10:53070726:53073155|-	ENSBTAG00000002586	c	exonic circRNA	10:53070727|53073155	ENSBTAG00000002586	exon	24	30	8	38	1		0.270703452000534	0.0094553706505295	0.224346295555038	0.348633335685069	0.0911267631272708
10:54013955:54049326|-	ENSBTAG00000031433	c	exonic circRNA	10:54013956|54049326	ENSBTAG00000031433	exon	6	67	104	14	1		0.0810609490861686	0.0175592625109745	0.0538185625370304	0.801229686492711	1.18980859702619
10:54013955:54053191|-	ENSBTAG00000031433	c	exonic circRNA	10:54013956|54053191	ENSBTAG00000031433	exon	2	14	16	4	0		0.0312579385512771	0	0.0192904064144421	0.160256414056845	0.182693359175961
10:54049152:54053191|-	ENSBTAG00000031433	c	exonic circRNA	10:54049153|54053191	ENSBTAG00000031433	exon	0	10	9	2	1		0.00873526836516302	0.0094553706505295	0	0.114160244097535	0.102602870492978
10:54049152:54056729|-	ENSBTAG00000031433	c	exonic circRNA	10:54049153|54056729	ENSBTAG00000031433	exon	13	87	109	94	7		0.737112256816664	0.102464206489934	0.121809481700078	1.0158008904512	1.24726175970757
10:54049152:54082768|-	ENSBTAG00000031433	c	exonic circRNA	10:54049153|54082768	ENSBTAG00000031433	exon	2	10	33	23	5		0.171790751868955	0.0614268471024638	0.0177737698121566	0.118599609952249	0.377522575099757
10:54292211:54323118|+	ENSBTAG00000000565	c	exonic circRNA	10:54292212|54323118	ENSBTAG00000000565	exon	4	0	1	12	1		0.0972941720265005	0.0094553706505295	0.0362169402886544	0	0.0112561909049977
10:54354294:54357808|+	ENSBTAG00000000565	c	exonic circRNA	10:54354295|54357808	ENSBTAG00000000565	exon	7	47	15	37	4		0.296446535503762	0.0438675845914893	0.0677799946115675	0.577348564152354	0.171431581666898
10:54447539:54454242|+	ENSBTAG00000013793	c	exonic circRNA	10:54447540|54454242	ENSBTAG00000013793	exon	17	3	0	20	3		0.137681872729688	0.0344122139409598	0.161277298454743	0.0384714029238266	0
10:54518600:54530715|+	ENSBTAG00000013793	c	exonic circRNA	10:54518601|54530715	ENSBTAG00000013793	exon	24	10	6	3	0		0.0257156410915584	0	0.222304377744878	0.119106055341857	0.0692685440953393
10:54879677:54894424|+	ENSBTAG00000031388	c	exonic circRNA	10:54879678|54894424	ENSBTAG00000031388	exon	0	6	1	2	0		0.0151837230488916	0	0	0.0670511833590097	0.0114705207616426
10:54909680:54910956|+	ENSBTAG00000031388	c	exonic circRNA	10:54909681|54910956	ENSBTAG00000031388	exon	0	6	14	1	0		0.00747551767959931	0	0	0.0747231229202963	0.159972234113385
10:54956433:54964953|+	ENSBTAG00000012741	c	exonic circRNA	10:54956434|54964953	ENSBTAG00000030014,ENSBTAG00000012741	exon	20	7	2	5	0		0.0405235031479686	0	0.188416943345224	0.0853272409675483	0.0227267116666403
10:55967374:56009085|-	ENSBTAG00000025522	c	exonic circRNA	10:55967375|56009085	ENSBTAG00000025522	exon	0	7	1	0	0		0	0	0	0.0803814297232265	0.0114705207616426
10:56007445:56009085|-	ENSBTAG00000025522	c	exonic circRNA	10:56007446|56009085	ENSBTAG00000025522	exon	0	10	0	0	0		0	0	0	0.128997677830501	0
10:56035621:56051571|-	ENSBTAG00000025522	c	exonic circRNA	10:56035622|56051571	ENSBTAG00000025522	exon	0	6	0	0	0		0	0	0	0.0747231229202963	0
10:56296974:56300223|-	ENSBTAG00000025522	c	exonic circRNA	10:56296975|56300223	ENSBTAG00000025522	exon	0	5	0	0	0		0	0	0	0.0517544767622399	0
10:57922424:57925722|+	ENSBTAG00000006489	c	exonic circRNA	10:57922425|57925722	ENSBTAG00000006489	exon	0	4	2	0	0		0	0	0	0.0512952038984355	0.0229410415232852
10:57922424:57929144|+	ENSBTAG00000006489	c	exonic circRNA	10:57922425|57929144	ENSBTAG00000006489	exon	0	22	1	0	0		0	0	0	0.252955199365072	0.0116904372223521
10:57963052:57964026|+	ENSBTAG00000006489	c	exonic circRNA	10:57963053|57964026	ENSBTAG00000006489	exon	0	23	4	4	0		0.0340912873702191	0	0	0.286068690706576	0.0465418324286989
10:58034711:58037311|+	ENSBTAG00000006489	c	exonic circRNA	10:58034712|58037311	ENSBTAG00000006489	exon	5	142	52	20	2		0.164123310122066	0.0330607351508753	0.0460335729203021	1.76858565887406	0.593483221424581
10:58340858:58346863|-	ENSBTAG00000005865	c	exonic circRNA	10:58340859|58346863	ENSBTAG00000005865	exon	3	0	1	14	0		0.0942125306318409	0	0.028524214990846	0	0.0116904372223521
10:58413070:58415860|+	ENSBTAG00000013830	c	exonic circRNA	10:58413071|58415860	ENSBTAG00000013830	exon	5	30	12	16	0		0.132989616144002	0	0.0447807498416246	0.337982045112013	0.13723993584268
10:58499101:58504563|-	ENSBTAG00000048622	c	exonic circRNA	10:58499102|58504563	ENSBTAG00000048622	exon	1	9	0	2	1		0.00886492262580667	0.0155014726399008	0.0100050025012506	0.108501937294605	0
10:58777685:58785341|+	ENSBTAG00000000737	c	exonic circRNA	10:58777686|58785341	ENSBTAG00000000737	exon	2	66	4	18	2		0.120686791344495	0.018910741301059	0.0206753507628239	0.788093341497419	0.045024763619991
10:58832535:58848178|+	ENSBTAG00000000737	c	exonic circRNA	10:58832536|58848178	ENSBTAG00000000737	exon	0	5	1	2	0		0.0161076666980046	0	0	0.0616460992508835	0.0112561909049977
10:59400132:59403311|-	ENSBTAG00000013616	c	exonic circRNA	10:59400133|59403311	ENSBTAG00000013616	exon	2	21	6	2	1		0.0149510353591986	0.0094553706505295	0.0200100050025013	0.263653662463931	0.0686087947132106
10:59425382:59446073|-	ENSBTAG00000013616	c	exonic circRNA	10:59425383|59446073	ENSBTAG00000013616	exon	7	8	5	5	0		0.0330095117864926	0	0.0638571278478579	0.103856521270891	0.0567152008423431
10:59595169:59608751|+	ENSBTAG00000011831	c	exonic circRNA	10:59595170|59608751	ENSBTAG00000011831	exon	0	5	0	4	2		0.0342927756435662	0.0330607351508753	0	0.0616460992508835	0
10:59596685:59601600|+	ENSBTAG00000011831	c	exonic circRNA	10:59596686|59601600	ENSBTAG00000011831	exon	0	8	1	4	0		0.0336353903642447	0	0	0.0986574873317651	0.0116904372223521
10:59667220:59675540|+	ENSBTAG00000031165	c	exonic circRNA	10:59667221|59675540	ENSBTAG00000031165	exon	1	8	2	0	0		0	0	0.00908265213442325	0.0978978192473532	0.0229410415232852
10:59677761:59686339|+	ENSBTAG00000031165	c	exonic circRNA	10:59677762|59686339	ENSBTAG00000031165	exon	4	6	1	15	0		0.114290828585785	0	0.0364695399501614	0.0774492512372612	0.0116904372223521
10:59697025:59715585|+	ENSBTAG00000031165	c	exonic circRNA	10:59697026|59715585	ENSBTAG00000031165	exon	1	6	6	0	0		0	0	0.00865800865800866	0.0730098853825473	0.0679658051432761
10:59721922:59726937|+	ENSBTAG00000031165	c	exonic circRNA	10:59721923|59726937	ENSBTAG00000031165	exon	0	13	3	6	1		0.0417881860755404	0.0155014726399008	0	0.14768583577704	0.0344171488889924
10:59809139:59815671|-	ENSBTAG00000011916	c	exonic circRNA	10:59809140|59815671	ENSBTAG00000011916	exon	0	18	2	3	1		0.0240519750180882	0.0175592625109745	0	0.215037414356657	0.0229466281273499
10:59812709:59825831|-	ENSBTAG00000011916	c	exonic circRNA	10:59812710|59825831	ENSBTAG00000011916	exon	12	100	26	64	4		0.510310943510684	0.0499136865808606	0.117858238093453	1.1915076774823	0.29763524306529
10:59927481:59939658|+	ENSBTAG00000022801	c	exonic circRNA	10:59927482|59939658	ENSBTAG00000022801	exon	9	55	25	172	19		1.35635618654741	0.242298119748697	0.0845473931432496	0.674486715315295	0.287896120969
10:59930006:59939658|+	ENSBTAG00000022801	c	exonic circRNA	10:59930007|59939658	ENSBTAG00000022801	exon	43	45	7	27	4		0.207581065589062	0.0438675845914893	0.404068741935401	0.545742260179598	0.0796506557615635
10:60026966:60032022|-	ENSBTAG00000004303	c	exonic circRNA	10:60026967|60032022	ENSBTAG00000004303	exon	0	2	0	14	0		0.0943477772390821	0	0	0.0231746963270569	0
10:60226174:60234098|+	ENSBTAG00000011936	c	exonic circRNA	10:60226175|60234098	ENSBTAG00000011936	exon	4	14	3	9	0		0.0747061500960178	0	0.038998723339281	0.168688021702544	0.0346314787456373
10:60329738:60334199|+	ENSBTAG00000011936	c	exonic circRNA	10:60329739|60334199	ENSBTAG00000011936	exon	0	7	2	0	0		0	0	0	0.0724562674671359	0.0233808744447042
10:60340982:60371271|+	ENSBTAG00000011936	c	exonic circRNA	10:60340983|60371271	ENSBTAG00000011936	exon	0	4	1	2	0		0.0168369837926763	0	0	0.0512952038984355	0.0114705207616426
10:60410914:60417263|+	ENSBTAG00000011936	c	exonic circRNA	10:60410915|60417263	ENSBTAG00000011936	exon	0	6	9	1	0		0.0088121254846669	0	0	0.0673044060538137	0.103257033271042
10:60702314:60707767|-	ENSBTAG00000006201	c	exonic circRNA	10:60702315|60707767	ENSBTAG00000006201	exon	10	102	25	60	4		0.444932568599373	0.0519714764519343	0.0869479926971983	1.22241363469652	0.286807711873582
10:60966408:60976432|-	ENSBTAG00000004011	c	exonic circRNA	10:60966409|60976432	ENSBTAG00000004011	exon	0	6	38	8	0		0.0572605205549608	0	0	0.0771960285424572	0.432264114399779
10:61029107:61045205|-	ENSBTAG00000004011	c	exonic circRNA	10:61029108|61045205	ENSBTAG00000004011	exon	0	39	23	18	4		0.131482089659094	0.0559597885702319	0	0.455422035441925	0.260832532732881
10:61041597:61045205|-	ENSBTAG00000004011	c	exonic circRNA	10:61041598|61045205	ENSBTAG00000004011	exon	82	63	150	241	50		1.87816360495026	0.678972338284349	0.767465676440495	0.720259615128344	1.71196377484995
10:61210907:61227437|+	ENSBTAG00000046553	c	exonic circRNA	10:61210908|61227437	ENSBTAG00000046553	exon	1	9	0	11	1		0.0919803259205209	0.0094553706505295	0.00908265213442325	0.109261605379017	0
10:61333167:61382514|+	ENSBTAG00000022583	c	exonic circRNA	10:61333168|61382514	ENSBTAG00000022583	exon	0	0	8	0	0		0	0	0	0	0.092429502079334
10:61378677:61395851|+	ENSBTAG00000022583	c	exonic circRNA	10:61378678|61395851	ENSBTAG00000022583	exon	0	49	3	0	0		0	0	0	0.574080966720053	0.0337685727149932
10:61688740:61707527|+	ENSBTAG00000002278	c	exonic circRNA	10:61688741|61707527	ENSBTAG00000002278	exon	1	25	12	2	0		0.0150673792040451	0	0.00832015974706714	0.298592096460578	0.136794516317196
10:62216920:62219793|+	ENSBTAG00000008771	c	exonic circRNA	10:62216921|62219793	ENSBTAG00000008771	exon	0	5	2	3	0		0.0255211828700698	0	0	0.0616460992508835	0.0225123818099955
10:65352670:65356529|-	ENSBTAG00000025496	c	exonic circRNA	10:65352671|65356529	ENSBTAG00000025496	exon	0	3	1	22	0		0.172167472900349	0	0	0.0389778483134346	0.0112561909049977
10:65544190:65552863|-	ENSBTAG00000014501	c	exonic circRNA	10:65544191|65552863	ENSBTAG00000014501	exon	0	6	2	2	0		0.0161407473166008	0	0	0.0774492512372612	0.0229410415232852
10:6556687:6572149|-	ENSBTAG00000024878	c	exonic circRNA	10:6556688|6572149	ENSBTAG00000024878	exon	0	8	21	0	0		0	0	0	0.101130392953926	0.239177470349465
10:65571471:65586469|-	ENSBTAG00000014501	c	exonic circRNA	10:65571472|65586469	ENSBTAG00000014501	exon	0	9	5	12	0		0.100202462645407	0	0	0.11122806561157	0.057792436729632
10:6565391:6572149|-	ENSBTAG00000024878	c	exonic circRNA	10:6565392|6572149	ENSBTAG00000024878	exon	0	3	7	0	0		0	0	0	0.031052686057344	0.0805303216044017
10:6568513:6572149|-	ENSBTAG00000024878	c	exonic circRNA	10:6568514|6572149	ENSBTAG00000024878	exon	0	0	7	0	0		0	0	0	0	0.0798649856182084
10:65685204:65722043|-	ENSBTAG00000019924	c	exonic circRNA	10:65685205|65722043	ENSBTAG00000019924	exon	2	20	61	1	0		0.00883314194859111	0	0.0177737698121566	0.247850510477554	0.695279051927562
10:65693794:65722043|-	ENSBTAG00000019924	c	exonic circRNA	10:65693795|65722043	ENSBTAG00000019924	exon	0	10	82	6	0		0.0347711748709749	0	0	0.129504123220109	0.936994960932376
10:65705315:65712032|-	ENSBTAG00000019924	c	exonic circRNA	10:65705316|65712032	ENSBTAG00000019924	exon	2	5	35	4	0		0.0328323771605063	0	0.0184477676060908	0.0646254502626523	0.398050122159302
10:65705315:65714006|-	ENSBTAG00000019924	c	exonic circRNA	10:65705316|65714006	ENSBTAG00000019924	exon	2	20	16	4	0		0.0192795101415387	0	0.0195817119438861	0.241891808454016	0.184210427984669
10:65705315:65722043|-	ENSBTAG00000019924	c	exonic circRNA	10:65705316|65722043	ENSBTAG00000019924	exon	11	59	585	48	1		0.384951759731742	0.0094553706505295	0.104708035762852	0.762681602177219	6.64980954818269
10:65710710:65722043|-	ENSBTAG00000019924	c	exonic circRNA	10:65710711|65722043	ENSBTAG00000019924	exon	0	2	5	2	0		0.0176135440910092	0	0	0.020701790704896	0.0567152008423431
10:6584906:6623434|-	ENSBTAG00000024878	c	exonic circRNA	10:6584907|6623434	ENSBTAG00000024878	exon	0	35	15	0	0		0	0	0	0.433295253619812	0.171437168270963
10:6619387:6623434|-	ENSBTAG00000024878	c	exonic circRNA	10:6619388|6623434	ENSBTAG00000024878	exon	0	18	11	0	0		0	0	0	0.217510319978818	0.125763828476973
10:67199993:67200512|+	ENSBTAG00000001468	c	exonic circRNA	10:67199994|67200512	ENSBTAG00000001468	exon	489	326	54	231	28		1.81063153133614	0.392100322863173	4.59664228255506	3.84002593516612	0.617128705162512
10:67465402:67468927|-	ENSBTAG00000019120	c	exonic circRNA	10:67465403|67468927	ENSBTAG00000019120	exon	0	8	1	0	0		0	0	0	0.0981510419421572	0.0116904372223521
10:67483835:67491489|-	ENSBTAG00000019120	c	exonic circRNA	10:67483836|67491489	ENSBTAG00000019120	exon	0	9	14	0	0		0	0	0	0.116173876855892	0.159537987796031
10:67634505:67673483|-	ENSBTAG00000002331	c	exonic circRNA	10:67634506|67673483	ENSBTAG00000002331	exon	0	1	13	0	0		0	0	0	0.0130770236694128	0.148281796891033
10:67636663:67641135|-	ENSBTAG00000002331	c	exonic circRNA	10:67636664|67641135	ENSBTAG00000002331	exon	0	7	0	0	0		0	0	0	0.0823478899557794	0
10:67660023:67662567|-	ENSBTAG00000002331	c	exonic circRNA	10:67660024|67662567	ENSBTAG00000002331	exon	0	4	2	0	0		0	0	0	0.0523080946776514	0.0233808744447042
10:68035837:68041178|+	ENSBTAG00000017713	c	exonic circRNA	10:68035838|68041178	ENSBTAG00000017713	exon	3	16	0	6	3		0.0431454911743704	0.0506199976618499	0.0276521673324544	0.193069510177742	0
10:68035837:68044000|+	ENSBTAG00000017713	c	exonic circRNA	10:68035838|68044000	ENSBTAG00000017713	exon	9	20	15	27	3		0.194732742487999	0.0283661119515885	0.0874391615371094	0.249816970710107	0.171662671335737
10:68068506:68069039|+	ENSBTAG00000017713	c	exonic circRNA	10:68068507|68069039	ENSBTAG00000017713	exon	11	1	0	1	0		0.000827629586102444	0	0.101398219227622	0.010350895352448	0
10:68068506:68070990|+	ENSBTAG00000017713	c	exonic circRNA	10:68068507|68070990	ENSBTAG00000017713	exon	36	50	92	48	9		0.388663414821303	0.113398323554398	0.32913482710524	0.592744827066442	1.0534092207979
10:68068506:68078912|+	ENSBTAG00000017713	c	exonic circRNA	10:68068507|68078912	ENSBTAG00000017713	exon	8	39	21	14	1		0.106337740092135	0.0175592625109745	0.0750374041529412	0.470006246480086	0.242228367779075
10:68079851:68081539|+	ENSBTAG00000017713	c	exonic circRNA	10:68079852|68081539	ENSBTAG00000017713	exon	36	36	5	17	2		0.138859750959045	0.027014633161504	0.336571289462787	0.444211915687747	0.0575781068729871
10:68079851:68084104|+	ENSBTAG00000017713	c	exonic circRNA	10:68079852|68084104	ENSBTAG00000017713	exon	0	0	6	0	0		0	0	0	0	0.0675371454299865
10:68082745:68085999|+	ENSBTAG00000017713	c	exonic circRNA	10:68082746|68085999	ENSBTAG00000017713	exon	3	8	4	11	1		0.0812237061400401	0.0175592625109745	0.0287011226802346	0.103603298576087	0.0456677531899255
10:6844854:6850133|-	ENSBTAG00000000081	c	exonic circRNA	10:6844855|6850133	ENSBTAG00000000081	exon	0	6	4	6	0		0.0411004846278061	0	0	0.0774492512372612	0.0461019995072798
10:6844854:6854728|-	ENSBTAG00000000081	c	exonic circRNA	10:6844855|6854728	ENSBTAG00000000081	exon	6	33	20	46	1		0.353438001910543	0.0094553706505295	0.0561340780085449	0.403520829836563	0.227063960017888
10:6844854:6862397|-	ENSBTAG00000000081	c	exonic circRNA	10:6844855|6862397	ENSBTAG00000000081	exon	1	32	29	41	2		0.302974519193856	0.0249568432904303	0.00832015974706714	0.388164801913915	0.332684208316088
10:6844854:6883717|-	ENSBTAG00000000081	c	exonic circRNA	10:6844855|6883717	ENSBTAG00000000081	exon	0	3	14	6	0		0.0432099708971462	0	0	0.0365049426912737	0.159752317652676
10:6861772:6883717|-	ENSBTAG00000000081	c	exonic circRNA	10:6861773|6883717	ENSBTAG00000000081	exon	0	0	5	2	0		0.00830314726570176	0	0	0	0.0584521861117606
10:69641294:69655795|-	ENSBTAG00000013042	c	exonic circRNA	10:69641295|69655795	ENSBTAG00000013042	exon	11	94	11	33	2		0.242797942319104	0.0351185250219491	0.10137904260713	1.15615714314765	0.12446108952491
10:69646017:69655795|-	ENSBTAG00000013042	c	exonic circRNA	10:69646018|69655795	ENSBTAG00000013042	exon	1	9	4	6	2		0.0473330348056723	0.0330607351508753	0.00869111767773336	0.113447748538927	0.045887669650635
10:69649947:69655795|-	ENSBTAG00000013042	c	exonic circRNA	10:69649948|69655795	ENSBTAG00000013042	exon	0	26	8	10	0		0.081964756834003	0	0	0.327578765968051	0.0930892514614625
10:69653685:69655795|-	ENSBTAG00000013042	c	exonic circRNA	10:69653686|69655795	ENSBTAG00000013042	exon	0	9	3	7	0		0.0477872988787426	0	0	0.106282254367248	0.0341972324282829
10:69682162:69684113|+	ENSBTAG00000013043	c	exonic circRNA	10:69682163|69684113	ENSBTAG00000013043	exon	1	7	8	1	0		0.000827629586102444	0	0.00908265213442325	0.0798749843336186	0.0917865125093995
10:70422887:70423142|-	ENSBTAG00000020880	c	exonic circRNA	10:70422888|70423142	ENSBTAG00000020880	exon	0	1	4	0	0		0	0	0	0.0128238009746089	0.0467617488894085
10:70422887:70465312|-	ENSBTAG00000020880	c	exonic circRNA	10:70422888|70465312	ENSBTAG00000053337,ENSBTAG00000020880	exon	1	5	0	0	0		0	0	0.00899280575539568	0.0641190048730444	0
10:70456616:70465312|-	ENSBTAG00000020880	c	exonic circRNA	10:70456617|70465312	ENSBTAG00000020880	exon	0	29	22	0	0		0	0	0	0.361104357647555	0.253027965950459
10:70521735:70534519|+	ENSBTAG00000014392	c	exonic circRNA	10:70521736|70534519	ENSBTAG00000014392	exon	1	8	9	3	0		0.0247446225717368	0	0.00865800865800866	0.103603298576087	0.104125525905751
10:70526354:70534519|+	ENSBTAG00000014392	c	exonic circRNA	10:70526355|70534519	ENSBTAG00000014392	exon	27	107	14	91	5		0.66661349342768	0.0533229552420188	0.255437691314053	1.30656910724166	0.160389720618545
10:70598174:70599338|+	ENSBTAG00000018898	c	exonic circRNA	10:70598175|70599338	ENSBTAG00000018898	exon	0	5	1	4	0		0.0319181550047636	0	0	0.0643722275678483	0.0116904372223521
10:70612003:70613632|+	ENSBTAG00000018898	c	exonic circRNA	10:70612004|70613632	ENSBTAG00000018898	exon	4	18	5	9	0		0.074504550643985	0	0.0373629520618108	0.214784191661853	0.0571382739515681
10:70623708:70626210|+	ENSBTAG00000018898	c	exonic circRNA	10:70623709|70626210	ENSBTAG00000018898	exon	3	9	2	10	1		0.0725064084333218	0.0094553706505295	0.0276937674197948	0.113700971233731	0.0229466281273499
10:70640799:70642348|+	ENSBTAG00000018898	c	exonic circRNA	10:70640800|70642348	ENSBTAG00000018898	exon	3	16	9	6	2		0.0335068823627533	0.0249568432904303	0.0279383817125325	0.176518838907027	0.104114352697621
10:70714744:70719787|+	ENSBTAG00000004631	c	exonic circRNA	10:70714745|70719787	ENSBTAG00000004631	exon	0	0	7	2	0		0.0160742155023855	0	0	0	0.0798649856182084
10:70744300:70745962|+	ENSBTAG00000004631	c	exonic circRNA	10:70744301|70745962	ENSBTAG00000004631	exon	3	25	22	9	1		0.0746350570738967	0.0175592625109745	0.0292954089156928	0.305816911958135	0.252835982510073
10:70766099:70784353|+	ENSBTAG00000004631	c	exonic circRNA	10:70766100|70784353	ENSBTAG00000004631	exon	0	0	5	1	0		0.00779605519607079	0	0	0	0.0567152008423431
10:70793995:70797986|+	ENSBTAG00000004631	c	exonic circRNA	10:70793996|70797986	ENSBTAG00000004631	exon	1	6	2	3	0		0.0245956797005393	0	0.00957670944263551	0.0719969946033315	0.0229466281273499
10:71752484:71755505|-	ENSBTAG00000030824	c	exonic circRNA	10:71752485|71755505	ENSBTAG00000030824	exon	0	6	10	5	0		0.0417374873647939	0	0	0.0719969946033315	0.115376130206684
10:71805296:71831204|-	ENSBTAG00000011451	c	exonic circRNA	10:71805297|71831204	ENSBTAG00000011451	exon	0	0	0	6	0		0.0514302681978629	0	0	0	0
10:71813927:71853952|-	ENSBTAG00000011451	c	exonic circRNA	10:71813928|71853952	ENSBTAG00000011451	exon	0	0	5	0	0		0	0	0	0	0.0567152008423431
10:71819192:71853952|-	ENSBTAG00000011451	c	exonic circRNA	10:71819193|71853952	ENSBTAG00000011451	exon	0	0	6	0	0		0	0	0	0	0.0686087947132106
10:72180138:72207428|+	ENSBTAG00000003090	c	exonic circRNA	10:72180139|72207428	ENSBTAG00000003090	exon	0	1	7	0	0		0	0	0	0.0130770236694128	0.0792219960482739
10:72194549:72207428|+	ENSBTAG00000003090	c	exonic circRNA	10:72194550|72207428	ENSBTAG00000003090	exon	0	0	15	0	0		0	0	0	0	0.169485853144901
10:72203107:72207428|+	ENSBTAG00000003090	c	exonic circRNA	10:72203108|72207428	ENSBTAG00000003090	exon	0	1	13	0	0		0	0	0	0.010350895352448	0.147193387795615
10:72219194:72224032|+	ENSBTAG00000003090	c	exonic circRNA	10:72219195|72224032	ENSBTAG00000003090	exon	0	3	6	0	0		0	0	0	0.0335255916795048	0.0675371454299865
10:72226253:72245428|+	ENSBTAG00000003090	c	exonic circRNA	10:72226254|72245428	ENSBTAG00000003090	exon	0	0	10	0	0		0	0	0	0	0.114496464363846
10:72230199:72232823|+	ENSBTAG00000003090	c	exonic circRNA	10:72230200|72232823	ENSBTAG00000003090	exon	0	0	8	0	0		0	0	0	0	0.0913466795879804
10:72321919:72322663|+	ENSBTAG00000014096	c	exonic circRNA	10:72321920|72322663	ENSBTAG00000014096	exon	0	10	4	0	0		0	0	0	0.116633149719696	0.0456677531899255
10:72321919:72346634|+	ENSBTAG00000014096	c	exonic circRNA	10:72321920|72346634	ENSBTAG00000014096	exon	0	15	0	1	1		0.00779605519607079	0.0094553706505295	0	0.178532471665384	0
10:72331715:72346634|+	ENSBTAG00000014096	c	exonic circRNA	10:72331716|72346634	ENSBTAG00000014096	exon	0	9	0	0	0		0	0	0	0.110974842916766	0
10:72367123:72372004|-	ENSBTAG00000020729	c	exonic circRNA	10:72367124|72372004	ENSBTAG00000020729	exon	0	3	0	41	1		0.335427668876867	0.0094553706505295	0	0.0365049426912737	0
10:72367123:72374067|-	ENSBTAG00000020729	c	exonic circRNA	10:72367124|72374067	ENSBTAG00000020729	exon	4	9	2	388	24		3.15288835131008	0.289447705377495	0.0365356542407377	0.114713862012947	0.0233808744447042
10:72368758:72374067|-	ENSBTAG00000020729	c	exonic circRNA	10:72368759|72374067	ENSBTAG00000020729	exon	0	3	1	30	0		0.214835452376919	0	0	0.0335255916795048	0.0116904372223521
10:72950208:72976824|+	ENSBTAG00000030801	c	exonic circRNA	10:72950209|72976824	ENSBTAG00000030801	exon	2	10	8	1	0		0.00800384184408516	0	0.0182347181006442	0.113653798707927	0.0919952557619796
10:72950208:72983216|+	ENSBTAG00000030801	c	exonic circRNA	10:72950209|72983216	ENSBTAG00000030801	exon	2	10	3	1	0		0.00759186152444579	0	0.0173822353554667	0.119359278036661	0.0337685727149932
10:72950208:73028373|+	ENSBTAG00000030801	c	exonic circRNA	10:72950209|73028373	ENSBTAG00000030801	exon	6	8	1	0	0		0	0	0.054796733250186	0.0954249136251923	0.0112561909049977
10:72953385:72983216|+	ENSBTAG00000030801	c	exonic circRNA	10:72953386|72983216	ENSBTAG00000030801	exon	1	10	2	18	0		0.1312523733101	0	0.0102976006590464	0.119106055341857	0.0233808744447042
10:72976683:72983216|+	ENSBTAG00000030801	c	exonic circRNA	10:72976684|72983216	ENSBTAG00000030801	exon	16	36	4	4	0		0.0318741125425415	0	0.146080275455677	0.443199024908531	0.0452390934766358
10:72976683:73028373|+	ENSBTAG00000030801	c	exonic circRNA	10:72976684|73028373	ENSBTAG00000030801	exon	0	27	4	1	0		0.00800384184408516	0	0	0.310415155456046	0.0461075861113446
10:73117035:73120324|-	ENSBTAG00000011796	c	exonic circRNA	10:73117036|73120324	ENSBTAG00000011796	exon	1	5	3	9	0		0.0744923895029266	0	0.0100050025012506	0.0517544767622399	0.0344115622849277
10:73159388:73183850|+	ENSBTAG00000007931	c	exonic circRNA	10:73159389|73183850	ENSBTAG00000007931	exon	1	8	0	6	0		0.0428664260178444	0	0.00957670944263551	0.0904791023808705	0
10:73170545:73191463|+	ENSBTAG00000007931	c	exonic circRNA	10:73170546|73191463	ENSBTAG00000007931	exon	4	16	13	19	2		0.140620726698169	0.0351185250219491	0.0361372679242542	0.190149480491851	0.149567776030902
10:73180717:73183850|+	ENSBTAG00000007931	c	exonic circRNA	10:73180718|73183850	ENSBTAG00000007931	exon	2	9	1	15	1		0.111565690628242	0.0094553706505295	0.0176397953783736	0.0986103148059616	0.0114705207616426
10:73180717:73191463|+	ENSBTAG00000007931	c	exonic circRNA	10:73180718|73191463	ENSBTAG00000007931	exon	0	15	2	11	1		0.0902231899558598	0.0094553706505295	0	0.160715686920649	0.0227267116666403
10:73574320:73574822|+	ENSBTAG00000003276	c	exonic circRNA	10:73574321|73574822	ENSBTAG00000003276	exon	4	26	2	4	1		0.0339647912939489	0.0094553706505295	0.0387742685874844	0.330752018348745	0.0231609579839947
10:73644592:73645576|+	ENSBTAG00000003276	c	exonic circRNA	10:73644593|73645576	ENSBTAG00000003276	exon	0	5	0	0	0		0	0	0	0.0641190048730444	0
10:73857389:73858266|+	ENSBTAG00000020935	c	exonic circRNA	10:73857390|73858266	ENSBTAG00000020935	exon	5	98	12	10	0		0.0797311597067601	0	0.0474167556984954	1.18696875531027	0.137437505887131
10:73857389:73864103|+	ENSBTAG00000020935	c	exonic circRNA	10:73857390|73864103	ENSBTAG00000020935	exon	4	29	4	13	1		0.0946774192954899	0.0094553706505295	0.0370200481718433	0.342468583492531	0.0458820830465703
10:75248664:75292491|-	ENSBTAG00000011379	c	exonic circRNA	10:75248665|75292491	ENSBTAG00000011379	exon	0	0	10	0	0		0	0	0	0	0.113853474793911
10:75261050:75279546|-	ENSBTAG00000011379	c	exonic circRNA	10:75261051|75279546	ENSBTAG00000011379	exon	0	4	1	0	0		0	0	0	0.0523080946776514	0.0112561909049977
10:75261050:75292491|-	ENSBTAG00000011379	c	exonic circRNA	10:75261051|75292491	ENSBTAG00000011379	exon	0	0	7	1	0		0.00878040214241812	0	0	0	0.0790076661916291
10:75674947:75711621|-	ENSBTAG00000019784	c	exonic circRNA	10:75674948|75711621	ENSBTAG00000019784	exon	2	1	19	1	0		0.00790763877906057	0	0.0182718258908694	0.0130770236694128	0.217319251317533
10:76157319:76161618|+	ENSBTAG00000025450	c	exonic circRNA	10:76157320|76161618	ENSBTAG00000025450	exon	0	20	6	1	1		0.00759186152444579	0.0094553706505295	0	0.248610178561966	0.069274130699404
10:76167611:76171362|+	ENSBTAG00000025450	c	exonic circRNA	10:76167612|76171362	ENSBTAG00000025450	exon	0	11	1	2	1		0.01562915456415	0.0155014726399008	0	0.137128890255592	0.0116904372223521
10:76251618:76255420|+	ENSBTAG00000025450	c	exonic circRNA	10:76251619|76255420	ENSBTAG00000025450	exon	0	12	6	0	0		0	0	0	0.153438487631577	0.06861996792134
10:76253961:76255420|+	ENSBTAG00000025450	c	exonic circRNA	10:76253962|76255420	ENSBTAG00000025450	exon	1	15	2	0	0		0	0	0.00869111767773336	0.181765045371956	0.0227267116666403
10:76261374:76263297|+	ENSBTAG00000025450	c	exonic circRNA	10:76261375|76263297	ENSBTAG00000025450	exon	0	26	5	0	0		0	0	0	0.303296833810171	0.0580123531903415
10:76336099:76350024|+	ENSBTAG00000025450	c	exonic circRNA	10:76336100|76350024	ENSBTAG00000025450	exon	4	24	10	16	2		0.124241231633373	0.0351185250219491	0.0381577655416575	0.290013759971758	0.114507637571975
10:76346487:76350024|+	ENSBTAG00000025450	c	exonic circRNA	10:76346488|76350024	ENSBTAG00000025450	exon	2	8	0	8	0		0.0656776238447235	0	0.0189556093170551	0.0934584533926393	0
10:76509643:76524106|-	ENSBTAG00000013836	c	exonic circRNA	10:76509644|76524106	ENSBTAG00000013836	exon	0	14	2	4	0		0.0326160036194954	0	0	0.173380610252061	0.0229466281273499
10:76562126:76575211|+	ENSBTAG00000009641	c	exonic circRNA	10:76562127|76575211	ENSBTAG00000009641	exon	3	5	3	65	7		0.494791602520699	0.096418104500563	0.0272606328757646	0.0643722275678483	0.0346314787456373
10:76562126:76581942|+	ENSBTAG00000009641	c	exonic circRNA	10:76562127|76581942	ENSBTAG00000009641	exon	0	2	0	15	0		0.0994203876238933	0	0	0.020701790704896	0
10:76587494:76590521|+	ENSBTAG00000009641	c	exonic circRNA	10:76587495|76590521	ENSBTAG00000009641	exon	1	6	2	35	1		0.283904732388304	0.0175592625109745	0.00899280575539568	0.0752295683099043	0.0227267116666403
10:76589689:76592659|+	ENSBTAG00000009641	c	exonic circRNA	10:76589690|76592659	ENSBTAG00000009641	exon	1	4	0	12	2		0.0934734438527248	0.018910741301059	0.0102976006590464	0.0438764870319528	0
10:76589689:76601937|+	ENSBTAG00000009641	c	exonic circRNA	10:76589690|76601937	ENSBTAG00000009641	exon	1	0	0	42	0		0.332374522248381	0	0.0101276078590237	0	0
10:76591990:76592659|+	ENSBTAG00000009641	c	exonic circRNA	10:76591991|76592659	ENSBTAG00000009641	exon	0	17	6	19	1		0.125294449255553	0.0155014726399008	0	0.205640088457546	0.0697027904126936
10:76626815:76636051|-	ENSBTAG00000009643	c	exonic circRNA	10:76626816|76636051	ENSBTAG00000009643	exon	10	6	3	11	0		0.0873810418282601	0	0.0923244958797128	0.0774492512372612	0.0341972324282829
10:77620510:77663117|+	ENSBTAG00000019819	c	exonic circRNA	10:77620511|77663117	ENSBTAG00000019819	exon	0	9	3	0	0		0	0	0	0.101336443122926	0.0341972324282829
10:77662689:77663117|+	ENSBTAG00000019819	c	exonic circRNA	10:77662690|77663117	ENSBTAG00000019819	exon	0	17	24	2	1		0.0163722636668639	0.0175592625109745	0	0.207412647321174	0.276408840395164
10:77662689:77737451|+	ENSBTAG00000019819	c	exonic circRNA	10:77662690|77737451	ENSBTAG00000019819	exon	0	1	22	0	0		0	0	0	0.010350895352448	0.252819222697879
10:77662689:77772491|+	ENSBTAG00000019819	c	exonic circRNA	10:77662690|77772491	ENSBTAG00000019819	exon	0	1	9	0	0		0	0	0	0.010350895352448	0.102591697284849
10:77722798:77737451|+	ENSBTAG00000019819	c	exonic circRNA	10:77722799|77737451	ENSBTAG00000019819	exon	0	4	30	2	1		0.0162876431642662	0.0094553706505295	0	0.0463493926541137	0.342214587159797
10:77722798:77772491|+	ENSBTAG00000019819	c	exonic circRNA	10:77722799|77772491	ENSBTAG00000019819	exon	0	3	5	0	0		0	0	0	0.0365049426912737	0.0580179397944062
10:77812308:77817531|+	ENSBTAG00000019819	c	exonic circRNA	10:77812309|77817531	ENSBTAG00000019819	exon	0	5	9	2	2		0.0163722636668639	0.027014633161504	0	0.0599328617131345	0.101520048001625
10:7787367:7799650|+	ENSBTAG00000000897	c	exonic circRNA	10:7787368|7799650	ENSBTAG00000000897	exon	0	1	0	19	0		0.156594686758763	0	0	0.0130770236694128	0
10:7787367:7843135|+	ENSBTAG00000000897	c	exonic circRNA	10:7787368|7843135	ENSBTAG00000000897	exon	0	0	1	19	0		0.141378861131374	0	0	0	0.0116904372223521
10:7814549:7843135|+	ENSBTAG00000000897	c	exonic circRNA	10:7814550|7843135	ENSBTAG00000000897	exon	0	0	0	20	1		0.149034408905937	0.0094553706505295	0	0	0
10:7815918:7822841|+	ENSBTAG00000000897	c	exonic circRNA	10:7815919|7822841	ENSBTAG00000000897	exon	0	1	0	20	1		0.148444299742083	0.0094553706505295	0	0.010350895352448	0
10:7876552:7892870|+	ENSBTAG00000000897	c	exonic circRNA	10:7876553|7892870	ENSBTAG00000000897	exon	0	2	1	13	2		0.0906013887109048	0.0310029452798016	0	0.0261540473388257	0.0114705207616426
10:7892720:7896921|+	ENSBTAG00000000897	c	exonic circRNA	10:7892721|7896921	ENSBTAG00000000897	exon	0	1	5	7	0		0.0588295611701763	0	0	0.010350895352448	0.0571382739515681
10:7901950:7912439|+	ENSBTAG00000000897	c	exonic circRNA	10:7901951|7912439	ENSBTAG00000000897	exon	0	0	2	18	2		0.129971784295759	0.018910741301059	0	0	0.0227267116666403
10:7904708:7912439|+	ENSBTAG00000000897	c	exonic circRNA	10:7904709|7912439	ENSBTAG00000000897	exon	0	1	0	8	2		0.064714978799199	0.018910741301059	0	0.0128238009746089	0
10:79185631:79192249|+	ENSBTAG00000011767	c	exonic circRNA	10:79185632|79192249	ENSBTAG00000011767	exon	4	51	27	38	3		0.279744756306479	0.0344122139409598	0.0372164161728937	0.572467285499622	0.309314507079513
10:79185631:79214447|+	ENSBTAG00000011767	c	exonic circRNA	10:79185632|79214447	ENSBTAG00000011767	exon	0	4	8	2	0		0.0176242509693338	0	0	0.0512952038984355	0.0919952557619796
10:79185631:79230004|+	ENSBTAG00000011767	c	exonic circRNA	10:79185632|79230004	ENSBTAG00000011767	exon	7	4	14	5	1		0.0348319204926307	0.0094553706505295	0.0705172809260081	0.0512952038984355	0.160158630949706
10:79191715:79192249|+	ENSBTAG00000011767	c	exonic circRNA	10:79191716|79192249	ENSBTAG00000011767	exon	2	38	10	6	0		0.0493595303150357	0	0.0173129655024628	0.46294724616009	0.114287721111266
10:79191715:79212041|+	ENSBTAG00000011767	c	exonic circRNA	10:79191716|79212041	ENSBTAG00000011767	exon	3	6	6	7	0		0.0479148399476131	0	0.0272646316462651	0.0730098853825473	0.0688231245698555
10:79191715:79214447|+	ENSBTAG00000011767	c	exonic circRNA	10:79191716|79214447	ENSBTAG00000011767	exon	2	4	2	3	0		0.0256508371307135	0	0.0173822353554667	0.0523080946776514	0.0227267116666403
10:79191961:79212041|+	ENSBTAG00000011767	c	exonic circRNA	10:79191962|79212041	ENSBTAG00000011767	exon	3	4	5	1	2		0.00747551767959931	0.0249568432904303	0.0306002038193435	0.0515484265932395	0.0573526038082129
10:79191961:79214447|+	ENSBTAG00000011767	c	exonic circRNA	10:79191962|79214447	ENSBTAG00000011767	exon	2	8	3	5	1		0.0422004144226267	0.0175592625109745	0.018696120178984	0.0934584533926393	0.0344171488889924
10:79206839:79212041|+	ENSBTAG00000011767	c	exonic circRNA	10:79206840|79212041	ENSBTAG00000011767	exon	2	4	0	0	0		0	0	0.017970137813207	0.0414035814097919	0
10:79206839:79214447|+	ENSBTAG00000011767	c	exonic circRNA	10:79206840|79214447	ENSBTAG00000011767	exon	7	6	6	16	1		0.120644379101089	0.0094553706505295	0.0686673769010095	0.0702837570655825	0.0688342977779849
10:79538262:79542476|-	ENSBTAG00000001948	c	exonic circRNA	10:79538263|79542476	ENSBTAG00000001948	exon	9	54	15	44	2		0.323694197332519	0.018910741301059	0.0877042287610029	0.630721933400736	0.172074571236833
10:79558351:79561610|-	ENSBTAG00000001950	c	exonic circRNA	10:79558352|79561610	ENSBTAG00000001950	exon	1	10	6	5	0		0.0412082912059488	0	0.0101276078590237	0.116379927024892	0.0692685440953393
10:79558351:79563167|-	ENSBTAG00000001950	c	exonic circRNA	10:79558352|79563167	ENSBTAG00000001950	exon	0	5	5	7	0		0.0485504708823841	0	0	0.0646254502626523	0.0571382739515681
10:79613724:79614305|-	ENSBTAG00000014334	c	exonic circRNA	10:79613725|79614305	ENSBTAG00000014334	exon	3	11	5	3	0		0.0234551598595813	0	0.0271388852838242	0.142581146889521	0.0569295306989879
10:79673212:79713128|+	ENSBTAG00000018971	c	exonic circRNA	10:79673213|79713128	ENSBTAG00000018971	exon	0	8	2	0	0		0	0	0	0.0907323250756745	0.0225123818099955
10:80867783:80908632|-	ENSBTAG00000048519	c	exonic circRNA	10:80867784|80908632	ENSBTAG00000048519	exon	0	3	5	1	0		0.00747551767959931	0	0	0.0359984973016657	0.0567152008423431
10:80883425:80908632|-	ENSBTAG00000048519	c	exonic circRNA	10:80883426|80908632	ENSBTAG00000048519	exon	4	11	9	10	0		0.07179621435133	0	0.035042607259864	0.131676633621662	0.103465776523622
10:80902957:80908632|-	ENSBTAG00000048519	c	exonic circRNA	10:80902958|80908632	ENSBTAG00000048519	exon	40	183	167	122	13		0.955226340289258	0.187623685716594	0.380794575618564	2.23754399084921	1.90806779670549
10:81007325:81013653|+	ENSBTAG00000010052	c	exonic circRNA	10:81007326|81013653	ENSBTAG00000010052	exon	4	28	5	28	2		0.221285271835182	0.018910741301059	0.0374557106832886	0.326471530137228	0.0573637770163423
10:81387451:81388094|+	ENSBTAG00000003857	c	exonic circRNA	10:81387452|81388094	ENSBTAG00000003857	exon	10	149	23	126	9		0.949153700824152	0.143756101125105	0.0951781217817055	1.83153810659041	0.262558344794169
10:81430069:81431393|+	ENSBTAG00000003857	c	exonic circRNA	10:81430070|81431393	ENSBTAG00000003857	exon	3	11	5	3	0		0.0229548772032838	0	0.0262571885405495	0.130216618778717	0.0575836934770518
10:81769784:81774572|-	ENSBTAG00000027080	c	exonic circRNA	10:81769785|81774572	ENSBTAG00000027080	exon	69	0	0	0	0		0	0	0.642485900454873	0	0
10:81905541:81907387|-	ENSBTAG00000027080	c	exonic circRNA	10:81905542|81907387	ENSBTAG00000027080	exon	212	1	4	1	0		0.00878040214241812	0	1.99158610974284	0.010350895352448	0.0461075861113446
10:8202183:8202514|+	ENSBTAG00000034823	c	exonic circRNA	10:8202184|8202514	ENSBTAG00000034823	exon	4	13	26	4	1		0.0316699188709165	0.0094553706505295	0.0379081668205557	0.150918409483613	0.297206583352001
10:8211616:8213370|+	ENSBTAG00000034823	c	exonic circRNA	10:8211617|8213370	ENSBTAG00000034823	exon	9	46	6	45	2		0.35712325461739	0.018910741301059	0.086560183553612	0.580121864995122	0.0688398843820496
10:82207128:82220418|-	ENSBTAG00000006786	c	exonic circRNA	10:82207129|82220418	ENSBTAG00000052827,ENSBTAG00000006786	exon	7	70	14	22	1		0.181138165005397	0.0175592625109745	0.0644514140833161	0.843634009881643	0.160175390761901
10:82215520:82220418|-	ENSBTAG00000006786	c	exonic circRNA	10:82215521|82220418	ENSBTAG00000006786	exon	24	64	11	58	6		0.475136563047072	0.0688244278819196	0.223736680484412	0.796112848805117	0.126632321111682
10:82385809:82388627|-	ENSBTAG00000005700	c	exonic circRNA	10:82385810|82388627	ENSBTAG00000005700	exon	0	4	0	0	0		0	0	0	0.0414035814097919	0
10:82569216:82585269|+	ENSBTAG00000012565	c	exonic circRNA	10:82569217|82585269	ENSBTAG00000012565	exon	0	4	0	4	1		0.0317582212075747	0.0155014726399008	0	0.0523080946776514	0
10:82583562:82585269|+	ENSBTAG00000012565	c	exonic circRNA	10:82583563|82585269	ENSBTAG00000012565	exon	136	432	329	676	38		5.10453676418965	0.523057908928546	1.27893828893185	5.10041667619694	3.75622220453116
10:82614825:82637734|+	ENSBTAG00000012565	c	exonic circRNA	10:82614826|82637734	ENSBTAG00000012565	exon	12	19	3	46	1		0.32449499982269	0.0094553706505295	0.11490268998727	0.235279932197749	0.0344115622849277
10:82619833:82629675|+	ENSBTAG00000012565	c	exonic circRNA	10:82619834|82629675	ENSBTAG00000012565	exon	11	1	8	27	0		0.198912417133023	0	0.104676960935753	0.0130770236694128	0.0909180198746907
10:82650831:82666144|+	ENSBTAG00000012565	c	exonic circRNA	10:82650832|82666144	ENSBTAG00000012565	exon	1	12	1	9	0		0.0728871308078287	0	0.00927902013547369	0.146973340218432	0.0114705207616426
10:82655573:82674373|+	ENSBTAG00000012565	c	exonic circRNA	10:82655574|82674373	ENSBTAG00000012565	exon	0	9	4	5	0		0.0337860720848255	0	0	0.113700971233731	0.045887669650635
10:83135652:83137454|+	ENSBTAG00000015805	c	exonic circRNA	10:83135653|83137454	ENSBTAG00000015805	exon	0	40	34	9	0		0.0674426348181108	0	0	0.484349383623519	0.387887926953788
10:83189084:83205310|+	ENSBTAG00000015805	c	exonic circRNA	10:83189085|83205310	ENSBTAG00000015805	exon	0	5	0	0	0		0	0	0	0.0542273823844008	0
10:83203845:83205310|+	ENSBTAG00000015805	c	exonic circRNA	10:83203846|83205310	ENSBTAG00000015805	exon	0	25	0	9	0		0.0737025977644544	0	0	0.30309078364117	0
10:83226740:83238233|+	ENSBTAG00000015805	c	exonic circRNA	10:83226741|83238233	ENSBTAG00000015805	exon	0	5	0	1	0		0.00850412450038268	0	0	0.0643722275678483	0
10:83237790:83238233|+	ENSBTAG00000015805	c	exonic circRNA	10:83237791|83238233	ENSBTAG00000015805	exon	0	23	3	3	0		0.0175684103137541	0	0	0.266791891118897	0.0341972324282829
10:83983776:83997611|+	ENSBTAG00000014189	c	exonic circRNA	10:83983777|83997611	ENSBTAG00000014189	exon	0	1	4	1	0		0.00807037365830038	0	0	0.0130770236694128	0.045024763619991
10:84234024:84270163|-	ENSBTAG00000025458	c	exonic circRNA	10:84234025|84270163	ENSBTAG00000025458	exon	0	0	6	0	0		0	0	0	0	0.0677514752866313
10:84528780:84529722|-	ENSBTAG00000011041	c	exonic circRNA	10:84528781|84529722	ENSBTAG00000011041	exon	2	3	4	0	0		0	0	0.0179856115107914	0.0384714029238266	0.045024763619991
10:84646916:84649444|+	ENSBTAG00000011757	c	exonic circRNA	10:84646917|84649444	ENSBTAG00000011757	exon	1	3	15	4	0		0.0335404464648182	0	0.0100050025012506	0.0359984973016657	0.169271523288256
10:84649302:84666190|+	ENSBTAG00000011757	c	exonic circRNA	10:84649303|84666190	ENSBTAG00000011757	exon	0	4	4	1	0		0.00807037365830038	0	0	0.0518016492880434	0.0458820830465703
10:84666091:84675770|+	ENSBTAG00000011757	c	exonic circRNA	10:84666092|84675770	ENSBTAG00000011757	exon	1	12	20	13	1		0.101118941314709	0.0094553706505295	0.00927902013547369	0.143040419753326	0.226629713700533
10:8484733:8510566|+	ENSBTAG00000020205	c	exonic circRNA	10:8484734|8510566	ENSBTAG00000020205	exon	9	46	1	13	1		0.10691911128099	0.0155014726399008	0.0813398947909673	0.555646031468317	0.0116904372223521
10:8484733:8527927|+	ENSBTAG00000020205	c	exonic circRNA	10:8484734|8527927	ENSBTAG00000020205	exon	3	6	1	0	0		0	0	0.0263419320911377	0.0754827910047082	0.0114705207616426
10:8498832:8510566|+	ENSBTAG00000020205	c	exonic circRNA	10:8498833|8510566	ENSBTAG00000020205	exon	17	52	1	4	0		0.0312512150556521	0	0.159599697570135	0.623650784280664	0.0116904372223521
10:8498832:8527927|+	ENSBTAG00000020205	c	exonic circRNA	10:8498833|8527927	ENSBTAG00000020205	exon	5	63	4	3	2		0.0249408086465957	0.0249568432904303	0.0471608147787376	0.747461576972114	0.0452390934766358
10:8505478:8525563|+	ENSBTAG00000020205	c	exonic circRNA	10:8505479|8525563	ENSBTAG00000020205	exon	1	18	3	5	0		0.0410440056526059	0	0.00869111767773336	0.215543859746265	0.034637065349702
10:85085567:85101980|+	ENSBTAG00000015930	c	exonic circRNA	10:85085568|85101980	ENSBTAG00000015930	exon	0	5	0	11	0		0.0898646756507149	0	0	0.0653851183470642	0
10:8510477:8527927|+	ENSBTAG00000020205	c	exonic circRNA	10:8510478|8527927	ENSBTAG00000020205	exon	0	7	3	0	0		0	0	0	0.091032720296282	0.0350713116670563
10:85266369:85271987|+	ENSBTAG00000003747	c	exonic circRNA	10:85266370|85271987	ENSBTAG00000003747,ENSBTAG00000049659	exon	5	8	3	12	0		0.0728184182376908	0	0.0467484938193074	0.103350075881283	0.0350713116670563
10:85433704:85440197|-	ENSBTAG00000018469	c	exonic circRNA	10:85433705|85440197	ENSBTAG00000018469	exon	2	10	6	8	0		0.0579590820883732	0	0.0194066279944974	0.121578960964018	0.0686143813172753
10:85640762:85643748|-	ENSBTAG00000014633	c	exonic circRNA	10:85640763|85643748	ENSBTAG00000014633	exon	0	14	1	1	0		0.00747551767959931	0	0	0.155310602812523	0.0116904372223521
10:85964407:85970750|-	ENSBTAG00000020379	c	exonic circRNA	10:85964408|85970750	ENSBTAG00000020379	exon	1	10	3	113	9		0.860791332703699	0.111340533683324	0.0102976006590464	0.128238009746089	0.0342028190323476
10:8598297:8622262|-	ENSBTAG00000020212	c	exonic circRNA	10:8598298|8622262	ENSBTAG00000020212	exon	2	6	2	5	0		0.0404119195649788	0	0.018696120178984	0.0747231229202963	0.0229466281273499
10:86030100:86031786|+	ENSBTAG00000008287	c	exonic circRNA	10:86030101|86031786	ENSBTAG00000008287	exon	0	0	7	1	0		0.00878040214241812	0	0	0	0.0792275826523386
10:8607940:8640366|-	ENSBTAG00000020212	c	exonic circRNA	10:8607941|8640366	ENSBTAG00000020212	exon	0	8	20	6	0		0.0422783637569719	0	0	0.0929520080030314	0.229883767778659
10:8613182:8622262|-	ENSBTAG00000020212	c	exonic circRNA	10:8613183|8622262	ENSBTAG00000020212	exon	117	104	32	179	11		1.35631369709046	0.146459058705273	1.11873434158765	1.13660251967086	0.360412438816573
10:8613182:8640366|-	ENSBTAG00000020212	c	exonic circRNA	10:8613183|8640366	ENSBTAG00000020212	exon	0	25	39	2	0		0.0170082490007654	0	0	0.296878858922829	0.444580781379872
10:8616989:8622262|-	ENSBTAG00000020212	c	exonic circRNA	10:8616990|8622262	ENSBTAG00000020212	exon	25	1	0	1	0		0.00878040214241812	0	0.23344497494666	0.0130770236694128	0
10:86353233:86363107|-	ENSBTAG00000016612	c	exonic circRNA	10:86353234|86363107	ENSBTAG00000016612	exon	1	26	8	5	0		0.038135007275786	0	0.00957670944263551	0.307482976970081	0.0917865125093995
10:86792200:86794920|+	ENSBTAG00000040078	c	exonic circRNA	10:86792201|86794920	ENSBTAG00000040078	exon	0	28	4	9	0		0.0762193680137052	0	0	0.352213477138053	0.0452390934766358
10:86943241:86956595|+	ENSBTAG00000025403	c	exonic circRNA	10:86943242|86956595	ENSBTAG00000025403	exon	0	0	5	0	0		0	0	0	0	0.058232269651051
10:86968000:86970866|+	ENSBTAG00000025403	c	exonic circRNA	10:86968001|86970866	ENSBTAG00000025403	exon	0	1	5	2	0		0.0165414175400869	0	0	0.010350895352448	0.0571382739515681
10:86982510:86985765|+	ENSBTAG00000025403	c	exonic circRNA	10:86982511|86985765	ENSBTAG00000025403	exon	2	0	3	8	0		0.0633610271998534	0	0.0188557295781092	0	0.0342028190323476
10:86997717:86998177|+	ENSBTAG00000025403	c	exonic circRNA	10:86997718|86998177	ENSBTAG00000025403	exon	5	3	0	18	1		0.14714039040511	0.0175592625109745	0.0463188280739142	0.0389778483134346	0
10:87032689:87071148|+	ENSBTAG00000025403	c	exonic circRNA	10:87032690|87071148	ENSBTAG00000025403	exon	9	2	1	1	0		0.00807037365830038	0	0.0852417016005017	0.0256476019492177	0.0112561909049977
10:87482783:87490955|+	ENSBTAG00000003084	c	exonic circRNA	10:87482784|87490955	ENSBTAG00000003084	exon	0	7	2	4	0		0.033611215715947	0	0	0.0776553014062616	0.0225123818099955
10:88027484:88029192|+	ENSBTAG00000008735	c	exonic circRNA	10:88027485|88029192	ENSBTAG00000008735	exon	13	27	3	28	13		0.221535086368214	0.18556589584552	0.123363730472806	0.334190642224318	0.0350713116670563
10:88497345:88499296|-	ENSBTAG00000002704	c	exonic circRNA	10:88497346|88499296	ENSBTAG00000002704	exon	0	7	1	1	0		0.000827629586102444	0	0	0.0875469238949052	0.0114705207616426
10:88644417:88645246|-	ENSBTAG00000020475	c	exonic circRNA	10:88644418|88645246	ENSBTAG00000020475	exon	0	6	2	15	1		0.11246945319348	0.0094553706505295	0	0.0700305343707785	0.0231609579839947
10:88864752:88868311|-	ENSBTAG00000008136	c	exonic circRNA	10:88864753|88868311	ENSBTAG00000008136	exon	6	84	40	31	4		0.224711141445306	0.0559597885702319	0.0555004543305972	1.01948752575587	0.460404938523188
10:88870664:88879699|-	ENSBTAG00000008136	c	exonic circRNA	10:88870665|88879699	ENSBTAG00000008136	exon	0	5	1	9	0		0.0707345288204104	0	0	0.0616460992508835	0.0114705207616426
10:9113283:9137302|-	ENSBTAG00000005016	c	exonic circRNA	10:9113284|9137302	ENSBTAG00000005016,ENSBTAG00000045329	exon	0	2	7	0	0		0	0	0	0.0256476019492177	0.0796506557615635
10:9174372:9189629|-	ENSBTAG00000005016	c	exonic circRNA	10:9174373|9189629	ENSBTAG00000005016	exon	3	17	5	10	0		0.0856261732472419	0	0.0280977456722307	0.189089417186832	0.0575725202689224
10:9174372:9202851|-	ENSBTAG00000005016	c	exonic circRNA	10:9174373|9202851	ENSBTAG00000005016	exon	0	2	11	2	0		0.0166081806807377	0	0	0.0261540473388257	0.124900922446329
10:9174372:9239068|-	ENSBTAG00000005016	c	exonic circRNA	10:9174373|9239068	ENSBTAG00000005016	exon	12	2	4	7	0		0.0579265047955732	0	0.113415825468272	0.020701790704896	0.045887669650635
10:91880689:92078541|-	ENSBTAG00000021708	c	exonic circRNA	10:91880690|92078541	ENSBTAG00000021708	exon	0	0	16	4	0		0.0322036527228331	0	0	0	0.183330762141831
10:9189481:9239068|-	ENSBTAG00000005016	c	exonic circRNA	10:9189482|9239068	ENSBTAG00000005016	exon	5	14	8	9	0		0.0735116355329686	0	0.0456751474833369	0.158289953824292	0.0917809259053348
10:92041679:92057628|-	ENSBTAG00000021708	c	exonic circRNA	10:92041680|92057628	ENSBTAG00000021708	exon	2	57	42	27	1		0.195647953313158	0.0094553706505295	0.0177406607924319	0.686756898374492	0.479454523002477
10:92041679:92078541|-	ENSBTAG00000021708	c	exonic circRNA	10:92041680|92078541	ENSBTAG00000021708	exon	6	49	165	28	0		0.224447611382446	0	0.0573849470702058	0.599569691026074	1.8781844007086
10:92053234:92078541|-	ENSBTAG00000021708	c	exonic circRNA	10:92053235|92078541	ENSBTAG00000021708	exon	0	5	23	2	0		0.0149510353591986	0	0	0.0646254502626523	0.262112925268685
10:92130812:92140780|-	ENSBTAG00000021708	c	exonic circRNA	10:92130813|92140780	ENSBTAG00000021708	exon	0	0	24	1	0		0.00779605519607079	0	0	0	0.273171546129232
10:92130812:92144195|-	ENSBTAG00000021708	c	exonic circRNA	10:92130813|92144195	ENSBTAG00000021708	exon	20	18	11	10	1		0.0814941139749725	0.0155014726399008	0.185506559024891	0.219730002906175	0.126626734507617
10:92130812:92176186|-	ENSBTAG00000021708	c	exonic circRNA	10:92130813|92176186	ENSBTAG00000021708	exon	3	6	5	16	0		0.130443267648436	0	0.0277456632936825	0.0747231229202963	0.0580123531903415
10:92138933:92144195|-	ENSBTAG00000021708	c	exonic circRNA	10:92138934|92144195	ENSBTAG00000021708	exon	78	25	11	21	1		0.148278566150458	0.0175592625109745	0.741802979802703	0.29935176454499	0.126192488190262
10:92138933:92176186|-	ENSBTAG00000021708	c	exonic circRNA	10:92138934|92176186	ENSBTAG00000021708	exon	14	39	11	48	3		0.374925968881327	0.0364700038120335	0.136475596852507	0.467786563552729	0.126186901586198
10:9213896:9234077|-	ENSBTAG00000005016	c	exonic circRNA	10:9213897|9234077	ENSBTAG00000005016	exon	1	9	4	6	1		0.0345299370273414	0.0175592625109745	0.0100050025012506	0.103556126050283	0.0456677531899255
10:9213896:9239068|-	ENSBTAG00000005016	c	exonic circRNA	10:9213897|9239068	ENSBTAG00000005016	exon	1	13	18	10	1		0.0653409159964849	0.0094553706505295	0.00908265213442325	0.150411964094005	0.206722809794664
10:9221026:9234077|-	ENSBTAG00000005016	c	exonic circRNA	10:9221027|9234077	ENSBTAG00000005016	exon	0	10	2	9	0		0.0711126366271151	0	0	0.12652477220834	0.0231609579839947
10:9221026:9239068|-	ENSBTAG00000005016	c	exonic circRNA	10:9221027|9239068	ENSBTAG00000005016	exon	1	14	8	1	0		0.00790763877906057	0	0.0088198976891868	0.175853515874222	0.0919952557619796
10:92210982:92233819|-	ENSBTAG00000021708	c	exonic circRNA	10:92210983|92233819	ENSBTAG00000021708	exon	0	7	10	0	0		0	0	0	0.0831075580401914	0.114936297285265
10:9226542:9239068|-	ENSBTAG00000005016	c	exonic circRNA	10:9226543|9239068	ENSBTAG00000005016	exon	0	5	14	2	0		0.0168369837926763	0	0	0.0624057673352954	0.160180977365965
10:9229416:9239068|-	ENSBTAG00000005016	c	exonic circRNA	10:9229417|9239068	ENSBTAG00000005016	exon	2	29	4	13	0		0.108707824653461	0	0.0177406607924319	0.343228251576943	0.0461075861113446
10:9233979:9239068|-	ENSBTAG00000005016	c	exonic circRNA	10:9233980|9239068	ENSBTAG00000005016	exon	4	8	2	14	1		0.113908383510236	0.0094553706505295	0.0383306736078663	0.0926987853082274	0.0233808744447042
10:92484517:92491918|-	ENSBTAG00000013652	c	exonic circRNA	10:92484518|92491918	ENSBTAG00000013652	exon	0	3	7	0	0		0	0	0	0.0389778483134346	0.0792219960482739
10:92484517:92496828|-	ENSBTAG00000013652	c	exonic circRNA	10:92484518|92496828	ENSBTAG00000013652	exon	0	3	7	5	0		0.0434021952341927	0	0	0.0384714029238266	0.0798649856182084
10:92484517:92499187|-	ENSBTAG00000013652	c	exonic circRNA	10:92484518|92499187	ENSBTAG00000013652,ENSBTAG00000042272	exon	0	3	10	0	0		0	0	0	0.0387246256186306	0.114067804650556
10:92484517:92507010|-	ENSBTAG00000013652	c	exonic circRNA	10:92484518|92507010	ENSBTAG00000013652,ENSBTAG00000042272	exon	0	56	80	3	1		0.0245452593841721	0.0155014726399008	0	0.690483768670598	0.914312942098254
10:92487636:92499187|-	ENSBTAG00000013652	c	exonic circRNA	10:92487637|92499187	ENSBTAG00000013652,ENSBTAG00000042272	exon	3	19	19	4	0		0.0330824645031509	0	0.0291633666208099	0.229574452869015	0.217093748252759
10:92491842:92507010|-	ENSBTAG00000013652	c	exonic circRNA	10:92491843|92507010	ENSBTAG00000013652,ENSBTAG00000042272	exon	4	6	33	11	0		0.0919022023794645	0	0.0369546474027697	0.0752295683099043	0.375334583700791
10:92498982:92507010|-	ENSBTAG00000013652	c	exonic circRNA	10:92498983|92507010	ENSBTAG00000013652	exon	8	107	161	24	2		0.184727072699911	0.0330607351508753	0.0750834648225062	1.28627941687476	1.84120157386576
10:9263799:9306386|-	ENSBTAG00000005016	c	exonic circRNA	10:9263800|9306386	ENSBTAG00000005016	exon	1	11	2	5	1		0.0399835964210559	0.0175592625109745	0.0103777501037775	0.134149539243823	0.0227267116666403
10:9274613:9277910|-	ENSBTAG00000005016	c	exonic circRNA	10:9274614|9277910	ENSBTAG00000005016	exon	1	7	6	23	1		0.167099669808114	0.0155014726399008	0.0103777501037775	0.0848207955779403	0.0679713917473409
10:9274613:9306386|-	ENSBTAG00000005016	c	exonic circRNA	10:9274614|9306386	ENSBTAG00000005016	exon	5	45	24	56	4		0.420441141092399	0.0499136865808606	0.0479430160581016	0.561086139302172	0.274259955224651
10:92774036:92777389|-	ENSBTAG00000008083	c	exonic circRNA	10:92774037|92777389	ENSBTAG00000008083	exon	0	7	1	2	0		0.0160959860248285	0	0	0.09027305221187	0.0112561909049977
10:92779043:92784747|-	ENSBTAG00000008083	c	exonic circRNA	10:92779044|92784747	ENSBTAG00000008083	exon	1	14	4	9	1		0.0721803485576607	0.0094553706505295	0.00899280575539568	0.172874164862453	0.0458820830465703
10:92816303:92817615|-	ENSBTAG00000008083	c	exonic circRNA	10:92816304|92817615	ENSBTAG00000008083	exon	2	24	9	18	5		0.144864805857888	0.0593690572313901	0.0185580402709474	0.292739888288722	0.103025943602203
10:9292112:9306386|-	ENSBTAG00000005016	c	exonic circRNA	10:9292113|9306386	ENSBTAG00000005016	exon	5	14	8	15	2		0.112175666808967	0.0249568432904303	0.0475250358669709	0.175853515874222	0.0911267631272708
10:9479242:9483423|+	ENSBTAG00000007371	c	exonic circRNA	10:9479243|9483423	ENSBTAG00000007371	exon	2	11	2	0	0		0	0	0.0193802527934697	0.135415652717843	0.0227267116666403
10:9479242:9488333|+	ENSBTAG00000007371	c	exonic circRNA	10:9479243|9488333	ENSBTAG00000007371	exon	1	17	3	10	1		0.0808797033487793	0.0155014726399008	0.00869111767773336	0.219777175431979	0.0350713116670563
10:9479242:9501512|+	ENSBTAG00000007371	c	exonic circRNA	10:9479243|9501512	ENSBTAG00000007371	exon	3	60	10	22	1		0.160275309702894	0.0155014726399008	0.0264596930675604	0.742404060610399	0.114282134507201
10:9483294:9501512|+	ENSBTAG00000007371	c	exonic circRNA	10:9483295|9501512	ENSBTAG00000007371	exon	22	75	16	72	4		0.542890658691318	0.0661214703017507	0.211317294393063	0.916944290484798	0.18312201888925
10:9488173:9501512|+	ENSBTAG00000007371	c	exonic circRNA	10:9488174|9501512	ENSBTAG00000007371	exon	0	9	9	2	0		0.0159449318187648	0	0	0.114460639318143	0.102591697284849
10:9498676:9501512|+	ENSBTAG00000007371	c	exonic circRNA	10:9498677|9501512	ENSBTAG00000007371	exon	6	13	3	21	2		0.167814236489556	0.018910741301059	0.0570181978867568	0.147432613082236	0.0344115622849277
10:99678293:99682771|-	ENSBTAG00000001124	c	exonic circRNA	10:99678294|99682771	ENSBTAG00000001124	exon	3	2	7	4	0		0.0329784851677958	0	0.0270527899476303	0.0261540473388257	0.0796562423656283
10:9968574:9981382|-	ENSBTAG00000008341	c	exonic circRNA	10:9968575|9981382	ENSBTAG00000008341	exon	1	13	3	5	1		0.0352044011996907	0.0094553706505295	0.0088198976891868	0.159543918498237	0.0348513952063468
10:99699442:99713237|-	ENSBTAG00000001124	c	exonic circRNA	10:99699443|99713237	ENSBTAG00000001124	exon	6	28	19	16	0		0.130436132046029	0	0.0552193456748938	0.322985733735851	0.217764670843017
10:99711197:99713237|-	ENSBTAG00000001124	c	exonic circRNA	10:99711198|99713237	ENSBTAG00000001124	exon	3	6	3	0	1		0	0.0094553706505295	0.0304302110193208	0.0645782777368488	0.0339829025716381
11:100191070:100192956|+	ENSBTAG00000002837	c	exonic circRNA	11:100191071|100192956	ENSBTAG00000002837	exon	1	37	18	53	2		0.410033651684436	0.018910741301059	0.00908265213442325	0.45057056924921	0.207151469507954
11:100273468:100281853|-	ENSBTAG00000020313	c	exonic circRNA	11:100273469|100281853	ENSBTAG00000020313	exon	0	0	0	15	1		0.12186019791689	0.0175592625109745	0	0	0
11:100294812:100296752|-	ENSBTAG00000020313	c	exonic circRNA	11:100294813|100296752	ENSBTAG00000020313	exon	1	3	0	13	1		0.103742774096687	0.0175592625109745	0.00832015974706714	0.0387246256186306	0
11:100322682:100339973|-	ENSBTAG00000020313	c	exonic circRNA	11:100322683|100339973	ENSBTAG00000020313	exon	1	19	5	41	3		0.311068805097674	0.0364700038120335	0.00908265213442325	0.21892316229596	0.0575836934770518
11:100322682:100352748|-	ENSBTAG00000020313	c	exonic circRNA	11:100322683|100352748	ENSBTAG00000020313	exon	0	12	6	36	1		0.277224459560833	0.0155014726399008	0	0.149699468535397	0.0683944648565658
11:100339068:100339973|-	ENSBTAG00000020313	c	exonic circRNA	11:100339069|100339973	ENSBTAG00000020313	exon	6	2	1	36	3		0.265756540147963	0.0465044179197024	0.0579358949904731	0.0256476019492177	0.0116904372223521
11:100339068:100352748|-	ENSBTAG00000020313	c	exonic circRNA	11:100339069|100352748	ENSBTAG00000020313	exon	1	37	4	42	6		0.331615413212094	0.0729400076240671	0.0088198976891868	0.462175429275603	0.0458820830465703
11:100436296:100436878|+	ENSBTAG00000004204	c	exonic circRNA	11:100436297|100436878	ENSBTAG00000004204	exon	15	0	0	16	4		0.130631209817485	0.037821482602118	0.141886388225576	0	0
11:100436296:100439155|+	ENSBTAG00000004204	c	exonic circRNA	11:100436297|100439155	ENSBTAG00000004204	exon	5	13	5	17	0		0.13971820447787	0	0.0434378614726362	0.159543918498237	0.0569295306989879
11:101097686:101098710|+	ENSBTAG00000017976	c	exonic circRNA	11:101097687|101098710	ENSBTAG00000017976	exon	1	12	26	9	0		0.0732427900555589	0	0.0103777501037775	0.126683649851537	0.298937982017353
11:101287494:101287828|+	ENSBTAG00000017473	c	exonic circRNA	11:101287495|101287828	ENSBTAG00000017473	exon	0	11	1	0	0		0	0	0	0.129456950694305	0.0114705207616426
11:101325870:101330688|+	ENSBTAG00000021896	c	exonic circRNA	11:101325871|101330688	ENSBTAG00000021896	exon	2	13	3	6	0		0.0485580590277501	0	0.0180754578898189	0.157577458265684	0.0344115622849277
11:101351980:101356157|+	ENSBTAG00000021896	c	exonic circRNA	11:101351981|101356157	ENSBTAG00000021896	exon	0	7	3	5	0		0.0411245742759992	0	0	0.0883065919793171	0.0350713116670563
11:101353651:101356157|+	ENSBTAG00000021896	c	exonic circRNA	11:101353652|101356157	ENSBTAG00000021896	exon	2	127	49	74	7		0.555148398575031	0.0904992701350416	0.0186979098508446	1.53615570891075	0.563701078022683
11:101357389:101357652|+	ENSBTAG00000021896	c	exonic circRNA	11:101357390|101357652	ENSBTAG00000021896	exon	10	0	0	25	4		0.191408630605377	0.0519714764519343	0.0966049145527898	0	0
11:101360705:101374436|+	ENSBTAG00000021896	c	exonic circRNA	11:101360706|101374436	ENSBTAG00000021896	exon	0	10	3	13	2		0.0974546029481339	0.018910741301059	0	0.121325738269214	0.0344115622849277
11:10153497:10153915|+	ENSBTAG00000016600	c	exonic circRNA	11:10153498|10153915	ENSBTAG00000016600	exon	12	35	35	46	7		0.364188988900983	0.0722336965430778	0.111146124492633	0.416803903674977	0.399160877670979
11:101565355:101571165|+	ENSBTAG00000004400	c	exonic circRNA	11:101565356|101571165	ENSBTAG00000004400	exon	7	19	7	19	1		0.14113163658985	0.0094553706505295	0.0668213942203477	0.246437668160412	0.0809533947136267
11:101565355:101578523|+	ENSBTAG00000004400	c	exonic circRNA	11:101565356|101578523	ENSBTAG00000004400	exon	0	13	1	1	0		0.00779605519607079	0	0	0.149399073314789	0.0112561909049977
11:101752184:101762410|-	ENSBTAG00000020791	c	exonic circRNA	11:101752185|101762410	ENSBTAG00000020791	exon	104	128	22	126	8		0.9626146481694	0.122208526495832	0.989781749195708	1.55063342609723	0.251747573414655
11:101757039:101762410|-	ENSBTAG00000020791	c	exonic circRNA	11:101757040|101762410	ENSBTAG00000020791	exon	17	37	2	16	1		0.128686371050262	0.0094553706505295	0.15677080306793	0.44264540699312	0.0229410415232852
11:102346591:102352327|-	ENSBTAG00000024822	c	exonic circRNA	11:102346592|102352327	ENSBTAG00000024822	exon	2	14	32	10	0		0.0592426234583511	0	0.0189475055482105	0.173127387557257	0.364495879300954
11:102346591:102358637|-	ENSBTAG00000024822	c	exonic circRNA	11:102346592|102358637	ENSBTAG00000024822	exon	2	7	1	13	3		0.10008565812469	0.0485622077907761	0.0191204136144194	0.0860869090519602	0.0112561909049977
11:102346591:102361708|-	ENSBTAG00000024822	c	exonic circRNA	11:102346592|102361708	ENSBTAG00000024822	exon	2	16	41	15	2		0.115482066670953	0.018910741301059	0.0200100050025013	0.20276723129746	0.468181572285286
11:102346591:102374858|-	ENSBTAG00000024822	c	exonic circRNA	11:102346592|102374858	ENSBTAG00000024822	exon	27	39	35	191	16		1.49035223781642	0.209816428054961	0.254246273416989	0.491562050321001	0.397418305797497
11:102358565:102361708|-	ENSBTAG00000024822	c	exonic circRNA	11:102358566|102361708	ENSBTAG00000024822	exon	1	7	3	3	0		0.0235959522362267	0	0.0088198976891868	0.0801282070284225	0.0337685727149932
11:102361302:102361708|-	ENSBTAG00000024822	c	exonic circRNA	11:102361303|102361708	ENSBTAG00000024822	exon	2	10	3	10	2		0.071771116393957	0.0351185250219491	0.0190876546356739	0.116379927024892	0.0348513952063468
11:102361302:102364376|-	ENSBTAG00000024822	c	exonic circRNA	11:102361303|102364376	ENSBTAG00000024822	exon	38	70	93	79	2		0.604126929512428	0.018910741301059	0.357410612047785	0.840460757500949	1.05997808787703
11:102361302:102371324|-	ENSBTAG00000024822	c	exonic circRNA	11:102361303|102371324	ENSBTAG00000024822	exon	16	31	31	16	3		0.116696642015423	0.0485622077907761	0.149275604632712	0.383012940500592	0.35325644820815
11:102361302:102374858|-	ENSBTAG00000024822	c	exonic circRNA	11:102361303|102374858	ENSBTAG00000024822	exon	4	8	15	33	5		0.260707981156729	0.0634846369735376	0.0376744551148663	0.0902258796860665	0.171211665206189
11:102400684:102403199|-	ENSBTAG00000024822	c	exonic circRNA	11:102400685|102403199	ENSBTAG00000024822	exon	0	5	17	0	0		0	0	0	0.0626589900300994	0.19328980069883
11:102400684:102417701|-	ENSBTAG00000024822	c	exonic circRNA	11:102400685|102417701	ENSBTAG00000024822	exon	1	7	15	13	1		0.108605006779718	0.0155014726399008	0.0102976006590464	0.0826011126505834	0.171211665206189
11:102400684:102425101|-	ENSBTAG00000024822	c	exonic circRNA	11:102400685|102425101	ENSBTAG00000024822	exon	0	1	6	0	0		0	0	0	0.0128238009746089	0.0684056380646952
11:102825040:102846576|-	ENSBTAG00000004092	c	exonic circRNA	11:102825041|102846576	ENSBTAG00000004092	exon	0	3	22	2	0		0.0166880409214787	0	0	0.0362517199964697	0.251093410636591
11:102858302:102859679|-	ENSBTAG00000004092	c	exonic circRNA	11:102858303|102859679	ENSBTAG00000004092	exon	1	18	56	5	1		0.0386585711784151	0.0155014726399008	0.00899280575539568	0.216497429199602	0.637881755286831
11:102887063:102907493|-	ENSBTAG00000004092	c	exonic circRNA	11:102887064|102907493	ENSBTAG00000004092	exon	3	10	21	11	2		0.0845600795467637	0.027014633161504	0.0300820674054367	0.116126704330088	0.240491382509657
11:102934976:102940328|-	ENSBTAG00000005190	c	exonic circRNA	11:102934977|102940328	ENSBTAG00000005190	exon	3	5	1	9	0		0.0493933699884658	0	0.0284016096330729	0.0616460992508835	0.0116904372223521
11:103422206:103423378|-	ENSBTAG00000006008	c	exonic circRNA	11:103422207|103423378	ENSBTAG00000006008	exon	61	284	35	166	9		1.28911864681469	0.141698311254031	0.576643397251976	3.42925771850051	0.39852347470511
11:103702555:103707143|-	ENSBTAG00000011129	c	exonic circRNA	11:103702556|103707143	ENSBTAG00000011129	exon	1	6	0	0	0		0	0	0.0101276078590237	0.0754827910047082	0
11:104594675:104601052|-	ENSBTAG00000004511	c	exonic circRNA	11:104594676|104601052	ENSBTAG00000004511	exon	0	4	0	0	0		0	0	0	0.0523080946776514	0
11:104651644:104739996|-	ENSBTAG00000004511	c	exonic circRNA	11:104651645|104739996	ENSBTAG00000004511	exon	0	2	0	22	2		0.167467388472034	0.0249568432904303	0	0.0261540473388257	0
11:10488795:10490725|+	ENSBTAG00000006259	c	exonic circRNA	11:10488796|10490725	ENSBTAG00000006259	exon	20	4	2	20	5		0.158078264006558	0.0796924206944277	0.190337107062287	0.0463493926541137	0.0225123818099955
11:105086959:105094473|+	ENSBTAG00000017851	c	exonic circRNA	11:105086960|105094473	ENSBTAG00000017851	exon	19	0	0	30	8		0.230435564832612	0.112046844764314	0.179404174784781	0	0
11:105086959:105101385|+	ENSBTAG00000017851	c	exonic circRNA	11:105086960|105101385	ENSBTAG00000017851	exon	4	6	0	62	8		0.466656471882457	0.0816890671936073	0.0394528635110117	0.0769428058476532	0
11:10568954:10580732|-	ENSBTAG00000022381	c	exonic circRNA	11:10568955|10580732	ENSBTAG00000022381	exon	1	0	0	13	0		0.104636100220269	0	0.00927902013547369	0	0
11:106488968:106495815|-	ENSBTAG00000012126	c	exonic circRNA	11:106488969|106495815	ENSBTAG00000012126	exon	8	12	5	9	1		0.0712193897260447	0.0155014726399008	0.0754572442544117	0.139554623351949	0.0575781068729871
11:106636049:106639394|+	ENSBTAG00000012148	c	exonic circRNA	11:106636050|106639394	ENSBTAG00000012148	exon	124	492	83	190	42		1.52726227139923	0.585191067111999	1.15026165847506	5.81834490328053	0.949220203345248
11:106636049:106647711|+	ENSBTAG00000012148	c	exonic circRNA	11:106636050|106647711	ENSBTAG00000012148	exon	1	15	4	8	0		0.0571081683159764	0	0.0088198976891868	0.176566011432831	0.0456677531899255
11:106636049:106652953|+	ENSBTAG00000012148	c	exonic circRNA	11:106636050|106652953	ENSBTAG00000012148	exon	20	29	4	27	2		0.209307904079618	0.0330607351508753	0.178680663783963	0.344494365050962	0.0456733397939902
11:106636049:106657077|+	ENSBTAG00000012148	c	exonic circRNA	11:106636050|106657077	ENSBTAG00000012148	exon	6	1	0	0	0		0	0	0.0606430417963691	0.0128238009746089	0
11:106636049:106673819|+	ENSBTAG00000012148	c	exonic circRNA	11:106636050|106673819	ENSBTAG00000012148	exon	1	5	0	10	2		0.0808654145657021	0.018910741301059	0.0102976006590464	0.0572067333961696	0
11:106638948:106639394|+	ENSBTAG00000012148	c	exonic circRNA	11:106638949|106639394	ENSBTAG00000012148	exon	9	10	21	1	0		0.0088121254846669	0	0.085249177757085	0.121578960964018	0.238951967284691
11:106638948:106652953|+	ENSBTAG00000012148	c	exonic circRNA	11:106638949|106652953	ENSBTAG00000012148	exon	18	7	4	4	1		0.0248312543899915	0.0175592625109745	0.16708886269335	0.0833607807349953	0.045887669650635
11:106647590:106652953|+	ENSBTAG00000012148	c	exonic circRNA	11:106647591|106652953	ENSBTAG00000012148	exon	34	0	0	1	0		0.00779605519607079	0	0.317348480490002	0	0
11:106649993:106657077|+	ENSBTAG00000012148	c	exonic circRNA	11:106649994|106657077	ENSBTAG00000012148	exon	26	0	1	0	0		0	0	0.245613875563916	0	0.0116904372223521
11:106665063:106673819|+	ENSBTAG00000012148	c	exonic circRNA	11:106665064|106673819	ENSBTAG00000012148	exon	9	121	13	28	9		0.226758331332627	0.113398323554398	0.0884637466566003	1.45882510032524	0.148688110188064
11:106665063:106683368|+	ENSBTAG00000012148	c	exonic circRNA	11:106665064|106683368	ENSBTAG00000012148	exon	0	3	4	2	0		0.0149510353591986	0	0	0.0337788143743088	0.0467617488894085
11:106768242:106772167|+	ENSBTAG00000007882	c	exonic circRNA	11:106768243|106772167	ENSBTAG00000007882	exon	0	16	8	2	0		0.0154793595236845	0	0	0.191609495334796	0.0922095856186244
11:106793597:106797570|+	ENSBTAG00000007882	c	exonic circRNA	11:106793598|106797570	ENSBTAG00000007882	exon	1	7	4	0	2		0	0.018910741301059	0.00908265213442325	0.0828543353453874	0.045024763619991
11:10804870:10815112|-	ENSBTAG00000009600	c	exonic circRNA	11:10804871|10815112	ENSBTAG00000009600	exon	0	28	1	7	0		0.0504585931448917	0	0	0.322985733735851	0.0116904372223521
11:10851435:10861024|+	ENSBTAG00000033255	c	exonic circRNA	11:10851436|10861024	ENSBTAG00000033255	exon	0	5	0	1	0		0.00747551767959931	0	0	0.0626589900300994	0
11:10855047:10861024|+	ENSBTAG00000033255	c	exonic circRNA	11:10855048|10861024	ENSBTAG00000033255	exon	1	7	1	2	2		0.0164039870091127	0.0351185250219491	0.00832015974706714	0.091032720296282	0.0112561909049977
11:10928915:10932112|-	ENSBTAG00000011172	c	exonic circRNA	11:10928916|10932112	ENSBTAG00000011172	exon	5	18	9	7	0		0.0583443107691842	0	0.0458186731467119	0.21826998806323	0.103465776523622
11:10928915:10933723|-	ENSBTAG00000011172	c	exonic circRNA	11:10928916|10933723	ENSBTAG00000011172	exon	6	8	19	3	1		0.0240449767278745	0.0094553706505295	0.0570134951197667	0.0961845817096042	0.216247602034309
11:10928915:10942053|-	ENSBTAG00000011172	c	exonic circRNA	11:10928916|10942053	ENSBTAG00000011172	exon	2	8	10	1	0		0.00807037365830038	0	0.0176508144134043	0.101636838343534	0.115161800350039
11:10928915:10961241|-	ENSBTAG00000011172	c	exonic circRNA	11:10928916|10961241	ENSBTAG00000011172	exon	0	22	19	1	0		0.000827629586102444	0	0	0.268299078487646	0.217544754382308
11:10931947:10961241|-	ENSBTAG00000011172	c	exonic circRNA	11:10931948|10961241	ENSBTAG00000011172	exon	0	11	2	2	1		0.0150673792040451	0.0155014726399008	0	0.119058882816054	0.0229466281273499
11:10933585:10961241|-	ENSBTAG00000011172	c	exonic circRNA	11:10933586|10961241	ENSBTAG00000011172	exon	0	9	2	1	0		0.00800384184408516	0	0	0.10577580897764	0.0229410415232852
11:10941882:10961241|-	ENSBTAG00000011172	c	exonic circRNA	11:10941883|10961241	ENSBTAG00000011172	exon	0	8	10	3	0		0.0250786226590657	0	0	0.103603298576087	0.112990568763267
11:10954596:10961241|-	ENSBTAG00000011172	c	exonic circRNA	11:10954597|10961241	ENSBTAG00000011172	exon	6	68	40	38	2		0.297452144158725	0.027014633161504	0.0588336628518693	0.827312263705582	0.454590099373454
11:11006410:11012512|-	ENSBTAG00000011172	c	exonic circRNA	11:11006411|11012512	ENSBTAG00000011172	exon	0	3	42	0	0		0	0	0	0.0362517199964697	0.480982765019315
11:11022957:11047674|-	ENSBTAG00000011172	c	exonic circRNA	11:11022958|11047674	ENSBTAG00000011172	exon	1	20	13	22	2		0.178554011402441	0.018910741301059	0.0100050025012506	0.240431793611071	0.150013195556386
11:11351900:11353131|+	ENSBTAG00000006162	c	exonic circRNA	11:11351901|11353131	ENSBTAG00000006162	exon	1	11	1	3	0		0.0234204494983641	0	0.00927902013547369	0.126984045072144	0.0116904372223521
11:11717908:11753305|+	ENSBTAG00000020799	c	exonic circRNA	11:11717909|11753305	ENSBTAG00000020799	exon	0	8	5	4	0		0.0334661809373382	0	0	0.0937116760874433	0.0573637770163423
11:11730644:11732590|+	ENSBTAG00000020799	c	exonic circRNA	11:11730645|11732590	ENSBTAG00000020799	exon	6	4	1	20	3		0.155091468887678	0.0404583159303311	0.0546932390157748	0.0518016492880434	0.0112561909049977
11:11730644:11753305|+	ENSBTAG00000020799	c	exonic circRNA	11:11730645|11753305	ENSBTAG00000020799	exon	6	45	40	19	1		0.156528756827216	0.0094553706505295	0.0559348060786518	0.558613233680011	0.454342249892421
11:11936272:11963874|+	ENSBTAG00000020799	c	exonic circRNA	11:11936273|11963874	ENSBTAG00000020799	exon	1	5	9	1	0		0.00747551767959931	0	0.0103777501037775	0.0648786729574563	0.103465776523622
11:11936272:12030453|+	ENSBTAG00000020799	c	exonic circRNA	11:11936273|12030453	ENSBTAG00000020799	exon	5	4	12	3	0		0.0253885828231558	0	0.0441942173340319	0.0518016492880434	0.137014432777906
11:11936272:12093701|+	ENSBTAG00000020799	c	exonic circRNA	11:11936273|12093701	ENSBTAG00000020799	exon	2	7	12	6	0		0.047487993457126	0	0.0203827526050281	0.0826011126505834	0.136360269999842
11:12007187:12011640|+	ENSBTAG00000020799	c	exonic circRNA	11:12007188|12011640	ENSBTAG00000020799	exon	24	11	12	12	1		0.0956381955910123	0.0094553706505295	0.217054456343259	0.131929856316466	0.137223176030486
11:12007187:12030453|+	ENSBTAG00000020799	c	exonic circRNA	11:12007188|12030453	ENSBTAG00000020799	exon	3	3	9	7	0		0.0491227393983429	0	0.0308831080665787	0.0335255916795048	0.10130571814498
11:12010156:12030453|+	ENSBTAG00000020799	c	exonic circRNA	11:12010157|12030453	ENSBTAG00000020799	exon	5	5	2	15	1		0.108580079963566	0.0094553706505295	0.0475220232474923	0.0544806050792048	0.0229410415232852
11:12026769:12030453|+	ENSBTAG00000020799	c	exonic circRNA	11:12026770|12030453	ENSBTAG00000020799	exon	5	10	30	20	7		0.164472737219487	0.0904992701350416	0.0466419721972845	0.129757345914913	0.340911848207734
11:12026769:12044487|+	ENSBTAG00000020799	c	exonic circRNA	11:12026770|12044487	ENSBTAG00000020799	exon	2	9	10	6	1		0.0483129080236206	0.0094553706505295	0.0190357587617862	0.103809348745087	0.114941883889329
11:12073787:12093701|+	ENSBTAG00000020799	c	exonic circRNA	11:12073788|12093701	ENSBTAG00000020799	exon	3	17	11	8	1		0.0663653576788415	0.0094553706505295	0.0295078606524934	0.204939741699013	0.126186901586198
11:12967652:12969747|-	ENSBTAG00000013290	c	exonic circRNA	11:12967653|12969747	ENSBTAG00000013290	exon	42	4	1	13	1		0.107567912187151	0.0155014726399008	0.39245215015547	0.0463493926541137	0.0112561909049977
11:13015146:13017830|-	ENSBTAG00000013290	c	exonic circRNA	11:13015147|13017830	ENSBTAG00000013290	exon	24	5	0	3	0		0.0243459526678947	0	0.232201237185417	0.0648786729574563	0
11:13048481:13051370|-	ENSBTAG00000013290	c	exonic circRNA	11:13048482|13051370	ENSBTAG00000013290	exon	101	0	0	3	0		0.0250786226590657	0	0.937352279246484	0	0
11:13162076:13167647|-	ENSBTAG00000009242	c	exonic circRNA	11:13162077|13167647	ENSBTAG00000009242	exon	99	9	5	16	0		0.131233229151734	0	0.933856668819429	0.116173876855892	0.0575781068729871
11:13162076:13175890|-	ENSBTAG00000009242	c	exonic circRNA	11:13162077|13175890	ENSBTAG00000009242	exon	16	53	28	15	2		0.125278640978083	0.0249568432904303	0.148339678876101	0.621190027458578	0.320142038271221
11:13162076:13188546|-	ENSBTAG00000009242	c	exonic circRNA	11:13162077|13188546	ENSBTAG00000009242	exon	16	17	9	30	2		0.246589650421623	0.0310029452798016	0.153047137760187	0.204180073614601	0.103900022840977
11:13178375:13186057|-	ENSBTAG00000009242	c	exonic circRNA	11:13178376|13186057	ENSBTAG00000009242	exon	2	7	0	1	0		0.00790763877906057	0	0.0173129655024628	0.0774020787114577	0
11:13178375:13187876|-	ENSBTAG00000009242	c	exonic circRNA	11:13178376|13187876	ENSBTAG00000009242	exon	5	19	13	16	0		0.116432692236683	0	0.0451133740107118	0.223868973540281	0.149787692491612
11:13178375:13188546|-	ENSBTAG00000009242	c	exonic circRNA	11:13178376|13188546	ENSBTAG00000009242	exon	32	14	6	40	1		0.311509750227331	0.0175592625109745	0.301876839071427	0.164695779911559	0.068180134999921
11:13178375:13189909|-	ENSBTAG00000009242	c	exonic circRNA	11:13178376|13189909	ENSBTAG00000009242	exon	3	8	1	4	0		0.0333084286972188	0	0.0290738702827615	0.0828071628195839	0.0114705207616426
11:13188973:13196492|-	ENSBTAG00000009242	c	exonic circRNA	11:13188974|13196492	ENSBTAG00000009242	exon	0	4	2	0	0		0	0	0	0.0512952038984355	0.0225123818099955
11:13188973:13228206|-	ENSBTAG00000009242	c	exonic circRNA	11:13188974|13228206	ENSBTAG00000009242	exon	2	3	6	29	2		0.234083431118848	0.0249568432904303	0.019210259993447	0.0365049426912737	0.0683944648565658
11:13196162:13221078|-	ENSBTAG00000009242	c	exonic circRNA	11:13196163|13221078	ENSBTAG00000009242	exon	19	7	10	13	2		0.0818282771673014	0.0310029452798016	0.175620339345516	0.0885598146741211	0.116244622841393
11:13216196:13220296|-	ENSBTAG00000009242	c	exonic circRNA	11:13216197|13220296	ENSBTAG00000009242	exon	3	18	0	28	0		0.197670705243722	0	0.0288255177098683	0.219730002906175	0
11:13216196:13221078|-	ENSBTAG00000009242	c	exonic circRNA	11:13216197|13221078	ENSBTAG00000009242	exon	646	200	64	544	22		4.20921748864485	0.292790849786697	6.07949404133951	2.37172303895889	0.732735925038035
11:13216196:13228206|-	ENSBTAG00000009242	c	exonic circRNA	11:13216197|13228206	ENSBTAG00000009242	exon	3	18	5	12	1		0.0990107073717739	0.0094553706505295	0.0273088780838469	0.221949685833532	0.0569295306989879
11:13216196:13234140|-	ENSBTAG00000009242	c	exonic circRNA	11:13216197|13234140	ENSBTAG00000009242	exon	25	23	9	10	1		0.0827654454416798	0.0155014726399008	0.237339575059503	0.286828358790988	0.103471363127687
11:13232624:13234140|-	ENSBTAG00000009242	c	exonic circRNA	11:13232625|13234140	ENSBTAG00000009242	exon	0	2	10	0	0		0	0	0	0.0261540473388257	0.115376130206684
11:14178086:14179762|-	ENSBTAG00000012519	c	exonic circRNA	11:14178087|14179762	ENSBTAG00000012519	exon	0	11	0	11	2		0.0924176157875415	0.018910741301059	0	0.133896316549019	0
11:14179247:14179762|-	ENSBTAG00000012519	c	exonic circRNA	11:14179248|14179762	ENSBTAG00000012519	exon	1	22	3	52	2		0.391287162467981	0.0310029452798016	0.00899280575539568	0.272485221647556	0.0344115622849277
11:14183234:14185698|-	ENSBTAG00000012519	c	exonic circRNA	11:14183235|14185698	ENSBTAG00000012519	exon	5	39	2	134	11		1.02623427766187	0.138355166844828	0.0485423237621919	0.469499801090478	0.0227267116666403
11:14186820:14195067|-	ENSBTAG00000012519	c	exonic circRNA	11:14186821|14195067	ENSBTAG00000012519	exon	5	10	0	77	11		0.557468585987042	0.146459058705273	0.0496781615207209	0.116379927024892	0
11:14558352:14590292|-	ENSBTAG00000007734	c	exonic circRNA	11:14558353|14590292	ENSBTAG00000007734	exon	2	12	10	28	0		0.231409288714583	0	0.020755500207555	0.145513325375487	0.114507637571975
11:14566436:14590292|-	ENSBTAG00000007734	c	exonic circRNA	11:14566437|14590292	ENSBTAG00000007734	exon	2	6	5	6	0		0.051421788266126	0	0.018696120178984	0.0752295683099043	0.0569239440949232
11:14566436:14597192|-	ENSBTAG00000007734	c	exonic circRNA	11:14566437|14597192	ENSBTAG00000007734	exon	9	41	19	27	2		0.194253784378076	0.027014633161504	0.0834319249023782	0.504845124159415	0.218187743952242
11:14587788:14590292|-	ENSBTAG00000007734	c	exonic circRNA	11:14587789|14590292	ENSBTAG00000007734	exon	3	6	2	4	1		0.0325752863285324	0.0094553706505295	0.0281103041036289	0.0730098853825473	0.0233808744447042
11:14587788:14597192|-	ENSBTAG00000007734	c	exonic circRNA	11:14587789|14597192	ENSBTAG00000007734	exon	99	348	149	76	19		0.587877223954516	0.266609795330032	0.930495410833584	4.16956595010102	1.70714306624837
11:14587788:14608986|-	ENSBTAG00000007734	c	exonic circRNA	11:14587789|14608986	ENSBTAG00000007734	exon	10	196	73	36	2		0.283735603826326	0.0249568432904303	0.0941590129565438	2.35898143423581	0.832287898101403
11:14722746:14742186|+	ENSBTAG00000021694	c	exonic circRNA	11:14722747|14742186	ENSBTAG00000021694	exon	0	5	2	2	0		0.0176662838971822	0	0	0.0544806050792048	0.0233808744447042
11:14790658:14792892|+	ENSBTAG00000010898	c	exonic circRNA	11:14790659|14792892	ENSBTAG00000010898	exon	102	0	0	28	5		0.22772896477922	0.0593690572313901	0.953406608015899	0	0
11:14833092:14837100|-	ENSBTAG00000008223	c	exonic circRNA	11:14833093|14837100	ENSBTAG00000008223	exon	0	7	2	7	1		0.0498778997512558	0.0175592625109745	0	0.0875469238949052	0.0231609579839947
11:14902218:14909305|+	ENSBTAG00000033041	c	exonic circRNA	11:14902219|14909305	ENSBTAG00000033041	exon	0	24	5	12	0		0.0919621819190444	0	0	0.30288473347217	0.0564952843816336
11:14902218:14914837|+	ENSBTAG00000033041	c	exonic circRNA	11:14902219|14914837	ENSBTAG00000033041	exon	12	508	138	156	13		1.16603864195274	0.175531481737851	0.113276660273094	6.06081320457562	1.58098409768249
11:14988281:14990580|+	ENSBTAG00000027932	c	exonic circRNA	11:14988282|14990580	ENSBTAG00000027932	exon	1	6	0	0	0		0	0	0.0102976006590464	0.0769428058476532	0
11:14988281:14999931|+	ENSBTAG00000027932	c	exonic circRNA	11:14988282|14999931	ENSBTAG00000027932	exon	10	14	5	38	4		0.300753926201209	0.0661214703017507	0.0959694125050265	0.166468338775187	0.0569239440949232
11:14988281:15005467|+	ENSBTAG00000027932	c	exonic circRNA	11:14988282|15005467	ENSBTAG00000027932	exon	1	7	0	2	0		0.00889800324440282	0	0.00957670944263551	0.0848207955779403	0
11:14988281:15012504|+	ENSBTAG00000027932	c	exonic circRNA	11:14988282|15012504	ENSBTAG00000027932	exon	11	18	9	34	0		0.273242440029542	0	0.0970922861430862	0.219223557516567	0.103905609445041
11:15025843:15035324|+	ENSBTAG00000027932	c	exonic circRNA	11:15025844|15035324	ENSBTAG00000027932	exon	0	7	5	4	0		0.0312596949873891	0	0	0.0801282070284225	0.0580123531903415
11:15050215:15053376|+	ENSBTAG00000027932	c	exonic circRNA	11:15050216|15053376	ENSBTAG00000027932	exon	2	1	1	17	0		0.139779883025735	0	0.0170112774248005	0.0130770236694128	0.0116904372223521
11:15052623:15054046|+	ENSBTAG00000027932	c	exonic circRNA	11:15052624|15054046	ENSBTAG00000027932	exon	19	31	29	72	6		0.584923598442566	0.0789861096134384	0.177157604396289	0.36176968068036	0.330540909749639
11:15077762:15088311|+	ENSBTAG00000027932	c	exonic circRNA	11:15077763|15088311	ENSBTAG00000027932	exon	1	7	1	0	0		0	0	0.0100050025012506	0.0875469238949052	0.0114705207616426
11:15100228:15104713|+	ENSBTAG00000027932	c	exonic circRNA	11:15100229|15104713	ENSBTAG00000027932	exon	31	68	32	63	6		0.450847648150749	0.0708822177529933	0.296369817606518	0.804355766347601	0.366480714051405
11:15100228:15120596|+	ENSBTAG00000027932	c	exonic circRNA	11:15100229|15120596	ENSBTAG00000027932	exon	0	2	10	2	2		0.00862368478217323	0.027014633161504	0	0.0234279190218608	0.115156213745974
11:15190158:15205740|+	ENSBTAG00000033010	c	exonic circRNA	11:15190159|15205740	ENSBTAG00000033010	exon	0	17	4	3	1		0.0238706412754792	0.0094553706505295	0	0.198474594285868	0.0458932562546997
11:15190158:15222054|+	ENSBTAG00000033010	c	exonic circRNA	11:15190159|15222054	ENSBTAG00000033010	exon	0	11	2	3	0		0.0171362892142929	0	0	0.131929856316466	0.0227267116666403
11:15190158:15258059|+	ENSBTAG00000033010	c	exonic circRNA	11:15190159|15258059	ENSBTAG00000033010	exon	1	7	2	4	0		0.0329784851677958	0	0.0101276078590237	0.0912859429910859	0.0229410415232852
11:15190158:15332994|+	ENSBTAG00000033010	c	exonic circRNA	11:15190159|15332994	ENSBTAG00000033010	exon	1	18	5	1	2		0.00800384184408516	0.0249568432904303	0.0103777501037775	0.214784191661853	0.0573581904122776
11:15257945:15332994|+	ENSBTAG00000033010	c	exonic circRNA	11:15257946|15332994	ENSBTAG00000033010	exon	1	8	6	20	1		0.156299582282088	0.0175592625109745	0.00927902013547369	0.0880061967587096	0.0701426233341127
11:15301519:15332994|+	ENSBTAG00000033010	c	exonic circRNA	11:15301520|15332994	ENSBTAG00000033010	exon	0	8	9	1	1		0.00759186152444579	0.0094553706505295	0	0.0932052306978354	0.102382954032269
11:15322597:15332994|+	ENSBTAG00000033010	c	exonic circRNA	11:15322598|15332994	ENSBTAG00000033010	exon	7	9	18	8	0		0.0634905135343082	0	0.0687887987486727	0.109008382684213	0.205639987303311
11:153294:160777|-	ENSBTAG00000020646	c	exonic circRNA	11:153295|160777	ENSBTAG00000020646	exon	54	109	13	62	6		0.453880818807551	0.0708822177529933	0.508351482087254	1.32143083857477	0.147830790761485
11:15352116:15357966|+	ENSBTAG00000033010	c	exonic circRNA	11:15352117|15357966	ENSBTAG00000033010	exon	0	36	7	0	0		0	0	0	0.447891613458049	0.0805135617922076
11:15524541:15524839|+	ENSBTAG00000019839	c	exonic circRNA	11:15524542|15524839	ENSBTAG00000019839	exon	0	18	4	8	0		0.066988037753517	0	0	0.223215799307552	0.0461075861113446
11:15709984:15711864|+	ENSBTAG00000019839	c	exonic circRNA	11:15709985|15711864	ENSBTAG00000019839	exon	4	11	1	21	1		0.171437206167778	0.0094553706505295	0.0355366645680763	0.13218307901127	0.0116904372223521
11:15774097:15785697|+	ENSBTAG00000019839	c	exonic circRNA	11:15774098|15785697	ENSBTAG00000019839	exon	0	21	1	4	0		0.0328781186764657	0	0	0.254715609428625	0.0116904372223521
11:15774097:15796365|+	ENSBTAG00000019839	c	exonic circRNA	11:15774098|15796365	ENSBTAG00000019839	exon	0	7	0	1	0		0.0088121254846669	0	0	0.0798749843336186	0
11:15774097:15800558|+	ENSBTAG00000019839	c	exonic circRNA	11:15774098|15800558	ENSBTAG00000019839	exon	4	38	1	20	2		0.161356502884739	0.027014633161504	0.0356746377723598	0.449257283249387	0.0116904372223521
11:15776977:15831381|+	ENSBTAG00000019839	c	exonic circRNA	11:15776978|15831381	ENSBTAG00000019839	exon	0	7	0	6	0		0.0466550892620494	0	0	0.0803814297232265	0
11:15779366:15800558|+	ENSBTAG00000019839	c	exonic circRNA	11:15779367|15800558	ENSBTAG00000019839	exon	0	4	0	0	0		0	0	0	0.0414035814097919	0
11:15784704:15800558|+	ENSBTAG00000019839	c	exonic circRNA	11:15784705|15800558	ENSBTAG00000019839	exon	23	172	12	93	9		0.718305198465621	0.111340533683324	0.213206594734072	2.08113830100593	0.137888512016679
11:15795717:15800558|+	ENSBTAG00000019839	c	exonic circRNA	11:15795718|15800558	ENSBTAG00000019839	exon	3	7	0	3	1		0.0248408256367614	0.0155014726399008	0.0282030657488426	0.0779085241010656	0
11:1588939:1590486|+	ENSBTAG00000021181	c	exonic circRNA	11:1588940|1590486	ENSBTAG00000021181	exon	0	4	4	0	0		0	0	0	0.0512952038984355	0.045024763619991
11:1610312:1613174|+	ENSBTAG00000021181	c	exonic circRNA	11:1610313|1613174	ENSBTAG00000021181	exon	0	5	1	0	0		0	0	0	0.0626589900300994	0.0116904372223521
11:1646175:1654598|-	ENSBTAG00000046419	c	exonic circRNA	11:1646176|1654598	ENSBTAG00000046419	exon	0	5	1	1	0		0.00850412450038268	0	0	0.0542273823844008	0.0114705207616426
11:1738080:1745958|+	ENSBTAG00000007675	c	exonic circRNA	11:1738081|1745958	ENSBTAG00000007675	exon	1	7	14	6	0		0.050525113963094	0	0.00908265213442325	0.0848207955779403	0.15996664750932
11:18854666:18908268|+	ENSBTAG00000009020	c	exonic circRNA	11:18854667|18908268	ENSBTAG00000009020	exon	13	55	17	106	9		0.832177778421134	0.109410011436101	0.119881170267371	0.64874476831447	0.195026785968247
11:18854666:18930694|+	ENSBTAG00000009020	c	exonic circRNA	11:18854667|18930694	ENSBTAG00000009020	exon	1	2	4	12	0		0.0951522651038961	0	0.0103777501037775	0.020701790704896	0.0456733397939902
11:18854666:18946088|+	ENSBTAG00000009020	c	exonic circRNA	11:18854667|18946088	ENSBTAG00000009020	exon	2	14	4	8	2		0.0572736589906065	0.018910741301059	0.018696120178984	0.17635996126383	0.0458932562546997
11:18906828:18908268|+	ENSBTAG00000009020	c	exonic circRNA	11:18906829|18908268	ENSBTAG00000009020	exon	1	11	3	3	1		0.0176770481104736	0.0175592625109745	0.00908265213442325	0.139601795877753	0.0341972324282829
11:18974827:18987899|+	ENSBTAG00000009020	c	exonic circRNA	11:18974828|18987899	ENSBTAG00000009020	exon	2	15	8	8	0		0.0629671355685966	0	0.0180754578898189	0.176059566043223	0.0913410929839157
11:19053582:19057535|-	ENSBTAG00000009021	c	exonic circRNA	11:19053583|19057535	ENSBTAG00000009021	exon	1	11	4	8	1		0.068049026230982	0.0094553706505295	0.0103777501037775	0.131423410926858	0.0456733397939902
11:19053582:19064051|-	ENSBTAG00000009021	c	exonic circRNA	11:19053583|19064051	ENSBTAG00000009021	exon	0	8	5	1	0		0.00800384184408516	0	0	0.102590407796871	0.0569295306989879
11:19329250:19331219|-	ENSBTAG00000018590	c	exonic circRNA	11:19329251|19331219	ENSBTAG00000018590	exon	0	5	0	0	1		0	0.0155014726399008	0	0.0542273823844008	0
11:19335333:19338593|-	ENSBTAG00000018590	c	exonic circRNA	11:19335334|19338593	ENSBTAG00000018590	exon	0	5	3	14	0		0.100113432598568	0	0	0.0616460992508835	0.0350713116670563
11:19335333:19344424|-	ENSBTAG00000018590	c	exonic circRNA	11:19335334|19344424	ENSBTAG00000018590	exon	1	8	2	9	1		0.0712702259060953	0.0094553706505295	0.00908265213442325	0.0934584533926393	0.0233808744447042
11:19359177:19365886|-	ENSBTAG00000018590	c	exonic circRNA	11:19359178|19365886	ENSBTAG00000018590	exon	0	4	2	5	0		0.0393319301215098	0	0	0.0414035814097919	0.0227267116666403
11:19460052:19490580|-	ENSBTAG00000014310	c	exonic circRNA	11:19460053|19490580	ENSBTAG00000014310	exon	4	19	20	15	1		0.115583287481323	0.0175592625109745	0.0378136185272172	0.233313471965196	0.22880653189137
11:19468321:19490580|-	ENSBTAG00000014310	c	exonic circRNA	11:19468322|19490580	ENSBTAG00000014310	exon	0	2	5	1	0		0.00883314194859111	0	0	0.0259008246440217	0.0575725202689224
11:19479029:19490580|-	ENSBTAG00000014310	c	exonic circRNA	11:19479030|19490580	ENSBTAG00000014310	exon	2	7	2	2	1		0.0155458913378997	0.0094553706505295	0.0196567702392512	0.090526274906674	0.0233808744447042
11:19496006:19523121|-	ENSBTAG00000014310	c	exonic circRNA	11:19496007|19523121	ENSBTAG00000014310	exon	0	4	1	0	0		0	0	0	0.0414035814097919	0.0114705207616426
11:19548311:19552806|+	ENSBTAG00000003861	c	exonic circRNA	11:19548312|19552806	ENSBTAG00000003861	exon	4	18	4	4	0		0.0340492544423707	0	0.0392027212662579	0.216750651894406	0.0454534233332807
11:19587905:19592270|-	ENSBTAG00000008703	c	exonic circRNA	11:19587906|19592270	ENSBTAG00000008703	exon	0	9	1	2	0		0.0161076666980046	0	0	0.113700971233731	0.0112561909049977
11:19635943:19649900|-	ENSBTAG00000039770	c	exonic circRNA	11:19635944|19649900	ENSBTAG00000039770	exon	0	6	0	0	0		0	0	0	0.0757360136995122	0
11:19644481:19649900|-	ENSBTAG00000039770	c	exonic circRNA	11:19644482|19649900	ENSBTAG00000039770	exon	1	6	1	12	0		0.102672249714073	0	0.00899280575539568	0.0722502172981354	0.0114705207616426
11:19720921:19724556|-	ENSBTAG00000001114	c	exonic circRNA	11:19720922|19724556	ENSBTAG00000001114	exon	0	4	2	0	0		0	0	0	0.0512952038984355	0.0231609579839947
11:19756649:19757603|-	ENSBTAG00000001114	c	exonic circRNA	11:19756650|19757603	ENSBTAG00000001114	exon	1	50	12	12	4		0.0994413666548031	0.045925374462563	0.0088198976891868	0.624817341437366	0.137882925412615
11:20365509:20385846|+	ENSBTAG00000032905	c	exonic circRNA	11:20365510|20385846	ENSBTAG00000032905,ENSBTAG00000053391	exon	0	3	5	24	2		0.164762771437632	0.018910741301059	0	0.0389778483134346	0.0575725202689224
11:20383912:20385846|+	ENSBTAG00000032905	c	exonic circRNA	11:20383913|20385846	ENSBTAG00000032905	exon	0	0	1	15	1		0.12146504717035	0.0155014726399008	0	0	0.0114705207616426
11:20383912:20394807|+	ENSBTAG00000032905	c	exonic circRNA	11:20383913|20394807	ENSBTAG00000032905	exon	1	2	0	47	2		0.362937964322302	0.018910741301059	0.00869111767773336	0.0256476019492177	0
11:20383912:20397138|+	ENSBTAG00000032905	c	exonic circRNA	11:20383913|20397138	ENSBTAG00000032905	exon	4	25	48	144	11		1.05109598339159	0.138355166844828	0.0392909744798336	0.312222738045402	0.545265856371176
11:20383912:20413368|+	ENSBTAG00000032905	c	exonic circRNA	11:20383913|20413368	ENSBTAG00000032905	exon	11	23	32	1080	95		8.02796180905336	1.2682178417666	0.107647025983247	0.271737702363219	0.363429816621795
11:20388359:20405484|+	ENSBTAG00000032905	c	exonic circRNA	11:20388360|20405484	ENSBTAG00000032905	exon	5	25	2	33	4		0.263057515654866	0.0438675845914893	0.0457221848846074	0.298144972396849	0.0231609579839947
11:20388359:20413368|+	ENSBTAG00000032905	c	exonic circRNA	11:20388360|20413368	ENSBTAG00000032905	exon	0	14	2	36	0		0.278695381548184	0	0	0.165202225301167	0.0229466281273499
11:20394731:20413203|+	ENSBTAG00000032905	c	exonic circRNA	11:20394732|20413203	ENSBTAG00000032905	exon	1	5	0	0	0		0	0	0.0102976006590464	0.0651318956522602	0
11:20394731:20413368|+	ENSBTAG00000032905	c	exonic circRNA	11:20394732|20413368	ENSBTAG00000032905	exon	15	376	447	307	42		2.23086711162487	0.605387162951186	0.138880527243638	4.56763310062915	5.09860408846352
11:20394731:20426207|+	ENSBTAG00000032905	c	exonic circRNA	11:20394732|20426207	ENSBTAG00000032905	exon	1	11	7	12	5		0.0864328233499838	0.0714612612101327	0.00869111767773336	0.139095350488145	0.0792275826523386
11:20397060:20413368|+	ENSBTAG00000032905	c	exonic circRNA	11:20397061|20413368	ENSBTAG00000032905	exon	1	3	1	13	1		0.0850305710004411	0.0175592625109745	0.00865800865800866	0.0389778483134346	0.0112561909049977
11:20683116:20689755|-	ENSBTAG00000016167	c	exonic circRNA	11:20683117|20689755	ENSBTAG00000016167	exon	3	6	0	20	1		0.145539329512742	0.0175592625109745	0.0267900355023939	0.0719969946033315	0
11:20689268:20689755|-	ENSBTAG00000016167	c	exonic circRNA	11:20689269|20689755	ENSBTAG00000016167	exon	27	7	4	16	5		0.126399488244604	0.0593690572313901	0.25574110209939	0.0885598146741211	0.0467617488894085
11:20913917:20935537|-	ENSBTAG00000020567	c	exonic circRNA	11:20913918|20935537	ENSBTAG00000020567	exon	2	68	25	8	4		0.0631558097855729	0.0540292663230081	0.0169781684050758	0.846960928639823	0.286153549095518
11:20923193:20935537|-	ENSBTAG00000020567	c	exonic circRNA	11:20923194|20935537	ENSBTAG00000020567	exon	10	22	63	24	1		0.194556751990745	0.0094553706505295	0.0914693098748512	0.267092286339505	0.723617446095421
11:21086698:21090364|-	ENSBTAG00000014891	c	exonic circRNA	11:21086699|21090364	ENSBTAG00000014891	exon	0	3	8	1	0		0.000827629586102444	0	0	0.0337788143743088	0.0909068466665613
11:21169339:21192187|-	ENSBTAG00000014679	c	exonic circRNA	11:21169340|21192187	ENSBTAG00000014679	exon	2	9	9	10	1		0.0654829370020749	0.0094553706505295	0.0179025498236101	0.103809348745087	0.102388540636333
11:21176005:21192187|-	ENSBTAG00000014679	c	exonic circRNA	11:21176006|21192187	ENSBTAG00000014679	exon	3	6	1	6	0		0.0428279860663853	0	0.0279383817125325	0.0747231229202963	0.0116904372223521
11:21186450:21192187|-	ENSBTAG00000014679	c	exonic circRNA	11:21186451|21192187	ENSBTAG00000014679	exon	1	7	3	12	2		0.0873307063286416	0.027014633161504	0.00927902013547369	0.0823478899557794	0.0337685727149932
11:2124696:2125662|+	ENSBTAG00000017955	c	exonic circRNA	11:2124697|2125662	ENSBTAG00000017955	exon	1	13	1	18	1		0.139063801675322	0.0155014726399008	0.0103777501037775	0.152125201631754	0.0114705207616426
11:21334601:21336029|-	ENSBTAG00000011643	c	exonic circRNA	11:21334602|21336029	ENSBTAG00000011643	exon	1	14	13	5	0		0.041236157858989	0	0.0100050025012506	0.166215116080383	0.148913613252838
11:21515435:21534767|-	ENSBTAG00000024044	c	exonic circRNA	11:21515436|21534767	ENSBTAG00000024044	exon	0	3	11	4	1		0.0310917826757994	0.0094553706505295	0	0.0387246256186306	0.125109665698909
11:21531219:21534767|-	ENSBTAG00000024044	c	exonic circRNA	11:21531220|21534767	ENSBTAG00000024044	exon	1	5	1	26	2		0.174775401870872	0.0249568432904303	0.00957670944263551	0.0591731936287226	0.0112561909049977
11:21569943:21594658|-	ENSBTAG00000016442	c	exonic circRNA	11:21569944|21594658	ENSBTAG00000016442	exon	1	15	2	6	2		0.0496500723426287	0.0310029452798016	0.00927902013547369	0.186457633921474	0.0225123818099955
11:22452856:22485341|-	ENSBTAG00000013861	c	exonic circRNA	11:22452857|22485341	ENSBTAG00000013861	exon	6	20	9	8	1		0.0641698919048577	0.0094553706505295	0.0563091619579336	0.232506631354981	0.103257033271042
11:22452856:22497653|-	ENSBTAG00000013861	c	exonic circRNA	11:22452857|22497653	ENSBTAG00000013861	exon	14	42	4	7	2		0.0567031557056344	0.027014633161504	0.132733041684028	0.490154419269571	0.045887669650635
11:22480940:22497653|-	ENSBTAG00000013861	c	exonic circRNA	11:22480941|22497653	ENSBTAG00000013861	exon	4	19	1	14	2		0.115849818770069	0.0310029452798016	0.0369302017928157	0.227861215331266	0.0112561909049977
11:22480940:22498289|-	ENSBTAG00000013861	c	exonic circRNA	11:22480941|22498289	ENSBTAG00000013861	exon	0	7	5	0	1		0	0.0094553706505295	0	0.090526274906674	0.0573581904122776
11:2326609:2329802|-	ENSBTAG00000018372	c	exonic circRNA	11:2326610|2329802	ENSBTAG00000018372	exon	9	20	3	33	2		0.268621814007637	0.018910741301059	0.0866718882606209	0.246137272939805	0.0344171488889924
11:24672082:24702865|+	ENSBTAG00000010935	c	exonic circRNA	11:24672083|24702865	ENSBTAG00000010935	exon	0	9	5	8	0		0.0664244036997284	0	0	0.109008382684213	0.0580179397944062
11:24688845:24690509|+	ENSBTAG00000010935	c	exonic circRNA	11:24688846|24690509	ENSBTAG00000010935	exon	1	19	16	6	1		0.0416270809389217	0.0094553706505295	0.00865800865800866	0.233060249270392	0.183545091998475
11:24688845:24696745|+	ENSBTAG00000010935	c	exonic circRNA	11:24688846|24696745	ENSBTAG00000010935	exon	2	28	13	4	0		0.0322367333414292	0	0.0182718258908694	0.335350261846655	0.149353446174257
11:24688845:24702865|+	ENSBTAG00000010935	c	exonic circRNA	11:24688846|24702865	ENSBTAG00000010935	exon	1	19	6	10	2		0.0714309155430863	0.027014633161504	0.0101276078590237	0.219429607685568	0.0683944648565658
11:24688845:24715861|+	ENSBTAG00000010935	c	exonic circRNA	11:24688846|24715861	ENSBTAG00000010935	exon	0	4	1	0	0		0	0	0	0.0512952038984355	0.0116904372223521
11:24693250:24696745|+	ENSBTAG00000010935	c	exonic circRNA	11:24693251|24696745	ENSBTAG00000010935	exon	19	71	33	30	3		0.212634613980589	0.0283661119515885	0.181610461997102	0.850051984768985	0.374691594130857
11:24693250:24702865|+	ENSBTAG00000010935	c	exonic circRNA	11:24693251|24702865	ENSBTAG00000010935	exon	1	9	2	4	0		0.0311380017300413	0	0.00869111767773336	0.111481288306374	0.0225123818099955
11:24938714:24986345|+	ENSBTAG00000004073	c	exonic circRNA	11:24938715|24986345	ENSBTAG00000004073,ENSBTAG00000049894	exon	0	10	3	0	0		0	0	0	0.124051866586179	0.0344115622849277
11:24986218:25015356|+	ENSBTAG00000004073	c	exonic circRNA	11:24986219|25015356	ENSBTAG00000004073	exon	0	6	6	1	0		0.00779605519607079	0	0	0.0675576287486176	0.06861996792134
11:25079281:25082304|+	ENSBTAG00000004073	c	exonic circRNA	11:25079282|25082304	ENSBTAG00000004073	exon	4	7	1	3	0		0.0244412800488169	0	0.0389431778831928	0.090779497601478	0.0112561909049977
11:25668105:25707622|-	ENSBTAG00000003555	c	exonic circRNA	11:25668106|25707622	ENSBTAG00000003555	exon	2	8	4	13	1		0.0918566396454392	0.0175592625109745	0.0195817119438861	0.100623947564318	0.0467617488894085
11:25668105:25845945|-	ENSBTAG00000003555	c	exonic circRNA	11:25668106|25845945	ENSBTAG00000003555	exon	3	0	0	7	2		0.0286323380269148	0.0249568432904303	0.0295342358535211	0	0
11:25753147:25785673|-	ENSBTAG00000003555	c	exonic circRNA	11:25753148|25785673	ENSBTAG00000003555	exon	0	13	3	6	0		0.04917485755159	0	0	0.161316477361864	0.0350713116670563
11:25764348:25785673|-	ENSBTAG00000003555	c	exonic circRNA	11:25764349|25785673	ENSBTAG00000003555	exon	0	20	8	2	0		0.0163722636668639	0	0	0.227560820110659	0.0915554228405605
11:25801918:25802448|-	ENSBTAG00000003555	c	exonic circRNA	11:25801919|25802448	ENSBTAG00000003555	exon	15	26	11	14	0		0.11308981872527	0	0.144201061165883	0.312682010909207	0.126412404650972
11:25823417:25845945|-	ENSBTAG00000003555	c	exonic circRNA	11:25823418|25845945	ENSBTAG00000003555	exon	1	5	2	4	0		0.0351533319119213	0	0.0103777501037775	0.0643722275678483	0.0233808744447042
11:25835513:25845945|-	ENSBTAG00000003555	c	exonic circRNA	11:25835514|25845945	ENSBTAG00000003555	exon	8	92	13	72	2		0.525217049664155	0.018910741301059	0.0766734238935742	1.13551467376864	0.148919199856903
11:25837782:25845945|-	ENSBTAG00000003555	c	exonic circRNA	11:25837783|25845945	ENSBTAG00000003555	exon	3	4	3	19	2		0.142531922915765	0.0249568432904303	0.0275098432144904	0.0488222982762746	0.0339829025716381
11:25841140:25845945|-	ENSBTAG00000003555	c	exonic circRNA	11:25841141|25845945	ENSBTAG00000003555	exon	4	12	3	66	6		0.522712504775111	0.0748705298712909	0.0379865265934261	0.139301400657145	0.0337685727149932
11:25897175:25919078|+	ENSBTAG00000032521	c	exonic circRNA	11:25897176|25919078	ENSBTAG00000032521	exon	0	7	0	0	1		0	0.0094553706505295	0	0.0806346524180305	0
11:25897175:25925972|+	ENSBTAG00000032521	c	exonic circRNA	11:25897176|25925972	ENSBTAG00000032521	exon	0	5	0	0	0		0	0	0	0.0641190048730444	0
11:25936816:25958139|+	ENSBTAG00000032521	c	exonic circRNA	11:25936817|25958139	ENSBTAG00000032521	exon	1	6	3	0	1		0	0.0175592625109745	0.00869111767773336	0.0774492512372612	0.0348513952063468
11:25966594:25989340|+	ENSBTAG00000032521	c	exonic circRNA	11:25966595|25989340	ENSBTAG00000032521	exon	0	10	3	1	0		0.00883314194859111	0	0	0.125064757365395	0.0350713116670563
11:26023540:26033202|+	ENSBTAG00000013676	c	exonic circRNA	11:26023541|26033202	ENSBTAG00000013676	exon	1	9	12	1	0		0.00807037365830038	0	0.00908265213442325	0.11122806561157	0.137454265699325
11:26027873:26032474|+	ENSBTAG00000013676	c	exonic circRNA	11:26027874|26032474	ENSBTAG00000013676	exon	0	8	1	3	0		0.0244252523407327	0	0	0.103856521270891	0.0112561909049977
11:26027873:26033202|+	ENSBTAG00000013676	c	exonic circRNA	11:26027874|26033202	ENSBTAG00000013676	exon	0	4	6	2	0		0.0156622351827462	0	0	0.0515484265932395	0.0694884605560488
11:26151494:26179334|-	ENSBTAG00000016368	c	exonic circRNA	11:26151495|26179334	ENSBTAG00000016368	exon	0	14	12	6	0		0.0412395491510812	0	0	0.172874164862453	0.137228762634551
11:26174419:26179334|-	ENSBTAG00000016368	c	exonic circRNA	11:26174420|26179334	ENSBTAG00000016368	exon	1	13	0	2	3		0.0166081806807377	0.0485622077907761	0.0088198976891868	0.162776492204809	0
11:26174419:26195642|-	ENSBTAG00000016368	c	exonic circRNA	11:26174420|26195642	ENSBTAG00000016368	exon	0	2	0	7	0		0.0408558472185792	0	0	0.020701790704896	0
11:26188316:26190154|-	ENSBTAG00000016368	c	exonic circRNA	11:26188317|26190154	ENSBTAG00000016368	exon	4	35	37	10	0		0.0737171309437785	0	0.0342394993766751	0.440266846422566	0.421650913064716
11:26193988:26195642|-	ENSBTAG00000016368	c	exonic circRNA	11:26193989|26195642	ENSBTAG00000016368	exon	1	13	3	4	2		0.0175667397953506	0.018910741301059	0.00927902013547369	0.160556809277453	0.0344171488889924
11:26653158:26657743|+	ENSBTAG00000000223	c	exonic circRNA	11:26653159|26657743	ENSBTAG00000000223	exon	18	191	100	49	2		0.362565465199449	0.018910741301059	0.175537765440143	2.29733533498493	1.13876025100389
11:26736032:26759142|-	ENSBTAG00000017429	c	exonic circRNA	11:26736033|26759142	ENSBTAG00000043226,ENSBTAG00000017429	exon	1	14	9	1	1		0.00790763877906057	0.0094553706505295	0.00927902013547369	0.158543176519096	0.102382954032269
11:27829650:27905289|-	ENSBTAG00000007508	c	exonic circRNA	11:27829651|27905289	ENSBTAG00000007508	exon	0	4	8	3	0		0.0232210160885958	0	0	0.0520548719828474	0.0919896691579149
11:27836996:27838996|-	ENSBTAG00000007508	c	exonic circRNA	11:27836997|27838996	ENSBTAG00000007508	exon	8	3	3	2	2		0.0165079663444678	0.0249568432904303	0.0787130456434415	0.0389778483134346	0.0342028190323476
11:27836996:27976396|-	ENSBTAG00000007508	c	exonic circRNA	11:27836997|27976396	ENSBTAG00000007508	exon	0	12	0	0	0		0	0	0	0.139554623351949	0
11:27973553:27976396|-	ENSBTAG00000007508	c	exonic circRNA	11:27973554|27976396	ENSBTAG00000007508	exon	18	13	3	9	10		0.0738733905950281	0.130957586065373	0.170940751236617	0.166962635364719	0.0341972324282829
11:27973553:27995478|-	ENSBTAG00000007508	c	exonic circRNA	11:27973554|27995478	ENSBTAG00000007508	exon	49	685	363	258	17		2.01904456279649	0.239595162168528	0.46022993426234	8.53709544502089	4.16191626939866
11:27973553:27999032|-	ENSBTAG00000007508	c	exonic circRNA	11:27973554|27999032	ENSBTAG00000007508	exon	23	65	41	74	6		0.541230445778207	0.1012399953237	0.212994924888213	0.795559230889705	0.469050064919994
11:27973553:28024417|-	ENSBTAG00000007508	c	exonic circRNA	11:27973554|28024417	ENSBTAG00000007508	exon	0	4	0	26	2		0.191385671259633	0.027014633161504	0	0.0518016492880434	0
11:27973553:28035043|-	ENSBTAG00000007508	c	exonic circRNA	11:27973554|28035043	ENSBTAG00000007508	exon	3	26	15	11	0		0.066782187393078	0	0.0269629435686027	0.322826856092654	0.171871414588317
11:27991448:27995478|-	ENSBTAG00000007508	c	exonic circRNA	11:27991449|27995478	ENSBTAG00000007508	exon	1	14	6	3	0		0.0231839719165874	0	0.00927902013547369	0.178073198801579	0.0683944648565658
11:27991448:27999032|-	ENSBTAG00000007508	c	exonic circRNA	11:27991449|27999032	ENSBTAG00000007508	exon	6	16	9	18	4		0.127499736692167	0.0621331581834531	0.053337893085575	0.198774989506475	0.103245860062913
11:2803767:2804220|-	ENSBTAG00000010849	c	exonic circRNA	11:2803768|2804220	ENSBTAG00000010849	exon	306	2	1	1	0		0.0088121254846669	0	2.8692419064298	0.0261540473388257	0.0116904372223521
11:28437365:28444280|+	ENSBTAG00000020614	c	exonic circRNA	11:28437366|28444280	ENSBTAG00000020614	exon	2	69	7	4	1		0.0324030159103979	0.0175592625109745	0.0192840226367243	0.803548925737386	0.0803048185396275
11:28458032:28467468|+	ENSBTAG00000020614	c	exonic circRNA	11:28458033|28467468	ENSBTAG00000020614	exon	46	35	8	110	9		0.853790843455922	0.113398323554398	0.434762335510559	0.426889427532545	0.0909068466665613
11:28458032:28544451|+	ENSBTAG00000020614	c	exonic circRNA	11:28458033|28544451	ENSBTAG00000020614	exon	16	11	3	16	1		0.136336529413949	0.0155014726399008	0.152336883911385	0.126984045072144	0.0344115622849277
11:29811670:29820649|+	ENSBTAG00000002742	c	exonic circRNA	11:29811671|29820649	ENSBTAG00000002742	exon	0	7	2	2	0		0.0169035156068915	0	0	0.09027305221187	0.0229410415232852
11:29811670:29831012|+	ENSBTAG00000002742	c	exonic circRNA	11:29811671|29831012	ENSBTAG00000002742	exon	0	4	8	2	0		0.0149510353591986	0	0	0.0490755209710786	0.0913466795879804
11:30163720:30165834|-	ENSBTAG00000001425	c	exonic circRNA	11:30163721|30165834	ENSBTAG00000001425	exon	0	17	8	20	2		0.108855645556608	0.0249568432904303	0	0.200947499908029	0.0917809259053348
11:30171066:30171968|-	ENSBTAG00000001425	c	exonic circRNA	11:30171067|30171968	ENSBTAG00000001425	exon	53	165	16	83	17		0.672783616184759	0.233549060179157	0.492879373210624	2.00355825831684	0.182473442715251
11:30689719:30690270|+	ENSBTAG00000015151	c	exonic circRNA	11:30689720|30690270	ENSBTAG00000015151	exon	2	8	1	13	2		0.0843662859921823	0.0249568432904303	0.0189978082566463	0.0964378044044082	0.0116904372223521
11:30689719:30701764|+	ENSBTAG00000015151	c	exonic circRNA	11:30689720|30701764	ENSBTAG00000015151	exon	6	14	3	49	6		0.355777466743443	0.0829744217317359	0.0544238457284461	0.152837697190362	0.0350713116670563
11:30774983:30786977|+	ENSBTAG00000002570	c	exonic circRNA	11:30774984|30786977	ENSBTAG00000002570	exon	3	16	2	34	4		0.24758383674739	0.0499136865808606	0.0270196809279056	0.196808529273922	0.0229466281273499
11:30776341:30777125|+	ENSBTAG00000002570	c	exonic circRNA	11:30776342|30777125	ENSBTAG00000002570	exon	23	51	6	89	13		0.687557253642005	0.179519793856149	0.214939617647841	0.62445762489088	0.0683944648565658
11:30776341:30778400|+	ENSBTAG00000002570	c	exonic circRNA	11:30776342|30778400	ENSBTAG00000002570	exon	2	17	7	11	0		0.0780611800003308	0	0.0189475055482105	0.194541673820762	0.0798705722222731
11:30927625:30931582|+	ENSBTAG00000023999	c	exonic circRNA	11:30927626|30931582	ENSBTAG00000023999	exon	0	4	4	0	0		0	0	0	0.0490755209710786	0.045024763619991
11:30927625:30952670|+	ENSBTAG00000023999	c	exonic circRNA	11:30927626|30952670	ENSBTAG00000023999	exon	0	9	50	4	0		0.0327973373621043	0	0	0.103809348745087	0.572950087760971
11:30951642:30952670|+	ENSBTAG00000023999	c	exonic circRNA	11:30951643|30952670	ENSBTAG00000023999	exon	3	2	37	1	0		0.00807037365830038	0	0.0289472653018087	0.0231746963270569	0.421002336890717
11:30989225:30999061|-	ENSBTAG00000016573	c	exonic circRNA	11:30989226|30999061	ENSBTAG00000016573	exon	1	9	4	0	0		0	0	0.00957670944263551	0.1166803222455	0.045887669650635
11:30989225:31019487|-	ENSBTAG00000016573	c	exonic circRNA	11:30989226|31019487	ENSBTAG00000016573	exon	0	17	6	0	0		0	0	0	0.20297328146646	0.0688287111739202
11:31011643:31019487|-	ENSBTAG00000016573	c	exonic circRNA	11:31011644|31019487	ENSBTAG00000016573	exon	0	65	13	0	0		0	0	0	0.7518659191011	0.15044744187374
11:3124699:3128107|-	ENSBTAG00000006744	c	exonic circRNA	11:3124700|3128107	ENSBTAG00000006744	exon	2	15	9	6	0		0.0478328072869831	0	0.0194066279944974	0.178532471665384	0.102608457097043
11:31261633:31276152|-	ENSBTAG00000032424	c	exonic circRNA	11:31261634|31276152	ENSBTAG00000032424	exon	0	15	0	0	0		0	0	0	0.184491173688921	0
11:3159057:3169332|-	ENSBTAG00000006744	c	exonic circRNA	11:3159058|3169332	ENSBTAG00000006744	exon	6	3	7	10	1		0.0726425224809672	0.0175592625109745	0.0557506473206996	0.0359984973016657	0.0798761588263378
11:3168069:3169332|-	ENSBTAG00000006744	c	exonic circRNA	11:3168070|3169332	ENSBTAG00000006744	exon	8	8	12	16	1		0.117830121573528	0.0175592625109745	0.0727019539364001	0.0956781363199963	0.137234349238615
11:3168069:3179467|-	ENSBTAG00000006744	c	exonic circRNA	11:3168070|3179467	ENSBTAG00000006744	exon	29	32	2	64	6		0.458541537366884	0.0627783258925483	0.268312368436386	0.371554809317322	0.0229466281273499
11:3168069:3191414|-	ENSBTAG00000006744	c	exonic circRNA	11:3168070|3191414	ENSBTAG00000006744	exon	2	12	2	5	0		0.0404453707605979	0	0.0184477676060908	0.144500434596271	0.0225123818099955
11:3217077:3240832|-	ENSBTAG00000006744	c	exonic circRNA	11:3217078|3240832	ENSBTAG00000006744	exon	2	247	15	24	17		0.165133297603772	0.249629576276197	0.0176397953783736	2.92473034962749	0.171651498127608
11:32913908:32930030|-	ENSBTAG00000024021	c	exonic circRNA	11:32913909|32930030	ENSBTAG00000024021	exon	1	6	3	3	1		0.0226592407284909	0.0175592625109745	0.0101276078590237	0.0673044060538137	0.0339829025716381
11:343973:349500|-	ENSBTAG00000012099	c	exonic circRNA	11:343974|349500	ENSBTAG00000012099	exon	5	24	0	21	2		0.165740647656877	0.0351185250219491	0.0475769347645945	0.287287631654793	0
11:343973:351717|-	ENSBTAG00000012099	c	exonic circRNA	11:343974|351717	ENSBTAG00000012099	exon	0	9	1	11	0		0.0914152254394723	0	0	0.110974842916766	0.0114705207616426
11:343973:354516|-	ENSBTAG00000012099	c	exonic circRNA	11:343974|354516	ENSBTAG00000012099	exon	2	9	0	7	1		0.0570429967180712	0.0175592625109745	0.0175110153669202	0.106282254367248	0
11:3487495:3520458|+	ENSBTAG00000034384	c	exonic circRNA	11:3487496|3520458	ENSBTAG00000034384	exon	2	37	67	40	4		0.299389070764146	0.0681792601728244	0.0206753507628239	0.429014765408295	0.768450226275026
11:3489628:3507193|+	ENSBTAG00000034384	c	exonic circRNA	11:3489629|3507193	ENSBTAG00000034384	exon	0	3	4	4	0		0.0248796046041907	0	0	0.0335255916795048	0.045024763619991
11:3489628:3520458|+	ENSBTAG00000034384	c	exonic circRNA	11:3489629|3520458	ENSBTAG00000034384	exon	0	4	13	0	0		0	0	0	0.0520548719828474	0.149364619382387
11:3496439:3520458|+	ENSBTAG00000034384	c	exonic circRNA	11:3496440|3520458	ENSBTAG00000034384	exon	2	9	16	169	6		1.30775369310834	0.0931361034632547	0.0180754578898189	0.106029031672444	0.182247939650477
11:3497951:3520458|+	ENSBTAG00000034384	c	exonic circRNA	11:3497952|3520458	ENSBTAG00000034384	exon	0	1	14	41	1		0.296225051275017	0.0175592625109745	0	0.0128238009746089	0.158878238413902
11:3507074:3520458|+	ENSBTAG00000034384	c	exonic circRNA	11:3507075|3520458	ENSBTAG00000034384	exon	0	10	35	4	0		0.0322451115152183	0	0	0.119359278036661	0.400875516524138
11:3611831:3617473|+	ENSBTAG00000054062	c	exonic circRNA	11:3611832|3617473	ENSBTAG00000054062	exon	0	1	12	0	0		0	0	0	0.010350895352448	0.135937196890617
11:36438207:36444372|-	ENSBTAG00000019458	c	exonic circRNA	11:36438208|36444372	ENSBTAG00000019458	exon	6	35	0	16	0		0.132729048978998	0	0.0609176284096074	0.412752340558113	0
11:36438207:36478327|-	ENSBTAG00000019458	c	exonic circRNA	11:36438208|36478327	ENSBTAG00000019458	exon	0	8	0	1	0		0.0088121254846669	0	0	0.0932052306978354	0
11:36440784:36444372|-	ENSBTAG00000019458	c	exonic circRNA	11:36440785|36444372	ENSBTAG00000019458	exon	3	6	3	7	1		0.0515554910484545	0.0155014726399008	0.0286592729289434	0.0771960285424572	0.0339829025716381
11:36478168:36485786|-	ENSBTAG00000019458	c	exonic circRNA	11:36478169|36485786	ENSBTAG00000019458	exon	6	71	24	14	1		0.11295323129036	0.0094553706505295	0.0575219345993769	0.829002626317678	0.273825708907296
11:36597864:36601268|-	ENSBTAG00000020262	c	exonic circRNA	11:36597865|36601268	ENSBTAG00000020262	exon	0	0	0	45	2		0.332867992451439	0.018910741301059	0	0	0
11:37364649:37366773|+	ENSBTAG00000006995	c	exonic circRNA	11:37364650|37366773	ENSBTAG00000006995	exon	2	7	4	8	1		0.0634851473150305	0.0155014726399008	0.0201326103602743	0.0860869090519602	0.0454534233332807
11:37534602:37562301|+	ENSBTAG00000011101	c	exonic circRNA	11:37534603|37562301	ENSBTAG00000011101	exon	0	11	3	60	1		0.465480593860806	0.0175592625109745	0	0.128697282609893	0.034637065349702
11:37534602:37587758|+	ENSBTAG00000011101	c	exonic circRNA	11:37534603|37587758	ENSBTAG00000011101	exon	0	4	1	20	1		0.152947071639291	0.0094553706505295	0	0.0512952038984355	0.0112561909049977
11:37558653:37587758|+	ENSBTAG00000011101	c	exonic circRNA	11:37558654|37587758	ENSBTAG00000011101	exon	0	1	0	11	0		0.0860931586442639	0	0	0.0128238009746089	0
11:37583237:37587758|+	ENSBTAG00000011101	c	exonic circRNA	11:37583238|37587758	ENSBTAG00000011101	exon	0	4	0	40	2		0.298763114253368	0.0249568432904303	0	0.0520548719828474	0
11:37642011:37658369|+	ENSBTAG00000011101	c	exonic circRNA	11:37642012|37658369	ENSBTAG00000011101	exon	0	2	0	8	0		0.0631982923206136	0	0	0.0261540473388257	0
11:37666699:37681323|+	ENSBTAG00000011101	c	exonic circRNA	11:37666700|37681323	ENSBTAG00000011101	exon	0	4	1	40	0		0.294114611642501	0	0	0.0512952038984355	0.0116904372223521
11:37735090:37738670|-	ENSBTAG00000011104	c	exonic circRNA	11:37735091|37738670	ENSBTAG00000011104	exon	68	170	39	100	7		0.766594976480281	0.0884414802639679	0.634635454880871	2.04553975524219	0.447862768478321
11:37735090:37773448|-	ENSBTAG00000011104	c	exonic circRNA	11:37735091|37773448	ENSBTAG00000011104	exon	0	8	12	4	0		0.0337529341312626	0	0	0.0954249136251923	0.136805689525326
11:37770286:37773448|-	ENSBTAG00000011104	c	exonic circRNA	11:37770287|37773448	ENSBTAG00000011104	exon	11	44	77	1	0		0.00883314194859111	0	0.102967473932243	0.534378474047935	0.879032887178617
11:37950940:37962508|-	ENSBTAG00000000295	c	exonic circRNA	11:37950941|37962508	ENSBTAG00000000295	exon	0	3	10	6	0		0.047703384352775	0	0	0.0389778483134346	0.113859061397976
11:37959020:37962508|-	ENSBTAG00000000295	c	exonic circRNA	11:37959021|37962508	ENSBTAG00000000295	exon	2	2	12	1	0		0.00790763877906057	0	0.0192840226367243	0.0259008246440217	0.136371443207971
11:37970603:37972057|+	ENSBTAG00000015473	c	exonic circRNA	11:37970604|37972057	ENSBTAG00000015473	exon	0	8	0	0	0		0	0	0	0.102590407796871	0
11:37984384:37993728|-	ENSBTAG00000015481	c	exonic circRNA	11:37984385|37993728	ENSBTAG00000015481	exon	1	10	6	9	0		0.0581595717856228	0	0.0103777501037775	0.121578960964018	0.069274130699404
11:37992238:37993728|-	ENSBTAG00000015481	c	exonic circRNA	11:37992239|37993728	ENSBTAG00000015481	exon	0	0	6	0	0		0	0	0	0	0.0679713917473409
11:38013780:38018889|-	ENSBTAG00000017469	c	exonic circRNA	11:38013781|38018889	ENSBTAG00000017469	exon	26	275	343	81	8		0.625182898652165	0.103942952903869	0.238587777486236	3.36931964552166	3.9141461123472
11:38045952:38061373|-	ENSBTAG00000017469	c	exonic circRNA	11:38045953|38061373	ENSBTAG00000017469	exon	1	1	7	3	0		0.0256825604729622	0	0.00899280575539568	0.010350895352448	0.0805191483962723
11:38045952:38070804|-	ENSBTAG00000017469	c	exonic circRNA	11:38045953|38070804	ENSBTAG00000017469	exon	0	5	2	0	0		0	0	0	0.0542273823844008	0.0229410415232852
11:38061188:38070804|-	ENSBTAG00000017469	c	exonic circRNA	11:38061189|38070804	ENSBTAG00000017469	exon	2	5	13	2	0		0.0154793595236845	0	0.0190357587617862	0.0542273823844008	0.147193387795615
11:38061188:38080921|-	ENSBTAG00000017469	c	exonic circRNA	11:38061189|38080921	ENSBTAG00000017469	exon	0	5	13	0	0		0	0	0	0.0599328617131345	0.148496126747678
11:38068601:38090399|-	ENSBTAG00000017469	c	exonic circRNA	11:38068602|38090399	ENSBTAG00000017469	exon	0	2	12	0	0		0	0	0	0.0261540473388257	0.13744867909526
11:38080748:38090399|-	ENSBTAG00000017469	c	exonic circRNA	11:38080749|38090399	ENSBTAG00000017469	exon	0	6	27	0	0		0	0	0	0.0725034399929394	0.308874674158094
11:38080748:38098449|-	ENSBTAG00000017469	c	exonic circRNA	11:38080749|38098449	ENSBTAG00000017469	exon	0	16	11	3	0		0.0240115255322555	0	0	0.199028212201279	0.125978158333618
11:38085926:38090399|-	ENSBTAG00000017469	c	exonic circRNA	11:38085927|38090399	ENSBTAG00000017469	exon	0	0	8	1	0		0.00759186152444579	0	0	0	0.090912433270626
11:38085926:38098449|-	ENSBTAG00000017469	c	exonic circRNA	11:38085927|38098449	ENSBTAG00000017469	exon	0	3	9	2	0		0.0154793595236845	0	0	0.0387246256186306	0.102388540636333
11:38226247:38229912|+	ENSBTAG00000000542	c	exonic circRNA	11:38226248|38229912	ENSBTAG00000000542	exon	1	13	0	1	0		0.00883314194859111	0	0.0103777501037775	0.164489729742558	0
11:38226247:38232039|+	ENSBTAG00000000542	c	exonic circRNA	11:38226248|38232039	ENSBTAG00000000542	exon	11	45	1	103	10		0.768074608799446	0.139061477925818	0.101059597944935	0.546054804200281	0.0114705207616426
11:38226247:38237520|+	ENSBTAG00000000542	c	exonic circRNA	11:38226248|38237520	ENSBTAG00000000542	exon	0	5	11	2	1		0.0163001796964535	0.0155014726399008	0	0.0651318956522602	0.124681005985619
11:38251746:38267042|-	ENSBTAG00000000545	c	exonic circRNA	11:38251747|38267042	ENSBTAG00000000545	exon	4	10	1	0	0		0	0	0.0359402756264141	0.129250900525305	0.0114705207616426
11:38260867:38273534|-	ENSBTAG00000000545	c	exonic circRNA	11:38260868|38273534	ENSBTAG00000000545	exon	5	5	0	5	0		0.0393790049922184	0	0.0445982842844228	0.0616460992508835	0
11:38272240:38294809|-	ENSBTAG00000000545	c	exonic circRNA	11:38272241|38294809	ENSBTAG00000000545	exon	0	7	5	1	0		0.000827629586102444	0	0	0.0897666068222621	0.0567096142382784
11:38319417:38332841|-	ENSBTAG00000008909	c	exonic circRNA	11:38319418|38332841	ENSBTAG00000008909	exon	0	7	1	2	0		0.0168176951821223	0	0	0.0823478899557794	0.0112561909049977
11:38324810:38332841|-	ENSBTAG00000008909	c	exonic circRNA	11:38324811|38332841	ENSBTAG00000008909	exon	62	110	18	83	13		0.59782258936633	0.15315032840374	0.590008902547029	1.37440283361073	0.205628814095181
11:38324810:38342453|-	ENSBTAG00000008909	c	exonic circRNA	11:38324811|38342453	ENSBTAG00000008909	exon	1	5	5	4	1		0.0176629428603752	0.0094553706505295	0.0088198976891868	0.0651318956522602	0.0562809545249887
11:38333998:38342453|-	ENSBTAG00000008909	c	exonic circRNA	11:38333999|38342453	ENSBTAG00000008909	exon	4	11	2	3	1		0.0174021277447855	0.0155014726399008	0.0354966268777115	0.134402761938627	0.0233808744447042
11:3856748:3861661|-	ENSBTAG00000010388	c	exonic circRNA	11:3856749|3861661	ENSBTAG00000010388	exon	1	10	1	1	0		0.00803729303970423	0	0.0088198976891868	0.126777994903144	0.0116904372223521
11:3856748:3869005|-	ENSBTAG00000010388	c	exonic circRNA	11:3856749|3869005	ENSBTAG00000010388	exon	1	10	1	2	0		0.0163086596281904	0	0.0088198976891868	0.111687338475374	0.0112561909049977
11:3893760:3906141|-	ENSBTAG00000010388	c	exonic circRNA	11:3893761|3906141	ENSBTAG00000010388	exon	13	98	21	25	2		0.201032521327737	0.0310029452798016	0.116692728807617	1.21785041492434	0.240271466048948
11:390245:391682|-	ENSBTAG00000005828	c	exonic circRNA	11:390246|391682	ENSBTAG00000005828	exon	0	16	0	2	1		0.0151837230488916	0.0094553706505295	0	0.199787880285691	0
11:390245:422791|-	ENSBTAG00000005828	c	exonic circRNA	11:390246|422791	ENSBTAG00000005828	exon	0	1	0	8	0		0.0644362167270873	0	0	0.0130770236694128	0
11:3904452:3906141|-	ENSBTAG00000010388	c	exonic circRNA	11:3904453|3906141	ENSBTAG00000010388	exon	9	18	3	7	1		0.0493370141615842	0.0094553706505295	0.0829979336799671	0.224422591455693	0.0344171488889924
11:405642:416815|-	ENSBTAG00000005828	c	exonic circRNA	11:405643|416815	ENSBTAG00000005828	exon	0	9	0	3	0		0.0252449052280344	0	0	0.106282254367248	0
11:405642:422791|-	ENSBTAG00000005828	c	exonic circRNA	11:405643|422791	ENSBTAG00000005828	exon	1	36	3	23	2		0.18571673277802	0.027014633161504	0.0101276078590237	0.44491226244628	0.0346314787456373
11:405642:426749|-	ENSBTAG00000005828	c	exonic circRNA	11:405643|426749	ENSBTAG00000005828	exon	0	6	0	0	0		0	0	0	0.0645782777368488	0
11:40721456:40728475|+	ENSBTAG00000033801	c	exonic circRNA	11:40721457|40728475	ENSBTAG00000033801	exon	8	45	5	69	0		0.521398337491213	0	0.0754781072262686	0.560132569848835	0.0584521861117606
11:40722963:40728475|+	ENSBTAG00000033801	c	exonic circRNA	11:40722964|40728475	ENSBTAG00000033801	exon	72	197	26	187	24		1.43001250444794	0.279413291269826	0.700124260682124	2.40776728611186	0.296986666891291
11:40725822:40728475|+	ENSBTAG00000033801	c	exonic circRNA	11:40725823|40728475	ENSBTAG00000033801	exon	38	236	42	142	23		1.09337118386717	0.274073500361444	0.351196809993563	2.89025670335451	0.478986757060735
11:40764803:40776382|+	ENSBTAG00000033801	c	exonic circRNA	11:40764804|40776382	ENSBTAG00000033801	exon	0	9	1	0	0		0	0	0	0.101083220428122	0.0116904372223521
11:40764803:40791186|+	ENSBTAG00000033801	c	exonic circRNA	11:40764804|40791186	ENSBTAG00000033801	exon	0	10	4	4	0		0.0326312448868732	0	0	0.124305089280983	0.0458932562546997
11:4078760:4092165|-	ENSBTAG00000054686	c	exonic circRNA	11:4078761|4092165	ENSBTAG00000054686	exon	0	21	3	2	0		0.0169035156068915	0	0	0.24780333795175	0.0341972324282829
11:40830587:40858318|-	ENSBTAG00000005870	c	exonic circRNA	11:40830588|40858318	ENSBTAG00000005870	exon	2	10	11	15	0		0.123801384296637	0	0.017970137813207	0.123798643891375	0.126181314982133
11:408377:422791|-	ENSBTAG00000005828	c	exonic circRNA	11:408378|422791	ENSBTAG00000005828	exon	0	12	2	12	0		0.0869517890236336	0	0	0.152932042241969	0.0233808744447042
11:40858217:40872084|-	ENSBTAG00000005870	c	exonic circRNA	11:40858218|40872084	ENSBTAG00000005870	exon	0	13	99	0	1		0	0.0155014726399008	0	0.158843571739704	1.12795506622844
11:416661:422791|-	ENSBTAG00000005828	c	exonic circRNA	11:416662|422791	ENSBTAG00000005828	exon	0	224	13	109	5		0.888242045935915	0.0533229552420188	0	2.73921586262793	0.149353446174257
11:422639:440815|-	ENSBTAG00000005828	c	exonic circRNA	11:422640|440815	ENSBTAG00000005828	exon	0	5	0	6	0		0.051726472794257	0	0	0.0616460992508835	0
11:4226699:4239280|-	ENSBTAG00000018991	c	exonic circRNA	11:4226700|4239280	ENSBTAG00000018991	exon	1	11	9	3	0		0.0243116257881733	0	0.0088198976891868	0.137128890255592	0.102602870492978
11:4255173:4270438|-	ENSBTAG00000018991	c	exonic circRNA	11:4255174|4270438	ENSBTAG00000018991	exon	6	24	36	15	1		0.124795937518719	0.0175592625109745	0.0540323112717562	0.282341820410471	0.409966062446429
11:4255173:4281420|-	ENSBTAG00000018991	c	exonic circRNA	11:4255174|4281420	ENSBTAG00000018991	exon	22	14	28	29	2		0.233334852895404	0.0310029452798016	0.203418091284351	0.163488987763418	0.318410639605868
11:4269639:4270438|-	ENSBTAG00000018991	c	exonic circRNA	11:4269640|4270438	ENSBTAG00000018991	exon	5	25	53	6	0		0.0488839173739812	0	0.0488656459324951	0.287746904518597	0.604361032052871
11:4269639:4281420|-	ENSBTAG00000018991	c	exonic circRNA	11:4269640|4281420	ENSBTAG00000018991	exon	3	13	27	14	1		0.107128757599357	0.0094553706505295	0.0291964756405346	0.155357775338327	0.308468360861063
11:43302157:43302487|-	ENSBTAG00000016534	c	exonic circRNA	11:43302158|43302487	ENSBTAG00000016534	exon	0	3	6	0	0		0	0	0	0.0362517199964697	0.0679713917473409
11:43516354:43518061|+	ENSBTAG00000007414	c	exonic circRNA	11:43516355|43518061	ENSBTAG00000007414	exon	48	336	98	132	13		1.0137357809065	0.165369800006332	0.452978677009253	4.07458294927384	1.12015608605008
11:43525854:43528134|+	ENSBTAG00000007414	c	exonic circRNA	11:43525855|43528134	ENSBTAG00000007414	exon	36	0	0	1	0		0.00878040214241812	0	0.338926310742175	0	0
11:43636057:43643271|+	ENSBTAG00000015386	c	exonic circRNA	11:43636058|43643271	ENSBTAG00000050841,ENSBTAG00000015386	exon	0	4	2	4	2		0.0248234781196609	0.027014633161504	0	0.0512952038984355	0.0229466281273499
11:43751738:43755510|-	ENSBTAG00000009694	c	exonic circRNA	11:43751739|43755510	ENSBTAG00000009694	exon	4	48	30	77	7		0.583199251792077	0.110695365974229	0.0384816704296886	0.594105285592069	0.343726069364441
11:43826698:43837468|+	ENSBTAG00000054531	c	exonic circRNA	11:43826699|43837468	ENSBTAG00000054531	exon	0	4	11	0	0		0	0	0	0.0468558380437217	0.125318408951489
11:43826698:43841855|+	ENSBTAG00000054531	c	exonic circRNA	11:43826699|43841855	ENSBTAG00000054531	exon	1	2	8	1	0		0.00790763877906057	0	0.00869111767773336	0.0261540473388257	0.091335506379851
11:43832829:43847625|+	ENSBTAG00000054531	c	exonic circRNA	11:43832830|43847625	ENSBTAG00000054531	exon	0	0	11	0	0		0	0	0	0	0.125978158333618
11:43835864:43847625|+	ENSBTAG00000054531	c	exonic circRNA	11:43835865|43847625	ENSBTAG00000054531	exon	0	20	31	3	0		0.0166275266262584	0	0	0.256535340818056	0.354130527446924
11:43926007:43943107|+	ENSBTAG00000008048	c	exonic circRNA	11:43926008|43943107	ENSBTAG00000008048	exon	8	11	0	0	1		0	0.0094553706505295	0.0764296210203972	0.128697282609893	0
11:43926007:43944682|+	ENSBTAG00000008048	c	exonic circRNA	11:43926008|43944682	ENSBTAG00000008048	exon	24	17	59	38	2		0.283641200711067	0.0310029452798016	0.221422862722734	0.199993930454692	0.673172983414597
11:43926007:43975607|+	ENSBTAG00000008048	c	exonic circRNA	11:43926008|43975607	ENSBTAG00000008048	exon	4	0	2	4	1		0.0352485019386676	0.0175592625109745	0.0371160805418948	0	0.0225123818099955
11:43942885:43944682|+	ENSBTAG00000008048	c	exonic circRNA	11:43942886|43944682	ENSBTAG00000008048	exon	47	83	12	66	6		0.496658458164747	0.0870900014738834	0.441649868470865	1.00767661556047	0.136585773064616
11:43944584:43973470|+	ENSBTAG00000008048	c	exonic circRNA	11:43944585|43973470	ENSBTAG00000008048	exon	1	10	0	16	0		0.116106638585473	0	0.00908265213442325	0.114413466792339	0
11:43956103:43973470|+	ENSBTAG00000008048	c	exonic circRNA	11:43956104|43973470	ENSBTAG00000008048	exon	20	9	5	9	0		0.0512844277545548	0	0.185217239365088	0.109008382684213	0.0567152008423431
11:43965860:43972242|+	ENSBTAG00000008048	c	exonic circRNA	11:43965861|43972242	ENSBTAG00000008048	exon	4	3	5	4	0		0.0242859199649194	0	0.0376608194159056	0.0359984973016657	0.0573526038082129
11:440728:461878|-	ENSBTAG00000005828	c	exonic circRNA	11:440729|461878	ENSBTAG00000005828	exon	0	14	0	1	0		0.00850412450038268	0	0	0.182571885982172	0
11:44624111:44642190|-	ENSBTAG00000000157	c	exonic circRNA	11:44624112|44642190	ENSBTAG00000000157	exon	0	0	8	1	1		0.00807037365830038	0.0094553706505295	0	0	0.0913410929839157
11:44653513:44660168|-	ENSBTAG00000000152	c	exonic circRNA	11:44653514|44660168	ENSBTAG00000000152	exon	2	5	15	4	0		0.0314870432118548	0	0.017683923433129	0.0648786729574563	0.171865827984253
11:44688677:44690873|-	ENSBTAG00000000152	c	exonic circRNA	11:44688678|44690873	ENSBTAG00000000152	exon	0	7	1	2	0		0.0155921103921416	0	0	0.090779497601478	0.0112561909049977
11:44723412:44724754|-	ENSBTAG00000010971	c	exonic circRNA	11:44723413|44724754	ENSBTAG00000010971	exon	3	40	6	8	0		0.0671904105672782	0	0.0282265256836842	0.483083270149499	0.0684000514606305
11:4500192:4503539|+	ENSBTAG00000034255	c	exonic circRNA	11:4500193|4503539	ENSBTAG00000034255	exon	0	10	0	0	0		0	0	0	0.119612500731465	0
11:4525152:4526829|+	ENSBTAG00000034255	c	exonic circRNA	11:4525153|4526829	ENSBTAG00000034255	exon	0	6	2	1	0		0.00759186152444579	0	0	0.0673044060538137	0.0233808744447042
11:4544279:4551831|-	ENSBTAG00000043999	c	exonic circRNA	11:4544280|4551831	ENSBTAG00000043999	exon	1	21	13	15	3		0.123978849768645	0.0283661119515885	0.00865800865800866	0.268599473708253	0.148259450474774
11:4544279:4569378|-	ENSBTAG00000043999	c	exonic circRNA	11:4544280|4569378	ENSBTAG00000043999,ENSBTAG00000047160	exon	0	7	2	3	1		0.025321819682505	0.0094553706505295	0	0.0823478899557794	0.0227267116666403
11:4562516:4582378|-	ENSBTAG00000043999	c	exonic circRNA	11:4562517|4582378	ENSBTAG00000043999	exon	4	28	8	24	0		0.180981310712766	0	0.0386168879879443	0.35271992252766	0.0909180198746907
11:4562516:4597174|-	ENSBTAG00000043999	c	exonic circRNA	11:4562517|4597174	ENSBTAG00000043999	exon	1	8	1	10	0		0.0741778397983457	0	0.0100050025012506	0.0954249136251923	0.0112561909049977
11:45735164:45741456|+	ENSBTAG00000005614	c	exonic circRNA	11:45735165|45741456	ENSBTAG00000005614	exon	394	14	7	170	25		1.28000190575477	0.309064757759543	3.68250334039671	0.172114496778042	0.0800793154748532
11:45735164:45754623|+	ENSBTAG00000005614	c	exonic circRNA	11:45735165|45754623	ENSBTAG00000005614	exon	59	26	4	17	0		0.134839054736553	0	0.548350125950306	0.307989422359689	0.0465418324286989
11:4582209:4597174|-	ENSBTAG00000043999	c	exonic circRNA	11:4582210|4597174	ENSBTAG00000043999	exon	7	60	26	26	4		0.214196640201239	0.0540292663230081	0.0665445870910679	0.730933780627053	0.295678341335163
11:45945568:45968288|-	ENSBTAG00000015205	c	exonic circRNA	11:45945569|45968288	ENSBTAG00000015205	exon	1	14	4	1	0		0.00850412450038268	0	0.0100050025012506	0.164949002606363	0.0463219159679894
11:4595635:4597174|-	ENSBTAG00000043999	c	exonic circRNA	11:4595636|4597174	ENSBTAG00000043999	exon	447	19	7	165	2		1.30320773915353	0.0351185250219491	4.16872773261604	0.230334120953427	0.0800960752870473
11:46892390:46893793|+	ENSBTAG00000019072	c	exonic circRNA	11:46892391|46893793	ENSBTAG00000019072	exon	0	14	10	16	2		0.132186488360045	0.027014633161504	0	0.166215116080383	0.115596046667393
11:474030:474451|-	ENSBTAG00000005828	c	exonic circRNA	11:474031|474451	ENSBTAG00000005828	exon	1	9	1	1	0		0.00790763877906057	0	0.00832015974706714	0.110974842916766	0.0112561909049977
11:47484445:47496532|+	ENSBTAG00000000184	c	exonic circRNA	11:47484446|47496532	ENSBTAG00000000184	exon	0	5	5	0	1		0	0.0155014726399008	0	0.0641190048730444	0.0569295306989879
11:47484445:47502454|+	ENSBTAG00000000184	c	exonic circRNA	11:47484446|47502454	ENSBTAG00000000184	exon	0	4	0	0	0		0	0	0	0.0523080946776514	0
11:47502286:47512309|+	ENSBTAG00000000184	c	exonic circRNA	11:47502287|47512309	ENSBTAG00000000184	exon	2	27	3	5	0		0.0404032647780936	0	0.0194066279944974	0.338123562689424	0.0341972324282829
11:47871071:47871444|-	ENSBTAG00000004364	c	exonic circRNA	11:47871072|47871444	ENSBTAG00000004364	exon	3	5	0	7	2		0.0564867142707349	0.0249568432904303	0.0289472653018087	0.0542273823844008	0
11:47871071:47882440|-	ENSBTAG00000004364	c	exonic circRNA	11:47871072|47882440	ENSBTAG00000004364	exon	1	11	0	26	3		0.203676955927857	0.0364700038120335	0.00927902013547369	0.126224376987732	0
11:47875003:47882440|-	ENSBTAG00000004364	c	exonic circRNA	11:47875004|47882440	ENSBTAG00000004364	exon	1	3	4	7	1		0.0583012370056905	0.0175592625109745	0.00899280575539568	0.0365049426912737	0.0458820830465703
11:47919863:47920036|+	ENSBTAG00000018054	c	exonic circRNA	11:47919864|47920036	ENSBTAG00000018054	exon	0	0	0	194	11		1.59316447425756	0.12832075273716	0	0	0
11:47919863:47922324|+	ENSBTAG00000018054	c	exonic circRNA	11:47919864|47922324	ENSBTAG00000018054	exon	0	0	0	26	1		0.202976374792246	0.0094553706505295	0	0	0
11:48140412:48147804|-	ENSBTAG00000021140	c	exonic circRNA	11:48140413|48147804	ENSBTAG00000021140	exon	21	10	3	4	0		0.0335684879730066	0	0.199847818902026	0.119359278036661	0.0339829025716381
11:48140412:48177567|-	ENSBTAG00000021140	c	exonic circRNA	11:48140413|48177567	ENSBTAG00000021140	exon	2	8	1	2	0		0.0088314714301876	0	0.019153418885271	0.100877170259122	0.0114705207616426
11:48143994:48147804|-	ENSBTAG00000021140	c	exonic circRNA	11:48143995|48147804	ENSBTAG00000021140	exon	4	12	2	7	1		0.0573094749878422	0.0155014726399008	0.0353192641489491	0.148239453692452	0.0225123818099955
11:48159477:48177567|-	ENSBTAG00000021140	c	exonic circRNA	11:48159478|48177567	ENSBTAG00000021140	exon	5	25	5	22	1		0.167665195014178	0.0094553706505295	0.0466294107421504	0.293199161152527	0.0571438605556328
11:48360056:48363751|+	ENSBTAG00000013589	c	exonic circRNA	11:48360057|48363751	ENSBTAG00000013589	exon	2	3	4	5	1		0.0406349531085082	0.0094553706505295	0.0174779063471955	0.0359984973016657	0.0467617488894085
11:48419511:48425537|-	ENSBTAG00000013580	c	exonic circRNA	11:48419512|48425537	ENSBTAG00000013580	exon	0	4	0	2	0		0.0162559198220174	0	0	0.0512952038984355	0
11:48598470:48617717|+	ENSBTAG00000004824	c	exonic circRNA	11:48598471|48617717	ENSBTAG00000004824	exon	3	12	38	0	0		0	0	0.0269379201531807	0.14202752897411	0.438529959679062
11:48662643:48663842|-	ENSBTAG00000004823	c	exonic circRNA	11:48662644|48663842	ENSBTAG00000004823	exon	8	8	5	15	0		0.112009576190643	0	0.07704233648031	0.100623947564318	0.0562809545249887
11:48731809:48738337|-	ENSBTAG00000006482	c	exonic circRNA	11:48731810|48738337	ENSBTAG00000006482	exon	4	6	1	1	0		0.00850412450038268	0	0.0392027212662579	0.0754827910047082	0.0116904372223521
11:49023642:49023986|+	ENSBTAG00000011601	c	exonic circRNA	11:49023643|49023986	ENSBTAG00000011601	exon	1	30	12	12	0		0.0835426795713342	0	0.0102976006590464	0.345966528693983	0.13766859555597
11:49374346:49390005|-	ENSBTAG00000010691	c	exonic circRNA	11:49374347|49390005	ENSBTAG00000010691	exon	0	1	7	1	0		0.00807037365830038	0	0	0.0128238009746089	0.0792275826523386
11:49621469:49634772|-	ENSBTAG00000021935	c	exonic circRNA	11:49621470|49634772	ENSBTAG00000021935	exon	0	18	14	18	4		0.140019717618123	0.0559597885702319	0	0.214024523577441	0.159961060905256
11:49626611:49630038|-	ENSBTAG00000021935	c	exonic circRNA	11:49626612|49630038	ENSBTAG00000021935	exon	2	6	0	8	0		0.0573894850684197	0	0.0193705558591732	0.0782089193216731	0
11:49628925:49630038|-	ENSBTAG00000021935	c	exonic circRNA	11:49628926|49630038	ENSBTAG00000021935	exon	16	8	0	16	1		0.118748643006	0.0094553706505295	0.154696403708607	0.0877529740639057	0
11:49634694:49640417|-	ENSBTAG00000021935	c	exonic circRNA	11:49634695|49640417	ENSBTAG00000021935	exon	0	3	0	8	0		0.0581822587679505	0	0	0.0359984973016657	0
11:49640250:49640417|-	ENSBTAG00000021935	c	exonic circRNA	11:49640251|49640417	ENSBTAG00000021935	exon	30	2	0	40	13		0.322093673476367	0.18569316346937	0.278037016933546	0.020701790704896	0
11:49644541:49645382|+	ENSBTAG00000021934	c	exonic circRNA	11:49644542|49645382	ENSBTAG00000021934	exon	3	22	26	23	3		0.188922278727763	0.0283661119515885	0.0283730585488654	0.270324860046078	0.298509322304064
11:49946051:49951867|-	ENSBTAG00000020630	c	exonic circRNA	11:49946052|49951867	ENSBTAG00000020630	exon	21	7	1	9	0		0.0729038274623032	0	0.194905832952459	0.0878001465897092	0.0114705207616426
11:49946051:49973427|-	ENSBTAG00000020630	c	exonic circRNA	11:49946052|49973427	ENSBTAG00000020630	exon	3	12	5	4	0		0.0331826788394207	0	0.0280301576826338	0.149952691230201	0.0573581904122776
11:50277918:50279543|-	ENSBTAG00000049566	c	exonic circRNA	11:50277919|50279543	ENSBTAG00000049566	exon	0	5	8	0	0		0	0	0	0.0648786729574563	0.0909068466665613
11:50304206:50315872|-	ENSBTAG00000049566	c	exonic circRNA	11:50304207|50315872	ENSBTAG00000049566	exon	0	3	22	0	0		0	0	0	0.031052686057344	0.249356425367174
11:50315640:50325287|-	ENSBTAG00000049566	c	exonic circRNA	11:50315641|50325287	ENSBTAG00000049566	exon	0	2	10	0	0		0	0	0	0.0256476019492177	0.114067804650556
11:50315640:50329427|-	ENSBTAG00000049566	c	exonic circRNA	11:50315641|50329427	ENSBTAG00000049566	exon	0	2	17	0	0		0	0	0	0.0256476019492177	0.19612078166773
11:50325132:50329427|-	ENSBTAG00000049566	c	exonic circRNA	11:50325133|50329427	ENSBTAG00000049566	exon	0	2	15	0	0		0	0	0	0.0256476019492177	0.1701344293189
11:50438900:50447634|-	ENSBTAG00000049566	c	exonic circRNA	11:50438901|50447634	ENSBTAG00000049566	exon	0	1	18	0	0		0	0	0	0.0128238009746089	0.204980237921182
11:50526025:50533893|+	ENSBTAG00000006075	c	exonic circRNA	11:50526026|50533893	ENSBTAG00000006075	exon	4	7	2	14	2		0.107639120837515	0.0330607351508753	0.0359557493239984	0.0774020787114577	0.0225123818099955
11:5139143:5141161|-	ENSBTAG00000012449	c	exonic circRNA	11:5139144|5141161	ENSBTAG00000012449	exon	2	12	0	5	0		0.0394315425543212	0	0.0195817119438861	0.146973340218432	0
11:55683739:55691236|-	ENSBTAG00000031669	c	exonic circRNA	11:55683740|55691236	ENSBTAG00000031669	exon	0	9	1	0	0		0	0	0	0.100576775038515	0.0112561909049977
11:5895266:5908231|+	ENSBTAG00000019697	c	exonic circRNA	11:5895267|5908231	ENSBTAG00000019697	exon	0	8	0	2	0		0.00966077153469356	0	0	0.0934584533926393	0
11:59886612:59889409|-	ENSBTAG00000006027	c	exonic circRNA	11:59886613|59889409	ENSBTAG00000006027	exon	4	6	0	3	1		0.00924712069665068	0.0155014726399008	0.0402995186197521	0.0648315004316528	0
11:5997001:5998143|-	ENSBTAG00000025898	c	exonic circRNA	11:5997002|5998143	ENSBTAG00000025898	exon	3	18	7	23	1		0.182899840766088	0.0155014726399008	0.0277805619852679	0.220236448295783	0.0798761588263378
11:59978444:59992882|-	ENSBTAG00000006027	c	exonic circRNA	11:59978445|59992882	ENSBTAG00000006027	exon	2	15	11	14	3		0.105316072854822	0.0283661119515885	0.0185580402709474	0.176312788738027	0.126186901586198
11:59988191:59992882|-	ENSBTAG00000006027	c	exonic circRNA	11:59988192|59992882	ENSBTAG00000006027	exon	1	4	6	3	1		0.0247446225717368	0.0175592625109745	0.0088198976891868	0.0414035814097919	0.0681857216039857
11:60010999:60038606|-	ENSBTAG00000006027	c	exonic circRNA	11:60011000|60038606	ENSBTAG00000006027	exon	3	24	6	39	4		0.292438322869621	0.0499136865808606	0.027389027528578	0.310303450338653	0.0690542142386944
11:60010999:60056497|-	ENSBTAG00000006027	c	exonic circRNA	11:60011000|60056497	ENSBTAG00000006027	exon	0	11	5	15	3		0.12515844318362	0.0344122139409598	0	0.126477599682536	0.0571494471596975
11:60021593:60023333|-	ENSBTAG00000006027	c	exonic circRNA	11:60021594|60023333	ENSBTAG00000006027	exon	0	10	3	5	2		0.0394464124905359	0.027014633161504	0	0.123545421196571	0.0350713116670563
11:60021593:60026926|-	ENSBTAG00000006027	c	exonic circRNA	11:60021594|60026926	ENSBTAG00000006027	exon	4	68	13	17	2		0.135428920586929	0.018910741301059	0.0378955576438089	0.855527116328568	0.149782105887547
11:60021593:60056497|-	ENSBTAG00000006027	c	exonic circRNA	11:60021594|60056497	ENSBTAG00000006027	exon	6	22	5	13	3		0.0678393432516723	0.0485622077907761	0.0548357755437449	0.25891390138861	0.0571438605556328
11:60038249:60056497|-	ENSBTAG00000006027	c	exonic circRNA	11:60038250|60056497	ENSBTAG00000006027	exon	7	146	29	33	4		0.247271537806907	0.0438675845914893	0.0633369780358368	1.77651603239587	0.331387055968089
11:60045462:60056497|-	ENSBTAG00000006027	c	exonic circRNA	11:60045463|60056497	ENSBTAG00000006027	exon	13	119	22	137	14		1.04156493721571	0.184859584764531	0.124216497561615	1.44890918023645	0.253907631793298
11:60167956:60176482|-	ENSBTAG00000013254	c	exonic circRNA	11:60167957|60176482	ENSBTAG00000013254	exon	2	52	32	38	4		0.291947309356904	0.0620058905596032	0.0189887183367798	0.620164987879287	0.365138868870888
11:6028589:6039808|-	ENSBTAG00000025898	c	exonic circRNA	11:6028590|6039808	ENSBTAG00000025898	exon	0	17	3	25	0		0.189901548754014	0	0	0.208366216774511	0.0350713116670563
11:60468077:60468976|-	ENSBTAG00000004531	c	exonic circRNA	11:60468078|60468976	ENSBTAG00000004531	exon	0	6	3	0	1		0	0.0094553706505295	0	0.0754827910047082	0.034637065349702
11:61186415:61186820|+	ENSBTAG00000044173	c	exonic circRNA	11:61186416|61186820	ENSBTAG00000044173	exon	0	2	135	39	5		0.323820914435113	0.0695307389629089	0	0.0261540473388257	1.53793788848706
11:61243067:61257888|+	ENSBTAG00000044173	c	exonic circRNA	11:61243068|61257888	ENSBTAG00000044173	exon	0	0	13	14	3		0.105155812312983	0.0425161058014048	0	0	0.147633220717034
11:61329416:61332260|+	ENSBTAG00000044173	c	exonic circRNA	11:61329417|61332260	ENSBTAG00000044173	exon	1	77	25	72	4		0.57948188373363	0.0519714764519343	0.0088198976891868	0.941772903023725	0.285928046030744
11:61329416:61355235|+	ENSBTAG00000044173	c	exonic circRNA	11:61329417|61355235	ENSBTAG00000044173	exon	0	4	8	1	0		0.00803729303970423	0	0	0.0441297097267568	0.090912433270626
11:61329416:61370472|+	ENSBTAG00000044173	c	exonic circRNA	11:61329417|61370472	ENSBTAG00000044173	exon	1	5	5	5	2		0.0425216556005046	0.0330607351508753	0.00865800865800866	0.0594264163235266	0.0567152008423431
11:61439286:61452140|+	ENSBTAG00000044173	c	exonic circRNA	11:61439287|61452140	ENSBTAG00000044173	exon	4	1	11	1	0		0.00790763877906057	0	0.036598670002594	0.0130770236694128	0.126192488190262
11:61439286:61497030|+	ENSBTAG00000044173	c	exonic circRNA	11:61439287|61497030	ENSBTAG00000044173	exon	0	0	5	0	0		0	0	0	0	0.0564952843816336
11:61479126:61497030|+	ENSBTAG00000044173	c	exonic circRNA	11:61479127|61497030	ENSBTAG00000044173	exon	3	71	48	71	7		0.556656802226226	0.0823953782745966	0.0281515199159341	0.854744573318503	0.548734240305946
11:62308703:62309783|+	ENSBTAG00000000111	c	exonic circRNA	11:62308704|62309783	ENSBTAG00000000111	exon	21	44	13	88	15		0.677270402617281	0.230846102598988	0.19676969552476	0.553208149571885	0.148913613252838
11:62390893:62396120|-	ENSBTAG00000000115	c	exonic circRNA	11:62390894|62396120	ENSBTAG00000000115	exon	0	12	6	4	2		0.031198434016781	0.0310029452798016	0	0.140567514131165	0.0688287111739202
11:62390893:62423005|-	ENSBTAG00000000115	c	exonic circRNA	11:62390894|62423005	ENSBTAG00000000115	exon	1	8	0	2	0		0.0158664288543712	0	0.0100050025012506	0.100877170259122	0
11:62408209:62411915|-	ENSBTAG00000000115	c	exonic circRNA	11:62408210|62411915	ENSBTAG00000000115	exon	2	15	4	24	3		0.192144907020111	0.0344122139409598	0.0204252085180701	0.188170871459223	0.0461019995072798
11:62408209:62419506|-	ENSBTAG00000000115	c	exonic circRNA	11:62408210|62419506	ENSBTAG00000000115	exon	3	13	3	4	1		0.0330159326889357	0.0175592625109745	0.0261328631916496	0.155864220727935	0.0346314787456373
11:62408209:62423005|-	ENSBTAG00000000115	c	exonic circRNA	11:62408210|62423005	ENSBTAG00000000115	exon	3	22	12	12	3		0.0914776878085449	0.0344122139409598	0.0276136179750638	0.269058746572058	0.137234349238615
11:62413975:62419506|-	ENSBTAG00000000115	c	exonic circRNA	11:62413976|62419506	ENSBTAG00000000115	exon	12	48	154	14	2		0.114994518177177	0.027014633161504	0.111994555143851	0.567350447812028	1.75718052191033
11:62413975:62423005|-	ENSBTAG00000000115	c	exonic circRNA	11:62413976|62423005	ENSBTAG00000000115	exon	0	6	2	5	0		0.0408840718554169	0	0	0.0779556966268691	0.0229466281273499
11:62972247:62989432|+	ENSBTAG00000009299	c	exonic circRNA	11:62972248|62989432	ENSBTAG00000009299	exon	0	13	6	16	0		0.10730272675418	0	0	0.155104552643523	0.0675371454299865
11:62978218:62989432|+	ENSBTAG00000009299	c	exonic circRNA	11:62978219|62989432	ENSBTAG00000009299	exon	2	10	2	11	0		0.0883237399913422	0	0.018696120178984	0.113400576013123	0.0225123818099955
11:63601914:63619430|+	ENSBTAG00000009761	c	exonic circRNA	11:63601915|63619430	ENSBTAG00000009761	exon	1	4	0	0	0		0	0	0.00865800865800866	0.0512952038984355	0
11:63700973:63712579|-	ENSBTAG00000019456	c	exonic circRNA	11:63700974|63712579	ENSBTAG00000019456	exon	11	66	8	24	0		0.166581150129252	0	0.102299333533473	0.753160118766484	0.0922151722226891
11:6581795:6585153|+	ENSBTAG00000013023	c	exonic circRNA	11:6581796|6585153	ENSBTAG00000013023	exon	0	8	0	2	0		0.0158152775581211	0	0	0.0961845817096042	0
11:6611070:6626725|+	ENSBTAG00000013023	c	exonic circRNA	11:6611071|6626725	ENSBTAG00000013023	exon	0	6	1	1	0		0.00747551767959931	0	0	0.0670511833590097	0.0116904372223521
11:66567354:66573186|-	ENSBTAG00000010595	c	exonic circRNA	11:66567355|66573186	ENSBTAG00000010595	exon	6	33	22	36	1		0.26522951305057	0.0175592625109745	0.0567988683524654	0.387104738608895	0.252610479445299
11:66610803:66613633|-	ENSBTAG00000010619	c	exonic circRNA	11:66610804|66613633	ENSBTAG00000010619	exon	109	85	18	90	9		0.700826989094648	0.0992483297045818	1.0100110272353	1.03453100965783	0.205628814095181
11:66610803:66629908|-	ENSBTAG00000010619	c	exonic circRNA	11:66610804|66629908	ENSBTAG00000010619	exon	3	20	6	11	0		0.0835214031599577	0	0.0292152624946976	0.238718556073322	0.0688231245698555
11:66880594:66898313|+	ENSBTAG00000018401	c	exonic circRNA	11:66880595|66898313	ENSBTAG00000018401	exon	1	4	0	2	0		0.0167197642637275	0	0.0088198976891868	0.0414035814097919	0
11:66880594:66898768|+	ENSBTAG00000018401	c	exonic circRNA	11:66880595|66898768	ENSBTAG00000018401	exon	22	135	108	135	12		1.01375261380129	0.166076111087322	0.202820576859464	1.53336474440804	1.22690315595032
11:66880594:66907231|+	ENSBTAG00000018401	c	exonic circRNA	11:66880595|66907231	ENSBTAG00000018401	exon	1	57	32	35	2		0.263551654720785	0.0330607351508753	0.00927902013547369	0.694234936566854	0.364507052509083
11:66880594:66929893|+	ENSBTAG00000018401	c	exonic circRNA	11:66880595|66929893	ENSBTAG00000018401	exon	12	10	12	64	1		0.481036392948763	0.0155014726399008	0.110473866653004	0.111687338475374	0.136574599856487
11:66891425:66898768|+	ENSBTAG00000018401	c	exonic circRNA	11:66891426|66898768	ENSBTAG00000018401	exon	0	93	0	3	0		0.0240115255322555	0	0	1.19444537082813	0
11:66891425:66907231|+	ENSBTAG00000018401	c	exonic circRNA	11:66891426|66907231	ENSBTAG00000018401	exon	0	14	10	7	3		0.0510153026405384	0.0404583159303311	0	0.17509384778981	0.114073391254621
11:66891425:66929893|+	ENSBTAG00000018401	c	exonic circRNA	11:66891426|66929893	ENSBTAG00000018401	exon	8	8	11	30	4		0.241378668418337	0.045925374462563	0.0751955280119026	0.0855332911365487	0.124895335842264
11:66907046:66929893|+	ENSBTAG00000018401	c	exonic circRNA	11:66907047|66929893	ENSBTAG00000018401	exon	3	47	10	14	3		0.114529055064483	0.0485622077907761	0.0267224475127969	0.56745694166371	0.114727554032685
11:67533129:67556663|+	ENSBTAG00000007808	c	exonic circRNA	11:67533130|67556663	ENSBTAG00000007808	exon	0	5	2	1	0		0.00850412450038268	0	0	0.0517544767622399	0.0231609579839947
11:67711095:67721351|-	ENSBTAG00000017626	c	exonic circRNA	11:67711096|67721351	ENSBTAG00000017626	exon	0	11	3	1	0		0.00800384184408516	0	0	0.121278565743411	0.0348513952063468
11:67720490:67737423|-	ENSBTAG00000017626	c	exonic circRNA	11:67720491|67737423	ENSBTAG00000017626	exon	0	1	5	1	0		0.00747551767959931	0	0	0.010350895352448	0.0571382739515681
11:67720490:67756343|-	ENSBTAG00000017626	c	exonic circRNA	11:67720491|67756343	ENSBTAG00000017626	exon	0	0	13	1	0		0.00850412450038268	0	0	0	0.148924786460968
11:67724267:67737423|-	ENSBTAG00000017626	c	exonic circRNA	11:67724268|67737423	ENSBTAG00000017626	exon	4	25	15	18	1		0.148032783966539	0.0155014726399008	0.0392501087085076	0.312535282066085	0.171651498127608
11:67730501:67735880|-	ENSBTAG00000017626	c	exonic circRNA	11:67730502|67735880	ENSBTAG00000017626	exon	1	70	12	2	0		0.0161407473166008	0	0.00869111767773336	0.857964998225	0.137888512016679
11:67730501:67740002|-	ENSBTAG00000017626	c	exonic circRNA	11:67730502|67740002	ENSBTAG00000017626	exon	0	6	6	3	0		0.0240962348925243	0	0	0.0747231229202963	0.0677514752866313
11:67748032:67756343|-	ENSBTAG00000017626	c	exonic circRNA	11:67748033|67756343	ENSBTAG00000017626	exon	3	150	74	13	1		0.0996800873782961	0.0175592625109745	0.0275178075400314	1.86769027026956	0.845478644320269
11:67789288:67805293|-	ENSBTAG00000000141	c	exonic circRNA	11:67789289|67805293	ENSBTAG00000000141	exon	2	14	1	3	0		0.0228634344001159	0	0.0188187255367571	0.167928353618132	0.0112561909049977
11:67861461:67864941|-	ENSBTAG00000009343	c	exonic circRNA	11:67861462|67864941	ENSBTAG00000009343	exon	0	7	4	12	0		0.0962333515177689	0	0	0.0848207955779403	0.0463219159679894
11:68124889:68143607|+	ENSBTAG00000001105	c	exonic circRNA	11:68124890|68143607	ENSBTAG00000001105	exon	4	15	0	70	9		0.556945503357957	0.149802203114476	0.0373893242391026	0.177072456822439	0
11:68124889:68151315|+	ENSBTAG00000001105	c	exonic circRNA	11:68124890|68151315	ENSBTAG00000001105	exon	0	3	0	19	0		0.158783575266984	0	0	0.0384714029238266	0
11:68124889:68159333|+	ENSBTAG00000001105	c	exonic circRNA	11:68124890|68159333	ENSBTAG00000001105	exon	0	1	0	18	2		0.140093446499298	0.018910741301059	0	0.010350895352448	0
11:68146693:68151315|+	ENSBTAG00000001105	c	exonic circRNA	11:68146694|68151315	ENSBTAG00000001105	exon	4	21	4	27	1		0.231759808615558	0.0155014726399008	0.0355959288111894	0.269299820466786	0.0458932562546997
11:68185637:68197829|+	ENSBTAG00000001108	c	exonic circRNA	11:68185638|68197829	ENSBTAG00000001108	exon	0	4	7	10	2		0.0770650913560974	0.0249568432904303	0	0.0515484265932395	0.0796506557615635
11:68185637:68208917|+	ENSBTAG00000001108	c	exonic circRNA	11:68185638|68208917	ENSBTAG00000001108	exon	0	5	4	1	0		0.00747551767959931	0	0	0.0517544767622399	0.0452390934766358
11:68187988:68194947|+	ENSBTAG00000001108	c	exonic circRNA	11:68187989|68194947	ENSBTAG00000001108	exon	1	15	11	4	3		0.0319112635829496	0.0506199976618499	0.0088198976891868	0.181765045371956	0.125978158333618
11:68187988:68197829|+	ENSBTAG00000001108	c	exonic circRNA	11:68187989|68197829	ENSBTAG00000001108	exon	0	17	33	5	2		0.0424792391911604	0.0310029452798016	0	0.198727816980672	0.376417406192145
11:68187988:68208917|+	ENSBTAG00000001108	c	exonic circRNA	11:68187989|68208917	ENSBTAG00000001108	exon	2	14	14	4	0		0.0320522279397465	0	0.0176397953783736	0.173380610252061	0.158872651809837
11:68187988:68218957|+	ENSBTAG00000001108	c	exonic circRNA	11:68187989|68218957	ENSBTAG00000001108	exon	0	4	6	1	0		0.00790763877906057	0	0	0.0463493926541137	0.0679658051432761
11:68187988:68221333|+	ENSBTAG00000001108	c	exonic circRNA	11:68187989|68221333	ENSBTAG00000001108	exon	4	33	24	18	2		0.14010349014082	0.018910741301059	0.0355017297061509	0.406440859522453	0.274259955224651
11:68190442:68194947|+	ENSBTAG00000001108	c	exonic circRNA	11:68190443|68194947	ENSBTAG00000001108	exon	15	13	8	2	0		0.0157998970401559	0	0.135777853415888	0.152884869716166	0.0917641660931406
11:68190442:68197829|+	ENSBTAG00000001108	c	exonic circRNA	11:68190443|68197829	ENSBTAG00000001108	exon	1	2	6	1	0		0.00800384184408516	0	0.00899280575539568	0.0234279190218608	0.0675371454299865
11:68190442:68208917|+	ENSBTAG00000001108	c	exonic circRNA	11:68190443|68208917	ENSBTAG00000001108	exon	1	16	18	3	0		0.0174021277447855	0	0.00899280575539568	0.195795638494706	0.204765908064537
11:68243266:68244140|+	ENSBTAG00000037746	c	exonic circRNA	11:68243267|68244140	ENSBTAG00000037746	exon	0	6	0	0	0		0	0	0	0.0771960285424572	0
11:68481909:68490355|-	ENSBTAG00000016939	c	exonic circRNA	11:68481910|68490355	ENSBTAG00000016939	exon	0	12	6	12	0		0.100674902570263	0	0	0.139048177962341	0.0688342977779849
11:68533741:68540610|-	ENSBTAG00000019182	c	exonic circRNA	11:68533742|68540610	ENSBTAG00000019182	exon	1	10	12	7	0		0.047644597910925	0	0.00869111767773336	0.127537662987556	0.137882925412615
11:68533741:68544304|-	ENSBTAG00000019182	c	exonic circRNA	11:68533742|68544304	ENSBTAG00000019182	exon	3	14	13	16	3		0.132441155166642	0.0425161058014048	0.0286680136605099	0.173887055641669	0.148067467034388
11:68536967:68538568|-	ENSBTAG00000019182	c	exonic circRNA	11:68536968|68538568	ENSBTAG00000019182	exon	0	5	3	49	5		0.38836613679121	0.0674729490918351	0	0.0599328617131345	0.0341972324282829
11:6895916:6905281|+	ENSBTAG00000005273	c	exonic circRNA	11:6895917|6905281	ENSBTAG00000005273	exon	0	3	0	126	17		0.972668432157977	0.211167906845046	0	0.0384714029238266	0
11:6897339:6905281|+	ENSBTAG00000005273	c	exonic circRNA	11:6897340|6905281	ENSBTAG00000005273	exon	0	2	0	50	0		0.388096733901148	0	0	0.0261540473388257	0
11:6897339:6910897|+	ENSBTAG00000005273	c	exonic circRNA	11:6897340|6910897	ENSBTAG00000005273	exon	0	0	3	65	4		0.504306341488605	0.0621331581834531	0	0	0.0339829025716381
11:6897339:6912298|+	ENSBTAG00000005273	c	exonic circRNA	11:6897340|6912298	ENSBTAG00000005273	exon	0	0	0	27	3		0.195884445215921	0.0526777875329236	0	0	0
11:69335625:69343376|-	ENSBTAG00000054158	c	exonic circRNA	11:69335626|69343376	ENSBTAG00000054158	exon	0	20	7	7	1		0.0564600527389819	0.0155014726399008	0	0.253555989806287	0.0805135617922076
11:70683799:70692116|-	ENSBTAG00000007378	c	exonic circRNA	11:70683800|70692116	ENSBTAG00000007378	exon	3	8	1	0	0		0	0	0.0272491579486807	0.0828071628195839	0.0116904372223521
11:70705969:70715094|-	ENSBTAG00000007378	c	exonic circRNA	11:70705970|70715094	ENSBTAG00000007378	exon	1	5	2	1	0		0.00850412450038268	0	0.00899280575539568	0.0653851183470642	0.0229410415232852
11:70705969:70727068|-	ENSBTAG00000007378	c	exonic circRNA	11:70705970|70727068	ENSBTAG00000007378	exon	2	11	0	0	0		0	0	0.0176397953783736	0.127490490461752	0
11:70887271:70896146|-	ENSBTAG00000018196	c	exonic circRNA	11:70887272|70896146	ENSBTAG00000018196	exon	10	15	1	11	1		0.0905286485131377	0.0155014726399008	0.0938435493465838	0.183984728299313	0.0112561909049977
11:70892822:70896146|-	ENSBTAG00000018196	c	exonic circRNA	11:70892823|70896146	ENSBTAG00000018196	exon	81	4	1	11	1		0.0691508613728682	0.0175592625109745	0.769694799121598	0.0468558380437217	0.0114705207616426
11:70943249:70963881|-	ENSBTAG00000031347	c	exonic circRNA	11:70943250|70963881	ENSBTAG00000031347	exon	0	13	26	0	0		0	0	0	0.155357775338327	0.295903844399937
11:70977636:70993232|-	ENSBTAG00000012447	c	exonic circRNA	11:70977637|70993232	ENSBTAG00000012447	exon	0	25	8	3	0		0.0256298206667892	0	0	0.295418844079884	0.0922151722226891
11:70979994:70993232|-	ENSBTAG00000012447	c	exonic circRNA	11:70979995|70993232	ENSBTAG00000012447	exon	0	15	2	0	0		0	0	0	0.183478282909705	0.0227267116666403
11:70987492:70993232|-	ENSBTAG00000012447	c	exonic circRNA	11:70987493|70993232	ENSBTAG00000012447	exon	21	53	6	23	1		0.179688904118604	0.0094553706505295	0.19939594921945	0.645665860985383	0.069274130699404
11:7137559:7142198|+	ENSBTAG00000018571	c	exonic circRNA	11:7137560|7142198	ENSBTAG00000018571	exon	0	6	0	3	0		0.0264994258457733	0	0	0.0670511833590097	0
11:71504920:71512719|-	ENSBTAG00000031335	c	exonic circRNA	11:71504921|71512719	ENSBTAG00000031335	exon	31	84	28	81	4		0.618892054301462	0.0580175784413056	0.293236009808791	1.01060879404644	0.318619382858448
11:71697014:71750135|-	ENSBTAG00000031335	c	exonic circRNA	11:71697015|71750135	ENSBTAG00000031335	exon	0	4	0	0	0		0	0	0	0.0414035814097919	0
11:72009531:72012370|-	ENSBTAG00000018680	c	exonic circRNA	11:72009532|72012370	ENSBTAG00000018680	exon	63	113	83	65	8		0.505667775913422	0.0978968509144974	0.596013239465382	1.44539387496921	0.948323777690215
11:72081955:72084564|-	ENSBTAG00000003902	c	exonic circRNA	11:72081956|72084564	ENSBTAG00000003902	exon	5	11	3	42	4		0.321220563598811	0.0540292663230081	0.0502620652079607	0.129456950694305	0.0344115622849277
11:72081955:72089850|-	ENSBTAG00000003902	c	exonic circRNA	11:72081956|72089850	ENSBTAG00000003902	exon	0	23	6	8	1		0.0651716623387398	0.0094553706505295	0	0.289554487107953	0.0688342977779849
11:72081955:72096854|-	ENSBTAG00000003902	c	exonic circRNA	11:72081956|72096854	ENSBTAG00000003902	exon	0	10	3	16	2		0.132527000526954	0.027014633161504	0	0.118852832647053	0.0341972324282829
11:72089655:72095735|-	ENSBTAG00000003902	c	exonic circRNA	11:72089656|72095735	ENSBTAG00000003902	exon	0	8	2	0	0		0	0	0	0.0978978192473532	0.0225123818099955
11:72089655:72096854|-	ENSBTAG00000003902	c	exonic circRNA	11:72089656|72096854	ENSBTAG00000003902	exon	2	12	3	9	1		0.0656699751315632	0.0094553706505295	0.0185580402709474	0.144500434596271	0.0337685727149932
11:72092648:72095735|-	ENSBTAG00000003902	c	exonic circRNA	11:72092649|72095735	ENSBTAG00000003902	exon	0	6	5	0	1		0	0.0175592625109745	0	0.0670511833590097	0.0575781068729871
11:73247358:73249928|-	ENSBTAG00000010083	c	exonic circRNA	11:73247359|73249928	ENSBTAG00000010083	exon	149	8	2	388	20		2.89010145590491	0.229499604688965	1.38241076913736	0.0926987853082274	0.0229410415232852
11:73268840:73271494|+	ENSBTAG00000015038	c	exonic circRNA	11:73268841|73271494	ENSBTAG00000015038	exon	1	6	8	4	0		0.0322781921338144	0	0.00865800865800866	0.0769428058476532	0.0922151722226891
11:73271391:73277159|+	ENSBTAG00000015038	c	exonic circRNA	11:73271392|73277159	ENSBTAG00000015038	exon	137	188	50	133	4		0.950012134475586	0.0519714764519343	1.27084748740854	2.27900310499366	0.572538187859875
11:73271391:73282285|+	ENSBTAG00000015038	c	exonic circRNA	11:73271392|73282285	ENSBTAG00000015038	exon	13	36	31	68	6		0.476599123293072	0.0829744217317359	0.120698527341012	0.454863206260802	0.352173625716797
11:73274420:73277159|+	ENSBTAG00000015038	c	exonic circRNA	11:73274421|73277159	ENSBTAG00000015038	exon	51	48	2	136	9		0.930129709121766	0.133721687017436	0.476894170501411	0.575334931393997	0.0231609579839947
11:73346926:73362422|-	ENSBTAG00000000985	c	exonic circRNA	11:73346927|73362422	ENSBTAG00000000985	exon	2	20	27	17	2		0.125643639780252	0.0351185250219491	0.0191204136144194	0.226100805267714	0.309974256461642
11:73611306:73615181|+	ENSBTAG00000019983	c	exonic circRNA	11:73611307|73615181	ENSBTAG00000019983	exon	7	7	0	38	8		0.282256099945674	0.124139048743056	0.0639754064173172	0.0751823957841008	0
11:73611306:73622159|+	ENSBTAG00000019983	c	exonic circRNA	11:73611307|73622159	ENSBTAG00000019983	exon	2	15	12	16	1		0.128865277295515	0.0094553706505295	0.017683923433129	0.173333437726258	0.136365856603907
11:73611306:73629053|+	ENSBTAG00000019983	c	exonic circRNA	11:73611307|73629053	ENSBTAG00000019983	exon	0	3	6	0	0		0	0	0	0.031052686057344	0.0697027904126936
11:73611306:73641182|+	ENSBTAG00000019983	c	exonic circRNA	11:73611307|73641182	ENSBTAG00000019983	exon	0	0	6	0	0		0	0	0	0	0.0699227068734032
11:73625523:73634162|+	ENSBTAG00000019983	c	exonic circRNA	11:73625524|73634162	ENSBTAG00000019983	exon	1	8	3	9	0		0.072428954258782	0	0.00899280575539568	0.0954249136251923	0.0342028190323476
11:73625523:73638006|+	ENSBTAG00000019983	c	exonic circRNA	11:73625524|73638006	ENSBTAG00000019983	exon	1	0	7	0	0		0	0	0.0088198976891868	0	0.0792219960482739
11:73625523:73641182|+	ENSBTAG00000019983	c	exonic circRNA	11:73625524|73641182	ENSBTAG00000019983	exon	4	9	18	8	0		0.0629328145997447	0	0.0358050996472201	0.113954193928535	0.207811218890082
11:7364149:7364613|+	ENSBTAG00000001706	c	exonic circRNA	11:7364150|7364613	ENSBTAG00000001706	exon	213	83	63	1	0		0.00779605519607079	0	2.00880812168448	0.948014336607928	0.726431667252127
11:7364149:7372022|+	ENSBTAG00000001706	c	exonic circRNA	11:7364150|7372022	ENSBTAG00000001706	exon	4	12	11	0	0		0	0	0.0353192641489491	0.144500434596271	0.126198074794327
11:7364149:7392528|+	ENSBTAG00000001706	c	exonic circRNA	11:7364150|7392528	ENSBTAG00000001706	exon	0	5	1	0	0		0	0	0	0.0542273823844008	0.0112561909049977
11:73732480:73748928|+	ENSBTAG00000021072	c	exonic circRNA	11:73732481|73748928	ENSBTAG00000021072	exon	3	57	10	191	14		1.49105812680038	0.188975164506678	0.0269831709063264	0.677624943970261	0.113204898619912
11:73732480:73771521|+	ENSBTAG00000021072	c	exonic circRNA	11:73732481|73771521	ENSBTAG00000021072	exon	0	4	0	23	0		0.181991755251754	0	0	0.0466026153489177	0
11:73732480:73793032|+	ENSBTAG00000021072	c	exonic circRNA	11:73732481|73793032	ENSBTAG00000021072	exon	1	1	0	33	7		0.268207672909651	0.116741467963601	0.00869111767773336	0.010350895352448	0
11:73732480:73825927|+	ENSBTAG00000021072	c	exonic circRNA	11:73732481|73825927	ENSBTAG00000021072	exon	1	4	1	29	0		0.220553661462054	0	0.00832015974706714	0.0515484265932395	0.0116904372223521
11:73745263:73748928|+	ENSBTAG00000021072	c	exonic circRNA	11:73745264|73748928	ENSBTAG00000021072	exon	0	16	4	23	0		0.156308368249158	0	0	0.194335623651761	0.0463219159679894
11:73745263:73771521|+	ENSBTAG00000021072	c	exonic circRNA	11:73745264|73771521	ENSBTAG00000021072	exon	0	6	0	5	0		0.0333406405695671	0	0	0.0673044060538137	0
11:73745263:73781171|+	ENSBTAG00000021072	c	exonic circRNA	11:73745264|73781171	ENSBTAG00000021072	exon	0	7	0	4	0		0.0320344988496101	0	0	0.0823478899557794	0
11:73771435:73793032|+	ENSBTAG00000021072	c	exonic circRNA	11:73771436|73793032	ENSBTAG00000021072	exon	0	3	0	38	3		0.28230466373082	0.0445738956724786	0	0.0389778483134346	0
11:73781016:73793032|+	ENSBTAG00000021072	c	exonic circRNA	11:73781017|73793032	ENSBTAG00000021072	exon	0	3	0	15	2		0.123359908785289	0.0351185250219491	0	0.0335255916795048	0
11:73781016:73825927|+	ENSBTAG00000021072	c	exonic circRNA	11:73781017|73825927	ENSBTAG00000021072	exon	1	8	1	10	2		0.0804615662080048	0.0330607351508753	0.00908265213442325	0.0954249136251923	0.0112561909049977
11:73883513:73903410|+	ENSBTAG00000021072	c	exonic circRNA	11:73883514|73903410	ENSBTAG00000021072	exon	1	10	0	16	2		0.128998650421425	0.018910741301059	0.00865800865800866	0.108454764768802	0
11:7390714:7392528|+	ENSBTAG00000001706	c	exonic circRNA	11:7390715|7392528	ENSBTAG00000001706	exon	16	1	0	0	0		0	0	0.148132447138908	0.010350895352448	0
11:7392325:7392528|+	ENSBTAG00000001706	c	exonic circRNA	11:7392326|7392528	ENSBTAG00000001706	exon	72	5	4	0	0		0	0	0.683167306763725	0.0594264163235266	0.0461075861113446
11:7392325:7411872|+	ENSBTAG00000001706	c	exonic circRNA	11:7392326|7411872	ENSBTAG00000001706	exon	1	5	11	0	0		0	0	0.0101276078590237	0.0569535107013657	0.124246759668265
11:7392325:7423055|+	ENSBTAG00000001706	c	exonic circRNA	11:7392326|7423055	ENSBTAG00000001706	exon	3	6	8	0	0		0	0	0.0268055091999782	0.0730098853825473	0.0913410929839157
11:73997993:74031402|+	ENSBTAG00000021143	c	exonic circRNA	11:73997994|74031402	ENSBTAG00000021143	exon	2	13	0	6	1		0.0459298951863895	0.0155014726399008	0.0179856115107914	0.162523269510005	0
11:74024636:74031402|+	ENSBTAG00000021143	c	exonic circRNA	11:74024637|74031402	ENSBTAG00000021143	exon	26	64	10	38	1		0.298649308590477	0.0175592625109745	0.249413336210769	0.768657664266543	0.115376130206684
11:74281602:74295573|+	ENSBTAG00000018239	c	exonic circRNA	11:74281603|74295573	ENSBTAG00000018239	exon	0	1	6	1	0		0.00759186152444579	0	0	0.0130770236694128	0.0675371454299865
11:74476758:74487964|-	ENSBTAG00000015007	c	exonic circRNA	11:74476759|74487964	ENSBTAG00000015007	exon	5	6	7	6	1		0.0508957423587478	0.0155014726399008	0.0479503163061074	0.0722502172981354	0.0798649856182084
11:74485117:74487964|-	ENSBTAG00000015007	c	exonic circRNA	11:74485118|74487964	ENSBTAG00000015007	exon	3	10	4	15	0		0.123506415797203	0	0.0307228091771166	0.121578960964018	0.0458932562546997
11:74514837:74537152|-	ENSBTAG00000015007	c	exonic circRNA	11:74514838|74537152	ENSBTAG00000015007	exon	4	18	3	20	0		0.148919333386907	0	0.0398759138219744	0.20489256917321	0.0341972324282829
11:74530820:74544123|-	ENSBTAG00000015007	c	exonic circRNA	11:74530821|74544123	ENSBTAG00000015007	exon	0	3	4	3	0		0.0171278092825559	0	0	0.0362517199964697	0.045024763619991
11:74863045:74867395|+	ENSBTAG00000023172	c	exonic circRNA	11:74863046|74867395	ENSBTAG00000023172	exon	0	10	1	3	1		0.0230712210481303	0.0094553706505295	0	0.121578960964018	0.0112561909049977
11:74952469:74966081|-	ENSBTAG00000030864	c	exonic circRNA	11:74952470|74966081	ENSBTAG00000030864	exon	0	7	16	6	0		0.0510951055463126	0	0	0.0823478899557794	0.181813693333123
11:74956769:74966081|-	ENSBTAG00000030864	c	exonic circRNA	11:74956770|74966081	ENSBTAG00000030864	exon	1	5	25	10	3		0.0749169525755387	0.0485622077907761	0.0103777501037775	0.0624057673352954	0.284861983351585
11:74963176:74966081|-	ENSBTAG00000030864	c	exonic circRNA	11:74963177|74966081	ENSBTAG00000030864	exon	2	9	19	15	3		0.117911984581105	0.0283661119515885	0.0189978082566463	0.100576775038515	0.218159810931918
11:75055206:75056583|-	ENSBTAG00000002033	c	exonic circRNA	11:75055207|75056583	ENSBTAG00000002033	exon	0	2	23	4	0		0.0338927073235385	0	0	0.0261540473388257	0.262552758190104
11:75055206:75072874|-	ENSBTAG00000002033	c	exonic circRNA	11:75055207|75072874	ENSBTAG00000002033	exon	7	30	8	34	1		0.27684449774706	0.0094553706505295	0.0657321298812723	0.367716233903823	0.0915610094446252
11:75061253:75072874|-	ENSBTAG00000002033	c	exonic circRNA	11:75061254|75072874	ENSBTAG00000002033	exon	0	26	7	16	0		0.129173727782007	0	0	0.289919414920151	0.0800904886829826
11:75107374:75114570|+	ENSBTAG00000017255	c	exonic circRNA	11:75107375|75114570	ENSBTAG00000017255	exon	5	30	15	69	4		0.491067781311267	0.0499136865808606	0.0467347308187623	0.371902377063733	0.172519990762317
11:75107374:75118486|+	ENSBTAG00000017255	c	exonic circRNA	11:75107375|75118486	ENSBTAG00000017255	exon	90	104	23	257	11		1.97224568243326	0.156493472812942	0.848390301825487	1.26829160568676	0.262767088046749
11:75107374:75155186|+	ENSBTAG00000017255	c	exonic circRNA	11:75107375|75155186	ENSBTAG00000017255	exon	15	28	3	102	11		0.744970111251157	0.116101281134567	0.13895058532679	0.351006684989911	0.0342028190323476
11:75107374:75162755|+	ENSBTAG00000017255	c	exonic circRNA	11:75107375|75162755	ENSBTAG00000017255	exon	20	1	5	35	0		0.275674347476363	0	0.190517086742085	0.010350895352448	0.0575781068729871
11:75107374:75175048|+	ENSBTAG00000017255	c	exonic circRNA	11:75107375|75175048	ENSBTAG00000017255	exon	7	7	7	44	3		0.323728728751522	0.0425161058014048	0.0678694031043401	0.0855804636623523	0.0805191483962723
11:75118369:75129180|+	ENSBTAG00000017255	c	exonic circRNA	11:75118370|75129180	ENSBTAG00000017255	exon	1	7	2	0	0		0	0	0.00869111767773336	0.09027305221187	0.0229410415232852
11:75129081:75139348|+	ENSBTAG00000017255	c	exonic circRNA	11:75129082|75139348	ENSBTAG00000017255	exon	0	3	0	8	0		0.0686921486341185	0	0	0.0359984973016657	0
11:75132819:75139348|+	ENSBTAG00000017255	c	exonic circRNA	11:75132820|75139348	ENSBTAG00000017255	exon	0	8	1	5	0		0.034121892008513	0	0	0.101130392953926	0.0112561909049977
11:75139259:75175048|+	ENSBTAG00000017255	c	exonic circRNA	11:75139260|75175048	ENSBTAG00000017255	exon	4	6	0	4	0		0.0314870432118548	0	0.038043263952729	0.0747231229202963	0
11:75151125:75162755|+	ENSBTAG00000017255	c	exonic circRNA	11:75151126|75162755	ENSBTAG00000017255	exon	5	6	7	8	1		0.0589373806177602	0.0175592625109745	0.0487020369101901	0.0727566626877434	0.0809645679217561
11:75189849:75207461|+	ENSBTAG00000017255	c	exonic circRNA	11:75189850|75207461	ENSBTAG00000017255	exon	25	76	53	135	16		0.999317739276835	0.18768980996855	0.234031569356014	0.925328725604693	0.607372823254028
11:75197146:75207461|+	ENSBTAG00000017255	c	exonic circRNA	11:75197147|75207461	ENSBTAG00000017255	exon	28	91	9	86	2		0.634205811926052	0.018910741301059	0.262796627116568	1.12021796717187	0.103042703414397
11:77887576:77897088|+	ENSBTAG00000008505	c	exonic circRNA	11:77887577|77897088	ENSBTAG00000008505	exon	0	0	0	61	7		0.467584292260501	0.104649263984858	0	0	0
11:77908104:77913248|+	ENSBTAG00000008505	c	exonic circRNA	11:77908105|77913248	ENSBTAG00000008505	exon	0	0	0	7	3		0.0581013868146349	0.0404583159303311	0	0	0
11:78107599:78133105|+	ENSBTAG00000031014	c	exonic circRNA	11:78107600|78133105	ENSBTAG00000031014	exon	0	3	16	19	0		0.158085486578164	0	0	0.0362517199964697	0.183765008459185
11:78107599:78174796|+	ENSBTAG00000031014	c	exonic circRNA	11:78107600|78174796	ENSBTAG00000031014	exon	0	6	16	21	0		0.15705971500258	0	0	0.0695240889811706	0.182247939650477
11:78513751:78525341|+	ENSBTAG00000011155	c	exonic circRNA	11:78513752|78525341	ENSBTAG00000011155	exon	0	12	1	3	0		0.0249528728012677	0	0	0.14329364244813	0.0112561909049977
11:78513751:78528973|+	ENSBTAG00000011155	c	exonic circRNA	11:78513752|78528973	ENSBTAG00000011155	exon	31	263	64	416	32		3.19850296124296	0.397506238023511	0.284954478828041	3.21112924801469	0.728997345205973
11:78513751:78548630|+	ENSBTAG00000011155	c	exonic circRNA	11:78513752|78548630	ENSBTAG00000011155	exon	1	15	1	9	4		0.0435134839759069	0.0681792601728244	0.00865800865800866	0.179038917054992	0.0114705207616426
11:78513751:78553341|+	ENSBTAG00000011155	c	exonic circRNA	11:78513752|78553341	ENSBTAG00000011155	exon	1	28	5	16	4		0.126080491923752	0.0600753683123794	0.00908265213442325	0.338836058248032	0.0575725202689224
11:78548504:78553341|+	ENSBTAG00000011155	c	exonic circRNA	11:78548505|78553341	ENSBTAG00000011155	exon	0	8	0	3	2		0.0247446225717368	0.027014633161504	0	0.0902258796860665	0
11:78567794:78572604|+	ENSBTAG00000011155	c	exonic circRNA	11:78567795|78572604	ENSBTAG00000011155	exon	2	5	2	12	1		0.096680885517383	0.0175592625109745	0.0183616722698969	0.0599328617131345	0.0229466281273499
11:78888528:78891015|+	ENSBTAG00000051164	c	exonic circRNA	11:78888529|78891015	ENSBTAG00000051164	exon	0	2	7	1	0		0.00878040214241812	0	0	0.0259008246440217	0.0792219960482739
11:78892499:78896997|+	ENSBTAG00000051164	c	exonic circRNA	11:78892500|78896997	ENSBTAG00000051164	exon	0	6	13	3	0		0.0252161124937796	0	0	0.0673044060538137	0.149133529713548
11:78895859:78896997|+	ENSBTAG00000051164	c	exonic circRNA	11:78895860|78896997	ENSBTAG00000051164	exon	0	31	67	3	3		0.0232955554995772	0.0344122139409598	0	0.369129076220964	0.767982460333283
11:80863436:80877367|+	ENSBTAG00000018256	c	exonic circRNA	11:80863437|80877367	ENSBTAG00000018256	exon	1	6	5	14	3		0.112689874671757	0.0364700038120335	0.00908265213442325	0.0777024739320651	0.0575725202689224
11:80863436:80881559|+	ENSBTAG00000018256	c	exonic circRNA	11:80863437|80881559	ENSBTAG00000018256	exon	0	2	4	12	1		0.0897957430558122	0.0155014726399008	0	0.0259008246440217	0.0458932562546997
11:80863436:80885897|+	ENSBTAG00000018256	c	exonic circRNA	11:80863437|80885897	ENSBTAG00000018256	exon	1	32	23	29	5		0.237200309722599	0.0634846369735376	0.00957670944263551	0.413906748914739	0.263652340493652
11:80863436:80902939|+	ENSBTAG00000018256	c	exonic circRNA	11:80863437|80902939	ENSBTAG00000018256	exon	14	1	0	26	5		0.18828818906348	0.0593690572313901	0.131692854650485	0.0128238009746089	0
11:80876531:80885897|+	ENSBTAG00000018256	c	exonic circRNA	11:80876532|80885897	ENSBTAG00000018256	exon	0	10	4	2	0		0.0164117632794433	0	0	0.12233862904843	0.0458932562546997
11:80885577:80902939|+	ENSBTAG00000018256	c	exonic circRNA	11:80885578|80902939	ENSBTAG00000018256	exon	0	6	8	0	0		0	0	0	0.0722502172981354	0.0906981034139812
11:80888998:80889646|+	ENSBTAG00000018256	c	exonic circRNA	11:80888999|80889646	ENSBTAG00000018256	exon	83	173	89	181	18		1.33806418070084	0.238888851087539	0.780441957169628	2.11475823773705	1.01905911115768
11:80888998:80891074|+	ENSBTAG00000018256	c	exonic circRNA	11:80888999|80891074	ENSBTAG00000018256	exon	2	6	27	4	0		0.024714910545145	0	0.0182347181006442	0.0722502172981354	0.309094590618803
11:80888998:80902939|+	ENSBTAG00000018256	c	exonic circRNA	11:80888999|80902939	ENSBTAG00000018256	exon	3	8	7	2	1		0.0165079663444678	0.0094553706505295	0.0276907156062403	0.0951716909303883	0.0798761588263378
11:80890337:80897503|+	ENSBTAG00000018256	c	exonic circRNA	11:80890338|80897503	ENSBTAG00000018256	exon	1	1	5	2	0		0.00966077153469356	0	0.00927902013547369	0.0130770236694128	0.0562809545249887
11:80892389:80897503|+	ENSBTAG00000018256	c	exonic circRNA	11:80892390|80897503	ENSBTAG00000018256	exon	0	28	49	20	2		0.15651277767889	0.018910741301059	0	0.348280556672947	0.559528251873266
11:80895661:80897503|+	ENSBTAG00000018256	c	exonic circRNA	11:80895662|80897503	ENSBTAG00000018256	exon	6	87	140	24	4		0.171552496400751	0.0438675845914893	0.0576857557694552	1.06765664979941	1.60177625403526
11:80895661:80902939|+	ENSBTAG00000018256	c	exonic circRNA	11:80895662|80902939	ENSBTAG00000018256	exon	9	20	93	17	3		0.124694430183119	0.0404583159303311	0.0843189396209524	0.232506631354981	1.06410622119393
11:80900424:80902939|+	ENSBTAG00000018256	c	exonic circRNA	11:80900425|80902939	ENSBTAG00000018256	exon	9	6	20	0	0		0	0	0.0828963047646175	0.0749763456151003	0.228361112365886
11:82697776:82698629|-	ENSBTAG00000009906	c	exonic circRNA	11:82697777|82698629	ENSBTAG00000009906	exon	1	12	0	14	0		0.102525887481924	0	0.00957670944263551	0.13657527234018	0
11:82746023:82777908|+	ENSBTAG00000014081	c	exonic circRNA	11:82746024|82777908	ENSBTAG00000014081	exon	49	7	5	53	4		0.415087104041546	0.0540292663230081	0.462562750778221	0.0823478899557794	0.0575725202689224
11:82892258:82895374|-	ENSBTAG00000002044	c	exonic circRNA	11:82892259|82895374	ENSBTAG00000002044	exon	0	5	2	3	0		0.0177101287290697	0	0	0.0616460992508835	0.0225123818099955
11:83002722:83038770|+	ENSBTAG00000014081	c	exonic circRNA	11:83002723|83038770	ENSBTAG00000014081	exon	0	9	0	2	0		0.0167407807276517	0	0	0.116933544940304	0
11:83034586:83053730|+	ENSBTAG00000014081	c	exonic circRNA	11:83034587|83053730	ENSBTAG00000014081	exon	0	24	4	1	0		0.00807037365830038	0	0	0.276383118386933	0.0452390934766358
11:83052666:83077650|+	ENSBTAG00000014081	c	exonic circRNA	11:83052667|83077650	ENSBTAG00000014081	exon	2	8	10	2	1		0.00963975507076935	0.0175592625109745	0.0193705558591732	0.0929520080030314	0.114705207616426
11:83073710:83077650|+	ENSBTAG00000014081	c	exonic circRNA	11:83073711|83077650	ENSBTAG00000014081	exon	2	42	17	51	1		0.407921200495135	0.0094553706505295	0.0176397953783736	0.514942796817059	0.194158293333539
11:83086651:83087254|+	ENSBTAG00000014081	c	exonic circRNA	11:83086652|83087254	ENSBTAG00000014081	exon	8	1	0	24	2		0.174013468283773	0.018910741301059	0.0759163658480194	0.0128238009746089	0
11:83143615:83149930|+	ENSBTAG00000014081	c	exonic circRNA	11:83143616|83149930	ENSBTAG00000014081	exon	1	16	9	2	0		0.00889800324440282	0	0.0103777501037775	0.188376921628224	0.102806027141494
11:83143615:83164991|+	ENSBTAG00000014081	c	exonic circRNA	11:83143616|83164991	ENSBTAG00000014081	exon	0	2	5	0	0		0	0	0	0.0261540473388257	0.0571382739515681
11:83147387:83149930|+	ENSBTAG00000014081	c	exonic circRNA	11:83147388|83149930	ENSBTAG00000014081	exon	0	7	2	3	0		0.024083698360337	0	0	0.091032720296282	0.0229410415232852
11:86112327:86118220|-	ENSBTAG00000007689	c	exonic circRNA	11:86112328|86118220	ENSBTAG00000007689	exon	64	0	5	12	1		0.0947099350255079	0.0094553706505295	0.592074617744548	0	0.0575836934770518
11:86121766:86124094|-	ENSBTAG00000007689	c	exonic circRNA	11:86121767|86124094	ENSBTAG00000007689	exon	41	0	3	48	4		0.359586305063767	0.0519714764519343	0.376573959856914	0	0.0346314787456373
11:86294717:86301851|-	ENSBTAG00000015402	c	exonic circRNA	11:86294718|86301851	ENSBTAG00000015402	exon	7	4	0	0	0		0	0	0.061163140161374	0.0468558380437217	0
[truncated: 10,595 more rows]

## Sheet: cattle_by_parent_gene_exonic
Gene_id	gene_name	gene_biotype	circ_as_CE2	circ_as_CIRI2	bta_liver_13-15	bta_liver_1-12	bta-MUSCLE	bta-TESTIS-Y	bta-TESTIS-P		Norma-liver-1-12	Norma-liver-13-15	Norma-muscle	Norma-Testis-Y	Norma-Testis P
ENSBTAG00000000005	GRK3	protein_coding	17:65416281:65456335|+	17:65416282|65456335	4	23	2	1	13		0.172833681742237	0.018910741301059	0.0191204136144194	0.010350895352448	0.148265037078839
ENSBTAG00000000012	TTC33	protein_coding	20:33710737:33729244|+	20:33710738|33729244	0	2	0	9	2		0.00886492262580667	0	0	0.110721620221962	0.0229410415232852
ENSBTAG00000000013	PRKAA1	protein_coding	20:33685352:33698714|+,20:33685352:33693688|+,20:33685352:33691431|+	20:33685353|33698714,20:33685353|33693688,20:33685353|33691431	3	20	21	21	5		0.156399385162695	0.0310029452798016	0.204816952207879	0.2666330134757	0.0569239440949232
ENSBTAG00000000022	NUP37	protein_coding	5:65936952:65951480|-,5:65904667:65911288|-,5:65903893:65911288|-	5:65936953|65951480,5:65904668|65911288,5:65903894|65911288	3	0	2	24	4		0.0088121254846669	0	0.0189475055482105	0.288494423802934	0.0452390934766358
ENSBTAG00000000024	DYM	protein_coding	24:49099246:49109966|-,24:49059732:49109966|-,24:49059732:49099438|-,24:49059732:49066756|-,24:49049205:49066756|-,24:49019144:49020787|-,24:48970949:48978408|-,24:48970949:48973835|-,24:48956476:48978408|-,24:48956476:48973835|-,24:48804184:48852115|-,24:48790023:48804367|-	24:49099247|49109966,24:49059733|49109966,24:49059733|49099438,24:49059733|49066756,24:49049206|49066756,24:49019145|49020787,24:48970950|48978408,24:48970950|48973835,24:48956477|48978408,24:48956477|48973835,24:48804185|48852115,24:48790024|48804367	1	90	33	444	456		0.659023713173511	0.143049790044115	0.312936815345262	5.25685045223158	5.20749515065204
ENSBTAG00000000025	RAB6A	protein_coding	15:53173998:53199007|-,15:53173998:53185710|-	15:53173999|53199007,15:53173999|53185710	11	172	5	97	81		1.1372796385484	0.407601795503074	0.0466294107421504	1.1703466139136	0.925332456730348
ENSBTAG00000000026	VPS33B	protein_coding	21:21650143:21652617|+	21:21650144|21652617	15	4	2	6	1		0.00800384184408516	0.0485622077907761	0.0192904064144421	0.0744699002254924	0.0114705207616426
ENSBTAG00000000052	PKNOX2	protein_coding	29:28871265:28872889|+	29:28871266|28872889	0	20	73	20	7		0.087542976055511	0.125490527533141	0.685302436341563	0.238971778768126	0.0803048185396275
ENSBTAG00000000053	FILIP1	protein_coding	9:14981180:14989839|-,9:14932421:14939050|-	9:14981181|14989839,9:14932422|14939050	0	4	18	7	0		0.0315204944074739	0	0.175744095377465	0.0751823957841008	0
ENSBTAG00000000070	F13B	protein_coding	16:75950444:75957830|+	16:75950445|75957830	0	12	0	0	0		0.0676426682897414	0.0559597885702319	0	0	0
ENSBTAG00000000074	NFIA	protein_coding	3:84396142:84591881|-,3:84314630:84396208|-,3:84289303:84396208|-,3:84260109:84396208|-	3:84396143|84591881,3:84314631|84396208,3:84289304|84396208,3:84260110|84396208	0	115	3	25	7		0.665528035679044	0.42175178935289	0.0293664684405573	0.289966587445954	0.0805135617922076
ENSBTAG00000000081	CERT1	protein_coding	10:6861772:6883717|-,10:6844854:6883717|-,10:6844854:6862397|-,10:6844854:6854728|-,10:6844854:6850133|-	10:6861773|6883717,10:6844855|6883717,10:6844855|6862397,10:6844855|6854728,10:6844855|6850133	7	101	7	74	72		0.514461114379319	0.397567381395405	0.064454237755612	0.905639825679013	0.824054671605692
ENSBTAG00000000087	HSD17B12	protein_coding	15:73932761:73942687|+	15:73932762|73942687	3	5	1	7	5		0.0250786226590657	0.0351185250219491	0.00899280575539568	0.0798749843336186	0.0569239440949232
ENSBTAG00000000088	ALCAM	protein_coding	1:50102308:50139194|+,1:50102308:50111690|+,1:50090622:50111690|+	1:50102309|50139194,1:50102309|50111690,1:50090623|50111690	0	149	2	23	25		0.824850036726357	0.561392310735847	0.0183966071318223	0.271231256973611	0.287016455126162
ENSBTAG00000000097	EFCAB14	protein_coding	3:99448504:99452043|+	3:99448505|99452043	2	24	9	19	25		0.116676329559356	0.128254628485204	0.0892321879591551	0.224881864319497	0.286147962491453
ENSBTAG00000000111	UGP2	protein_coding	11:62308703:62309783|+	11:62308704|62309783	0	88	21	44	13		0.716083153707781	0.108058532646016	0.19676969552476	0.553208149571885	0.148913613252838
ENSBTAG00000000115	VPS54	protein_coding	11:62413975:62423005|-,11:62413975:62419506|-,11:62408209:62423005|-,11:62408209:62419506|-,11:62408209:62411915|-,11:62390893:62423005|-,11:62390893:62396120|-	11:62413976|62423005,11:62413976|62419506,11:62408210|62423005,11:62408210|62419506,11:62408210|62411915,11:62390894|62423005,11:62390894|62396120	15	65	21	124	181		0.475624666128764	0.168585676791685	0.196171247329885	1.4998446675884	2.06692368870313
ENSBTAG00000000123	HAO2	protein_coding	3:23737857:23746888|-,3:23737857:23738654|-	3:23737858|23746888,3:23737858|23738654	11	423	0	0	0		2.78812712532296	1.27701921511819	0	0	0
ENSBTAG00000000125	SPATA5	protein_coding	17:34708647:34740696|-,17:34643694:34675179|-,17:34481028:34675179|-	17:34708648|34740696,17:34643695|34675179,17:34481029|34675179	50	20	2	27	67		0.146700710344674	0.0681792601728244	0.0178127034445825	0.32823194020078	0.765619245306125
ENSBTAG00000000137	FRYL	protein_coding	6:67291129:67295893|-,6:67291129:67291685|-,6:67287613:67295893|-,6:67287613:67291685|-,6:67273880:67276821|-,6:67263854:67280216|-,6:67263854:67268551|-,6:67261669:67268551|-,6:67255472:67256539|-,6:67248866:67261938|-,6:67195448:67195699|-	6:67291130|67295893,6:67291130|67291685,6:67287614|67295893,6:67287614|67291685,6:67273881|67276821,6:67263855|67280216,6:67263855|67268551,6:67261670|67268551,6:67255473|67256539,6:67248867|67261938,6:67195449|67195699	2	148	31	151	56		0.858434987599776	0.611565513444469	0.286459749987833	1.8090530308963	0.643301454347664
ENSBTAG00000000138	CCDC178	protein_coding	24:23933573:23954748|+	24:23933574|23954748	13	0	0	0	16		0	0	0	0	0.183781768271379
ENSBTAG00000000140	EPHX1	protein_coding	16:28852815:28865820|+	16:28852816|28865820	0	32	0	4	1		0.210742245024437	0.104649263984858	0	0.0463493926541137	0.0114705207616426
ENSBTAG00000000141	NFU1	protein_coding	11:67789288:67805293|-	11:67789289|67805293	2	3	2	14	1		0.016340440305406	0	0.0188187255367571	0.167928353618132	0.0112561909049977
ENSBTAG00000000146	FARP1	protein_coding	12:75419960:75421223|+,12:75219887:75351943|+,12:75219887:75220083|+	12:75419961|75421223,12:75219888|75351943,12:75219888|75220083	0	56	1	5	0		0.336153413453727	0.10998905489324	0.00908265213442325	0.0599328617131345	0
ENSBTAG00000000147	RIC8B	protein_coding	5:70148369:70156589|+,5:70098529:70136823|+	5:70148370|70156589,5:70098530|70136823	1	8	1	0	12		0.0496761546710112	0.0330607351508753	0.0088198976891868	0	0.13744867909526
ENSBTAG00000000149	USP40	protein_coding	3:113246739:113252958|-,3:113241467:113251465|-,3:113241467:113248753|-,3:113241467:113244237|-,3:113211854:113221244|-,3:113196120:113213373|-,3:113187702:113213373|-,3:113187702:113196185|-,3:113187702:113192461|-,3:113183486:113213373|-	3:113246740|113252958,3:113241468|113251465,3:113241468|113248753,3:113241468|113244237,3:113211855|113221244,3:113196121|113213373,3:113187703|113213373,3:113187703|113196185,3:113187703|113192461,3:113183487|113213373	0	95	16	125	45		0.674953215456784	0.18569316346937	0.145475677712266	1.55038714093679	0.513008765860826
ENSBTAG00000000152	RANBP2	protein_coding	11:44688677:44690873|-,11:44653513:44660168|-	11:44688678|44690873,11:44653514|44660168	6	6	2	12	16		0.0475616292912632	0	0.017683923433129	0.155658170558934	0.18312201888925
ENSBTAG00000000157	CCDC138	protein_coding	11:44624111:44642190|-	11:44624112|44642190	0	1	0	0	8		0.0168824991429673	0	0	0	0.0913410929839157
ENSBTAG00000000169	ASZ1	protein_coding	4:51065641:51074034|+,4:51013084:51015133|+	4:51065642|51074034,4:51013085|51015133	1	5	0	67	58		0.0400782108832975	0.0155014726399008	0	0.820253263385586	0.66411037051263
ENSBTAG00000000172	PFKFB1	protein_coding	X:92416453:92421831|-,X:92407498:92421831|-,X:92395560:92421831|-	X:92416454|92421831,X:92407499|92421831,X:92395561|92421831	1	10524	1424	0	0		56.131395808715	43.7890724051629	13.4320113977117	0	0
ENSBTAG00000000175	N4BP2	protein_coding	6:59148450:59149769|+,6:59127324:59149769|+,6:59119434:59149769|+,6:59116791:59127477|+,6:59108152:59143827|+,6:59108152:59116916|+,6:59108152:59113593|+	6:59148451|59149769,6:59127325|59149769,6:59119435|59149769,6:59116792|59127477,6:59108153|59143827,6:59108153|59116916,6:59108153|59113593	452	113	28	106	42		0.796223270731458	0.323982206062243	0.267330982609462	1.27193627973133	0.479894355923897
ENSBTAG00000000176	SP3	protein_coding	2:22845304:22850934|+,2:22806400:22850934|+,2:22806400:22845497|+,2:22806400:22807760|+	2:22845305|22850934,2:22806401|22850934,2:22806401|22845497,2:22806401|22807760	14	55	2	208	61		0.353921312801585	0.158678530307866	0.0194066279944974	2.49929572567217	0.696553857859301
ENSBTAG00000000181	SUSD3	protein_coding	8:84457421:84460324|+	8:84457422|84460324	4	1	0	7	25		0.00800384184408516	0	0	0.0848207955779403	0.287439528235387
ENSBTAG00000000182	SPINT2	protein_coding	18:48100486:48106409|+	18:48100487|48106409	0	0	0	4	2		0	0	0	0.0512952038984355	0.0227267116666403
ENSBTAG00000000184	EIF2AK3	protein_coding	11:47502286:47512309|+,11:47484445:47502454|+,11:47484445:47496532|+	11:47502287|47512309,11:47484446|47502454,11:47484446|47496532	0	5	2	36	8		0.0480370009586081	0	0.0194066279944974	0.45455066224012	0.0911267631272708
ENSBTAG00000000191	SLC25A20	protein_coding	22:51054347:51060727|+	22:51054348|51060727	1	15	1	8	11		0.0829791181567281	0.0445738956724786	0.0100050025012506	0.0954249136251923	0.125549498620328
ENSBTAG00000000201	LTN1	protein_coding	1:7189373:7190274|+	1:7189374|7190274	0	12	1	47	7		0.0944329218637569	0	0.00865800865800866	0.574428534466464	0.0794363259049187
ENSBTAG00000000204	TMEM268	protein_coding	8:103809585:103819839|+	8:103809586|103819839	1	7	1	11	0		0.0488505046814654	0.0445738956724786	0.0100050025012506	0.137888558340004	0
ENSBTAG00000000205	MMD	protein_coding	19:5629136:5634257|-,19:5621800:5634257|-	19:5629137|5634257,19:5621801|5634257	2	44	47	497	22		0.265119841883185	0.133594419393586	0.447795994281474	6.04287429218206	0.254116375045878
ENSBTAG00000000211	SHROOM2	protein_coding	X:133155069:133157556|-	X:133155070|133157556	1	18	0	8	0		0.110992315084509	0.0559597885702319	0	0.0855332911365487	0
ENSBTAG00000000213	TMEM39A	protein_coding	1:64226533:64239140|-	1:64226534|64239140	0	4	0	0	0		0.0322814946332015	0	0	0	0
ENSBTAG00000000215	GNB1	protein_coding	16:50911454:50922285|+,16:50911454:50917135|+,16:50901340:50922285|+,16:50901340:50917135|+	16:50911455|50922285,16:50911455|50917135,16:50901341|50922285,16:50901341|50917135	0	56	28	67	9		0.356599989858175	0.175531481737851	0.266190096408878	0.773461957933454	0.103900022840977
ENSBTAG00000000218	MAP2K5	protein_coding	10:14544174:14609794|+,10:14482665:14499915|+,10:14468708:14499915|+,10:14421870:14443289|+	10:14544175|14609794,10:14482666|14499915,10:14468709|14499915,10:14421871|14443289	3	30	11	62	40		0.204244793661688	0.0674729490918351	0.10301833290976	0.743263285012129	0.45782180703532
ENSBTAG00000000220	NEK10	protein_coding	22:1521271:1578421|-,22:1521271:1564429|-,22:1521271:1531676|-,22:1493144:1531676|-	22:1521272|1578421,22:1521272|1564429,22:1521272|1531676,22:1493145|1531676	1	1	0	12	23		0	0.0175592625109745	0	0.142533974363718	0.262124098476815
ENSBTAG00000000221	RBM34	protein_coding	28:7911605:7917104|-	28:7911606|7917104	0	27	7	19	11		0.143198537929403	0.0789861096134384	0.0627641884241161	0.233313471965196	0.127055394220907
ENSBTAG00000000222	ARID4B	protein_coding	28:8000803:8011371|-,28:8000803:8002419|-,28:7995539:8011371|-,28:7970831:8011371|-,28:7970831:7975594|-,28:7939383:7950947|-	28:8000804|8011371,28:8000804|8002419,28:7995540|8011371,28:7970832|8011371,28:7970832|7975594,28:7939384|7950947	0	162	30	182	159		0.930074201912462	0.70830314527441	0.279784201859186	2.17925431922236	1.82125556373144
ENSBTAG00000000223	PPM1B	protein_coding	11:26653158:26657743|+	11:26653159|26657743	7	49	18	191	100		0.302945965790488	0.149802203114476	0.175537765440143	2.29733533498493	1.13876025100389
ENSBTAG00000000225	POLB	protein_coding	27:37206206:37209556|+,27:37195988:37209556|+,27:37195988:37206431|+,27:37195988:37201909|+	27:37206207|37209556,27:37195989|37209556,27:37195989|37206431,27:37195989|37201909	2	240	121	68	93		1.73542669676284	0.471086432476611	1.11091855340512	0.819699645470174	1.07082865920683
ENSBTAG00000000231	BMPR1A	protein_coding	28:41525748:41537186|+	28:41525749|41537186	32	59	115	25	4		0.381038218892726	0.189554207963818	1.0816212363019	0.301377546103421	0.045887669650635
ENSBTAG00000000240	AKAP7	protein_coding	9:69249532:69270357|+,9:69210712:69270357|+,9:69210712:69232245|+,9:69210712:69217934|+	9:69249533|69270357,9:69210713|69270357,9:69210713|69232245,9:69210713|69217934	3	100	44	141	56		0.580999645071787	0.225445168318712	0.40634237972716	1.64658214517781	0.640272903334313
ENSBTAG00000000241	STAU1	protein_coding	13:77269639:77278921|-,13:77269639:77271195|-,13:77256085:77278921|-,13:77256085:77271195|-,13:77238313:77241836|-	13:77269640|77278921,13:77269640|77271195,13:77256086|77278921,13:77256086|77271195,13:77238314|77241836	1	546	138	375	70		3.38670134949792	1.86446916139664	1.30534917781628	4.56304700593132	0.801943016488662
ENSBTAG00000000244	NRXN2	protein_coding	29:42930769:42942546|-	29:42930770|42942546	32	0	0	0	16		0	0	0	0	0.182693359175961
ENSBTAG00000000245	NHSL1	protein_coding	9:76242862:76271061|-,9:76224172:76271061|-	9:76242863|76271061,9:76224173|76271061	0	62	36	57	14		0.375633069145704	0.186144939302659	0.338930051424313	0.697154966252744	0.159972234113385
ENSBTAG00000000246	ME3	protein_coding	29:9104455:9110474|+,29:9104455:9105942|+,29:9035442:9061556|+,29:8994932:8998372|+	29:9104456|9110474,29:9104456|9105942,29:9035443|9061556,29:8994933|8998372	4	0	2	40	2		0	0	0.0183966071318223	0.47718388945184	0.0231609579839947
ENSBTAG00000000256	TLE1	protein_coding	8:57558639:57567193|-	8:57558640|57567193	0	9	0	1	0		0.0358301796482932	0.018910741301059	0	0.010350895352448	0
ENSBTAG00000000266	NAB1	protein_coding	2:5670299:5671137|-,2:5652448:5671137|-,2:5652448:5655197|-,2:5640952:5671137|-,2:5640952:5655197|-	2:5670300|5671137,2:5652449|5671137,2:5652449|5655197,2:5640953|5671137,2:5640953|5655197	1	105	28	95	26		0.657412860919622	0.354985151342044	0.267510442096662	1.1457119027436	0.298069489382645
ENSBTAG00000000267	SMG6	protein_coding	19:23262837:23263541|-,19:23098441:23102470|-	19:23262838|23263541,19:23098442|23102470	10	16	12	67	51		0.135765732713332	0	0.111779177112814	0.816826788310088	0.582051806891391
ENSBTAG00000000269	no_name	protein_coding	8:44312998:44335177|+,8:44302952:44320085|+,8:44302952:44306730|+	8:44312999|44335177,8:44302953|44320085,8:44302953|44306730	1	53	11	51	23		0.250775981063841	0.171415901995704	0.104876086753888	0.636628251632759	0.263641167285523
ENSBTAG00000000275	PARP11	protein_coding	5:106131557:106140571|+,5:106127207:106135369|+	5:106131558|106140571,5:106127208|106135369	2	30	4	15	9		0.196164550794729	0.0910783135921809	0.0375622323053115	0.176059566043223	0.103025943602203
ENSBTAG00000000278	RNF17	protein_coding	12:36551962:36557275|-	12:36551963|36557275	2	0	0	0	10		0	0	0	0	0.113204898619912
ENSBTAG00000000281	MND1	protein_coding	17:4224404:4242493|-	17:4224405|4242493	0	1	0	17	11		0.00790763877906057	0	0	0.201960390687244	0.125115252302974
ENSBTAG00000000285	GUF1	protein_coding	6:63292888:63302373|+,6:63292888:63296385|+	6:63292889|63302373,6:63292889|63296385	0	58	6	99	22		0.369718605200558	0.194248831163104	0.0581162216875143	1.18115678212985	0.250450421066657
ENSBTAG00000000287	GNPDA2	protein_coding	6:63324637:63345012|-	6:63324638|63345012	8	0	0	17	2		0	0	0	0.198981039675476	0.0227267116666403
ENSBTAG00000000288	UPF2	protein_coding	13:12377260:12382714|+,13:12377260:12377763|+,13:12322421:12327176|+,13:12319239:12371521|+,13:12319239:12366298|+,13:12319239:12341057|+,13:12319239:12327176|+,13:12319239:12324565|+,13:12306163:12327176|+	13:12377261|12382714,13:12377261|12377763,13:12322422|12327176,13:12319240|12371521,13:12319240|12366298,13:12319240|12341057,13:12319240|12327176,13:12319240|12324565,13:12306164|12327176	0	175	18	134	273		0.993686044852354	0.585063799488149	0.167229923594423	1.58553683636815	3.12420556783065
ENSBTAG00000000290	ATP11B	protein_coding	1:84153743:84164710|-,1:84153743:84161392|-,1:84140619:84180412|-,1:84140619:84161392|-,1:84140619:84144028|-	1:84153744|84164710,1:84153744|84161392,1:84140620|84180412,1:84140620|84161392,1:84140620|84144028	8	51	21	67	36		0.309244237968521	0.153211471775634	0.197167688588729	0.813340991908711	0.411703047715846
ENSBTAG00000000291	DHTKD1	protein_coding	13:12267005:12274467|-,13:12267005:12272575|-,13:12254546:12256109|-,13:12249100:12256109|-	13:12267006|12274467,13:12267006|12272575,13:12254547|12256109,13:12249101|12256109	2	91	29	63	20		0.603354705817672	0.232842749098168	0.275590012418018	0.756787432745271	0.227487033127113
ENSBTAG00000000295	CLHC1	protein_coding	11:37959020:37962508|-,11:37950940:37962508|-	11:37959021|37962508,11:37950941|37962508	7	7	2	5	22		0.0426122818358202	0	0.0192840226367243	0.0648786729574563	0.250230504605947
ENSBTAG00000000297	ZNF330	protein_coding	17:16543562:16551484|-	17:16543563|16551484	0	0	0	5	0		0	0	0	0.0641190048730444	0
ENSBTAG00000000308	ITCH	protein_coding	13:63854611:63862510|+,13:63847196:63868674|+,13:63847196:63858390|+,13:63842828:63867779|+,13:63842828:63858390|+,13:63839822:63858390|+,13:63829550:63847266|+,13:63829550:63842126|+	13:63854612|63862510,13:63847197|63868674,13:63847197|63858390,13:63842829|63867779,13:63842829|63858390,13:63839823|63858390,13:63829551|63847266,13:63829551|63842126	0	210	75	250	115		1.22740655711617	0.685470216107009	0.700562461179571	3.05057243873723	1.31562270493975
ENSBTAG00000000309	PTPRT	protein_coding	13:71092412:71120474|-,13:70980489:71120474|-	13:71092413|71120474,13:70980490|71120474	15	0	0	12	16		0	0	0	0.134608812107627	0.182247939650477
ENSBTAG00000000320	UBAP1	protein_coding	8:75633254:75640644|+	8:75633255|75640644	0	15	9	3	0		0.112239782879534	0.0175592625109745	0.0838344905490817	0.0384714029238266	0
ENSBTAG00000000322	CD2AP	protein_coding	23:20677967:20681882|+,23:20653725:20671243|+,23:20633564:20647619|+	23:20677968|20681882,23:20653726|20671243,23:20633565|20647619	1	19	78	46	52		0.122803749438863	0.0816229429416515	0.732647043518115	0.552860581825474	0.595693559239805
ENSBTAG00000000329	MEGF10	protein_coding	7:26674829:26686389|-	7:26674830|26686389	1	0	0	1	5		0	0	0	0.0128238009746089	0.0564952843816336
ENSBTAG00000000330	ALDH16A1	protein_coding	18:55915659:55916296|+	18:55915660|55916296	0	15	0	13	0		0.115320211605401	0.0445738956724786	0	0.163282937594417	0
ENSBTAG00000000333	ARHGAP20	protein_coding	15:20645012:20695951|-,15:20645012:20656453|-	15:20645013|20695951,15:20645013|20656453	2	1	0	6	12		0.00878040214241812	0	0	0.0744699002254924	0.136800102921261
ENSBTAG00000000357	PRAG1	protein_coding	27:24461916:24465972|-,27:24444233:24465972|-	27:24461917|24465972,27:24444234|24465972	0	3	0	0	34		0.0240519750180882	0	0	0	0.388519743315593
ENSBTAG00000000362	SPG11	protein_coding	10:103045333:103048492|-,10:103020811:103023665|-,10:102983936:102991284|-	10:103045334|103048492,10:103020812|103023665,10:102983937|102991284	0	7	0	18	30		0.0638989008775581	0	0	0.228161610551874	0.342017017115347
ENSBTAG00000000363	BDP1	protein_coding	20:10025922:10026795|-,20:10023310:10040518|-	20:10025923|10026795,20:10023311|10040518	1	10	4	15	10		0.0479556969121636	0.0580175784413056	0.0378074438735369	0.181005377287545	0.114073391254621
ENSBTAG00000000365	TDP2	protein_coding	23:33086929:33091270|+	23:33086930|33091270	0	3	2	4	11		0.0232907952377205	0	0.0194066279944974	0.0466026153489177	0.125763828476973
ENSBTAG00000000369	EPS8	protein_coding	5:94276304:94288045|+	5:94276305|94288045	0	109	4	27	14		0.631041579880042	0.433782849959739	0.0374364859428706	0.321066446029102	0.161912376031318
ENSBTAG00000000371	DIS3L	protein_coding	10:13224849:13225097|+	10:13224850|13225097	6	4	1	8	6		0.0341880422496923	0.0094553706505295	0.0088198976891868	0.0959313590148002	0.0697027904126936
ENSBTAG00000000372	TIPIN	protein_coding	10:13239763:13242933|-	10:13239764|13242933	1	0	0	7	3		0	0	0	0.0878001465897092	0.0344115622849277
ENSBTAG00000000390	TPST1	protein_coding	25:28113774:28160312|+,25:28113774:28114720|+	25:28113775|28160312,25:28113775|28114720	0	1071	37	277	105		6.52664794874172	3.66892523002306	0.345739695536135	3.35610110427484	1.20264889598867
ENSBTAG00000000392	ASCC1	protein_coding	28:28212612:28285670|-,28:28207956:28242745|-	28:28212613|28285670,28:28207957|28242745	85	1	0	80	10		0.00807037365830038	0	0	0.9556338923777	0.116904372223521
ENSBTAG00000000394	BACE2	protein_coding	1:141444311:141450347|+,1:141440580:141459853|+	1:141444312|141450347,1:141440581|141459853	0	7	0	10	8		0.0563103267269001	0.018910741301059	0	0.110927670390963	0.0924350886833987
ENSBTAG00000000395	ADAMTS20	protein_coding	5:37076912:37078195|+,5:37076047:37086354|+,5:37059937:37086354|+,5:37019453:37020280|+,5:36998491:37005641|+,5:36998491:37000202|+,5:36965753:36967844|+,5:36953630:36967844|+	5:37076913|37078195,5:37076048|37086354,5:37059938|37086354,5:37019454|37020280,5:36998492|37005641,5:36998492|37000202,5:36965754|36967844,5:36953631|36967844	2	4	180	34	29		0.0314870432118548	0	1.67934779508957	0.412799513083917	0.3309583962548
ENSBTAG00000000411	HGS	protein_coding	19:51128384:51129316|-	19:51128385|51129316	0	3	0	0	8		0.0255123735011481	0	0	0	0.090049527239982
ENSBTAG00000000415	ERBIN	protein_coding	20:13602224:13613055|-,20:13586936:13613055|-,20:13582204:13613055|-,20:13580014:13591711|-,20:13578069:13586993|-,20:13574325:13580089|-,20:13560672:13578214|-,20:13547971:13564526|-,20:13536928:13551395|-	20:13602225|13613055,20:13586937|13613055,20:13582205|13613055,20:13580015|13591711,20:13578070|13586993,20:13574326|13580089,20:13560673|13578214,20:13547972|13564526,20:13536929|13551395	0	176	24	482	71		1.24672846376645	0.33671957775008	0.228766626407224	5.94740772089094	0.811484568540501
ENSBTAG00000000418	TOX3	protein_coding	18:20922392:20926929|-	18:20922393|20926929	22	13	0	11	0		0.090272232012109	0.0155014726399008	0	0.139348573182949	0
ENSBTAG00000000419	PHEX	protein_coding	X:121214007:121269726|-,X:121187377:121269726|-	X:121214008|121269726,X:121187378|121269726	1	0	0	34	36		0	0	0	0.411339498240972	0.410625811828557
[truncated: 4,539 more rows]

## Sheet: pig_by_circRNA
circRNA_id_as_CE2	Gene_id_annotation CE2	gene_biotype	annotation CE2	circ_as_CIRI	gene_id by CIRIquant	circ_type_CQ	ssc-liver_5-7	ssc-liver_8-10	ssc-muscle	ssc-TESTIS-P	ssc-Testis-A		Norma-liver-5-7	Norma-liver-8-10	Norma-muscle	Norma-testis-P	Norma-testis-A
[truncated: 14,138 more rows]

[truncated: 4 more sheets: pig_by_parent_gene_exonic, sheep_by_exonic-circRNA, sheep_by_parent_gene, bta-oar circRNA orthologous ]
