# Supplementary material for: Comparative Analysis of the Circular Transcriptome in Muscle, Liver, and Testis in Three Livestock Species
Source: Front Genet. 2021 May 10;12:665153. doi: 10.3389/fgene.2021.665153 (PMC8141914; doi:10.3389/fgene.2021.665153)
Supplement: Supplementary File 1 — Some features relative to circRNAs characterization (CE2 + CIRI2). [file Data_Sheet_1.ZIP › Suppl_Lists-2.xlsx]

## Sheet: Feuil1
	This file concerns exonic circular RNAs identified by CD
	For each species, you can find two sheets,
	species_by_circRNA
	species_by_parent_gene(exo)
	Only the sum of Raw data (CCRs) per batch was reported
	This homemade computational approach (CD) for circRNA detection and characterization was implemented with several python scripts. The detection module is finished (python), but the annotation module is still an assembly of several processes, for which sometimes output files need some manual curation.
		We draw the reader's attention, that this file has been originally designed with the comma as decimal separator. We simply changed this comma to the dot.

## Sheet: cattle_by circRNA
id_exonic circRNA as CE2	gene_id	biotype	bta_liver_1-12	bta_liver_13-15	bta_muscle_1-12	bta_testis_1-3	bta_testis_4-6		bta_liver_1-15
X:99890418-99891723,+	ENSBTAG00000001288	c	5	0	0	0	0		5
X:98721033-98753108,-	ENSBTAG00000003740	c	52	0	0	35	5		52
X:98651653-98668367,-	ENSBTAG00000003740	c	0	0	0	6	0		0
X:96609674-96629425,+	ENSBTAG00000012729	c	0	0	0	7	0		0
X:96570387-96588508,+	ENSBTAG00000012729	c	0	0	0	5	0		0
X:96516161-96588508,+	ENSBTAG00000012729	c	0	0	0	5	0		0
X:96357677-96516341,+	ENSBTAG00000012729	c	5	0	0	12	0		5
X:96357677-96437457,+	ENSBTAG00000012729	c	0	0	5	0	7		0
X:96357677-96364059,+	ENSBTAG00000012729	c	80	0	16	63	0		80
X:95886112-95897230,+	ENSBTAG00000035705	c	0	0	0	6	0		0
X:95886112-95887145,+	ENSBTAG00000035705	c	0	0	0	9	0		0
X:95836659-95848252,+	ENSBTAG00000035705	c	6	0	0	19	0		6
X:95032519-95033284,-	ENSBTAG00000002206	c	0	0	0	0	5		0
X:94334079-94347052,-	ENSBTAG00000047416	c	0	0	0	6	0		0
X:94334079-94344154,-	ENSBTAG00000047416	c	0	0	0	12	0		0
X:93070997-93072528,+	ENSBTAG00000012980	c	6	0	0	0	0		6
X:93057429-93072528,+	ENSBTAG00000012980	c	5	0	0	0	0		5
X:92416453-92421831,-	ENSBTAG00000000172	c	0	0	6	0	0		0
X:92407498-92421831,-	ENSBTAG00000000172	c	7330	349	722	0	0		7679
X:92395560-92421831,-	ENSBTAG00000000172	c	44	0	0	0	0		44
X:92379474-92421831,-	ENSBTAG00000000172	c	5	0	0	0	0		5
X:91806859-91808862,-	ENSBTAG00000023182	c	0	0	0	71	61		0
X:91779125-91808862,-	ENSBTAG00000023182	c	0	0	0	0	5		0
X:91779125-91780726,-	ENSBTAG00000023182	c	0	0	0	10	0		0
X:91712394-91717073,-	ENSBTAG00000023182	c	0	0	0	7	0		0
X:91611087-91611334,-	ENSBTAG00000003855	c	5	0	0	102	5		5
X:91609470-91611334,-	ENSBTAG00000003855	c	0	0	0	6	0		0
X:91604568-91611334,-	ENSBTAG00000003855	c	0	0	0	6	0		0
X:91466267-91469521,-	ENSBTAG00000013289	c	0	0	0	29	0		0
X:91440966-91454721,-	ENSBTAG00000013289	c	0	0	0	11	0		0
X:91076092-91116666,-	ENSBTAG00000006122	c	148	18	0	198	30		166
X:91076092-91085305,-	ENSBTAG00000006122	c	317	20	10	183	42		337
X:91031374-91047599,-	ENSBTAG00000006122	c	5	0	0	5	0		5
X:91031374-91042868,-	ENSBTAG00000006122	c	0	0	0	23	0		0
X:91022656-91025246,-	ENSBTAG00000006122	c	0	0	0	28	0		0
X:90991117-90992293,-	ENSBTAG00000006122	c	66	0	50	91	38		66
X:90991117-90991606,-	ENSBTAG00000006122	c	0	0	0	5	0		0
X:90666276-90666688,-	ENSBTAG00000014943	c	0	0	16	7	0		0
X:8936132-8949226,-	ENSBTAG00000018819	c	0	0	0	8	0		0
X:85404075-85414910,+	ENSBTAG00000005124	c	0	0	0	5	5		0
X:85368457-85387957,+	ENSBTAG00000005124	c	0	0	0	20	19		0
X:8369319-8401811,+	ENSBTAG00000009121	c	0	0	0	5	0		0
X:8326708-8334475,+	ENSBTAG00000009121	c	12	0	12	115	34		12
X:82334946-82347150,+	ENSBTAG00000055120	c	9	0	0	23	0		9
X:818824-824501,+	ENSBTAG00000000185	c	0	0	0	6	0		0
X:8053097-8067960,-	ENSBTAG00000008388	c	0	0	0	12	0		0
X:80323077-80326251,-	ENSBTAG00000007797	c	96	5	0	16	0		101
X:79238535-79268383,-	ENSBTAG00000006878	c	135	0	11	11	0		135
X:79238535-79244302,-	ENSBTAG00000006878	c	0	0	5	15	0		0
X:79210261-79212412,-	ENSBTAG00000006878	c	0	0	0	9	0		0
X:78062330-78062679,+	ENSBTAG00000015848	c	0	0	0	6	0		0
X:78050874-78060927,+	ENSBTAG00000015848	c	0	0	0	9	0		0
X:76871289-76913888,+	ENSBTAG00000051239	lnc	10	0	22	20	0		10
X:76871289-76893574,+	ENSBTAG00000051239	lnc	0	0	7	16	0		0
X:76858255-76893574,+	ENSBTAG00000051239	lnc	0	0	0	16	0		0
X:76858255-76871372,+	ENSBTAG00000051239	lnc	0	0	0	19	5		0
X:74787717-74845525,+	ENSBTAG00000038434	c	0	0	18	22	12		0
X:74787717-74828980,+	ENSBTAG00000038434	c	0	0	7	14	0		0
X:74787717-74790062,+	ENSBTAG00000038434	c	0	0	0	5	0		0
X:74745864-74749815,+	ENSBTAG00000038434	c	18	0	0	6	0		18
X:74734797-74790062,+	ENSBTAG00000038434	c	0	0	0	11	0		0
X:74734797-74749815,+	ENSBTAG00000038434	c	556	23	453	341	50		579
X:74724235-74845525,+	ENSBTAG00000038434	c	0	0	0	10	0		0
X:74724235-74790062,+	ENSBTAG00000038434	c	13	0	0	60	10		13
X:74724235-74749815,+	ENSBTAG00000038434	c	538	23	202	688	102		561
X:74724235-74745967,+	ENSBTAG00000038434	c	0	0	0	5	0		0
X:74724235-74734891,+	ENSBTAG00000038434	c	25	0	0	67	0		25
X:74724235-74725235,+	ENSBTAG00000038434	c	0	0	0	73	7		0
X:74712672-74790062,+	ENSBTAG00000038434	c	11	0	0	0	0		11
X:74712672-74749815,+	ENSBTAG00000038434	c	0	0	0	6	0		0
X:74712672-74734891,+	ENSBTAG00000038434	c	0	0	0	5	0		0
X:74712672-74725235,+	ENSBTAG00000038434	c	6	0	0	17	0		6
X:71805167-71807848,+	ENSBTAG00000016230	c	0	0	0	13	12		0
X:71794489-71805998,+	ENSBTAG00000016230	c	0	0	0	8	5		0
X:71787590-71794657,+	ENSBTAG00000016230	c	6	0	0	44	18		6
X:71782200-71805998,+	ENSBTAG00000016230	c	0	0	0	32	25		0
X:71782200-71789086,+	ENSBTAG00000016230	c	11	0	0	93	60		11
X:71764058-71765774,+	ENSBTAG00000016230	c	0	0	0	5	0		0
X:71714802-71716726,+	ENSBTAG00000016230	c	0	0	0	6	0		0
X:71210421-71213448,-	ENSBTAG00000010587	c	328	18	0	97	6		346
X:68610591-68625140,+	ENSBTAG00000002015	c	413	27	0	256	44		440
X:68595267-68625140,+	ENSBTAG00000002015	c	74	5	0	38	0		79
X:68563367-68625140,+	ENSBTAG00000002015	c	19	0	0	5	0		19
X:68551515-68563447,+	ENSBTAG00000002015	c	44	0	0	12	0		44
X:68551515-68558935,+	ENSBTAG00000002015	c	6	0	0	0	0		6
X:68529623-68563447,+	ENSBTAG00000002015	c	63	0	0	0	0		63
X:68529623-68558935,+	ENSBTAG00000002015	c	5	0	0	0	0		5
X:67507113-67509146,-	ENSBTAG00000027867	c	0	0	0	14	0		0
X:67172361-67185663,-	ENSBTAG00000021790	c	459	19	11	0	0		478
X:66265307-66273563,+	ENSBTAG00000009598	c	223	15	17	312	38		238
X:66232630-66273563,+	ENSBTAG00000009598	c	0	0	0	5	0		0
X:66232630-66265695,+	ENSBTAG00000009598	c	5	0	0	6	0		5
X:66232630-66246559,+	ENSBTAG00000009598	c	0	5	0	0	0		5
X:63704590-63713149,-	ENSBTAG00000050382	c	0	0	0	48	0		0
X:63694462-63713149,-	ENSBTAG00000050382	c	0	0	0	23	0		0
X:61295319-61298019,-	ENSBTAG00000016221	c	0	0	31	0	0		0
X:61288170-61288669,-	ENSBTAG00000016221	c	0	0	6	9	0		0
X:61279166-61288669,-	ENSBTAG00000016221	c	0	0	16	25	0		0
X:59577481-59587978,-	ENSBTAG00000019591	c	0	0	0	5	0		0
X:59323746-59332320,+	ENSBTAG00000015670	c	0	0	0	8	0		0
X:58495389-58524753,+	ENSBTAG00000037413	c	0	0	13	0	0		0
X:57462-86347,-	ENSBTAG00000005219	c	0	0	0	12	0		0
X:56527421-56529057,+	ENSBTAG00000021968	c	0	0	0	6	0		0
X:56465097-56529057,+	ENSBTAG00000021968	c	0	0	0	12	5		0
X:56465097-56480835,+	ENSBTAG00000021968	c	0	0	0	27	0		0
X:55648720-55651537,-	ENSBTAG00000000955	c	6	0	0	22	0		6
X:55397628-55399543,+	ENSBTAG00000046314	c	0	0	0	6	0		0
X:55369676-55383515,+	ENSBTAG00000046314	c	0	0	0	7	0		0
X:55307107-55315003,+	ENSBTAG00000022920	c	10	0	0	0	0		10
X:55291452-55315003,+	ENSBTAG00000022920	c	149	8	0	21	6		157
X:55291452-55310971,+	ENSBTAG00000022920	c	16	0	0	0	0		16
X:55195227-55202600,+	ENSBTAG00000003668	c	0	0	0	5	24		0
X:55132147-55161348,+	ENSBTAG00000003668	c	0	0	0	0	5		0
X:54715303-54725261,+	ENSBTAG00000004836	c	0	0	0	36	0		0
X:51454066-51462976,+	ENSBTAG00000005724	c	40	0	0	14	0		40
X:51043724-51044083,-	ENSBTAG00000021254	c	0	0	0	5	0		0
X:51024700-51034494,-	ENSBTAG00000021254	c	0	0	0	21	5		0
X:45507445-45532747,+	ENSBTAG00000050709	c	0	0	0	5	0		0
X:37578077-37578955,-	ENSBTAG00000019512	c	0	0	0	34	11		0
X:36192943-36201496,+	ENSBTAG00000013046	c	6	0	0	5	0		6
X:36122773-36133372,+	ENSBTAG00000010726	c	0	0	0	5	0		0
X:35943869-35956112,-	ENSBTAG00000007817	c	0	0	0	6	0		0
X:35917252-35956112,-	ENSBTAG00000007817	c	34	0	0	5	0		34
X:35585132-35598939,+	ENSBTAG00000011648	c	0	0	0	10	0		0
X:35585132-35589397,+	ENSBTAG00000011648	c	462	35	224	403	28		497
X:35140758-35156281,+	ENSBTAG00000009231	c	5	0	0	0	0		5
X:35140758-35150022,+	ENSBTAG00000009231	c	5	0	0	0	0		5
X:3395834-3423434,+	ENSBTAG00000002615	c	6	0	0	0	0		6
X:33308303-33312815,+	ENSBTAG00000014138	c	5	0	0	5	0		5
X:33290976-33312815,+	ENSBTAG00000014138	c	5	0	0	14	6		5
X:3204579-3212537,+	ENSBTAG00000019338	c	20	0	0	0	0		20
X:3198546-3212537,+	ENSBTAG00000019338	c	6	0	0	0	0		6
X:3175024-3212537,+	ENSBTAG00000019338	c	5	0	0	0	0		5
X:31295881-31296745,+	ENSBTAG00000020750	c	0	0	0	62	0		0
X:31287502-31296745,+	ENSBTAG00000020750	c	0	0	0	41	5		0
X:30701780-30721285,+	ENSBTAG00000034045	c	0	0	0	5	0		0
X:30701780-30707503,+	ENSBTAG00000034045	c	0	0	0	38	7		0
X:30701780-30705490,+	ENSBTAG00000034045	c	0	0	0	0	6		0
X:30639722-30642810,+	ENSBTAG00000012552	c	5	0	0	27	0		5
X:2737737-2741299,+	ENSBTAG00000006439	c	0	0	0	5	0		0
X:2582579-2593039,+	ENSBTAG00000018697	c	0	0	0	0	6		0
X:2580640-2614261,+	ENSBTAG00000018697	c	0	0	0	5	0		0
X:23247549-23258510,-	ENSBTAG00000016484	c	133	5	6	140	18		138
X:2114636-2115432,-	ENSBTAG00000000501	c	0	0	0	5	0		0
X:19834028-19836763,-	ENSBTAG00000014170	c	0	0	0	7	0		0
X:18125089-18152204,+	ENSBTAG00000015196	c	0	0	0	5	0		0
X:18125089-18135330,+	ENSBTAG00000015196	c	0	0	0	12	0		0
X:18110901-18152204,+	ENSBTAG00000015196	c	0	0	0	8	0		0
X:17584831-17585526,-	ENSBTAG00000020406	c	274	0	0	39	0		274
X:17515315-17585526,-	ENSBTAG00000020406	c	6	0	0	0	0		6
X:17426990-17585526,-	ENSBTAG00000020406	c	5	0	0	0	0		5
X:14299468-14321236,+	ENSBTAG00000016263	c	0	0	0	34	14		0
X:14299468-14309141,+	ENSBTAG00000016263	c	193	20	6	240	69		213
X:138706471-138708640,-	ENSBTAG00000013341	c	0	0	0	22	0		0
X:138677066-138680863,+	ENSBTAG00000051224	c	21	0	0	0	0		21
X:138677066-138678012,+	ENSBTAG00000051224	c	0	0	0	6	0		0
X:138671123-138673872,+	ENSBTAG00000051224	c	11	6	0	19	0		17
X:138657762-138660305,+	ENSBTAG00000014932	c	0	0	0	11	0		0
X:138652268-138656665,+	ENSBTAG00000014932	c	0	0	0	9	0		0
X:135532930-135611914,-	ENSBTAG00000020789	c	5	0	0	0	0		5
X:135504043-135611914,-	ENSBTAG00000020789	c	5	0	0	0	0		5
X:135504043-135533067,-	ENSBTAG00000020789	c	46	0	0	0	0		46
X:135491218-135533067,-	ENSBTAG00000020789	c	75	0	0	0	0		75
X:135476782-135533067,-	ENSBTAG00000020789	c	726	47	0	0	0		773
X:135476782-135504181,-	ENSBTAG00000020789	c	5	0	0	0	0		5
X:13543296-13553780,-	ENSBTAG00000002292	c	0	0	0	5	7		0
X:13543296-13544707,-	ENSBTAG00000002292	c	0	0	0	103	15		0
X:134930280-134946795,+	ENSBTAG00000015849	c	5	0	0	0	0		5
X:134906287-134909714,+	ENSBTAG00000015849	c	0	0	0	5	0		0
X:133363982-133369454,-	ENSBTAG00000018112	c	0	0	5	11	0		0
X:133355218-133369454,-	ENSBTAG00000018112	c	7	0	0	0	0		7
X:133155069-133157556,-	ENSBTAG00000000211	c	7	0	0	0	0		7
X:129760525-129775096,-	ENSBTAG00000004461	c	0	0	0	15	0		0
X:126826018-126830843,+	ENSBTAG00000017017	c	0	0	0	7	0		0
X:126808880-126839408,+	ENSBTAG00000017017	c	0	0	0	5	0		0
X:126808880-126814940,+	ENSBTAG00000017017	c	0	0	0	0	5		0
X:126723058-126723362,-	ENSBTAG00000001768	c	5	0	0	23	0		5
X:126720522-126723362,-	ENSBTAG00000001768	c	0	0	0	0	6		0
X:126714761-126723362,-	ENSBTAG00000001768	c	0	0	0	0	7		0
X:126686243-126687567,+	ENSBTAG00000002820	c	0	0	0	5	0		0
X:126682574-126687567,+	ENSBTAG00000002820	c	20	0	0	143	38		20
X:125093661-125117689,+	ENSBTAG00000009420	c	0	0	0	54	15		0
X:123735340-123743310,+	ENSBTAG00000019855	c	30	0	0	0	0		30
X:123735340-123739799,+	ENSBTAG00000019855	c	11	0	0	0	0		11
X:123674402-123679956,+	ENSBTAG00000019855	c	106	5	0	26	0		111
X:123648987-123679956,+	ENSBTAG00000019855	c	99	0	0	5	0		99
X:123231566-123234218,+	ENSBTAG00000021962	c	5	0	0	0	0		5
X:123229582-123234218,+	ENSBTAG00000021962	c	22	0	57	122	52		22
X:123025731-123030608,+	ENSBTAG00000017639	c	5	0	0	0	0		5
X:122979035-123009119,+	ENSBTAG00000017639	c	6	0	9	0	0		6
X:121844554-121872637,-	ENSBTAG00000044202	c	0	0	0	14	0		0
X:121757952-121773598,-	ENSBTAG00000044202	c	0	0	0	5	0		0
X:121739508-121773598,-	ENSBTAG00000044202	c	0	0	0	16	0		0
X:121452078-121454262,-	ENSBTAG00000008183	c	0	0	0	67	15		0
X:121335682-121337384,-	ENSBTAG00000018382	c	10	0	0	5	0		10
X:121318816-121335772,-	ENSBTAG00000018382	c	6	0	0	60	0		6
X:121214007-121269726,-	ENSBTAG00000000419	c	0	0	0	42	39		0
X:121187377-121269726,-	ENSBTAG00000000419	c	0	0	0	26	18		0
X:119129920-119133770,-	ENSBTAG00000007730	c	144	9	0	35	6		153
X:118835838-118862225,-	ENSBTAG00000017832	c	0	0	0	8	0		0
X:118491804-118603797,-	ENSBTAG00000008170	c	0	0	5	0	0		0
X:118491804-118523170,-	ENSBTAG00000008170	c	0	0	0	0	5		0
X:118491804-118512999,-	ENSBTAG00000008170	c	0	0	0	12	6		0
X:112202549-112207145,+	ENSBTAG00000008248	c	18	0	0	0	0		18
X:110855371-110857667,+	ENSBTAG00000046838	c	0	0	24	0	0		0
X:110749153-110749490,+	ENSBTAG00000046838	c	0	0	122	0	0		0
X:110489570-110513245,+	ENSBTAG00000046838	c	0	0	7	0	0		0
X:105750079-105751030,-	ENSBTAG00000003088	c	0	0	0	53	5		0
X:104851866-104867464,-	ENSBTAG00000001488	c	57	6	0	0	0		63
X:104595878-104605200,-	ENSBTAG00000008966	c	0	0	12	18	0		0
X:102802230-102808203,+	ENSBTAG00000011790	c	6	0	0	47	30		6
NKLS02002210:224748-225005,+	ENSBTAG00000002626	c	0	0	0	10	0		0
NKLS02002208:9064058-9065927,-	ENSBTAG00000008993	c	0	0	0	6	0		0
NKLS02002208:9054021-9065927,-	ENSBTAG00000008993	c	0	0	0	52	16		0
NKLS02002208:9054021-9064187,-	ENSBTAG00000008993	c	0	0	0	12	5		0
NKLS02002208:8879535-8882287,-	ENSBTAG00000009523	c	0	0	0	10	0		0
NKLS02002208:7999212-8004152,-	ENSBTAG00000054951	c	5	0	0	0	0		5
9:98889825-98942955,+	ENSBTAG00000011593	c	0	0	0	6	0		0
9:98867741-98942955,+	ENSBTAG00000011593	c	132	5	58	124	48		137
9:98867741-98889942,+	ENSBTAG00000011593	c	151	10	186	69	24		161
9:9855765-9963943,+	ENSBTAG00000038190	c	0	0	0	0	5		0
9:9855765-9885971,+	ENSBTAG00000038190	c	0	0	0	9	5		0
9:98461262-98485108,+	ENSBTAG00000011106	c	0	0	0	0	22		0
9:96768753-96771860,+	ENSBTAG00000020079	c	0	0	0	13	0		0
9:96753874-96755192,+	ENSBTAG00000020079	c	5	0	0	5	0		5
9:96611780-96617765,-	ENSBTAG00000001271	c	6	0	0	0	0		6
9:96602870-96611895,-	ENSBTAG00000001271	c	16	0	0	0	0		16
9:96582079-96592504,-	ENSBTAG00000001271	c	5	0	0	0	0		5
9:96576624-96579610,-	ENSBTAG00000001271	c	122	20	0	0	0		142
9:96514081-96553869,+	ENSBTAG00000039080	c	0	0	0	5	0		0
9:96514081-96519318,+	ENSBTAG00000039080	c	0	0	0	24	8		0
9:9648893-9654514,+	ENSBTAG00000002171	c	5	0	0	15	13		5
9:9646379-9654514,+	ENSBTAG00000002171	c	0	0	0	7	0		0
9:96250920-96252285,+	ENSBTAG00000002402	c	5	0	0	36	0		5
9:96216394-96227684,+	ENSBTAG00000002402	c	0	0	0	18	0		0
9:96050697-96053765,-	ENSBTAG00000002829	c	6	0	0	0	0		6
9:9598168-9618789,+	ENSBTAG00000002171	c	0	0	0	0	9		0
9:9596333-9618789,+	ENSBTAG00000002171	c	0	0	0	5	12		0
9:9540019-9560737,+	ENSBTAG00000002171	c	13	0	5	115	100		13
9:95172661-95177796,-	ENSBTAG00000010347	c	0	0	0	7	0		0
9:95172661-95175414,-	ENSBTAG00000010347	c	0	0	0	11	0		0
9:95141816-95146871,+	ENSBTAG00000010334	c	0	0	0	22	0		0
9:94928492-94934208,+	ENSBTAG00000005083	c	13	0	0	38	26		13
9:94694582-94702196,-	ENSBTAG00000011509	c	5	0	0	0	0		5
9:94492734-94508995,+	ENSBTAG00000006323	c	0	0	0	19	0		0
9:94492734-94500864,+	ENSBTAG00000006323	c	0	0	0	6	0		0
9:94463431-94466225,+	ENSBTAG00000006323	c	55	6	0	70	5		61
9:93765524-93799631,+	ENSBTAG00000002728	c	0	0	0	6	0		0
9:93668122-93745630,+	ENSBTAG00000002728	c	0	0	5	0	0		0
9:93454311-93745630,+	ENSBTAG00000002728	c	5	0	0	0	0		5
9:93454311-93564328,+	ENSBTAG00000002728	c	8	0	0	28	0		8
9:93454311-93533537,+	ENSBTAG00000002728	c	0	0	18	48	0		0
9:91900665-91911224,-	ENSBTAG00000031895	c	0	0	0	18	0		0
9:91495459-91498324,+	ENSBTAG00000031917	c	13	0	0	36	0		13
9:91468616-91472226,+	ENSBTAG00000031917	c	0	0	5	0	0		0
9:91453728-91472226,+	ENSBTAG00000031917	c	11	0	156	19	0		11
9:91453728-91465751,+	ENSBTAG00000031917	c	59	0	639	57	16		59
9:91136116-91136852,-	ENSBTAG00000012674	c	0	0	0	5	0		0
9:90968541-90983931,-	ENSBTAG00000003489	c	0	0	0	5	0		0
9:90927858-90938387,-	ENSBTAG00000003489	c	10	0	0	0	0		10
9:89436081-89438519,-	ENSBTAG00000052173	c	0	0	0	0	5		0
9:88936985-88937321,+	ENSBTAG00000007159	c	19	0	59	7	0		19
9:88846852-88884720,+	ENSBTAG00000007159	c	181	5	0	46	0		186
9:88552141-88564136,+	ENSBTAG00000004099	c	0	0	0	20	0		0
9:88479648-88481348,-	ENSBTAG00000013224	c	127	0	0	35	0		127
9:88084102-88089289,+	ENSBTAG00000009846	c	0	0	0	9	0		0
9:88033669-88053086,+	ENSBTAG00000009846	c	0	0	0	8	0		0
9:8713314-8730024,-	ENSBTAG00000016164	c	0	0	0	5	0		0
9:86934085-86952155,+	ENSBTAG00000010204	c	44	0	0	70	6		44
9:86934085-86945569,+	ENSBTAG00000010204	c	0	0	0	5	0		0
9:86915013-86917165,-	ENSBTAG00000010196	c	0	0	0	0	5		0
9:8689940-8730024,-	ENSBTAG00000016164	c	0	0	0	6	0		0
9:86883018-86883492,-	ENSBTAG00000015076	c	0	0	0	10	0		0
9:86878467-86883492,-	ENSBTAG00000015076	c	0	0	0	32	0		0
9:86827434-86843115,-	ENSBTAG00000032024	c	0	0	0	11	0		0
9:86827434-86833510,-	ENSBTAG00000032024	c	0	0	0	12	7		0
9:86593315-86612781,+	ENSBTAG00000013454	c	0	0	0	31	5		0
9:86210119-86234926,+	ENSBTAG00000051913	c	0	0	0	24	0		0
9:85757452-85797122,+	ENSBTAG00000001826	c	5	0	0	0	0		5
9:84598881-84604463,+	ENSBTAG00000021107	c	0	0	0	6	0		0
9:84562659-84578895,+	ENSBTAG00000021107	c	70	5	0	25	6		75
9:84556020-84578895,+	ENSBTAG00000021107	c	0	0	0	5	0		0
9:84556020-84567099,+	ENSBTAG00000021107	c	0	0	0	7	19		0
9:84531892-84578895,+	ENSBTAG00000021107	c	17	0	0	0	0		17
9:84508311-84562743,+	ENSBTAG00000021107	c	10	0	0	0	0		10
9:83979524-83987691,+	ENSBTAG00000016844	c	0	0	0	5	0		0
9:83856820-83857098,+	ENSBTAG00000009784	c	0	0	0	5	0		0
9:82191682-82192436,+	ENSBTAG00000009665	c	5	0	0	11	0		5
9:82139681-82156440,+	ENSBTAG00000009665	c	5	0	0	11	0		5
9:82102993-82131905,+	ENSBTAG00000009665	c	27	0	0	0	0		27
9:82100126-82106245,+	ENSBTAG00000009665	c	62	0	0	14	0		62
9:82091401-82091670,+	ENSBTAG00000009665	c	0	0	0	7	0		0
9:82076603-82091670,+	ENSBTAG00000009665	c	0	0	0	5	0		0
9:82053740-82076733,+	ENSBTAG00000009665	c	6	0	0	5	0		6
9:82039116-82076733,+	ENSBTAG00000009665	c	0	0	0	5	0		0
9:81921929-81929823,+	ENSBTAG00000009665	c	0	0	0	5	0		0
9:81882415-81883651,+	ENSBTAG00000009665	c	0	0	0	5	0		0
9:81867166-81875236,+	ENSBTAG00000009665	c	7	0	0	0	0		7
9:81867166-81872229,+	ENSBTAG00000009665	c	5	0	0	6	0		5
9:81837656-81848272,+	ENSBTAG00000009665	c	0	0	0	7	0		0
9:81837656-81843305,+	ENSBTAG00000009665	c	0	0	0	19	0		0
9:81813564-81824782,+	ENSBTAG00000009665	c	5	0	0	5	0		5
9:81785831-81793097,+	ENSBTAG00000009665	c	0	0	0	6	0		0
9:81249756-81251719,+	ENSBTAG00000016498	c	0	0	0	11	0		0
9:8076941-8083177,+	ENSBTAG00000015335	c	0	0	0	33	18		0
9:79863922-79871847,+	ENSBTAG00000020707	c	0	0	0	5	0		0
9:79841752-79845096,+	ENSBTAG00000020707	c	5	0	0	0	0		5
9:79649868-79653786,+	ENSBTAG00000005851	c	34	0	0	8	0		34
9:76920727-76937943,-	ENSBTAG00000002964	c	0	0	5	0	0		0
9:76863718-76864768,+	ENSBTAG00000024595	c	0	0	0	10	11		0
9:76682084-76687655,-	ENSBTAG00000012299	c	12	0	0	48	6		12
9:76622615-76630530,+	ENSBTAG00000027312	c	0	0	0	0	86		0
9:76242862-76271061,-	ENSBTAG00000000245	c	28	5	6	54	6		33
9:76224172-76271061,-	ENSBTAG00000000245	c	0	0	0	6	6		0
9:74673223-74679051,-	ENSBTAG00000009065	c	122	0	0	39	11		122
9:74645369-74679051,-	ENSBTAG00000009065	c	25	0	0	5	0		25
9:74632363-74679051,-	ENSBTAG00000009065	c	20	0	0	19	0		20
9:74632363-74645482,-	ENSBTAG00000009065	c	5	0	0	0	0		5
9:74369431-74384390,-	ENSBTAG00000001598	c	50	0	0	0	5		50
9:74363101-74368847,-	ENSBTAG00000001598	c	436	25	0	57	258		461
9:73542454-73544131,-	ENSBTAG00000017958	c	0	0	0	0	7		0
9:73528772-73544131,-	ENSBTAG00000017958	c	0	0	0	5	0		0
9:73502280-73511499,-	ENSBTAG00000017958	c	0	0	0	14	10		0
9:73495413-73511499,-	ENSBTAG00000017958	c	0	0	0	7	0		0
9:73481830-73510027,-	ENSBTAG00000017958	c	0	0	0	0	5		0
9:73477049-73478869,-	ENSBTAG00000017958	c	0	0	0	57	17		0
9:73463962-73478869,-	ENSBTAG00000017958	c	0	0	0	44	5		0
9:73442188-73478869,-	ENSBTAG00000017958	c	0	0	0	7	5		0
9:73442188-73464159,-	ENSBTAG00000017958	c	0	0	0	74	59		0
9:73371109-73478869,-	ENSBTAG00000017958	c	0	0	0	19	0		0
9:73335737-73374728,-	ENSBTAG00000017958	c	0	0	0	0	11		0
9:73330849-73374728,-	ENSBTAG00000017958	c	0	0	0	6	0		0
9:73077106-73080227,-	ENSBTAG00000020174	c	0	0	0	44	13		0
9:72992255-72994167,-	ENSBTAG00000007975	c	23	0	0	0	0		23
9:72310763-72311205,-	ENSBTAG00000004269	c	5	0	0	0	0		5
9:72143777-72147533,+	ENSBTAG00000035370	c	5	0	15	0	0		5
9:70948584-70963761,-	ENSBTAG00000015242	c	0	0	7	11	0		0
9:70325937-70328666,-	ENSBTAG00000019460	c	144	24	0	0	0		168
9:70273731-70328666,-	ENSBTAG00000019460	c	6	0	0	0	0		6
9:69813139-69815551,+	ENSBTAG00000021830	c	5	0	0	0	0		5
9:69804444-69815551,+	ENSBTAG00000021830	c	6	0	0	0	0		6
9:69799938-69815551,+	ENSBTAG00000021830	c	54	0	0	19	0		54
9:69799938-69804532,+	ENSBTAG00000021830	c	7	0	0	0	0		7
9:69798632-69803508,+	ENSBTAG00000021830	c	33	0	0	0	0		33
9:69793431-69804532,+	ENSBTAG00000021830	c	5	0	0	0	0		5
9:69553974-69558646,-	ENSBTAG00000012418	c	0	0	0	32	0		0
9:69551594-69552421,-	ENSBTAG00000012418	c	0	0	0	14	0		0
9:69530642-69533740,+	ENSBTAG00000012403	c	7	0	0	0	0		7
9:69249532-69270357,+	ENSBTAG00000000240	c	0	0	0	5	0		0
9:69210712-69270357,+	ENSBTAG00000000240	c	0	0	0	30	0		0
9:69210712-69249645,+	ENSBTAG00000000240	c	0	0	0	5	0		0
9:69210712-69232245,+	ENSBTAG00000000240	c	42	0	8	165	42		42
9:69210712-69217934,+	ENSBTAG00000000240	c	0	0	0	16	23		0
9:69048716-69050141,-	ENSBTAG00000005960	c	18	0	5	74	24		18
9:68982501-69050141,-	ENSBTAG00000005960	c	0	0	0	6	0		0
9:68956837-68965247,-	ENSBTAG00000005960	c	0	0	22	0	0		0
9:68313208-68316341,-	ENSBTAG00000021361	c	0	0	0	6	0		0
9:68246234-68256709,+	ENSBTAG00000017393	c	0	0	0	6	0		0
9:68239617-68268366,+	ENSBTAG00000017393	c	7	0	0	0	0		7
9:68220908-68235396,+	ENSBTAG00000017393	c	19	0	0	0	0		19
9:68203786-68227300,+	ENSBTAG00000017393	c	6	0	0	0	0		6
9:68185475-68227300,+	ENSBTAG00000017393	c	5	0	0	0	0		5
9:67610095-67625935,+	ENSBTAG00000054952	c	0	0	0	5	0		0
9:67610095-67618152,+	ENSBTAG00000054952	c	0	0	0	7	0		0
9:67447130-67453178,+	ENSBTAG00000010229	c	0	0	0	17	0		0
9:67394339-67406035,+	ENSBTAG00000010229	c	0	0	0	31	0		0
9:67273339-67314008,+	ENSBTAG00000010229	c	0	0	0	11	0		0
9:67273339-67310379,+	ENSBTAG00000010229	c	0	0	0	9	0		0
9:67207985-67208228,+	ENSBTAG00000010229	c	0	0	0	97	0		0
9:67158488-67164809,+	ENSBTAG00000010229	c	0	0	0	25	0		0
9:66279101-66389679,-	ENSBTAG00000020829	c	6	0	0	0	0		6
9:66279101-66303541,-	ENSBTAG00000020829	c	16	0	0	0	0		16
9:66111651-66134778,-	ENSBTAG00000020829	c	10	0	0	0	0		10
9:65449087-65474432,-	ENSBTAG00000013591	c	0	0	0	6	0		0
9:65243542-65256351,+	ENSBTAG00000003384	c	0	0	0	16	7		0
9:65182199-65203796,+	ENSBTAG00000003384	c	0	0	0	19	0		0
9:65182199-65190514,+	ENSBTAG00000003384	c	81	0	5	107	11		81
9:65182199-65186709,+	ENSBTAG00000003384	c	0	0	0	135	6		0
9:643358-644205,+	ENSBTAG00000019139	c	176	5	16	84	17		181
9:640439-644205,+	ENSBTAG00000019139	c	0	0	0	0	6		0
9:63906117-63921473,+	ENSBTAG00000018408	c	6	0	0	0	0		6
9:63881147-63893875,+	ENSBTAG00000018408	c	5	0	0	5	5		5
9:63881147-63882907,+	ENSBTAG00000018408	c	5	0	0	15	0		5
9:63834312-63835686,+	ENSBTAG00000006672	c	0	0	0	0	6		0
9:634608-644205,+	ENSBTAG00000019139	c	471	30	44	266	99		501
9:62670200-62673017,-	ENSBTAG00000046612	c	269	19	10	1192	141		288
9:62425043-62425532,-	ENSBTAG00000014057	c	37	0	21	49	0		37
9:62417474-62425532,-	ENSBTAG00000014057	c	0	0	0	5	0		0
9:62394342-62396916,+	ENSBTAG00000016967	c	5	0	7	17	12		5
9:62256503-62258591,+	ENSBTAG00000003764	c	184	0	473	243	47		184
9:61146159-61219455,+	ENSBTAG00000002725	c	0	0	0	0	6		0
9:61146159-61189758,+	ENSBTAG00000002725	c	32	0	12	48	56		32
9:61146159-61147560,+	ENSBTAG00000002725	c	63	0	51	5	0		63
9:61135522-61189758,+	ENSBTAG00000002725	c	0	0	0	0	10		0
9:61115032-61147560,+	ENSBTAG00000002725	c	5	0	0	6	0		5
9:60776450-60789923,+	ENSBTAG00000018438	c	0	0	0	5	0		0
9:60508216-60509099,+	ENSBTAG00000001644	c	139	5	0	44	5		144
9:60444879-60447277,+	ENSBTAG00000001644	c	0	0	5	8	0		0
9:59726329-59740066,+	ENSBTAG00000002625	c	0	0	0	6	5		0
9:53295635-53298941,-	ENSBTAG00000020410	c	0	0	0	11	5		0
9:53255417-53259997,-	ENSBTAG00000020410	c	0	0	0	6	0		0
9:50839653-50856372,+	ENSBTAG00000005729	c	0	0	0	0	5		0
9:50829306-50856372,+	ENSBTAG00000005729	c	0	0	0	45	0		0
9:50425266-50435844,+	ENSBTAG00000044061	c	0	0	0	19	0		0
9:50387064-50399619,+	ENSBTAG00000019729	c	1931	153	291	1005	105		2084
9:50387064-50396264,+	ENSBTAG00000019729	c	189	21	86	297	92		210
9:50387064-50391278,+	ENSBTAG00000019729	c	39	0	11	15	0		39
9:50363930-50368144,+	ENSBTAG00000019730	c	0	0	0	7	0		0
9:50311169-50322741,+	ENSBTAG00000018528	c	0	0	0	5	0		0
9:50306490-50311257,+	ENSBTAG00000018528	c	7	0	72	0	0		7
9:49225304-49240439,+	ENSBTAG00000020482	c	0	0	0	5	0		0
9:49160533-49186621,+	ENSBTAG00000020482	c	0	0	0	6	0		0
9:49160533-49168476,+	ENSBTAG00000020482	c	10	0	0	0	0		10
9:48131660-48155144,-	ENSBTAG00000033153	c	0	0	0	0	15		0
9:48100269-48155144,-	ENSBTAG00000033153	c	0	0	0	18	17		0
9:45209020-45217664,+	ENSBTAG00000001533	c	0	0	0	7	0		0
9:45189926-45192352,+	ENSBTAG00000001533	c	42	0	5	49	5		42
9:45182769-45217664,+	ENSBTAG00000001533	c	0	0	0	7	0		0
9:45182769-45192352,+	ENSBTAG00000001533	c	120	9	5	107	18		129
9:45166378-45192352,+	ENSBTAG00000001533	c	0	0	0	16	0		0
9:45149933-45166510,+	ENSBTAG00000001533	c	0	0	0	5	0		0
9:45149933-45159662,+	ENSBTAG00000001533	c	19	0	0	0	0		19
9:44998039-44998224,-	ENSBTAG00000043973	c	0	0	0	0	5		0
9:43684771-43751808,+	ENSBTAG00000005400	c	0	0	0	14	0		0
9:43674998-43751808,+	ENSBTAG00000005400	c	0	0	0	15	0		0
9:43406655-43410581,-	ENSBTAG00000017527	c	6	0	0	0	0		6
9:43316192-43318233,-	ENSBTAG00000017557	c	0	0	0	11	5		0
9:42555187-42557580,-	ENSBTAG00000019175	c	0	0	0	25	0		0
9:42527386-42557580,-	ENSBTAG00000019175	c	0	0	5	159	0		0
9:42474402-42557580,-	ENSBTAG00000019175	c	0	0	0	9	0		0
9:42206673-42209302,+	ENSBTAG00000016562	c	0	0	0	8	0		0
9:42170940-42179856,+	ENSBTAG00000016562	c	5	0	0	16	0		5
9:41522587-41524023,-	ENSBTAG00000011234	c	37	0	98	14	0		37
9:41293685-41311159,-	ENSBTAG00000036087	c	0	0	0	0	5		0
9:41264670-41311159,-	ENSBTAG00000036087	c	0	0	0	0	9		0
9:41264670-41300985,-	ENSBTAG00000036087	c	0	0	0	0	40		0
9:41167265-41169464,+	ENSBTAG00000003015	c	145	7	133	197	57		152
9:41002412-41006986,-	ENSBTAG00000019410	c	0	0	5	0	0		0
9:40993143-41006986,-	ENSBTAG00000019410	c	28	0	28	14	45		28
9:40602653-40612553,+	ENSBTAG00000010116	c	0	0	0	0	24		0
9:40471276-40472585,-	ENSBTAG00000005827	c	0	0	0	31	5		0
9:40459808-40472585,-	ENSBTAG00000005827	c	0	0	0	5	0		0
9:40446560-40472585,-	ENSBTAG00000005827	c	51	0	0	19	11		51
9:39593737-39595404,+	ENSBTAG00000007288	c	0	0	0	22	7		0
9:39541039-39595404,+	ENSBTAG00000007288	c	717	52	0	427	144		769
9:39426111-39430035,-	ENSBTAG00000003342	c	58	0	0	16	0		58
9:39332076-39358219,-	ENSBTAG00000016584	c	0	0	0	5	0		0
9:39203796-39209354,-	ENSBTAG00000009239	c	25	0	0	32	0		25
9:39179510-39209354,-	ENSBTAG00000009239	c	0	0	0	5	0		0
9:39057711-39069336,+	ENSBTAG00000010760	c	0	0	0	11	0		0
9:38991836-39008741,+	ENSBTAG00000010760	c	0	0	0	5	0		0
9:38991836-39001335,+	ENSBTAG00000010760	c	0	0	0	16	0		0
9:38940535-39008741,+	ENSBTAG00000010760	c	12	0	0	25	14		12
9:38940535-39001335,+	ENSBTAG00000010760	c	16	0	0	6	12		16
9:38359420-38365481,+	ENSBTAG00000013837	c	0	0	0	0	5		0
9:38354975-38360916,+	ENSBTAG00000013837	c	0	0	0	11	0		0
9:38291115-38293007,+	ENSBTAG00000008817	c	0	0	0	12	0		0
9:34282360-34289984,-	ENSBTAG00000005205	c	0	0	0	8	0		0
9:33933489-33945442,+	ENSBTAG00000003878	c	0	0	0	26	25		0
9:33931427-33945442,+	ENSBTAG00000003878	c	0	0	0	6	0		0
9:33926732-33927308,+	ENSBTAG00000003878	c	0	0	0	15	5		0
9:33908544-33918596,-	ENSBTAG00000026673	c	53	0	0	252	73		53
9:33882264-33887824,-	ENSBTAG00000026673	c	0	0	0	29	28		0
9:33405548-33448607,+	ENSBTAG00000047600	c	5	0	0	0	0		5
9:33210053-33223506,+	ENSBTAG00000016046	c	0	0	0	0	5		0
9:32628715-32639807,-	ENSBTAG00000033657	c	0	0	0	15	0		0
9:32446895-32468669,+	ENSBTAG00000012929	c	0	0	0	0	10		0
9:32446895-32457795,+	ENSBTAG00000012929	c	17	0	89	42	32		17
9:32446895-32456730,+	ENSBTAG00000012929	c	0	0	10	21	32		0
9:32446895-32450925,+	ENSBTAG00000012929	c	0	0	114	0	0		0
9:32397458-32441549,+	ENSBTAG00000012929	c	0	0	0	0	8		0
9:32397458-32398246,+	ENSBTAG00000012929	c	0	0	0	28	20		0
9:32358715-32441549,+	ENSBTAG00000012929	c	0	0	0	0	5		0
9:32358715-32398246,+	ENSBTAG00000012929	c	0	0	0	36	6		0
9:32102908-32125548,+	ENSBTAG00000002059	c	0	0	0	7	0		0
9:32006882-32008787,+	ENSBTAG00000015467	c	0	0	0	0	5		0
9:32005080-32029844,+	ENSBTAG00000015467	c	0	0	0	0	12		0
9:31832158-31840362,+	ENSBTAG00000024381	c	5	0	0	0	0		5
9:31721740-31739674,+	ENSBTAG00000024381	c	5	0	0	0	0		5
9:29975994-30000635,+	ENSBTAG00000009575	c	0	0	0	7	5		0
9:29962312-30012130,+	ENSBTAG00000009575	c	0	0	0	0	13		0
9:29962312-30000635,+	ENSBTAG00000009575	c	0	0	0	0	15		0
9:29942117-29945067,+	ENSBTAG00000009575	c	0	0	0	7	0		0
9:29893035-29911223,+	ENSBTAG00000009575	c	0	0	0	5	0		0
9:29826572-29831031,+	ENSBTAG00000009575	c	28	0	26	52	44		28
9:28775558-28783664,-	ENSBTAG00000012946	c	0	0	0	5	0		0
9:28772258-28783664,-	ENSBTAG00000012946	c	0	0	0	6	5		0
9:28458106-28465098,-	ENSBTAG00000021587	c	10	0	0	0	0		10
9:26144919-26159998,-	ENSBTAG00000033961	c	0	0	0	20	0		0
9:25441977-25493388,-	ENSBTAG00000046503	c	0	0	0	6	0		0
9:25441977-25442198,-	ENSBTAG00000046503	c	18	0	0	104	18		18
9:25330992-25334625,-	ENSBTAG00000001956	c	0	0	0	5	0		0
9:25300274-25301875,-	ENSBTAG00000001957	c	14	0	0	15	0		14
9:25300274-25301302,-	ENSBTAG00000001957	c	0	0	0	0	5		0
9:25277577-25308572,-	ENSBTAG00000001957	c	93	5	5	38	0		98
9:25277577-25287427,-	ENSBTAG00000001957	c	0	0	5	0	0		0
9:24141785-24150309,-	ENSBTAG00000008121	c	0	0	0	9	0		0
9:23969401-23984264,+	ENSBTAG00000003887	c	5	0	0	0	0		5
9:23580065-23583838,-	ENSBTAG00000009355	c	0	0	0	49	0		0
9:23577409-23583838,-	ENSBTAG00000009355	c	0	0	0	35	0		0
9:23544212-23583838,-	ENSBTAG00000009355	c	0	0	0	6	0		0
9:23544212-23568010,-	ENSBTAG00000009355	c	0	0	0	14	0		0
9:23499464-23505690,-	ENSBTAG00000009355	c	0	0	0	7	6		0
9:23227671-23319345,-	ENSBTAG00000005681	c	0	0	0	17	5		0
9:23227671-23251095,-	ENSBTAG00000005681	c	0	0	0	19	6		0
9:23001647-23001838,+	ENSBTAG00000000676	c	6	0	0	0	0		6
9:22912187-22948058,-	ENSBTAG00000019418	c	0	0	0	22	0		0
9:22912187-22931966,-	ENSBTAG00000019418	c	0	0	0	8	0		0
9:22912187-22925954,-	ENSBTAG00000019418	c	20	0	0	33	0		20
9:22912187-22916242,-	ENSBTAG00000019418	c	33	0	0	54	0		33
9:22071584-22074995,-	ENSBTAG00000026716	c	12	0	0	25	0		12
9:22021211-22023196,-	ENSBTAG00000026716	c	0	0	0	25	0		0
9:21503759-21504324,-	ENSBTAG00000000995	c	7	0	0	0	0		7
9:19897371-19901146,+	ENSBTAG00000012096	c	18	0	0	0	0		18
9:19858123-19901146,+	ENSBTAG00000012096	c	5	0	0	17	0		5
9:19811943-19814728,+	ENSBTAG00000012096	c	0	5	0	0	0		5
9:19605934-19612054,-	ENSBTAG00000015498	c	0	0	0	5	0		0
9:19138048-19144032,-	ENSBTAG00000043950	c	0	0	0	12	15		0
9:18630432-18630780,-	ENSBTAG00000024688	c	0	0	0	29	5		0
9:18609345-18630780,-	ENSBTAG00000024688	c	39	0	0	147	9		39
9:18587014-18630780,-	ENSBTAG00000024688	c	0	0	0	9	5		0
9:17426089-17426622,+	ENSBTAG00000054151	c	0	0	0	0	5		0
9:15468512-15482068,+	ENSBTAG00000016751	c	0	0	0	5	0		0
9:15328475-15355129,+	ENSBTAG00000005869	c	0	0	0	6	0		0
9:15312928-15328624,+	ENSBTAG00000005869	c	0	0	0	8	0		0
9:15293329-15312999,+	ENSBTAG00000005869	c	0	0	9	0	0		0
9:15293329-15297726,+	ENSBTAG00000005869	c	0	0	29	0	0		0
9:15276391-15328624,+	ENSBTAG00000005869	c	0	0	0	7	0		0
9:15276391-15312999,+	ENSBTAG00000005869	c	57	0	27	52	0		57
9:15276391-15297726,+	ENSBTAG00000005869	c	11	0	0	82	14		11
9:15276391-15293472,+	ENSBTAG00000005869	c	522	28	636	169	11		550
9:15276391-15278547,+	ENSBTAG00000005869	c	546	44	917	76	0		590
9:14981180-14989839,-	ENSBTAG00000000053	c	0	0	0	5	0		0
9:14932421-14939050,-	ENSBTAG00000000053	c	0	0	5	0	0		0
9:13203306-13239017,+	ENSBTAG00000013222	c	0	0	0	7	0		0
9:12945455-12951241,-	ENSBTAG00000000892	c	0	0	0	14	13		0
9:12937619-12951241,-	ENSBTAG00000000892	c	0	0	0	6	0		0
9:12517502-12518426,+	ENSBTAG00000007791	c	0	0	5	0	0		0
9:11587056-11624268,+	ENSBTAG00000020238	c	0	0	0	16	0		0
9:11574520-11624268,+	ENSBTAG00000020238	c	380	11	0	65	18		391
9:11560180-11624268,+	ENSBTAG00000020238	c	0	0	0	6	0		0
9:103961317-103962535,+	ENSBTAG00000003884	c	0	0	0	6	0		0
9:103551503-103560222,+	ENSBTAG00000000918	c	0	0	0	5	0		0
9:103551503-103557644,+	ENSBTAG00000000918	c	5	0	0	6	0		5
9:103500831-103507632,-	ENSBTAG00000003929	c	0	0	0	6	0		0
9:103500831-103506694,-	ENSBTAG00000003929	c	0	0	0	5	0		0
9:102721500-102764301,+	ENSBTAG00000013176	c	0	0	11	0	0		0
9:102329077-102339094,+	ENSBTAG00000005557	c	5	0	0	0	0		5
9:102329077-102330633,+	ENSBTAG00000005557	c	10	5	0	0	8		15
9:102323700-102330633,+	ENSBTAG00000005557	c	166	14	0	36	89		180
9:102317483-102329189,+	ENSBTAG00000005557	c	5	0	0	5	0		5
9:102312112-102317647,+	ENSBTAG00000005557	c	0	0	0	7	0		0
9:100549951-100614270,-	ENSBTAG00000007758	c	0	0	0	13	35		0
9:100530493-100539570,-	ENSBTAG00000007758	c	0	0	0	13	11		0
9:100518918-100535744,-	ENSBTAG00000007758	c	0	0	0	0	21		0
9:100515423-100539570,-	ENSBTAG00000007758	c	0	0	0	0	10		0
8:99978451-99982814,-	ENSBTAG00000020243	c	0	0	0	5	0		0
8:99961249-99962345,-	ENSBTAG00000020243	c	0	0	0	9	0		0
8:9991008-9996036,-	ENSBTAG00000008844	c	0	0	0	5	0		0
8:99687343-99689745,+	ENSBTAG00000014471	c	46	0	0	5	0		46
8:99484036-99491208,+	ENSBTAG00000014471	c	28	0	0	0	0		28
8:99430487-99436996,+	ENSBTAG00000014471	c	5	0	0	0	5		5
8:9921043-9922033,+	ENSBTAG00000008845	c	0	0	0	6	0		0
8:98816801-98835067,-	ENSBTAG00000017063	c	10	0	0	0	0		10
8:98675302-98677352,-	ENSBTAG00000038794	c	290	6	16	38	0		296
8:98647247-98651543,-	ENSBTAG00000038794	c	0	0	0	5	0		0
8:98579185-98584904,-	ENSBTAG00000004997	c	18	0	0	64	25		18
8:98497576-98503232,-	ENSBTAG00000004991	c	0	0	0	5	0		0
8:9746153-9761353,-	ENSBTAG00000010819	c	12	0	0	22	6		12
8:9746153-9754094,-	ENSBTAG00000010819	c	0	0	0	20	5		0
8:9712991-9754094,-	ENSBTAG00000010819	c	0	0	0	18	0		0
8:97033932-97041363,+	ENSBTAG00000001926	c	194	13	21	0	0		207
8:97030782-97037128,+	ENSBTAG00000001926	c	7	0	6	0	0		7
8:9702515-9761353,-	ENSBTAG00000010819	c	0	0	0	7	0		0
8:9702515-9754094,-	ENSBTAG00000010819	c	0	0	0	45	7		0
8:9702515-9713102,-	ENSBTAG00000010819	c	0	0	0	27	5		0
8:96716021-96718306,+	ENSBTAG00000019187	c	0	0	0	24	0		0
8:9570712-9574518,+	ENSBTAG00000017232	c	185	12	0	73	36		197
8:95509782-95518522,+	ENSBTAG00000034867	c	0	0	0	5	0		0
8:95490700-95518522,+	ENSBTAG00000034867	c	0	0	5	5	0		0
8:9526640-9528505,+	ENSBTAG00000017232	c	12	0	5	39	0		12
8:94694109-94702876,-	ENSBTAG00000020661	c	18	0	44	12	0		18
8:94641572-94649168,-	ENSBTAG00000020661	c	12	0	0	0	0		12
8:94616537-94616884,-	ENSBTAG00000020661	c	5	0	0	0	0		5
8:94611788-94613155,-	ENSBTAG00000020661	c	0	0	0	6	0		0
8:94571471-94581049,+	ENSBTAG00000006901	c	0	0	0	7	0		0
8:94571471-94575704,+	ENSBTAG00000006901	c	0	0	0	0	7		0
8:90304451-90320882,+	ENSBTAG00000021991	c	0	0	0	17	0		0
8:90277293-90284430,+	ENSBTAG00000021991	c	0	0	0	14	0		0
8:90268240-90306459,+	ENSBTAG00000021991	c	0	0	0	10	0		0
8:90268240-90284430,+	ENSBTAG00000021991	c	0	0	0	374	117		0
8:90062316-90063122,+	ENSBTAG00000015171	c	0	0	0	7	0		0
8:89657427-89662611,-	ENSBTAG00000003044	c	20	0	67	32	0		20
8:892868-895751,+	ENSBTAG00000001081	c	0	0	37	0	0		0
8:86525473-86566796,+	ENSBTAG00000047649	c	5	0	0	0	0		5
8:86525473-86525738,+	ENSBTAG00000047649	c	0	10	0	0	0		10
8:85701221-85708560,-	ENSBTAG00000004778	c	0	0	0	0	11		0
8:84951494-84956893,+	ENSBTAG00000012922	c	5	0	0	0	0		5
8:84792513-84813276,+	ENSBTAG00000008696	c	31	0	0	15	0		31
8:84792513-84796043,+	ENSBTAG00000008696	c	166	0	0	79	0		166
8:84457421-84460324,+	ENSBTAG00000000181	c	0	0	0	0	12		0
8:84134238-84137252,-	ENSBTAG00000024081	c	0	0	0	81	10		0
8:83909333-83910647,-	ENSBTAG00000000974	c	0	0	0	7	0		0
8:83842944-83850282,-	ENSBTAG00000000974	c	10	0	0	0	0		10
8:83556621-83556744,-	ENSBTAG00000017077	c	0	5	0	0	0		5
8:83229300-83255301,-	ENSBTAG00000011589	c	0	0	0	14	0		0
8:83229300-83240464,-	ENSBTAG00000011589	c	0	0	0	18	10		0
8:83220977-83255301,-	ENSBTAG00000011589	c	0	0	0	44	0		0
8:83211560-83255301,-	ENSBTAG00000011589	c	0	0	0	52	0		0
8:83168935-83171390,+	ENSBTAG00000011586	c	0	0	0	21	6		0
8:83161912-83171390,+	ENSBTAG00000011586	c	0	0	0	66	83		0
8:83161912-83169097,+	ENSBTAG00000011586	c	6	0	0	0	5		6
8:83043946-83058184,-	ENSBTAG00000019939	c	127	12	0	0	0		139
8:82976275-82979675,-	ENSBTAG00000016867	c	0	0	0	0	7		0
8:82670014-82672623,+	ENSBTAG00000020626	c	0	0	0	7	0		0
8:82650952-82672623,+	ENSBTAG00000020626	c	0	0	0	6	0		0
8:82650952-82661270,+	ENSBTAG00000020626	c	19	0	0	7	0		19
8:82600990-82617238,+	ENSBTAG00000020626	c	10	0	0	42	5		10
8:82600990-82614813,+	ENSBTAG00000020626	c	5	0	0	0	0		5
8:82600990-82601730,+	ENSBTAG00000020626	c	0	0	0	19	0		0
8:82574792-82601730,+	ENSBTAG00000020626	c	13	0	0	37	6		13
8:82130540-82135032,-	ENSBTAG00000009903	c	0	0	0	9	0		0
8:81835896-81849938,-	ENSBTAG00000017195	c	0	0	0	5	0		0
8:81835896-81846269,-	ENSBTAG00000017195	c	25	0	0	13	0		25
8:81706946-81724605,-	ENSBTAG00000017195	c	0	0	0	27	7		0
8:81671828-81724605,-	ENSBTAG00000017195	c	0	0	0	7	0		0
8:81450600-81508389,+	ENSBTAG00000000699	c	6	0	0	0	0		6
8:81038486-81040716,-	ENSBTAG00000019554	c	0	0	12	0	0		0
8:8006806-8009838,-	ENSBTAG00000003726	c	0	0	0	23	5		0
8:7999559-8009838,-	ENSBTAG00000003726	c	0	0	0	0	6		0
8:79502304-79517494,-	ENSBTAG00000001737	c	30	0	0	0	0		30
8:79492075-79495866,-	ENSBTAG00000001737	c	0	0	0	0	45		0
8:79485237-79486389,-	ENSBTAG00000001737	c	0	0	0	41	52		0
8:79268998-79276562,-	ENSBTAG00000031569	c	0	0	0	12	0		0
8:79249317-79252009,+	ENSBTAG00000001016	c	0	0	0	0	6		0
8:79241350-79249454,+	ENSBTAG00000001016	c	0	0	0	0	19		0
8:79229811-79249454,+	ENSBTAG00000001016	c	0	0	0	29	23		0
8:79224633-79232445,+	ENSBTAG00000001016	c	0	0	0	19	28		0
8:79189547-79252009,+	ENSBTAG00000001016	c	0	0	0	7	9		0
8:79189547-79239465,+	ENSBTAG00000001016	c	0	0	5	0	15		0
8:79189547-79232445,+	ENSBTAG00000001016	c	0	0	5	20	41		0
8:79189547-79224812,+	ENSBTAG00000001016	c	0	0	6	34	68		0
8:79189547-79203682,+	ENSBTAG00000001016	c	444	24	148	421	579		468
8:79189547-79192530,+	ENSBTAG00000001016	c	6	0	0	54	40		6
8:78944361-78966466,-	ENSBTAG00000001257	c	0	0	6	15	12		0
8:78944361-78958409,-	ENSBTAG00000001257	c	0	0	12	16	0		0
8:78944361-78945074,-	ENSBTAG00000001257	c	9	0	0	36	14		9
8:78917399-78945074,-	ENSBTAG00000001257	c	0	0	0	5	0		0
8:78873591-78890770,-	ENSBTAG00000001257	c	0	0	0	23	0		0
8:77989880-77997980,+	ENSBTAG00000010647	c	8	0	0	205	26		8
8:77219825-77220222,-	ENSBTAG00000021131	c	0	0	0	0	5		0
8:77168619-77169004,-	ENSBTAG00000020436	c	0	0	0	99	163		0
8:77151420-77169004,-	ENSBTAG00000020436	c	52	0	5	475	205		52
8:77151420-77155705,-	ENSBTAG00000020436	c	0	0	0	29	0		0
8:77143675-77169004,-	ENSBTAG00000020436	c	0	0	0	60	85		0
8:77134040-77169004,-	ENSBTAG00000020436	c	18	0	21	129	65		18
8:77134040-77159580,-	ENSBTAG00000020436	c	0	0	0	26	0		0
8:77134040-77143882,-	ENSBTAG00000020436	c	10	0	0	70	8		10
8:77126502-77169004,-	ENSBTAG00000020436	c	0	0	0	0	5		0
8:77120718-77169004,-	ENSBTAG00000020436	c	0	0	5	65	31		0
8:77120718-77159580,-	ENSBTAG00000020436	c	0	0	0	5	0		0
8:77120718-77143882,-	ENSBTAG00000020436	c	5	0	0	9	0		5
8:77103145-77169004,-	ENSBTAG00000020436	c	0	0	0	24	0		0
8:77103145-77136198,-	ENSBTAG00000020436	c	0	0	0	14	0		0
8:77094604-77169004,-	ENSBTAG00000020436	c	0	0	0	11	0		0
8:77030068-77051009,-	ENSBTAG00000023523	c	0	0	0	7	0		0
8:77030068-77038224,-	ENSBTAG00000023523	c	18	0	0	0	0		18
8:76984238-77051009,-	ENSBTAG00000023523	c	0	0	0	18	0		0
8:76984238-76995686,-	ENSBTAG00000023523	c	37	6	135	90	12		43
8:76890277-76891964,-	ENSBTAG00000014827	c	24	0	26	9	0		24
8:76882986-76891964,-	ENSBTAG00000014827	c	0	0	0	50	7		0
8:7645344-7650959,-	ENSBTAG00000005425	c	0	0	0	7	0		0
8:76208690-76213994,-	ENSBTAG00000021751	c	12	5	0	0	0		17
8:75696260-75700631,-	ENSBTAG00000012921	c	0	0	0	5	0		0
8:75661807-75696450,-	ENSBTAG00000012921	c	0	0	0	0	53		0
8:75397202-75422864,-	ENSBTAG00000000695	c	12	0	29	84	32		12
8:75392457-75422864,-	ENSBTAG00000000695	c	0	0	0	19	0		0
8:75390584-75422864,-	ENSBTAG00000000695	c	0	0	0	6	0		0
8:75380349-75422864,-	ENSBTAG00000000695	c	0	0	0	0	5		0
8:75363401-75382285,-	ENSBTAG00000000695	c	123	0	0	52	26		123
8:75363401-75371991,-	ENSBTAG00000000695	c	20	0	65	12	0		20
8:75307070-75317507,+	ENSBTAG00000054773	c	14	0	0	0	0		14
8:75220390-75220801,-	ENSBTAG00000003323	c	0	0	0	0	7		0
8:75101526-75107624,+	ENSBTAG00000012385	c	73	0	10	19	0		73
8:75038075-75038370,+	ENSBTAG00000012383	c	5	0	0	0	0		5
8:74755108-74758929,-	ENSBTAG00000013947	c	0	0	0	8	12		0
8:74642412-74651226,+	ENSBTAG00000015241	c	5	0	0	0	0		5
8:74490928-74491169,+	ENSBTAG00000005958	c	0	0	0	21	0		0
8:73963809-73965649,-	ENSBTAG00000031632	c	115	0	0	0	0		115
8:73963319-73965649,-	ENSBTAG00000031632	c	6	0	0	0	0		6
8:73639002-73651400,+	ENSBTAG00000021307	c	0	0	0	5	0		0
8:72793767-72808185,-	ENSBTAG00000012382	c	0	0	0	12	12		0
8:72793767-72794866,-	ENSBTAG00000012382	c	128	0	27	55	0		128
8:72763884-72808185,-	ENSBTAG00000012382	c	0	0	0	24	18		0
8:72763884-72794866,-	ENSBTAG00000012382	c	0	0	0	5	0		0
8:72763884-72764994,-	ENSBTAG00000012382	c	542	32	57	317	127		574
8:72672479-72675264,+	ENSBTAG00000015513	c	0	0	0	6	5		0
8:72651690-72657743,+	ENSBTAG00000015513	c	0	0	0	0	5		0
8:72648096-72651827,+	ENSBTAG00000015513	c	0	0	0	5	0		0
8:69813468-69814600,+	ENSBTAG00000020133	c	0	0	38	0	0		0
8:69788562-69803568,+	ENSBTAG00000020133	c	5	0	0	0	0		5
8:69715303-69715581,+	ENSBTAG00000019225	c	0	0	0	10	0		0
8:69636941-69642966,+	ENSBTAG00000015835	c	0	0	0	25	9		0
8:69597186-69599204,+	ENSBTAG00000015835	c	0	0	0	34	12		0
8:69510642-69511611,+	ENSBTAG00000000917	c	0	0	0	32	0		0
8:69493709-69494495,+	ENSBTAG00000000917	c	0	0	0	11	0		0
8:69061322-69061677,-	ENSBTAG00000020665	c	8	0	0	55	11		8
8:69007755-69010725,-	ENSBTAG00000020665	c	86	5	0	116	14		91
8:6791389-6809477,-	ENSBTAG00000025942	c	5	0	0	12	0		5
8:67231859-67236553,-	ENSBTAG00000020788	c	0	0	0	0	15		0
8:6603815-6611032,+	ENSBTAG00000020055	c	0	0	0	25	19		0
8:6603815-6610311,+	ENSBTAG00000020055	c	7	0	0	73	26		7
8:65296572-65300719,-	ENSBTAG00000044003	c	0	0	0	20	0		0
8:65290888-65300719,-	ENSBTAG00000044003	c	0	0	0	0	6		0
8:65290888-65292416,-	ENSBTAG00000044003	c	11	0	0	10	0		11
8:65059943-65085050,-	ENSBTAG00000009804	c	6	0	0	5	5		6
8:65059943-65061477,-	ENSBTAG00000009804	c	0	0	0	5	0		0
8:65052031-65085050,-	ENSBTAG00000009804	c	0	0	0	5	17		0
8:64964557-64976253,+	ENSBTAG00000008016	c	5	0	0	0	0		5
8:64139282-64143296,+	ENSBTAG00000018035	c	0	0	5	0	0		0
8:64071637-64076013,+	ENSBTAG00000010082	c	0	0	0	16	0		0
8:64011779-64022196,+	ENSBTAG00000010082	c	0	0	0	27	0		0
8:63882205-63884282,+	ENSBTAG00000009037	c	5	0	0	13	0		5
8:63870510-63873851,+	ENSBTAG00000009037	c	11	0	0	80	8		11
8:63093161-63097936,-	ENSBTAG00000019238	c	5	0	0	5	0		5
8:63089635-63097936,-	ENSBTAG00000019238	c	0	0	0	5	0		0
8:62891423-62900883,-	ENSBTAG00000009734	c	6	0	0	20	0		6
8:62854526-62856788,+	ENSBTAG00000009732	c	0	0	5	22	0		0
8:62744279-62764124,+	ENSBTAG00000014719	c	0	0	16	0	0		0
8:62703044-62705645,+	ENSBTAG00000003719	c	0	0	0	11	7		0
8:62690406-62694805,+	ENSBTAG00000003719	c	20	0	0	15	5		20
8:62498836-62504334,+	ENSBTAG00000040034	c	14	0	0	0	0		14
8:61946440-61956795,+	ENSBTAG00000014934	c	43	0	6	60	11		43
8:61926848-61956795,+	ENSBTAG00000014934	c	6	0	0	32	0		6
8:61853592-61856861,+	ENSBTAG00000046574	c	0	0	0	53	14		0
8:60627090-60627284,-	ENSBTAG00000005519	c	78	0	24	18	9		78
8:59497192-59515229,+	ENSBTAG00000011397	c	6	0	0	0	10		6
8:57578557-57579307,-	ENSBTAG00000000256	c	0	0	0	0	5		0
8:57558639-57567193,-	ENSBTAG00000000256	c	5	0	0	0	0		5
8:5705888-5709305,+	ENSBTAG00000016845	c	23	0	0	26	0		23
8:5661154-5661615,+	ENSBTAG00000016845	c	0	0	0	5	0		0
8:55710486-55712275,+	ENSBTAG00000003532	c	6	0	45	55	13		6
8:54220971-54227642,+	ENSBTAG00000013960	c	5	0	0	0	0		5
8:54155138-54157161,+	ENSBTAG00000020752	c	0	0	0	15	10		0
8:53760249-53890217,-	ENSBTAG00000009789	c	0	0	0	7	0		0
8:53760249-53780903,-	ENSBTAG00000009789	c	0	0	0	17	6		0
8:53760249-53762943,-	ENSBTAG00000009789	c	72	0	60	32	10		72
8:53406073-53409099,+	ENSBTAG00000017734	c	0	0	0	5	0		0
8:53388543-53421371,+	ENSBTAG00000017734	c	0	0	0	0	5		0
8:53371823-53381973,+	ENSBTAG00000017734	c	0	0	0	5	0		0
8:53296658-53326517,+	ENSBTAG00000017734	c	31	0	24	84	294		31
8:53296658-53301821,+	ENSBTAG00000017734	c	0	0	0	5	0		0
8:52321959-52340223,+	ENSBTAG00000008101	c	5	0	0	0	0		5
8:52093188-52097122,+	ENSBTAG00000008101	c	0	0	0	5	0		0
8:52007133-52097122,+	ENSBTAG00000008101	c	12	0	0	5	0		12
8:52007133-52056506,+	ENSBTAG00000008101	c	24	0	0	0	0		24
8:51956761-52097122,+	ENSBTAG00000008101	c	15	0	0	0	0		15
8:51956761-52056506,+	ENSBTAG00000008101	c	15	0	0	0	0		15
8:51191920-51206387,+	ENSBTAG00000002746	c	51	0	29	0	0		51
8:51074154-51091183,-	ENSBTAG00000008204	c	10	0	0	40	13		10
8:51074154-51090173,-	ENSBTAG00000008204	c	0	0	0	5	0		0
8:51074154-51077627,-	ENSBTAG00000008204	c	0	0	0	15	6		0
8:49075387-49080305,-	ENSBTAG00000008103	c	5	0	0	0	0		5
8:49065996-49069472,-	ENSBTAG00000008103	c	11	0	0	0	0		11
8:49058941-49069472,-	ENSBTAG00000008103	c	86	0	0	6	0		86
8:49058941-49066161,-	ENSBTAG00000008103	c	11	0	0	0	0		11
8:48112857-48117105,-	ENSBTAG00000006816	c	13	0	0	31	0		13
8:47969138-47971220,-	ENSBTAG00000005090	c	12	0	0	10	0		12
8:47936144-47954856,-	ENSBTAG00000005090	c	0	0	0	0	5		0
8:46995496-46999208,-	ENSBTAG00000050253	c	0	0	0	0	5		0
8:46980621-47018997,-	ENSBTAG00000050253	c	0	0	0	0	81		0
8:46980621-46999208,-	ENSBTAG00000050253	c	0	0	0	0	11		0
8:46492157-46507848,+	ENSBTAG00000018437	c	0	0	0	0	5		0
8:46492157-46494254,+	ENSBTAG00000018437	c	55	0	153	54	10		55
8:46462129-46507848,+	ENSBTAG00000018437	c	6	0	0	7	22		6
8:46462129-46466576,+	ENSBTAG00000018437	c	32	0	25	21	20		32
8:46458784-46466576,+	ENSBTAG00000018437	c	0	0	0	0	5		0
8:46458784-46462270,+	ENSBTAG00000018437	c	50	0	0	71	0		50
8:46417535-46466576,+	ENSBTAG00000018437	c	47	0	5	62	0		47
8:46417535-46429940,+	ENSBTAG00000018437	c	520	48	403	263	49		568
8:46302819-46308242,+	ENSBTAG00000017369	c	0	0	0	0	6		0
8:45864394-45866837,-	ENSBTAG00000005826	c	0	0	0	5	0		0
8:44547715-44551525,+	ENSBTAG00000033190	c	0	0	0	34	0		0
8:44431833-44442762,+	ENSBTAG00000033190	c	0	0	0	14	0		0
8:44302952-44306730,+	ENSBTAG00000000269	c	5	0	0	8	0		5
8:44181654-44204257,-	ENSBTAG00000002190	c	0	0	0	18	0		0
8:43659417-43693362,-	ENSBTAG00000033352	c	0	0	0	5	0		0
8:43642385-43693362,-	ENSBTAG00000033352	c	0	0	0	11	0		0
8:43642385-43659701,-	ENSBTAG00000033352	c	0	0	0	13	22		0
8:42458945-42474185,-	ENSBTAG00000007494	c	5	0	0	21	10		5
8:42434870-42536213,-	ENSBTAG00000007494	c	6	0	0	0	0		6
8:41659317-41660371,+	ENSBTAG00000013357	c	54	0	33	28	7		54
8:41218997-41223485,+	ENSBTAG00000000819	c	0	0	0	234	125		0
8:41192454-41223485,+	ENSBTAG00000000819	c	0	0	0	5	0		0
8:41175943-41192713,+	ENSBTAG00000000819	c	0	0	0	0	16		0
8:41107384-41192713,+	ENSBTAG00000000819	c	0	0	0	13	26		0
8:40577058-40581348,+	ENSBTAG00000014467	c	0	0	0	21	0		0
8:39808383-39810652,+	ENSBTAG00000017147	c	12	0	0	26	0		12
8:39690122-39722493,-	ENSBTAG00000018667	c	5	0	0	0	0		5
8:39435854-39467800,-	ENSBTAG00000012047	c	16	0	0	9	0		16
8:39425719-39447018,-	ENSBTAG00000012047	c	0	0	0	0	7		0
8:38998093-39005240,-	ENSBTAG00000001283	c	0	0	0	5	0		0
8:38991224-39005240,-	ENSBTAG00000001283	c	0	0	0	22	0		0
8:38963632-38964965,-	ENSBTAG00000001283	c	0	0	0	5	0		0
8:38740557-38780187,+	ENSBTAG00000047550	c	20	0	5	0	0		20
8:38740557-38760280,+	ENSBTAG00000047550	c	6	0	0	0	0		6
8:38740557-38741975,+	ENSBTAG00000047550	c	163	5	244	230	73		168
8:38717329-38780187,+	ENSBTAG00000047550	c	19	0	5	9	0		19
8:38717329-38760280,+	ENSBTAG00000047550	c	19	0	0	0	0		19
8:38717329-38741975,+	ENSBTAG00000047550	c	231	8	474	171	73		239
8:38343665-38355813,-	ENSBTAG00000020815	c	0	0	0	5	0		0
8:38343665-38345843,-	ENSBTAG00000020815	c	0	0	0	27	0		0
8:38098573-38100865,-	ENSBTAG00000043987	c	5	0	0	59	27		5
8:38029250-38050594,-	ENSBTAG00000043987	c	208	22	10	440	120		230
8:38029250-38033518,-	ENSBTAG00000043987	c	61	0	7	91	22		61
8:37921929-37931519,-	ENSBTAG00000043987	c	5	0	0	14	15		5
8:37921929-37925802,-	ENSBTAG00000043987	c	0	0	0	6	0		0
8:36378486-36407932,+	ENSBTAG00000010178	c	0	0	0	5	0		0
8:36251912-36255667,+	ENSBTAG00000010178	c	0	0	0	12	0		0
8:36145264-36255667,+	ENSBTAG00000010178	c	0	0	0	9	0		0
8:31180205-31180463,+	ENSBTAG00000043961	c	5	0	46	0	0		5
8:31148934-31187084,+	ENSBTAG00000043961	c	0	0	0	6	0		0
8:31128325-31141741,+	ENSBTAG00000043961	c	0	0	0	14	0		0
8:31106146-31141741,+	ENSBTAG00000043961	c	0	0	0	21	0		0
8:31106146-31110787,+	ENSBTAG00000043961	c	0	0	9	7	0		0
8:31086797-31095280,+	ENSBTAG00000043961	c	0	0	0	5	0		0
8:30041723-30044756,+	ENSBTAG00000027442	c	11	0	0	18	0		11
8:30035411-30044756,+	ENSBTAG00000027442	c	41	0	11	27	0		41
8:29994051-30044756,+	ENSBTAG00000027442	c	10	0	0	15	0		10
8:29858878-30044756,+	ENSBTAG00000027442	c	0	0	0	11	0		0
8:29505542-29515508,+	ENSBTAG00000006197	c	0	0	0	9	5		0
8:29505542-29513216,+	ENSBTAG00000006197	c	0	0	0	21	7		0
8:29499119-29544043,+	ENSBTAG00000006197	c	0	0	0	16	6		0
8:29499119-29515508,+	ENSBTAG00000006197	c	219	24	42	325	64		243
8:29499119-29513216,+	ENSBTAG00000006197	c	8	0	0	33	0		8
8:29089430-29103893,+	ENSBTAG00000003943	c	10	0	0	0	0		10
8:28854555-28864203,-	ENSBTAG00000004592	c	0	0	0	0	5		0
8:28674477-28703717,-	ENSBTAG00000015788	c	0	0	0	5	0		0
8:28605149-28654126,-	ENSBTAG00000015788	c	0	0	0	0	5		0
8:28605149-28628899,-	ENSBTAG00000015788	c	0	0	0	5	0		0
8:28605149-28610164,-	ENSBTAG00000015788	c	0	0	0	14	7		0
8:28524407-28555551,-	ENSBTAG00000015788	c	0	0	0	20	24		0
8:28482377-28628899,-	ENSBTAG00000015788	c	0	0	0	0	5		0
8:28482377-28605335,-	ENSBTAG00000015788	c	0	0	0	5	0		0
8:28482377-28555551,-	ENSBTAG00000015788	c	0	0	0	0	10		0
8:27926053-27928023,+	ENSBTAG00000003669	c	0	0	308	6	5		0
8:27779029-27807558,+	ENSBTAG00000003669	c	0	0	0	0	5		0
8:27624407-27663946,+	ENSBTAG00000003669	c	0	0	0	5	0		0
8:27134350-27153764,-	ENSBTAG00000001847	c	74	0	0	54	27		74
8:27134350-27135270,-	ENSBTAG00000001847	c	5	0	0	32	9		5
8:27036086-27083882,-	ENSBTAG00000001847	c	0	0	0	10	21		0
8:27036086-27050041,-	ENSBTAG00000001847	c	0	0	0	77	31		0
8:27036086-27037824,-	ENSBTAG00000001847	c	24	0	0	51	0		24
8:27011184-27083882,-	ENSBTAG00000001847	c	5	0	0	30	5		5
8:27011184-27050041,-	ENSBTAG00000001847	c	0	0	0	6	22		0
8:27011184-27037824,-	ENSBTAG00000001847	c	0	0	0	17	0		0
8:26971487-27083882,-	ENSBTAG00000001847	c	0	0	0	6	0		0
8:26971487-26995553,-	ENSBTAG00000001847	c	6	0	0	7	0		6
8:26928288-26940431,-	ENSBTAG00000001847	c	0	0	0	5	15		0
8:26927261-26995553,-	ENSBTAG00000001847	c	0	0	0	5	0		0
8:26927261-26940431,-	ENSBTAG00000001847	c	0	0	0	5	24		0
8:25421942-25460245,-	ENSBTAG00000002997	c	0	0	0	0	7		0
8:25150982-25166059,+	ENSBTAG00000019843	c	0	0	0	0	6		0
8:25144468-25166059,+	ENSBTAG00000019843	c	136	0	17	52	56		136
8:25144468-25159245,+	ENSBTAG00000019843	c	82	0	0	19	26		82
8:25144468-25152556,+	ENSBTAG00000019843	c	7	0	12	0	0		7
8:25144468-25148114,+	ENSBTAG00000019843	c	0	0	0	27	10		0
8:24999823-25007621,-	ENSBTAG00000003097	c	0	0	0	0	12		0
8:24979731-24998934,-	ENSBTAG00000003097	c	0	0	0	16	0		0
8:24979731-24993621,-	ENSBTAG00000003097	c	0	0	0	12	5		0
8:24966394-24986353,-	ENSBTAG00000003097	c	0	0	0	6	0		0
8:24935005-24936955,-	ENSBTAG00000003097	c	0	0	0	5	0		0
8:23999464-24000172,+	ENSBTAG00000014124	c	75	0	18	83	15		75
8:23945438-23956028,+	ENSBTAG00000014124	c	0	0	0	12	0		0
8:23671085-23699434,-	ENSBTAG00000038181	c	61	0	0	11	0		61
8:23651049-23699434,-	ENSBTAG00000038181	c	0	0	0	6	0		0
8:23632379-23699434,-	ENSBTAG00000038181	c	20	0	0	0	0		20
8:23613427-23625155,-	ENSBTAG00000038181	c	0	0	0	5	0		0
8:23581040-23625155,-	ENSBTAG00000038181	c	11	0	0	15	0		11
8:23581040-23584708,-	ENSBTAG00000038181	c	0	0	0	6	0		0
8:20367500-20401745,+	ENSBTAG00000046348	c	0	0	0	25	10		0
8:20364616-20401745,+	ENSBTAG00000046348	c	0	0	0	17	0		0
8:20364616-20367744,+	ENSBTAG00000046348	c	5	0	0	13	12		5
8:17336096-17359280,+	ENSBTAG00000001223	c	244	8	16	287	47		252
8:17336096-17338808,+	ENSBTAG00000001223	c	6	0	0	15	0		6
8:17307117-17307189,+	ENSBTAG00000013011	c	0	6	0	0	0		6
8:17234322-17241218,-	ENSBTAG00000019568	c	0	0	0	0	6		0
8:17224949-17272506,-	ENSBTAG00000019568	c	0	0	0	0	5		0
8:17224949-17241218,-	ENSBTAG00000019568	c	6	0	0	24	39		6
8:17204325-17261907,-	ENSBTAG00000019568	c	0	0	0	0	10		0
8:17204325-17234466,-	ENSBTAG00000019568	c	0	0	0	56	67		0
8:17191472-17205031,-	ENSBTAG00000019568	c	0	0	0	0	6		0
8:17190352-17205031,-	ENSBTAG00000019568	c	0	0	0	7	0		0
8:1505485-1519831,-	ENSBTAG00000026915	c	0	0	0	6	0		0
8:1472736-1519831,-	ENSBTAG00000026915	c	0	0	0	5	0		0
8:1472736-1484420,-	ENSBTAG00000026915	c	20	0	0	88	69		20
8:11613211-11634780,-	ENSBTAG00000000555	c	0	0	0	6	0		0
8:11583138-11592786,+	ENSBTAG00000003366	c	5	0	0	5	0		5
8:11569450-11574022,+	ENSBTAG00000003366	c	0	0	0	6	0		0
8:112784305-112804206,+	ENSBTAG00000020495	c	91	0	0	0	0		91
8:112051774-112084296,+	ENSBTAG00000003540	c	0	0	0	0	11		0
8:110748898-110756818,-	ENSBTAG00000038375	c	0	0	0	5	0		0
8:110604381-110606976,-	ENSBTAG00000017803	c	46	0	0	45	11		46
8:110403127-110411604,-	ENSBTAG00000012210	c	194	17	0	0	6		211
8:110403127-110406187,-	ENSBTAG00000012210	c	526	39	0	0	33		565
8:110401420-110406187,-	ENSBTAG00000012210	c	12	0	0	0	0		12
8:110393431-110406187,-	ENSBTAG00000012210	c	0	0	0	0	10		0
8:110393431-110399547,-	ENSBTAG00000012210	c	7	0	0	0	0		7
8:110380010-110399547,-	ENSBTAG00000012210	c	26	0	0	0	0		26
8:110371643-110381486,-	ENSBTAG00000012210	c	103	0	0	0	0		103
8:110371643-110373818,-	ENSBTAG00000012210	c	294	17	0	0	0		311
8:110354924-110367447,-	ENSBTAG00000012210	c	7	0	0	0	0		7
8:110348549-110406187,-	ENSBTAG00000012210	c	55	0	0	0	0		55
8:110208155-110209987,-	ENSBTAG00000016952	c	0	0	0	5	0		0
8:110167536-110174740,-	ENSBTAG00000000712	c	0	0	0	24	0		0
8:1100499-1105694,-	ENSBTAG00000022013	c	0	0	0	6	0		0
8:109980226-109984289,-	ENSBTAG00000006532	c	0	0	0	5	6		0
8:109925844-109949205,-	ENSBTAG00000006532	c	0	0	0	19	7		0
8:109925844-109926718,-	ENSBTAG00000006532	c	106	0	13	106	7		106
8:109903792-109908372,-	ENSBTAG00000006532	c	0	0	0	5	0		0
8:10959036-10976586,+	ENSBTAG00000021069	c	0	0	0	9	0		0
8:10956555-10976586,+	ENSBTAG00000021069	c	0	0	0	0	5		0
8:105814955-105816771,-	ENSBTAG00000025667	c	0	5	0	30	101		5
8:103809585-103819839,+	ENSBTAG00000000204	c	0	0	0	7	0		0
8:103641545-103645465,-	ENSBTAG00000010107	c	0	0	0	8	0		0
8:102747280-102770084,+	ENSBTAG00000004499	c	0	0	0	6	0		0
8:101872475-101873667,+	ENSBTAG00000016259	c	0	0	0	52	56		0
8:101787896-101800922,+	ENSBTAG00000031295	c	5	0	0	0	0		5
8:101787896-101789933,+	ENSBTAG00000031295	c	186	43	18	89	18		229
8:101778638-101800922,+	ENSBTAG00000031295	c	0	0	0	7	0		0
8:101778638-101797368,+	ENSBTAG00000031295	c	5	0	0	12	0		5
8:101772942-101789933,+	ENSBTAG00000031295	c	218	12	0	11	0		230
8:101772942-101778737,+	ENSBTAG00000031295	c	5	0	0	0	5		5
8:101765050-101766436,+	ENSBTAG00000031295	c	0	0	0	26	0		0
8:101676381-101700006,-	ENSBTAG00000016750	c	44	0	0	51	43		44
8:101676381-101679049,-	ENSBTAG00000016750	c	0	0	0	48	5		0
8:101668199-101700006,-	ENSBTAG00000016750	c	13	0	0	40	38		13
8:101668199-101679049,-	ENSBTAG00000016750	c	16	0	0	63	34		16
8:101657182-101700006,-	ENSBTAG00000016750	c	0	0	0	40	25		0
8:101657182-101679049,-	ENSBTAG00000016750	c	5	0	0	35	5		5
8:101657182-101658928,-	ENSBTAG00000016750	c	5	0	0	27	6		5
8:101639189-101640226,-	ENSBTAG00000016750	c	0	0	0	6	0		0
8:101535424-101548695,-	ENSBTAG00000004813	c	0	0	0	6	0		0
8:101309654-101312198,+	ENSBTAG00000016073	c	0	0	0	15	0		0
8:100973985-100981318,-	ENSBTAG00000011027	c	5	0	0	0	0		5
8:100868173-100886448,-	ENSBTAG00000006712	c	0	0	0	26	0		0
8:100860820-100871121,-	ENSBTAG00000006712	c	12	0	0	0	0		12
8:100419092-100447291,-	ENSBTAG00000009654	c	0	0	0	10	0		0
8:100419092-100419840,-	ENSBTAG00000009654	c	0	0	0	13	0		0
7:98119927-98123235,-	ENSBTAG00000020860	c	0	0	0	23	17		0
7:98119927-98121789,-	ENSBTAG00000020860	c	91	7	10	156	120		98
7:98113708-98119052,-	ENSBTAG00000020860	c	0	0	0	9	10		0
7:98110772-98123235,-	ENSBTAG00000020860	c	0	0	0	0	35		0
7:98104220-98106657,-	ENSBTAG00000020860	c	0	0	0	18	0		0
7:96460128-96464990,+	ENSBTAG00000019900	c	0	0	0	5	0		0
7:96413776-96414617,+	ENSBTAG00000019900	c	0	0	0	6	0		0
7:96173683-96175046,-	ENSBTAG00000013557	c	12	0	0	52	6		12
7:95077671-95080705,+	ENSBTAG00000004413	c	0	0	0	51	0		0
7:95068858-95080705,+	ENSBTAG00000004413	c	8	0	0	0	0		8
7:95051691-95080705,+	ENSBTAG00000004413	c	12	0	0	39	0		12
7:95051691-95072423,+	ENSBTAG00000004413	c	0	0	0	5	0		0
7:95051691-95059402,+	ENSBTAG00000004413	c	6	0	57	22	0		6
7:95041857-95080705,+	ENSBTAG00000004413	c	47	0	0	52	0		47
7:95041857-95059402,+	ENSBTAG00000004413	c	0	0	0	14	0		0
7:95041857-95051846,+	ENSBTAG00000004413	c	0	0	0	21	0		0
7:94875866-94910355,+	ENSBTAG00000020178	c	0	0	0	24	6		0
7:94831633-94835695,-	ENSBTAG00000009131	c	16	0	0	183	93		16
7:94808222-94816109,-	ENSBTAG00000009131	c	0	0	0	5	0		0
7:94804385-94808346,-	ENSBTAG00000009131	c	0	0	0	7	0		0
7:94795666-94808346,-	ENSBTAG00000009131	c	0	0	0	5	0		0
7:94795666-94801985,-	ENSBTAG00000009131	c	34	0	0	5	0		34
7:94769548-94816109,-	ENSBTAG00000009131	c	0	0	0	6	0		0
7:947000-954935,+	ENSBTAG00000004709	c	71	0	0	65	7		71
7:94277146-94332769,-	ENSBTAG00000054976	c	0	0	0	5	0		0
7:93976553-94003459,+	ENSBTAG00000006107	c	0	0	0	0	21		0
7:93962760-94003459,+	ENSBTAG00000006107	c	5	0	0	0	0		5
7:93962760-93990533,+	ENSBTAG00000006107	c	221	16	30	92	42		237
7:93962760-93983535,+	ENSBTAG00000006107	c	0	0	0	10	7		0
7:93720307-93911993,-	ENSBTAG00000003144	c	0	0	0	0	5		0
7:93720307-93822843,-	ENSBTAG00000003144	c	0	0	0	0	12		0
7:93720307-93726356,-	ENSBTAG00000003144	c	10	0	0	0	16		10
7:93453302-93468810,-	ENSBTAG00000050195	c	11	0	0	33	13		11
7:93453302-93458737,-	ENSBTAG00000050195	c	17	0	0	6	0		17
7:93386210-93468810,-	ENSBTAG00000050195	c	0	0	0	5	0		0
7:93316000-93468810,-	ENSBTAG00000050195	c	0	0	0	5	0		0
7:93274256-93316219,-	ENSBTAG00000050195	c	0	0	0	0	18		0
7:93225314-93316219,-	ENSBTAG00000050195	c	0	0	0	0	8		0
7:90339030-90340136,+	ENSBTAG00000006031	c	0	0	0	0	6		0
7:90050512-90062758,+	ENSBTAG00000044077	c	0	0	0	5	0		0
7:89949427-89951465,-	ENSBTAG00000014373	c	0	0	0	0	13		0
7:88329384-88349404,-	ENSBTAG00000020701	c	0	0	17	0	0		0
7:87741658-87793242,-	ENSBTAG00000008484	c	0	0	0	0	5		0
7:87021895-87023691,+	ENSBTAG00000009565	c	12	0	0	74	37		12
7:86984284-87013121,+	ENSBTAG00000009565	c	0	0	0	5	0		0
7:86984284-86999838,+	ENSBTAG00000009565	c	0	0	0	19	11		0
7:83981247-84032479,-	ENSBTAG00000044033	c	0	0	0	59	0		0
7:83085917-83147439,+	ENSBTAG00000024275	c	0	0	0	0	12		0
7:83085917-83094024,+	ENSBTAG00000024275	c	0	0	0	10	12		0
7:82989985-83094024,+	ENSBTAG00000024275	c	0	0	0	0	14		0
7:82114616-82129223,+	ENSBTAG00000038117	c	0	0	0	0	10		0
7:81600437-81620219,-	ENSBTAG00000013856	c	34	16	388	6	0		50
7:81318805-81328306,-	ENSBTAG00000011110	c	6	0	0	0	0		6
7:81059276-81101674,+	ENSBTAG00000030259	c	0	0	0	5	0		0
7:80850203-80869298,+	ENSBTAG00000007684	c	0	0	0	5	0		0
7:80795410-80807918,+	ENSBTAG00000007684	c	0	0	0	6	0		0
7:80762601-80768558,+	ENSBTAG00000007684	c	0	0	0	12	0		0
7:80757975-80807918,+	ENSBTAG00000007684	c	0	0	0	13	0		0
7:80757975-80768558,+	ENSBTAG00000007684	c	0	0	0	14	5		0
7:80739334-80745500,-	ENSBTAG00000007681	c	0	0	0	5	0		0
7:80638798-80660581,+	ENSBTAG00000007632	c	0	0	0	0	6		0
7:80608703-80615056,+	ENSBTAG00000021577	c	0	0	0	15	5		0
7:80593004-80595968,+	ENSBTAG00000021577	c	0	0	0	7	0		0
7:80584979-80599456,+	ENSBTAG00000021577	c	0	0	0	8	0		0
7:80584979-80587991,+	ENSBTAG00000021577	c	5	0	0	26	0		5
7:80521119-80521787,+	ENSBTAG00000014626	c	0	0	0	27	0		0
7:80509512-80516392,+	ENSBTAG00000014626	c	0	0	0	0	5		0
7:80053814-80071837,+	ENSBTAG00000025071	c	0	0	0	6	0		0
7:75198447-75199611,+	ENSBTAG00000012350	c	0	0	0	13	0		0
7:7491942-7492745,+	ENSBTAG00000039337	c	150	0	0	0	0		150
7:73024551-73030662,-	ENSBTAG00000018585	c	0	0	0	5	0		0
7:71996228-71998213,-	ENSBTAG00000008457	c	0	0	0	0	13		0
7:71670004-71670969,-	ENSBTAG00000010341	c	0	0	5	25	0		0
7:71628227-71639644,+	ENSBTAG00000010321	c	16	0	0	0	0		16
7:70368852-70436512,-	ENSBTAG00000037508	c	0	0	0	0	5		0
7:70368852-70393272,-	ENSBTAG00000037508	c	0	0	0	10	0		0
7:69395320-69407830,-	ENSBTAG00000016199	c	29	5	0	0	0		34
7:67776591-67861786,+	ENSBTAG00000044046	c	0	0	6	0	11		0
7:65991537-65995551,+	ENSBTAG00000008443	c	0	0	0	8	0		0
7:65324388-65325528,-	ENSBTAG00000017078	c	22	0	0	32	5		22
7:65305952-65325528,-	ENSBTAG00000017078	c	0	0	0	17	0		0
7:65302266-65325528,-	ENSBTAG00000017078	c	7	0	0	5	0		7
7:6527213-6535962,+	ENSBTAG00000033222	c	0	0	0	0	6		0
7:62987961-62988671,+	ENSBTAG00000020309	c	78	0	6	114	21		78
7:62309849-62314479,-	ENSBTAG00000012671	c	0	0	0	11	0		0
7:61853685-61857125,+	ENSBTAG00000001692	c	1236	68	223	274	7		1304
7:61329037-61335602,+	ENSBTAG00000012768	c	5	0	0	0	0		5
7:6119097-6133256,+	ENSBTAG00000009331	c	0	0	0	5	0		0
7:609896-612126,-	ENSBTAG00000017362	c	111	0	58	158	40		111
7:59813006-59816199,+	ENSBTAG00000020303	c	14	0	0	26	5		14
7:5922434-5924882,-	ENSBTAG00000011125	c	0	0	0	14	0		0
7:5894012-5894597,-	ENSBTAG00000011125	c	0	0	0	30	27		0
7:58601700-58610294,-	ENSBTAG00000010661	c	0	0	0	15	0		0
7:58601700-58606316,-	ENSBTAG00000010661	c	0	0	0	7	0		0
7:58601700-58603470,-	ENSBTAG00000010661	c	0	0	0	23	0		0
7:57914887-57925214,-	ENSBTAG00000001862	c	54	6	0	0	0		60
7:57356815-57358547,-	ENSBTAG00000006765	c	5	0	0	20	0		5
7:57268992-57273087,+	ENSBTAG00000006762	c	12	0	0	0	0		12
7:57211074-57215136,+	ENSBTAG00000006762	c	17	0	18	0	0		17
7:57001771-57005959,-	ENSBTAG00000044169	c	0	0	0	30	0		0
7:54380359-54460504,-	ENSBTAG00000019472	c	6	0	0	0	0		6
7:54360213-54365057,-	ENSBTAG00000019472	c	23	0	0	5	0		23
7:54120066-54123495,+	ENSBTAG00000027151	c	5	0	0	7	0		5
7:53939155-53950973,+	ENSBTAG00000027151	c	0	0	0	23	0		0
7:53420950-53423663,+	ENSBTAG00000054037	lnc	24	0	0	68	47		24
7:53378927-53423663,+	ENSBTAG00000054037	lnc	9	0	0	5	0		9
7:50819750-50829827,+	ENSBTAG00000004161	c	183	5	0	14	0		188
7:50819750-50824599,+	ENSBTAG00000004161	c	0	0	0	6	0		0
7:50365183-50449791,-	ENSBTAG00000033747	c	0	0	0	0	10		0
7:50354635-50365283,-	ENSBTAG00000033747	c	0	0	0	6	6		0
7:50349093-50449791,-	ENSBTAG00000033747	c	0	0	0	0	12		0
7:50349093-50373965,-	ENSBTAG00000033747	c	16	0	0	10	32		16
7:50349093-50365283,-	ENSBTAG00000033747	c	35	0	5	22	30		35
7:50349093-50354827,-	ENSBTAG00000033747	c	0	0	0	7	0		0
7:50206908-50234029,+	ENSBTAG00000014182	c	0	0	0	0	12		0
7:50206908-50221140,+	ENSBTAG00000014182	c	6	0	0	10	0		6
7:50206908-50208312,+	ENSBTAG00000014182	c	0	0	0	7	0		0
7:50134385-50146696,+	ENSBTAG00000014182	c	20	0	0	95	15		20
7:50101474-50146696,+	ENSBTAG00000014182	c	33	0	0	74	30		33
7:49795468-49797468,+	ENSBTAG00000010063	c	108	0	5	89	48		108
7:49788742-49792874,+	ENSBTAG00000010063	c	0	0	0	5	0		0
7:49637742-49638642,-	ENSBTAG00000008759	c	5	0	0	0	0		5
7:49460933-49469272,-	ENSBTAG00000020041	c	0	0	0	13	0		0
7:49460933-49461552,-	ENSBTAG00000020041	c	0	0	0	0	6		0
7:49454114-49469272,-	ENSBTAG00000020041	c	0	0	0	17	41		0
7:49454114-49461552,-	ENSBTAG00000020041	c	0	0	0	64	14		0
7:49432042-49434877,-	ENSBTAG00000020041	c	64	0	162	55	9		64
7:49347317-49347492,+	ENSBTAG00000007782	c	0	0	5	0	0		0
7:49342271-49348431,+	ENSBTAG00000007782	c	0	0	8	0	21		0
7:49138193-49178104,-	ENSBTAG00000002796	c	0	0	0	0	47		0
7:49138193-49160163,-	ENSBTAG00000002796	c	0	0	0	0	5		0
7:49126788-49178104,-	ENSBTAG00000002796	c	0	0	0	0	25		0
7:49108598-49178104,-	ENSBTAG00000002796	c	0	0	0	0	6		0
7:49098214-49178104,-	ENSBTAG00000002796	c	0	0	0	0	9		0
7:47588761-47604137,+	ENSBTAG00000055062	c	40	0	17	37	0		40
7:47588761-47589333,+	ENSBTAG00000055062	c	0	0	0	12	0		0
7:46847797-46871863,-	ENSBTAG00000016105	c	0	0	0	31	17		0
7:46847797-46848546,-	ENSBTAG00000016105	c	425	28	406	348	59		453
7:46217725-46220920,+	ENSBTAG00000018322	c	0	0	0	12	0		0
7:46205754-46220920,+	ENSBTAG00000018322	c	57	0	11	56	30		57
7:46196613-46197096,+	ENSBTAG00000018322	c	20	0	6	40	6		20
7:46138138-46140940,-	ENSBTAG00000021226	c	0	0	0	10	0		0
7:45913793-45926732,-	ENSBTAG00000010979	c	0	0	0	0	32		0
7:45676306-45676607,-	ENSBTAG00000013113	c	0	0	10	0	0		0
7:44647057-44656736,+	ENSBTAG00000015683	c	0	0	0	0	11		0
7:44640690-44646449,+	ENSBTAG00000015683	c	34	0	5	6	6		34
7:44617834-44624195,+	ENSBTAG00000015683	c	0	0	0	28	0		0
7:44500934-44511760,-	ENSBTAG00000009482	c	0	0	0	5	0		0
7:44500934-44507694,-	ENSBTAG00000009482	c	0	0	0	11	0		0
7:44467405-44471549,-	ENSBTAG00000009482	c	54	0	0	0	0		54
7:44258816-44259248,+	ENSBTAG00000016797	c	0	0	0	5	0		0
7:4351579-4354726,-	ENSBTAG00000020922	c	0	0	0	13	0		0
7:4278561-4280452,+	ENSBTAG00000000813	c	8	0	5	68	6		8
7:4277799-4280452,+	ENSBTAG00000000813	c	0	0	5	0	0		0
7:38756256-38757751,+	ENSBTAG00000025426	c	0	0	0	13	0		0
7:38721458-38728069,+	ENSBTAG00000025426	c	5	0	5	25	0		5
7:38712555-38713992,+	ENSBTAG00000025426	c	0	0	0	6	0		0
7:38692614-38697628,+	ENSBTAG00000025426	c	0	0	0	6	0		0
7:38684533-38697628,+	ENSBTAG00000025426	c	0	0	0	16	0		0
7:38579114-38581437,+	ENSBTAG00000010543	c	0	0	178	0	0		0
7:3851341-3874077,-	ENSBTAG00000003034	c	0	0	0	18	0		0
7:38417191-38429435,-	ENSBTAG00000001707	c	0	0	0	8	0		0
7:38408949-38429435,-	ENSBTAG00000001707	c	0	0	0	24	5		0
7:38400383-38429435,-	ENSBTAG00000001707	c	54	0	0	71	25		54
7:38400383-38421345,-	ENSBTAG00000001707	c	0	0	0	58	90		0
7:3458988-3459533,-	ENSBTAG00000004188	c	0	0	0	6	0		0
7:34389673-34394626,-	ENSBTAG00000006978	c	36	0	0	0	0		36
7:34378416-34394626,-	ENSBTAG00000006978	c	42	0	0	0	0		42
7:34350346-34358601,-	ENSBTAG00000006978	c	7	0	0	0	0		7
7:34339942-34352422,-	ENSBTAG00000006978	c	159	15	0	20	21		174
7:34333922-34356417,-	ENSBTAG00000006978	c	0	0	0	10	0		0
7:34333922-34340081,-	ENSBTAG00000006978	c	5	0	0	0	0		5
7:31018955-31023092,-	ENSBTAG00000025358	c	0	0	0	12	0		0
7:31003580-31023092,-	ENSBTAG00000025358	c	5	0	0	31	0		5
7:31003580-31017666,-	ENSBTAG00000025358	c	10	0	0	0	0		10
7:30365596-30372470,+	ENSBTAG00000013184	c	0	0	0	23	0		0
7:30365596-30367418,+	ENSBTAG00000013184	c	5	0	0	12	0		5
7:30201297-30217253,-	ENSBTAG00000017550	c	179	5	0	298	25		184
7:30185450-30217253,-	ENSBTAG00000017550	c	197	0	0	821	66		197
7:30185450-30187667,-	ENSBTAG00000017550	c	0	0	0	17	0		0
7:30172188-30217253,-	ENSBTAG00000017550	c	11	0	0	59	0		11
7:30165873-30217253,-	ENSBTAG00000017550	c	0	0	0	66	0		0
7:29064965-29065221,+	ENSBTAG00000016137	c	71	6	0	7	0		77
7:27151809-27152736,-	ENSBTAG00000002882	c	17	0	0	51	0		17
7:27062847-27066210,+	ENSBTAG00000006797	c	19	0	0	11	0		19
7:26447892-26453197,-	ENSBTAG00000021977	c	17	0	0	34	0		17
7:26440127-26453197,-	ENSBTAG00000021977	c	5	0	0	0	41		5
7:26432072-26453197,-	ENSBTAG00000021977	c	198	0	0	108	23		198
7:25825259-25827160,-	ENSBTAG00000009637	c	0	0	0	6	0		0
7:25804925-25812952,-	ENSBTAG00000009637	c	0	0	6	36	17		0
7:25804925-25807270,-	ENSBTAG00000009637	c	0	0	120	50	20		0
7:25799436-25812952,-	ENSBTAG00000009637	c	0	0	0	12	0		0
7:25789210-25812952,-	ENSBTAG00000009637	c	0	0	5	13	0		0
7:25491279-25554867,+	ENSBTAG00000015307	c	0	0	0	18	0		0
7:25491279-25498651,+	ENSBTAG00000015307	c	0	0	0	48	0		0
7:25086350-25101142,-	ENSBTAG00000004860	c	40	0	0	0	0		40
7:25066173-25101142,-	ENSBTAG00000004860	c	10	0	0	0	0		10
7:25043177-25066368,-	ENSBTAG00000004860	c	0	0	5	0	0		0
7:24980894-24983465,-	ENSBTAG00000000341	c	5	0	0	0	0		5
7:24603841-24618311,-	ENSBTAG00000016145	c	0	0	0	16	0		0
7:24546286-24606418,-	ENSBTAG00000016145	c	0	0	0	5	0		0
7:24520736-24606418,-	ENSBTAG00000016145	c	0	0	0	7	0		0
7:24520736-24546392,-	ENSBTAG00000016145	c	0	0	0	15	0		0
7:24448118-24457737,-	ENSBTAG00000016145	c	0	0	0	7	0		0
7:24439790-24462109,-	ENSBTAG00000016145	c	0	0	0	6	0		0
7:23124039-23160742,-	ENSBTAG00000005961	c	0	0	0	16	11		0
7:23124039-23124376,-	ENSBTAG00000005961	c	63	0	0	84	45		63
7:22968764-22983346,+	ENSBTAG00000000682	c	0	0	0	0	5		0
7:22862688-22916281,+	ENSBTAG00000000682	c	0	0	0	0	6		0
7:22798805-22805487,+	ENSBTAG00000025443	c	5	0	0	14	0		5
7:22798805-22799995,+	ENSBTAG00000025443	c	0	0	5	5	0		0
7:22764197-22772182,+	ENSBTAG00000025443	c	0	0	0	12	0		0
7:22760501-22779733,+	ENSBTAG00000025443	c	165	0	5	84	12		165
7:22747774-22779733,+	ENSBTAG00000025443	c	211	5	10	62	12		216
7:21833304-21837578,-	ENSBTAG00000011252	c	0	0	0	8	0		0
7:21804640-21820835,-	ENSBTAG00000011252	c	0	0	0	20	15		0
7:21623852-21668246,+	ENSBTAG00000025477	c	0	0	0	5	0		0
7:21623852-21645302,+	ENSBTAG00000025477	c	32	0	5	61	0		32
7:21603616-21685339,+	ENSBTAG00000025477	c	0	0	0	0	18		0
7:21576791-21581473,+	ENSBTAG00000008609	c	0	0	0	6	0		0
7:20639406-20639833,-	ENSBTAG00000020759	c	0	0	0	93	10		0
7:20316191-20316681,+	ENSBTAG00000010373	c	0	0	0	14	0		0
7:20226568-20228072,-	ENSBTAG00000018342	c	0	0	0	0	40		0
7:19618809-19623373,+	ENSBTAG00000015690	c	0	0	37	0	0		0
7:19167563-19175953,-	ENSBTAG00000015487	c	0	0	0	0	6		0
7:19036678-19037053,+	ENSBTAG00000018052	c	0	0	0	5	0		0
7:18690964-18694294,+	ENSBTAG00000001790	c	12	0	0	0	6		12
7:18570922-18585278,-	ENSBTAG00000001796	c	0	0	0	5	0		0
7:18570922-18575384,-	ENSBTAG00000001796	c	32	0	5	34	30		32
7:18559093-18562556,-	ENSBTAG00000001796	c	5	0	5	0	15		5
7:17795217-17802003,+	ENSBTAG00000017280	c	26	0	0	0	0		26
7:17792322-17792776,+	ENSBTAG00000017280	c	291	41	0	6	0		332
7:17788562-17792776,+	ENSBTAG00000017280	c	128	0	0	0	0		128
7:17785691-17789048,+	ENSBTAG00000017280	c	5	0	0	0	0		5
7:17776696-17777038,+	ENSBTAG00000017280	c	0	5	0	0	0		5
7:17673403-17676026,-	ENSBTAG00000039160	c	5	0	0	0	0		5
7:17585414-17590244,-	ENSBTAG00000007901	c	11	0	0	0	0		11
7:17574335-17590244,-	ENSBTAG00000007901	c	5	0	0	0	0		5
7:17562399-17562788,-	ENSBTAG00000007901	c	32	0	0	0	0		32
7:1732222-1753286,-	ENSBTAG00000019868	c	0	0	0	6	0		0
7:17132020-17133000,-	ENSBTAG00000007661	c	5	0	0	0	0		5
7:17067398-17086456,+	ENSBTAG00000021039	c	0	0	0	21	0		0
7:1701791-1702241,+	ENSBTAG00000009389	c	0	0	0	5	0		0
7:1701029-1701698,+	ENSBTAG00000009389	c	0	0	0	7	0		0
7:1699592-1700112,+	ENSBTAG00000009389	c	0	0	0	7	0		0
7:16811008-16811657,-	ENSBTAG00000000595	c	0	0	0	36	0		0
7:16787596-16787935,-	ENSBTAG00000000595	c	0	0	0	21	0		0
7:16281613-16281998,+	ENSBTAG00000040507	c	0	0	0	20	0		0
7:16180446-16180998,-	ENSBTAG00000012687	c	445	29	386	1917	160		474
7:1616269-1616383,-	ENSBTAG00000048107	c	11	6	0	14	0		17
7:16065953-16070596,-	ENSBTAG00000012687	c	0	0	0	6	0		0
7:15997171-15998931,+	ENSBTAG00000030929	c	5	0	0	45	6		5
7:15565427-15567226,+	ENSBTAG00000012314	c	5	0	0	0	0		5
7:15558128-15567226,+	ENSBTAG00000012314	c	37	0	0	0	0		37
7:15346521-15349687,+	ENSBTAG00000012048	c	0	0	0	14	0		0
7:15193518-15193815,+	ENSBTAG00000037941	c	17	0	0	5	5		17
7:14710487-14720160,-	ENSBTAG00000002736	c	0	0	0	5	0		0
7:14619585-14620051,+	ENSBTAG00000015557	c	31	0	0	0	0		31
7:12632892-12633400,+	ENSBTAG00000021374	c	5	0	10	36	6		5
7:12630790-12631329,+	ENSBTAG00000021374	c	0	0	0	46	10		0
7:12547513-12548045,-	ENSBTAG00000018229	c	0	0	71	125	0		0
7:1250365-1303872,+	ENSBTAG00000004856	c	0	0	0	7	0		0
7:1250365-1250616,+	ENSBTAG00000004856	c	16	0	0	28	6		16
7:12499625-12501841,-	ENSBTAG00000018229	c	0	0	6	49	0		0
7:1226285-1250616,+	ENSBTAG00000004856	c	205	9	0	109	13		214
7:11655741-11656067,-	ENSBTAG00000016933	c	5	0	0	14	0		5
7:11356700-11357645,-	ENSBTAG00000021818	c	12	0	0	13	0		12
7:110420042-110486101,+	ENSBTAG00000035662	c	0	0	5	0	0		0
7:110179640-110198015,+	ENSBTAG00000053476	c	0	0	0	14	5		0
7:109741417-109746023,+	ENSBTAG00000009667	c	12	0	0	0	0		12
7:109676855-109712863,-	ENSBTAG00000030198	c	0	0	0	0	7		0
7:109667706-109684086,-	ENSBTAG00000030198	c	0	0	0	0	7		0
7:109642301-109712863,-	ENSBTAG00000030198	c	0	0	0	0	19		0
7:109642301-109643963,-	ENSBTAG00000030198	c	0	0	0	0	6		0
7:109603623-109712863,-	ENSBTAG00000030198	c	0	0	0	0	28		0
7:109574510-109712863,-	ENSBTAG00000030198	c	0	0	0	0	12		0
7:108979549-109001328,+	ENSBTAG00000025029	c	5	0	0	0	0		5
7:108948221-108954769,+	ENSBTAG00000025029	c	0	0	0	7	12		0
7:108914071-108954769,+	ENSBTAG00000025029	c	0	0	0	0	5		0
7:108906599-108954769,+	ENSBTAG00000025029	c	0	0	0	15	13		0
7:108906599-108915347,+	ENSBTAG00000025029	c	271	18	0	54	23		289
7:108897122-108954769,+	ENSBTAG00000025029	c	0	0	0	6	13		0
7:108897122-108915347,+	ENSBTAG00000025029	c	10	0	0	35	16		10
7:108893165-108954769,+	ENSBTAG00000025029	c	22	0	0	16	0		22
7:108893165-108915347,+	ENSBTAG00000025029	c	34	0	0	12	0		34
7:108890071-108954769,+	ENSBTAG00000025029	c	0	0	0	5	0		0
7:108890071-108915347,+	ENSBTAG00000025029	c	0	0	0	5	0		0
7:108880436-108897300,+	ENSBTAG00000025029	c	5	0	0	6	0		5
7:108860240-108954769,+	ENSBTAG00000025029	c	0	0	0	0	5		0
7:108860240-108915347,+	ENSBTAG00000025029	c	6	0	0	16	0		6
7:108860240-108897300,+	ENSBTAG00000025029	c	6	5	0	13	0		11
7:108860240-108893352,+	ENSBTAG00000025029	c	0	0	0	0	6		0
7:108860240-108880564,+	ENSBTAG00000025029	c	79	0	0	111	12		79
7:108841517-108915347,+	ENSBTAG00000025029	c	7	0	0	8	0		7
7:108841517-108880564,+	ENSBTAG00000025029	c	36	0	0	20	10		36
7:108834042-108979683,+	ENSBTAG00000025029	c	0	0	0	0	14		0
7:108834042-108954769,+	ENSBTAG00000025029	c	0	0	0	0	12		0
7:108834042-108915347,+	ENSBTAG00000025029	c	0	0	0	0	7		0
7:108834042-108897300,+	ENSBTAG00000025029	c	0	0	0	0	10		0
7:108834042-108893352,+	ENSBTAG00000025029	c	0	0	0	0	32		0
7:108834042-108880564,+	ENSBTAG00000025029	c	6	0	0	33	20		6
7:108834042-108860412,+	ENSBTAG00000025029	c	24	0	0	60	54		24
7:108834042-108841662,+	ENSBTAG00000025029	c	113	0	0	61	32		113
7:108473893-108487571,-	ENSBTAG00000021675	c	0	0	0	6	0		0
7:108137826-108182760,+	ENSBTAG00000003051	c	0	0	0	0	24		0
7:108137826-108148681,+	ENSBTAG00000003051	c	0	0	0	0	10		0
7:108070143-108182760,+	ENSBTAG00000003051	c	0	0	0	0	19		0
7:108070143-108148681,+	ENSBTAG00000003051	c	0	0	0	25	15		0
7:108056356-108182760,+	ENSBTAG00000003051	c	0	0	0	10	6		0
7:107908794-107980077,+	ENSBTAG00000003051	c	0	0	0	0	7		0
7:107866854-107945448,+	ENSBTAG00000003051	c	0	0	0	0	5		0
7:107866854-107919165,+	ENSBTAG00000003051	c	0	0	0	6	0		0
7:107866854-107867122,+	ENSBTAG00000003051	c	156	9	34	58	11		165
7:107489852-107495239,-	ENSBTAG00000054662	c	0	0	0	13	0		0
7:107466668-107495239,-	ENSBTAG00000054662	c	18	0	144	300	428		18
7:107466668-107466800,-	ENSBTAG00000054662	c	0	0	0	7	6		0
7:107352736-107495239,-	ENSBTAG00000054662	c	0	0	0	28	65		0
7:107326442-107495239,-	ENSBTAG00000054662	c	6	0	0	31	39		6
7:107326442-107466800,-	ENSBTAG00000054662	c	0	0	0	55	24		0
7:107167017-107495239,-	ENSBTAG00000054662	c	11	0	26	96	53		11
7:107167017-107466800,-	ENSBTAG00000054662	c	86	0	11	229	64		86
7:107167017-107352844,-	ENSBTAG00000054662	c	0	0	6	35	6		0
7:102171765-102184361,+	ENSBTAG00000001485	c	21	0	0	5	0		21
7:102164930-102170303,+	ENSBTAG00000001485	c	6	0	0	0	0		6
7:102156188-102161566,+	ENSBTAG00000001485	c	7	0	0	7	0		7
7:102153371-102166570,+	ENSBTAG00000001485	c	108	0	0	17	0		108
7:102153371-102161566,+	ENSBTAG00000001485	c	5	0	5	5	0		5
7:102150078-102176082,+	ENSBTAG00000001485	c	7	0	0	5	0		7
7:102150078-102161566,+	ENSBTAG00000001485	c	17	0	0	0	0		17
7:102150078-102150465,+	ENSBTAG00000001485	c	60	0	0	33	6		60
7:101951937-101970634,+	ENSBTAG00000012387	c	6	0	0	0	0		6
7:101487977-101496183,-	ENSBTAG00000030210	c	0	0	0	0	105		0
7:101474964-101496183,-	ENSBTAG00000030210	c	0	0	0	0	17		0
7:101460070-101496183,-	ENSBTAG00000030210	c	0	0	0	0	85		0
7:101447311-101496183,-	ENSBTAG00000030210	c	0	0	0	0	64		0
7:101430562-101496183,-	ENSBTAG00000030210	c	0	0	0	0	23		0
7:101422358-101496183,-	ENSBTAG00000030210	c	0	0	0	0	44		0
7:101405662-101496183,-	ENSBTAG00000030210	c	0	0	0	0	5		0
7:100094779-100129466,-	ENSBTAG00000021445	c	0	0	0	9	0		0
6:99679452-99682964,-	ENSBTAG00000013495	c	0	0	0	39	8		0
6:99668980-99682964,-	ENSBTAG00000013495	c	0	0	0	0	7		0
6:99637780-99666609,-	ENSBTAG00000013495	c	0	0	0	8	0		0
6:99596007-99596679,-	ENSBTAG00000013495	c	0	0	0	5	0		0
6:99558080-99560468,-	ENSBTAG00000013495	c	0	0	0	0	5		0
6:99530111-99536151,-	ENSBTAG00000013495	c	0	0	0	5	0		0
6:99442740-99455681,+	ENSBTAG00000045787	c	0	0	0	5	0		0
6:99428173-99455681,+	ENSBTAG00000045787	c	0	0	0	128	18		0
6:99428173-99451940,+	ENSBTAG00000045787	c	0	0	0	8	0		0
6:99428173-99442837,+	ENSBTAG00000045787	c	0	0	0	6	0		0
6:98326697-98335008,+	ENSBTAG00000017592	c	0	0	0	6	0		0
6:98300167-98326968,+	ENSBTAG00000017592	c	0	0	0	0	6		0
6:98214972-98220276,-	ENSBTAG00000018151	c	11	0	0	33	0		11
6:98207454-98220276,-	ENSBTAG00000018151	c	0	0	0	5	0		0
6:98189687-98220276,-	ENSBTAG00000018151	c	0	0	0	0	5		0
6:98047302-98052586,-	ENSBTAG00000005744	c	0	0	0	14	0		0
6:98043511-98052586,-	ENSBTAG00000005744	c	31	0	0	65	0		31
6:98043511-98047424,-	ENSBTAG00000005744	c	0	0	0	0	6		0
6:97855031-97855495,+	ENSBTAG00000006950	c	0	0	0	5	0		0
6:97795402-97800078,-	ENSBTAG00000010546	c	0	0	6	0	0		0
6:97787084-97800078,-	ENSBTAG00000010546	c	7	0	56	47	18		7
6:97697368-97704678,-	ENSBTAG00000020525	c	0	0	0	13	0		0
6:97144834-97149199,-	ENSBTAG00000013952	c	0	0	0	13	0		0
6:96227371-96229439,-	ENSBTAG00000006561	c	145	8	0	36	0		153
6:93666786-93671994,-	ENSBTAG00000008887	c	8	0	0	25	5		8
6:93621770-93625064,+	ENSBTAG00000001126	c	0	0	0	0	5		0
6:93609565-93617495,+	ENSBTAG00000001126	c	0	0	0	20	35		0
6:93602343-93625064,+	ENSBTAG00000001126	c	0	0	0	6	0		0
6:93602343-93617495,+	ENSBTAG00000001126	c	0	0	0	10	5		0
6:93584469-93602476,+	ENSBTAG00000001126	c	0	0	0	21	16		0
6:93584469-93593061,+	ENSBTAG00000001126	c	0	0	0	12	0		0
6:93584469-93587509,+	ENSBTAG00000001126	c	0	0	5	0	0		0
6:93343493-93348893,+	ENSBTAG00000010153	c	5	0	0	0	0		5
6:93306473-93355089,+	ENSBTAG00000010153	c	17	0	0	0	0		17
6:93306473-93339500,+	ENSBTAG00000010153	c	46	0	0	0	0		46
6:92601186-92605739,+	ENSBTAG00000018360	c	88	0	0	77	27		88
6:92588119-92623162,+	ENSBTAG00000018360	c	0	0	0	33	5		0
6:92588119-92605739,+	ENSBTAG00000018360	c	20	0	0	16	0		20
6:92474466-92479392,-	ENSBTAG00000049571	c	20	0	0	138	14		20
6:92459485-92479392,-	ENSBTAG00000049571	c	11	0	0	51	0		11
6:92444269-92479392,-	ENSBTAG00000049571	c	0	0	0	13	6		0
6:92444269-92446829,-	ENSBTAG00000049571	c	0	0	0	25	0		0
6:92425979-92479392,-	ENSBTAG00000049571	c	0	0	0	10	8		0
6:92425979-92431468,-	ENSBTAG00000049571	c	0	0	0	5	0		0
6:91891656-91894920,-	ENSBTAG00000000599	c	0	0	0	7	0		0
6:91890875-91894920,-	ENSBTAG00000000599	c	0	0	0	5	0		0
6:91890875-91891106,-	ENSBTAG00000000599	c	0	0	0	6	0		0
6:91260047-91262143,-	ENSBTAG00000012157	c	0	0	0	27	13		0
6:91232774-91246274,-	ENSBTAG00000012157	c	0	0	0	5	0		0
6:91076337-91085226,-	ENSBTAG00000010956	c	6	0	5	0	0		6
6:91066012-91085226,-	ENSBTAG00000010956	c	0	0	0	5	0		0
6:90962926-90968221,+	ENSBTAG00000010954	c	0	0	0	0	6		0
6:90479642-90480175,-	ENSBTAG00000014041	c	0	0	0	0	5		0
6:89134047-89160395,+	ENSBTAG00000043960	c	0	0	0	16	0		0
6:89111908-89212132,+	ENSBTAG00000043960	c	0	0	0	19	0		0
6:89111908-89160395,+	ENSBTAG00000043960	c	5	0	0	39	0		5
6:89111908-89135431,+	ENSBTAG00000043960	c	0	0	0	25	0		0
6:89111908-89113228,+	ENSBTAG00000043960	c	0	0	5	49	0		0
6:88569250-88584287,+	ENSBTAG00000049436	c	320	6	0	0	0		326
6:88494870-88496675,+	ENSBTAG00000017121	c	7	0	0	0	0		7
6:88490915-88500819,+	ENSBTAG00000017121	c	730	16	0	0	0		746
6:88490915-88500079,+	ENSBTAG00000017121	c	5	0	0	0	0		5
6:88490915-88495003,+	ENSBTAG00000017121	c	1778	58	0	0	0		1836
6:88488564-88500819,+	ENSBTAG00000017121	c	15	0	0	0	0		15
6:88486693-88491013,+	ENSBTAG00000017121	c	68	0	0	0	0		68
6:88486693-88488773,+	ENSBTAG00000017121	c	84	0	0	0	0		84
6:88253304-88255623,-	ENSBTAG00000004912	c	177	0	42	130	29		177
6:88234673-88241013,-	ENSBTAG00000004912	c	5	0	0	0	0		5
6:88234673-88237847,-	ENSBTAG00000004912	c	24	0	0	35	17		24
6:87437755-87452163,-	ENSBTAG00000006507	c	5	0	0	23	0		5
6:86751347-86786565,+	ENSBTAG00000002348	c	13	0	0	0	0		13
6:86751347-86761534,+	ENSBTAG00000002348	c	0	0	7	0	0		0
6:86286432-86292568,+	ENSBTAG00000016290	c	0	0	0	5	0		0
6:86209964-86211944,-	ENSBTAG00000008577	c	0	0	0	29	13		0
6:86157161-86162265,+	ENSBTAG00000016795	c	0	0	0	0	5		0
6:85215367-85215944,-	ENSBTAG00000001249	c	0	0	0	38	0		0
6:84971129-84975107,-	ENSBTAG00000015047	c	16	0	0	0	0		16
6:84705888-84707703,-	ENSBTAG00000039647	c	123	0	0	0	0		123
6:84680976-84707703,-	ENSBTAG00000039647	c	14	0	0	0	0		14
6:83375091-83380006,-	ENSBTAG00000006837	c	0	0	0	5	0		0
6:83364267-83380006,-	ENSBTAG00000006837	c	0	0	0	22	7		0
6:83364267-83375215,-	ENSBTAG00000006837	c	5	0	0	16	5		5
6:83358104-83375215,-	ENSBTAG00000006837	c	5	0	30	13	0		5
6:83251904-83271930,-	ENSBTAG00000001323	c	5	0	0	6	0		5
6:83224007-83266685,-	ENSBTAG00000001323	c	0	0	0	6	0		0
6:83195626-83212888,-	ENSBTAG00000001323	c	0	0	0	13	0		0
6:83191431-83196245,-	ENSBTAG00000001323	c	7	0	0	62	42		7
6:81156893-81206409,-	ENSBTAG00000009438	c	0	0	0	59	0		0
6:80935183-80958217,-	ENSBTAG00000009438	c	0	0	0	17	0		0
6:77596225-77624439,+	ENSBTAG00000013918	c	0	0	0	0	14		0
6:77596225-77610620,+	ENSBTAG00000013918	c	0	0	0	0	6		0
6:77514947-77610620,+	ENSBTAG00000013918	c	0	0	0	0	35		0
6:77505407-77624439,+	ENSBTAG00000013918	c	0	0	0	8	39		0
6:77505407-77610620,+	ENSBTAG00000013918	c	0	0	0	6	22		0
6:77505407-77561757,+	ENSBTAG00000013918	c	0	0	0	31	27		0
6:77505407-77542796,+	ENSBTAG00000013918	c	0	0	0	30	39		0
6:77505407-77516646,+	ENSBTAG00000013918	c	0	0	0	34	49		0
6:77463819-77466504,+	ENSBTAG00000013918	c	0	0	0	7	14		0
6:77330341-77331142,+	ENSBTAG00000013918	c	0	0	0	59	8		0
6:71848096-71859719,+	ENSBTAG00000010593	c	0	0	0	0	28		0
6:71754598-71769916,-	ENSBTAG00000020583	c	0	0	0	0	7		0
6:71360555-71395982,+	ENSBTAG00000009471	c	0	0	0	0	5		0
6:71360555-71390903,+	ENSBTAG00000009471	c	0	0	0	0	5		0
6:70918263-70937054,-	ENSBTAG00000044044	c	65	0	5	0	0		65
6:70918263-70933495,-	ENSBTAG00000044044	c	12	0	0	5	0		12
6:70897298-70906988,-	ENSBTAG00000044044	c	0	0	0	14	0		0
6:7063811-7064956,-	ENSBTAG00000007316	c	0	0	0	30	0		0
6:6996825-7064956,-	ENSBTAG00000007316	c	0	0	0	6	0		0
6:6996825-7009761,-	ENSBTAG00000007316	c	0	0	0	6	0		0
6:69563476-69563824,-	ENSBTAG00000032660	c	0	0	0	11	0		0
6:69042727-69043607,-	ENSBTAG00000020658	c	27	0	0	0	0		27
6:68951594-68960483,+	ENSBTAG00000020653	c	0	0	0	0	5		0
6:68777691-68866249,-	ENSBTAG00000020648	c	6	0	0	52	5		6
6:6835011-6839278,+	ENSBTAG00000020705	c	0	0	0	5	0		0
6:68345009-68349659,-	ENSBTAG00000003443	c	0	0	0	29	0		0
6:68331018-68349659,-	ENSBTAG00000003443	c	74	0	0	0	0		74
6:67934332-67937523,+	ENSBTAG00000018106	c	0	0	0	0	11		0
6:67896560-67896770,-	ENSBTAG00000014601	c	7	0	134	47	27		7
6:67749050-67771188,+	ENSBTAG00000001600	c	25	0	0	29	5		25
6:67749050-67764471,+	ENSBTAG00000001600	c	0	0	0	6	0		0
6:67740024-67771188,+	ENSBTAG00000001600	c	143	5	5	54	8		148
6:67740024-67764471,+	ENSBTAG00000001600	c	313	5	18	11	0		318
6:67740024-67759685,+	ENSBTAG00000001600	c	51	0	0	0	0		51
6:67740024-67752287,+	ENSBTAG00000001600	c	93	0	11	0	0		93
6:67291129-67291685,-	ENSBTAG00000000137	c	0	0	0	17	5		0
6:67287613-67295893,-	ENSBTAG00000000137	c	5	0	0	0	0		5
6:67287613-67291685,-	ENSBTAG00000000137	c	0	0	0	5	0		0
6:67263854-67268551,-	ENSBTAG00000000137	c	5	0	0	0	0		5
6:67261669-67268551,-	ENSBTAG00000000137	c	7	0	0	0	0		7
6:67255472-67256539,-	ENSBTAG00000000137	c	8	0	0	40	0		8
6:67248866-67261938,-	ENSBTAG00000000137	c	5	0	0	5	0		5
6:67195448-67195699,-	ENSBTAG00000000137	c	6	0	0	34	0		6
6:67079742-67094816,+	ENSBTAG00000021963	c	51	0	74	36	0		51
6:67079742-67088238,+	ENSBTAG00000021963	c	0	0	0	21	10		0
6:67079742-67083362,+	ENSBTAG00000021963	c	6	0	19	46	11		6
6:67074988-67094816,+	ENSBTAG00000021963	c	34	0	5	9	0		34
6:67074988-67088238,+	ENSBTAG00000021963	c	0	0	0	67	25		0
6:67074988-67083362,+	ENSBTAG00000021963	c	10	0	5	37	0		10
6:66766338-66777952,-	ENSBTAG00000005055	c	0	0	0	8	0		0
6:6651804-6659406,-	ENSBTAG00000014080	c	0	0	0	0	14		0
6:6650155-6654241,-	ENSBTAG00000014080	c	0	0	0	0	6		0
6:66345214-66348726,-	ENSBTAG00000002199	c	0	0	0	10	0		0
6:66285000-66287455,-	ENSBTAG00000002199	c	0	0	0	16	37		0
6:66229319-66231262,+	ENSBTAG00000000473	c	0	0	0	59	0		0
6:66097740-66105775,-	ENSBTAG00000001348	c	0	0	0	20	0		0
6:6564592-6572745,+	ENSBTAG00000003619	c	8	0	0	0	0		8
6:6561275-6564708,+	ENSBTAG00000003619	c	0	0	0	5	0		0
6:6520282-6564708,+	ENSBTAG00000003619	c	5	0	0	0	0		5
6:6520282-6530934,+	ENSBTAG00000003619	c	12	0	0	0	0		12
6:63324637-63345012,-	ENSBTAG00000000287	c	0	0	0	15	0		0
6:63292888-63302373,+	ENSBTAG00000000285	c	0	0	0	22	0		0
6:63292888-63296385,+	ENSBTAG00000000285	c	10	0	0	52	10		10
6:61286476-61297367,-	ENSBTAG00000011156	c	5	0	0	0	0		5
6:6105777-6119588,-	ENSBTAG00000002574	c	0	0	33	0	0		0
6:61002750-61003317,-	ENSBTAG00000005567	c	0	0	0	0	18		0
6:60891499-60904677,+	ENSBTAG00000020367	c	76	0	0	79	34		76
6:60885964-60904677,+	ENSBTAG00000020367	c	66	0	0	0	0		66
6:60543658-60547256,+	ENSBTAG00000010677	c	0	0	5	0	0		0
6:6038434-6040954,-	ENSBTAG00000010350	c	0	0	0	11	0		0
6:59985236-60016668,-	ENSBTAG00000027569	c	7	0	0	0	0		7
6:59951650-60016668,-	ENSBTAG00000027569	c	39	0	0	0	0		39
6:59825536-59835605,-	ENSBTAG00000027569	c	126	0	0	7	0		126
6:59783467-59835605,-	ENSBTAG00000027569	c	0	0	0	5	0		0
6:59783467-59826222,-	ENSBTAG00000027569	c	7	0	0	17	0		7
6:59783467-59825777,-	ENSBTAG00000027569	c	0	0	0	22	38		0
6:59783467-59786145,-	ENSBTAG00000027569	c	6	0	0	84	5		6
6:59696399-59702767,+	ENSBTAG00000001572	c	0	0	0	0	8		0
6:59683907-59702767,+	ENSBTAG00000001572	c	0	0	0	5	5		0
6:59676128-59702767,+	ENSBTAG00000001572	c	0	0	0	0	5		0
6:59148450-59149769,+	ENSBTAG00000000175	c	0	0	0	37	0		0
6:59137769-59159354,+	ENSBTAG00000000175	c	0	0	0	6	0		0
6:59127324-59149769,+	ENSBTAG00000000175	c	0	0	0	5	0		0
6:59119434-59149769,+	ENSBTAG00000000175	c	15	0	0	20	14		15
6:59116791-59127477,+	ENSBTAG00000000175	c	0	0	0	5	5		0
6:59108152-59157900,+	ENSBTAG00000000175	c	5	0	0	5	0		5
6:59108152-59116916,+	ENSBTAG00000000175	c	0	0	7	8	6		0
6:59108152-59113593,+	ENSBTAG00000000175	c	5	0	0	0	0		5
6:58964999-58975262,-	ENSBTAG00000017809	c	5	0	0	0	0		5
6:58908245-58914536,-	ENSBTAG00000017809	c	0	0	0	25	0		0
6:5870872-5876472,+	ENSBTAG00000024888	c	0	0	0	26	0		0
6:58464311-58465530,-	ENSBTAG00000014515	c	62	5	7	111	46		67
6:58355831-58369200,+	ENSBTAG00000014512	c	0	0	0	7	0		0
6:58325984-58329497,+	ENSBTAG00000006044	c	0	0	0	20	0		0
6:58283835-58305578,+	ENSBTAG00000006044	c	16	0	0	119	41		16
6:58283835-58294290,+	ENSBTAG00000006044	c	50	0	0	145	54		50
6:58283835-58288047,+	ENSBTAG00000006044	c	0	0	0	14	0		0
6:58266640-58305578,+	ENSBTAG00000006044	c	0	0	0	14	55		0
6:58099794-58111946,+	ENSBTAG00000033160	c	0	0	0	6	0		0
6:5768459-5769048,+	ENSBTAG00000024888	c	0	0	0	16	0		0
6:57410881-57412352,+	ENSBTAG00000013699	c	0	0	0	0	5		0
6:57380589-57394767,+	ENSBTAG00000013699	c	7	0	0	13	5		7
6:57342768-57394767,+	ENSBTAG00000013699	c	0	0	0	37	29		0
6:57316621-57321513,+	ENSBTAG00000013699	c	0	0	0	13	0		0
6:57158826-57165038,+	ENSBTAG00000005773	c	6	0	0	11	0		6
6:55624593-55625645,-	ENSBTAG00000039922	c	10	0	0	28	23		10
6:55500494-55504835,-	ENSBTAG00000039922	c	0	0	0	9	0		0
6:4675233-4682831,+	ENSBTAG00000012111	c	0	0	0	24	5		0
6:46422731-46430741,+	ENSBTAG00000019353	c	0	0	0	10	5		0
6:4641772-4704816,+	ENSBTAG00000012111	c	0	0	0	10	0		0
6:4641772-4682831,+	ENSBTAG00000012111	c	0	0	0	5	0		0
6:4640130-4682831,+	ENSBTAG00000012111	c	0	0	0	6	0		0
6:4637843-4657673,+	ENSBTAG00000012111	c	0	0	0	5	0		0
6:46091396-46097099,+	ENSBTAG00000033214	c	0	0	5	0	0		0
6:46082691-46097099,+	ENSBTAG00000033214	c	0	0	0	8	11		0
6:46076427-46112040,+	ENSBTAG00000033214	c	10	0	0	0	0		10
6:46076427-46097099,+	ENSBTAG00000033214	c	6	0	0	0	0		6
6:46058140-46097099,+	ENSBTAG00000033214	c	6	0	0	9	0		6
6:45859383-45870900,+	ENSBTAG00000003602	c	13	0	0	21	0		13
6:45844896-45870900,+	ENSBTAG00000003602	c	53	0	0	47	0		53
6:4558309-4657673,+	ENSBTAG00000012111	c	0	0	0	18	0		0
6:4558309-4606151,+	ENSBTAG00000012111	c	0	0	0	149	0		0
6:45254206-45254464,-	ENSBTAG00000002299	c	0	0	111	0	0		0
6:45197725-45199702,+	ENSBTAG00000001545	c	0	0	0	5	0		0
6:44942536-44946640,+	ENSBTAG00000000646	c	5	0	0	0	0		5
6:44880549-44890663,+	ENSBTAG00000007240	c	0	0	0	33	32		0
6:44880549-44881331,+	ENSBTAG00000007240	c	39	5	0	232	95		44
6:44865997-44915083,+	ENSBTAG00000007240	c	0	0	0	8	0		0
6:44865997-44881331,+	ENSBTAG00000007240	c	13	0	0	6	0		13
6:44821278-44824851,+	ENSBTAG00000006492	c	6	0	0	0	0		6
6:44717651-44730335,-	ENSBTAG00000014616	c	0	0	0	13	0		0
6:44454948-44472567,-	ENSBTAG00000021940	c	20	0	0	5	0		20
6:44431653-44434826,-	ENSBTAG00000021940	c	13	0	0	0	0		13
6:44158512-44160445,-	ENSBTAG00000008896	c	0	0	0	26	0		0
6:43401343-43403200,-	ENSBTAG00000017024	c	16	0	0	0	0		16
6:42330924-42333083,+	ENSBTAG00000020363	c	236	7	0	0	6		243
6:42063683-42079755,-	ENSBTAG00000004653	c	6	0	0	0	0		6
6:42057192-42079755,-	ENSBTAG00000004653	c	5	0	0	0	0		5
6:42057192-42067825,-	ENSBTAG00000004653	c	0	0	6	0	0		0
6:42052363-42079755,-	ENSBTAG00000004653	c	0	0	0	20	0		0
6:42052363-42067825,-	ENSBTAG00000004653	c	5	0	0	25	0		5
6:42042572-42079755,-	ENSBTAG00000004653	c	42	6	28	46	0		48
6:42042572-42047366,-	ENSBTAG00000004653	c	20	0	0	42	8		20
6:42031720-42042728,-	ENSBTAG00000004653	c	0	0	0	8	0		0
6:42028768-42079755,-	ENSBTAG00000004653	c	0	0	0	5	0		0
6:42028768-42047366,-	ENSBTAG00000004653	c	0	0	0	5	0		0
6:42015092-42079755,-	ENSBTAG00000004653	c	7	0	0	73	0		7
6:42015092-42067825,-	ENSBTAG00000004653	c	0	0	0	10	0		0
6:37493102-37506353,-	ENSBTAG00000046561	c	85	7	84	150	69		92
6:37435051-37506353,-	ENSBTAG00000046561	c	0	0	0	19	5		0
6:36567613-36592445,+	ENSBTAG00000017704	c	13	0	0	0	0		13
6:36565756-36581822,+	ENSBTAG00000017704	c	5	0	0	0	0		5
6:36340828-36356325,-	ENSBTAG00000020536	c	0	0	0	14	0		0
6:36340828-36343723,-	ENSBTAG00000020536	c	0	0	0	8	0		0
6:36336252-36344567,-	ENSBTAG00000020536	c	0	0	0	9	0		0
6:36332238-36356325,-	ENSBTAG00000020536	c	0	0	0	14	0		0
6:36332238-36343723,-	ENSBTAG00000020536	c	7	0	0	21	0		7
6:36291894-36296702,-	ENSBTAG00000020538	c	10	0	0	0	0		10
6:36288308-36291971,-	ENSBTAG00000020538	c	6	0	0	0	0		6
6:36097606-36101664,-	ENSBTAG00000010120	c	98	0	0	20	0		98
6:36096169-36105255,-	ENSBTAG00000010120	c	6	0	0	0	0		6
6:36096169-36101664,-	ENSBTAG00000010120	c	28	0	0	0	0		28
6:36057145-36101664,-	ENSBTAG00000010120	c	0	0	0	5	0		0
6:35734618-35906972,+	ENSBTAG00000011187	c	0	0	0	8	0		0
6:35734618-35827231,+	ENSBTAG00000011187	c	0	0	0	21	0		0
6:35734618-35760983,+	ENSBTAG00000011187	c	12	0	0	31	0		12
6:35734618-35743192,+	ENSBTAG00000011187	c	0	0	0	5	0		0
6:3434253-3439970,-	ENSBTAG00000004942	c	211	0	180	230	50		211
6:34322479-34329244,-	ENSBTAG00000019808	c	12	0	0	329	48		12
6:34220398-34329244,-	ENSBTAG00000019808	c	0	0	0	32	0		0
6:30349374-30359716,-	ENSBTAG00000017061	c	0	0	0	6	0		0
6:30138592-30142653,-	ENSBTAG00000012818	c	0	0	0	0	7		0
6:30066665-30142653,-	ENSBTAG00000012818	c	0	0	0	0	7		0
6:30066665-30138730,-	ENSBTAG00000012818	c	0	0	0	0	6		0
6:29962172-29996344,-	ENSBTAG00000012818	c	5	0	0	0	24		5
6:29935142-29996344,-	ENSBTAG00000012818	c	5	0	0	0	0		5
6:29935142-29962357,-	ENSBTAG00000012818	c	0	0	0	5	0		0
6:29380708-29391726,-	ENSBTAG00000002081	c	0	0	10	0	0		0
6:2655127-2663368,+	ENSBTAG00000034700	c	60	0	15	16	0		60
6:26413449-26418329,+	ENSBTAG00000049465	c	0	0	0	5	0		0
6:2640523-2663368,+	ENSBTAG00000034700	c	258	13	6	67	45		271
6:2624026-2670501,+	ENSBTAG00000034700	c	0	0	0	5	0		0
6:2624026-2655210,+	ENSBTAG00000034700	c	13	0	0	11	5		13
6:25690850-25702602,+	ENSBTAG00000009522	c	0	0	0	7	0		0
6:25562294-25567002,-	ENSBTAG00000016004	c	0	0	0	0	5		0
6:25501460-25507607,+	ENSBTAG00000034139	c	11	0	0	0	0		11
6:25496873-25501721,+	ENSBTAG00000034139	c	7	0	0	0	0		7
6:25483543-25507607,+	ENSBTAG00000034139	c	5	0	0	0	0		5
6:25416323-25419709,+	ENSBTAG00000006991	c	137	0	0	0	0		137
6:25286885-25292857,+	ENSBTAG00000034189	c	9	0	0	0	0		9
6:25286008-25299545,+	ENSBTAG00000034189	c	7	0	0	0	0		7
6:25286008-25290011,+	ENSBTAG00000034189	c	48	0	0	0	0		48
6:25030182-25039415,-	ENSBTAG00000011944	c	10	0	0	0	0		10
6:24755015-24772592,+	ENSBTAG00000004426	c	0	0	0	38	0		0
6:23715901-23741001,+	ENSBTAG00000016005	c	0	0	5	0	0		0
6:22974784-22975183,-	ENSBTAG00000015297	c	0	0	0	0	6		0
6:22490194-22500198,+	ENSBTAG00000005668	c	121	0	0	0	0		121
6:22289678-22302423,-	ENSBTAG00000020270	c	41	6	0	0	0		47
6:22125667-22171774,+	ENSBTAG00000019761	c	0	0	0	56	32		0
6:22116781-22125835,+	ENSBTAG00000019761	c	0	0	0	17	0		0
6:22095430-22125835,+	ENSBTAG00000019761	c	0	0	0	5	0		0
6:22095430-22119909,+	ENSBTAG00000019761	c	0	0	0	22	19		0
6:22083292-22095541,+	ENSBTAG00000019761	c	0	0	0	0	5		0
6:22078344-22116933,+	ENSBTAG00000019761	c	0	0	0	19	0		0
6:22076255-22095541,+	ENSBTAG00000019761	c	0	0	0	5	0		0
6:21892207-21903184,+	ENSBTAG00000009673	c	0	0	0	0	7		0
6:21781200-21786867,+	ENSBTAG00000002526	c	0	0	0	7	0		0
6:19916757-19919135,-	ENSBTAG00000017682	c	0	0	0	13	0		0
6:19734396-19756572,+	ENSBTAG00000002428	c	6	0	0	0	0		6
6:19734396-19746822,+	ENSBTAG00000002428	c	7	0	0	0	0		7
6:19500826-19516878,-	ENSBTAG00000008797	c	58	0	0	0	0		58
6:19460096-19473340,+	ENSBTAG00000033648	c	0	0	0	5	7		0
6:19421006-19426901,-	ENSBTAG00000013927	c	5	0	0	0	0		5
6:18917889-18938729,+	ENSBTAG00000004227	c	5	0	0	0	0		5
6:18917889-18935866,+	ENSBTAG00000004227	c	17	0	0	18	6		17
6:18916073-18935866,+	ENSBTAG00000004227	c	11	0	0	26	0		11
6:18916073-18922897,+	ENSBTAG00000004227	c	0	0	0	19	0		0
6:17516344-17549726,+	ENSBTAG00000012961	c	0	0	0	11	0		0
6:17503708-17523590,+	ENSBTAG00000012961	c	0	0	0	53	0		0
6:17503708-17509404,+	ENSBTAG00000012961	c	0	0	0	22	0		0
6:17314086-17318424,-	ENSBTAG00000016805	c	73	6	0	0	0		79
6:17305092-17318424,-	ENSBTAG00000016805	c	11	0	0	0	0		11
6:17228349-17230849,-	ENSBTAG00000002049	c	10	0	0	0	0		10
6:17220185-17230849,-	ENSBTAG00000002049	c	10	0	0	0	0		10
6:17220185-17223546,-	ENSBTAG00000002049	c	44	0	0	24	0		44
6:16559805-16566290,+	ENSBTAG00000010284	c	5	0	0	0	0		5
6:15848368-15858316,-	ENSBTAG00000010945	c	6	0	0	0	0		6
6:15829402-15831950,-	ENSBTAG00000010945	c	57	0	0	46	33		57
6:15655488-15655766,+	ENSBTAG00000034501	c	28	5	0	0	0		33
6:14975794-14979077,-	ENSBTAG00000008332	c	5	0	6	5	0		5
6:13248248-13260546,-	ENSBTAG00000003941	c	9	0	0	7	0		9
6:13100211-13101091,-	ENSBTAG00000034875	c	0	0	0	30	0		0
6:12993176-12999169,+	ENSBTAG00000026936	c	0	0	0	10	5		0
6:12981403-12981751,-	ENSBTAG00000009632	c	0	0	0	15	10		0
6:12406936-12435818,-	ENSBTAG00000048956	c	0	0	0	19	108		0
6:12234372-12236017,-	ENSBTAG00000002392	c	0	0	0	5	0		0
6:12056132-12072125,+	ENSBTAG00000014463	c	6	0	0	0	0		6
6:12048762-12072125,+	ENSBTAG00000014463	c	12	0	6	0	0		12
6:116849096-116850256,+	ENSBTAG00000001328	c	0	0	0	11	0		0
6:116682889-116685495,-	ENSBTAG00000007986	c	5	0	0	0	19		5
6:116673625-116685495,-	ENSBTAG00000007986	c	0	0	0	13	30		0
6:116661388-116685495,-	ENSBTAG00000007986	c	0	0	0	21	90		0
6:116661388-116667023,-	ENSBTAG00000007986	c	21	7	0	60	590		28
6:116661388-116664763,-	ENSBTAG00000007986	c	0	0	0	0	11		0
6:116520519-116522535,+	ENSBTAG00000017296	c	0	0	0	0	7		0
6:116201633-116209298,-	ENSBTAG00000027453	c	260	29	5	79	28		289
6:116105402-116105648,-	ENSBTAG00000009744	c	0	0	0	21	0		0
6:116078209-116082518,-	ENSBTAG00000009744	c	0	0	0	20	0		0
6:116070963-116082518,-	ENSBTAG00000009744	c	0	0	0	5	0		0
6:116070963-116082515,-	ENSBTAG00000009744	c	0	0	0	14	0		0
6:115850902-115854892,-	ENSBTAG00000021128	c	0	0	5	0	0		0
6:115843958-115854892,-	ENSBTAG00000021128	c	0	0	0	7	0		0
6:115815773-115823274,-	ENSBTAG00000021128	c	0	0	272	0	0		0
6:115815105-115823274,-	ENSBTAG00000021128	c	0	0	6	0	0		0
6:115765103-115768579,-	ENSBTAG00000001505	c	5	0	0	0	0		5
6:115759467-115774935,-	ENSBTAG00000001505	c	5	0	0	6	17		5
6:115754844-115774935,-	ENSBTAG00000001505	c	5	0	0	0	0		5
6:115694631-115707490,-	ENSBTAG00000001506	c	7	0	0	18	0		7
6:115649332-115661090,-	ENSBTAG00000001506	c	0	0	0	9	0		0
6:115649332-115655482,-	ENSBTAG00000001506	c	0	0	0	6	0		0
6:114721531-114724381,+	ENSBTAG00000004797	c	0	0	0	0	6		0
6:114390079-114415690,-	ENSBTAG00000015926	c	5	0	7	0	0		5
6:114356021-114360861,-	ENSBTAG00000015926	c	0	0	31	0	0		0
6:114347381-114360861,-	ENSBTAG00000015926	c	0	0	6	0	0		0
6:114339141-114415690,-	ENSBTAG00000015926	c	6	0	0	0	0		6
6:113406638-113483644,+	ENSBTAG00000005493	c	0	0	0	0	12		0
6:113406638-113441594,+	ENSBTAG00000005493	c	6	0	0	24	31		6
6:113406638-113407374,+	ENSBTAG00000005493	c	25	0	0	13	61		25
6:113323619-113339662,+	ENSBTAG00000019427	c	10	0	0	27	0		10
6:111370910-111377567,-	ENSBTAG00000019451	c	49	0	0	0	0		49
6:111194546-111206848,-	ENSBTAG00000013736	c	0	0	0	0	15		0
6:110781714-110797597,-	ENSBTAG00000021214	c	0	0	0	5	0		0
6:110781714-110787609,-	ENSBTAG00000021214	c	0	0	0	0	8		0
6:110706018-110715056,+	ENSBTAG00000018638	c	0	0	0	5	0		0
6:110155483-110164824,+	ENSBTAG00000019847	c	0	0	0	0	6		0
6:108673878-108692821,-	ENSBTAG00000003218	c	442	7	5	1477	127		449
6:108610385-108692821,-	ENSBTAG00000003218	c	0	0	0	32	5		0
6:10757812-10780973,+	ENSBTAG00000003131	c	0	0	0	0	6		0
6:10520914-10522140,+	ENSBTAG00000003131	c	0	0	0	16	0		0
6:105180102-105212332,-	ENSBTAG00000039197	c	14	0	0	0	0		14
6:104859818-104866805,+	ENSBTAG00000003652	c	0	0	0	6	0		0
6:104796955-104799101,-	ENSBTAG00000014680	c	0	0	0	5	0		0
6:103448063-103458434,-	ENSBTAG00000004287	c	0	0	0	0	12		0
6:103396028-103403397,-	ENSBTAG00000004287	c	0	0	0	8	0		0
6:102339130-102349813,+	ENSBTAG00000011354	c	14	0	0	0	0		14
6:102252038-102261411,-	ENSBTAG00000006307	c	80	0	0	5	0		80
6:102233745-102261411,-	ENSBTAG00000006307	c	23	0	0	9	0		23
6:102233745-102258492,-	ENSBTAG00000006307	c	36	0	0	0	0		36
6:102233745-102252176,-	ENSBTAG00000006307	c	5	0	0	0	0		5
6:102233745-102233862,-	ENSBTAG00000006307	c	6	0	0	0	0		6
6:102199928-102208750,-	ENSBTAG00000031679	c	18	0	0	0	0		18
6:102199928-102203538,-	ENSBTAG00000031679	c	32	0	0	0	0		32
6:102084398-102093416,-	ENSBTAG00000002455	c	25	0	0	23	5		25
6:102084398-102086301,-	ENSBTAG00000002455	c	0	0	0	11	0		0
6:102070206-102093416,-	ENSBTAG00000002455	c	6	0	0	17	8		6
6:101996238-102000922,+	ENSBTAG00000018488	c	0	0	7	0	0		0
6:101948684-101950121,+	ENSBTAG00000018488	c	5	0	11	0	0		5
6:101708979-101712364,+	ENSBTAG00000014947	c	0	0	0	104	44		0
6:101708979-101710902,+	ENSBTAG00000014947	c	0	0	0	65	52		0
6:101698548-101702686,+	ENSBTAG00000014947	c	0	0	0	39	0		0
6:101632900-101676349,+	ENSBTAG00000014947	c	0	0	0	5	0		0
6:101622010-101633467,+	ENSBTAG00000014947	c	0	0	0	5	0		0
6:101605147-101633467,+	ENSBTAG00000014947	c	0	0	0	5	0		0
6:101605147-101616047,+	ENSBTAG00000014947	c	0	0	0	15	0		0
6:101583082-101616047,+	ENSBTAG00000014947	c	0	0	0	33	0		0
6:100814626-100836801,+	ENSBTAG00000003959	c	0	0	0	13	0		0
5:99743288-99748146,-	ENSBTAG00000030426	c	0	0	0	34	0		0
5:97730900-97742204,-	ENSBTAG00000047225	c	0	0	0	0	8		0
5:97652047-97669820,+	ENSBTAG00000011761	c	0	0	0	0	5		0
5:97652047-97660067,+	ENSBTAG00000011761	c	34	0	40	45	27		34
5:97624872-97631464,+	ENSBTAG00000011761	c	294	9	42	181	13		303
5:97607381-97631464,+	ENSBTAG00000011761	c	0	0	0	6	0		0
5:97545554-97545948,+	ENSBTAG00000011761	c	0	0	0	5	0		0
5:97282681-97304725,+	ENSBTAG00000010763	c	13	0	0	0	0		13
5:97282681-97284537,+	ENSBTAG00000010763	c	164	5	0	17	0		169
5:97179159-97180920,-	ENSBTAG00000011957	c	0	0	0	15	0		0
5:96965515-96966444,-	ENSBTAG00000039509	c	5	0	0	0	0		5
5:96896872-96899822,+	ENSBTAG00000005868	c	266	20	0	121	16		286
5:96815203-96815602,-	ENSBTAG00000014322	c	5	0	0	5	0		5
5:96805580-96807477,-	ENSBTAG00000014322	c	0	0	0	21	0		0
5:96798319-96798688,-	ENSBTAG00000014322	c	11	0	0	0	0		11
5:95412760-95425519,-	ENSBTAG00000003221	c	5	0	0	56	27		5
5:95412760-95415869,-	ENSBTAG00000003221	c	69	0	0	41	30		69
5:95405484-95415869,-	ENSBTAG00000003221	c	52	0	0	0	0		52
5:95393321-95396813,-	ENSBTAG00000003221	c	14	0	0	0	0		14
5:95376719-95387182,-	ENSBTAG00000003221	c	15	0	10	6	0		15
5:94797511-94797950,+	ENSBTAG00000002174	c	66	0	16	122	6		66
5:94795689-94797950,+	ENSBTAG00000002174	c	0	0	0	7	0		0
5:94276304-94288045,+	ENSBTAG00000000369	c	100	0	0	22	0		100
5:94268277-94284595,+	ENSBTAG00000000369	c	6	0	0	0	0		6
5:93944239-93966357,-	ENSBTAG00000022167	c	0	0	0	7	0		0
5:93891416-93896223,-	ENSBTAG00000022167	c	0	0	0	5	0		0
5:9371987-9378424,-	ENSBTAG00000014609	c	8	0	0	0	0		8
5:9370456-9386288,-	ENSBTAG00000014609	c	0	0	0	0	7		0
5:9350017-9378424,-	ENSBTAG00000014609	c	0	0	0	17	21		0
5:9350017-9373508,-	ENSBTAG00000014609	c	0	0	0	11	0		0
5:9338954-9378424,-	ENSBTAG00000014609	c	0	0	0	17	5		0
5:91363429-91383222,+	ENSBTAG00000013202	c	0	0	0	0	6		0
5:91363429-91365092,+	ENSBTAG00000013202	c	0	0	0	0	6		0
5:90676973-90677523,-	ENSBTAG00000017571	c	53	6	0	54	0		59
5:90672799-90683405,-	ENSBTAG00000017571	c	15	0	0	0	0		15
5:90499999-90507724,-	ENSBTAG00000010818	c	0	0	0	41	9		0
5:90483391-90507724,-	ENSBTAG00000010818	c	15	0	0	31	6		15
5:90483391-90500107,-	ENSBTAG00000010818	c	0	0	0	6	0		0
5:90480571-90507724,-	ENSBTAG00000010818	c	0	0	0	11	0		0
5:90480571-90500107,-	ENSBTAG00000010818	c	0	0	0	6	0		0
5:90473137-90507724,-	ENSBTAG00000010818	c	0	0	0	33	0		0
5:90473137-90500107,-	ENSBTAG00000010818	c	5	0	0	53	5		5
5:89187655-89199723,-	ENSBTAG00000017260	c	14	0	0	59	0		14
5:88918444-88932096,-	ENSBTAG00000022329	c	52	0	0	0	0		52
5:8891184-8894635,+	ENSBTAG00000034693	c	0	0	0	12	0		0
5:88906810-88923073,-	ENSBTAG00000022329	c	6	0	0	0	0		6
5:88862797-88865089,+	ENSBTAG00000003282	c	6	0	0	0	0		6
5:8880237-8894635,+	ENSBTAG00000034693	c	0	0	0	14	0		0
5:88732100-88734274,-	ENSBTAG00000021078	c	0	0	0	26	8		0
5:88652398-88653927,+	ENSBTAG00000013333	c	21	0	0	0	0		21
5:88651069-88653927,+	ENSBTAG00000013333	c	14	0	0	0	0		14
5:88647606-88651165,+	ENSBTAG00000013333	c	37	0	0	0	0		37
5:88634698-88653927,+	ENSBTAG00000013333	c	7	0	0	0	0		7
5:88613861-88623492,+	ENSBTAG00000013333	c	20	7	0	0	0		27
5:88342014-88373938,+	ENSBTAG00000019294	c	5	0	11	0	0		5
5:88317386-88339997,+	ENSBTAG00000019294	c	0	0	96	0	0		0
5:88317386-88329480,+	ENSBTAG00000019294	c	0	0	12	0	0		0
5:88311107-88317494,+	ENSBTAG00000019294	c	0	0	6	0	0		0
5:88298150-88311216,+	ENSBTAG00000019294	c	0	0	96	0	0		0
5:88292013-88317494,+	ENSBTAG00000019294	c	0	0	7	0	0		0
5:88292013-88299249,+	ENSBTAG00000019294	c	0	0	11	0	0		0
5:88162130-88162587,-	ENSBTAG00000010136	c	0	0	0	0	6		0
5:87763571-87777697,+	ENSBTAG00000001673	c	0	0	0	5	0		0
5:87750846-87763658,+	ENSBTAG00000001673	c	5	0	0	0	0		5
5:87750846-87761226,+	ENSBTAG00000001673	c	0	0	0	5	0		0
5:87729591-87763658,+	ENSBTAG00000001673	c	0	0	8	0	0		0
5:86471207-86500714,+	ENSBTAG00000022360	c	7	0	0	0	0		7
5:86379801-86471328,+	ENSBTAG00000022360	c	0	0	0	0	5		0
5:86367808-86384898,+	ENSBTAG00000022360	c	68	0	0	0	0		68
5:86219339-86280079,+	ENSBTAG00000022360	c	96	0	0	19	17		96
5:85142456-85149226,+	ENSBTAG00000013825	c	0	0	0	6	0		0
5:84871863-84876140,+	ENSBTAG00000002972	c	0	0	0	6	0		0
5:84823917-84839270,+	ENSBTAG00000002972	c	0	0	0	0	6		0
5:84820287-84839270,+	ENSBTAG00000002972	c	5	0	0	128	140		5
5:84820287-84836295,+	ENSBTAG00000002972	c	0	0	0	64	31		0
5:84818560-84839270,+	ENSBTAG00000002972	c	0	0	0	11	30		0
5:84818560-84836295,+	ENSBTAG00000002972	c	0	0	0	0	5		0
5:83494132-83509221,+	ENSBTAG00000002313	c	26	0	0	22	0		26
5:83481547-83509221,+	ENSBTAG00000002313	c	11	0	0	6	0		11
5:83481547-83495552,+	ENSBTAG00000002313	c	5	0	0	0	0		5
5:83471919-83509221,+	ENSBTAG00000002313	c	31	0	0	31	0		31
5:83471919-83481640,+	ENSBTAG00000002313	c	8	0	0	0	0		8
5:83392829-83400981,+	ENSBTAG00000002313	c	48	0	0	0	0		48
5:83388460-83400981,+	ENSBTAG00000002313	c	248	9	74	63	12		257
5:83275057-83310027,+	ENSBTAG00000002313	c	5	0	0	0	0		5
5:83222275-83223877,+	ENSBTAG00000002313	c	92	0	16	67	30		92
5:83180520-83182600,+	ENSBTAG00000002313	c	0	0	0	17	0		0
5:83155130-83171824,+	ENSBTAG00000002313	c	8	0	0	0	0		8
5:83155130-83160374,+	ENSBTAG00000002313	c	300	8	29	81	13		308
5:83116992-83123382,+	ENSBTAG00000002313	c	11	0	0	0	0		11
5:82886364-82892318,+	ENSBTAG00000013515	c	0	0	6	0	0		0
5:82853448-82857476,-	ENSBTAG00000004532	c	0	0	0	0	6		0
5:82848322-82854769,-	ENSBTAG00000004532	c	0	0	0	0	6		0
5:82570219-82572342,-	ENSBTAG00000011798	c	33	0	0	54	0		33
5:82106891-82121004,-	ENSBTAG00000006369	c	0	0	0	9	0		0
5:81349958-81447635,-	ENSBTAG00000012448	c	0	0	0	5	11		0
5:81349958-81376926,-	ENSBTAG00000012448	c	0	0	0	6	0		0
5:81295522-81447635,-	ENSBTAG00000012448	c	0	0	0	0	5		0
5:81295522-81376926,-	ENSBTAG00000012448	c	0	0	0	10	0		0
5:79955648-80009958,+	ENSBTAG00000005370	c	0	0	0	7	0		0
5:79951641-79977203,+	ENSBTAG00000005370	c	0	0	0	20	0		0
5:79831261-79849705,+	ENSBTAG00000005370	c	0	0	0	44	0		0
5:78875987-78882017,+	ENSBTAG00000014106	c	10	0	0	23	0		10
5:78868186-78882017,+	ENSBTAG00000014106	c	0	0	0	32	6		0
5:78865519-78882017,+	ENSBTAG00000014106	c	0	0	0	13	0		0
5:78823824-78831297,+	ENSBTAG00000019373	c	0	0	0	14	0		0
5:78524220-78528744,+	ENSBTAG00000020315	c	50	0	0	34	50		50
5:78512200-78555215,+	ENSBTAG00000020315	c	0	0	0	0	8		0
5:78214028-78229215,+	ENSBTAG00000014156	c	0	0	0	22	18		0
5:77297196-77302918,-	ENSBTAG00000005453	c	43	0	0	0	0		43
5:77277100-77310935,-	ENSBTAG00000005453	c	5	0	0	0	0		5
5:77277100-77280390,-	ENSBTAG00000005453	c	66	0	0	16	0		66
5:77241348-77249104,-	ENSBTAG00000005453	c	70	0	0	20	26		70
5:77155509-77164366,-	ENSBTAG00000011395	c	0	0	0	5	0		0
5:77155509-77161168,-	ENSBTAG00000011395	c	10	0	0	30	16		10
5:77155509-77159853,-	ENSBTAG00000011395	c	14	0	0	15	0		14
5:77155509-77156329,-	ENSBTAG00000011395	c	25	0	0	47	29		25
5:77027181-77041885,+	ENSBTAG00000002651	c	0	0	0	5	0		0
5:7652172-7657064,+	ENSBTAG00000009852	c	19	0	0	0	0		19
5:76000780-76002049,+	ENSBTAG00000016661	c	0	0	0	8	0		0
5:7598030-7674897,+	ENSBTAG00000009852	c	0	0	0	0	5		0
5:7598030-7631294,+	ENSBTAG00000009852	c	59	0	0	0	5		59
5:7598030-7611836,+	ENSBTAG00000009852	c	6	0	0	0	0		6
5:75522185-75527350,-	ENSBTAG00000032152	c	5	0	0	0	0		5
5:7513330-7528013,+	ENSBTAG00000009852	c	5	0	0	0	0		5
5:7491550-7528013,+	ENSBTAG00000009852	c	0	0	0	0	14		0
5:7491550-7514487,+	ENSBTAG00000009852	c	0	0	0	0	10		0
5:7409170-7431498,+	ENSBTAG00000009852	c	47	5	0	6	0		52
5:72101550-72135584,-	ENSBTAG00000021953	c	0	0	0	7	0		0
5:71894385-71896452,-	ENSBTAG00000021953	c	0	0	0	40	0		0
5:71104912-71105207,+	ENSBTAG00000020634	c	0	0	0	0	17		0
5:71022158-71033481,-	ENSBTAG00000011070	c	5	0	0	0	0		5
5:70098529-70136823,+	ENSBTAG00000000147	c	0	0	0	0	5		0
5:69982267-69992302,+	ENSBTAG00000025837	c	0	0	0	0	9		0
5:69982267-69984478,+	ENSBTAG00000025837	c	0	0	0	0	45		0
5:69739392-69748612,+	ENSBTAG00000004781	c	0	0	0	5	0		0
5:68532825-68535790,+	ENSBTAG00000021196	c	5	0	0	0	0		5
5:68474217-68485743,-	ENSBTAG00000021875	c	3079	201	0	43	0		3280
5:68444370-68485743,-	ENSBTAG00000021875	c	540	58	0	7	0		598
5:68444370-68474942,-	ENSBTAG00000021875	c	6	0	0	0	0		6
5:68416786-68485743,-	ENSBTAG00000021875	c	118	6	0	0	0		124
5:68399834-68485743,-	ENSBTAG00000021875	c	11	0	0	0	0		11
5:68399834-68419418,-	ENSBTAG00000021875	c	5	0	0	0	0		5
5:68399834-68402667,-	ENSBTAG00000021875	c	87	12	0	7	0		99
5:68387128-68485743,-	ENSBTAG00000021875	c	60	6	0	0	0		66
5:68387128-68402667,-	ENSBTAG00000021875	c	204	23	0	28	31		227
5:67922135-67954796,+	ENSBTAG00000013912	c	30	0	5	17	10		30
5:67922135-67940587,+	ENSBTAG00000013912	c	29	0	0	19	29		29
5:67922135-67938329,+	ENSBTAG00000013912	c	0	0	0	0	10		0
5:67725616-67729139,+	ENSBTAG00000020933	c	0	0	0	8	0		0
5:67714838-67729139,+	ENSBTAG00000020933	c	0	0	0	11	0		0
5:67532655-67552535,-	ENSBTAG00000027899	c	0	0	0	9	0		0
5:67532655-67538304,-	ENSBTAG00000027899	c	0	0	0	0	12		0
5:66678657-66695808,-	ENSBTAG00000012794	c	64	0	0	0	0		64
5:66657314-66695808,-	ENSBTAG00000012794	c	5	0	0	0	0		5
5:66644209-66695808,-	ENSBTAG00000012794	c	11	0	0	0	0		11
5:66632947-66657403,-	ENSBTAG00000012794	c	5	0	0	0	0		5
5:66624474-66629309,-	ENSBTAG00000012794	c	5	0	0	0	0		5
5:65611809-65615735,-	ENSBTAG00000019409	c	0	0	5	0	7		0
5:65603431-65612015,-	ENSBTAG00000019409	c	95	5	101	206	56		100
5:65596197-65612015,-	ENSBTAG00000019409	c	93	0	109	233	71		93
5:65525173-65535323,+	ENSBTAG00000002490	c	5	0	0	5	0		5
5:65492918-65494938,+	ENSBTAG00000011392	c	0	0	108	0	0		0
5:65477569-65480521,+	ENSBTAG00000011392	c	0	0	45	0	0		0
5:65474177-65494938,+	ENSBTAG00000011392	c	0	0	22	0	0		0
5:65474177-65480521,+	ENSBTAG00000011392	c	0	0	514	0	0		0
5:65453069-65494938,+	ENSBTAG00000011392	c	0	0	220	0	0		0
5:65453069-65480521,+	ENSBTAG00000011392	c	0	0	5	0	0		0
5:65450057-65453236,+	ENSBTAG00000011392	c	0	0	1153	0	0		0
5:65450057-65451269,+	ENSBTAG00000011392	c	0	0	80	0	0		0
5:65218858-65222243,+	ENSBTAG00000003239	c	0	0	0	16	0		0
5:64982489-64990626,+	ENSBTAG00000004145	c	0	0	0	19	11		0
5:64956077-64972747,+	ENSBTAG00000004145	c	0	0	0	0	7		0
5:64938342-64959582,+	ENSBTAG00000004145	c	0	0	0	0	49		0
5:64817178-64835997,+	ENSBTAG00000004145	c	0	0	0	0	27		0
5:64430612-64464196,+	ENSBTAG00000013596	c	5	0	0	0	0		5
5:64430612-64458867,+	ENSBTAG00000013596	c	11	0	0	0	0		11
5:64430612-64430978,+	ENSBTAG00000013596	c	120	0	0	33	0		120
5:64232777-64253580,+	ENSBTAG00000013859	c	5	0	0	0	0		5
5:64121918-64131324,-	ENSBTAG00000006040	c	45	0	0	20	0		45
5:64086657-64087331,-	ENSBTAG00000006040	c	90	7	0	51	14		97
5:62930324-62959192,-	ENSBTAG00000030994	c	5	0	0	42	75		5
5:62841572-62852823,+	ENSBTAG00000021661	c	15	0	26	25	28		15
5:62835774-62852823,+	ENSBTAG00000021661	c	6	0	0	10	23		6
5:62814637-62852823,+	ENSBTAG00000021661	c	0	0	5	0	0		0
5:62814637-62830743,+	ENSBTAG00000021661	c	83	0	0	59	65		83
5:62814637-62821903,+	ENSBTAG00000021661	c	16	0	0	27	26		16
5:62809564-62830743,+	ENSBTAG00000021661	c	0	0	0	0	5		0
5:62694548-62710294,+	ENSBTAG00000004240	c	5	0	0	0	0		5
5:62694548-62702306,+	ENSBTAG00000004240	c	281	10	48	125	38		291
5:6266120-6269581,+	ENSBTAG00000021756	c	0	0	0	8	0		0
5:6257293-6268528,+	ENSBTAG00000021756	c	0	0	0	11	0		0
5:6255558-6262293,+	ENSBTAG00000021756	c	0	0	0	82	17		0
5:6200898-6204514,+	ENSBTAG00000021756	c	0	0	5	28	7		0
5:61127182-61145619,+	ENSBTAG00000001894	c	0	0	0	16	0		0
5:60938879-60949885,+	ENSBTAG00000015792	c	0	0	0	34	48		0
5:60865685-60881897,+	ENSBTAG00000015792	c	0	0	0	5	0		0
5:60851077-60866698,+	ENSBTAG00000015792	c	0	0	0	0	5		0
5:60845546-60866698,+	ENSBTAG00000015792	c	0	0	0	0	7		0
5:60829304-60851200,+	ENSBTAG00000015792	c	0	0	0	0	28		0
5:60825167-60851200,+	ENSBTAG00000015792	c	0	0	0	5	5		0
5:60763501-60783053,+	ENSBTAG00000002251	c	0	0	0	0	5		0
5:60582479-60595221,-	ENSBTAG00000001510	c	15	0	0	168	23		15
5:60281282-60286180,-	ENSBTAG00000016276	c	107	5	0	0	0		112
5:5910405-5937080,-	ENSBTAG00000004427	c	29	0	0	117	15		29
5:5868893-5872263,-	ENSBTAG00000004427	c	18	0	0	49	9		18
5:5856813-5861863,-	ENSBTAG00000004427	c	0	0	0	14	0		0
5:5853623-5872263,-	ENSBTAG00000004427	c	0	0	0	16	11		0
5:5853623-5861863,-	ENSBTAG00000004427	c	0	0	0	7	0		0
5:5853623-5859781,-	ENSBTAG00000004427	c	0	0	0	9	0		0
5:5849841-5859781,-	ENSBTAG00000004427	c	0	0	0	5	0		0
5:57221922-57225009,-	ENSBTAG00000010444	c	21	0	0	0	0		21
5:57221922-57224478,-	ENSBTAG00000010444	c	17	0	0	0	0		17
5:57055595-57061645,+	ENSBTAG00000004371	c	0	0	0	11	0		0
5:56850913-56890516,-	ENSBTAG00000017830	c	34	0	0	0	0		34
5:56850913-56858245,-	ENSBTAG00000017830	c	8	0	0	0	0		8
5:56843939-56853480,-	ENSBTAG00000017830	c	5	0	0	0	0		5
5:51216811-51249962,-	ENSBTAG00000010428	c	5	0	0	9	16		5
5:51211473-51249962,-	ENSBTAG00000010428	c	38	0	0	26	18		38
5:51211473-51221540,-	ENSBTAG00000010428	c	0	0	0	0	5		0
5:51190222-51249962,-	ENSBTAG00000010428	c	5	0	0	0	0		5
5:51074612-51079230,-	ENSBTAG00000011068	c	566	30	218	1025	824		596
5:51055557-51089295,-	ENSBTAG00000011068	c	0	0	0	7	0		0
5:51055557-51079230,-	ENSBTAG00000011068	c	0	0	0	24	32		0
5:5036660-5044905,-	ENSBTAG00000011591	c	7	0	0	13	0		7
5:5036660-5043167,-	ENSBTAG00000011591	c	5	0	0	5	0		5
5:49928329-49928644,-	ENSBTAG00000004753	c	0	0	0	6	0		0
5:49728649-49738056,-	ENSBTAG00000011892	c	0	0	0	24	45		0
5:49651810-49654092,-	ENSBTAG00000011892	c	0	0	0	6	0		0
5:49331287-49338034,-	ENSBTAG00000026962	c	0	0	0	54	19		0
5:49120185-49124222,-	ENSBTAG00000051013	c	13	0	0	0	0		13
5:48450799-48472074,-	ENSBTAG00000044017	c	260	13	0	169	31		273
5:47591389-47607198,-	ENSBTAG00000007636	c	10	0	0	5	0		10
5:47512149-47516771,-	ENSBTAG00000020806	c	56	0	0	47	30		56
5:47503471-47515340,-	ENSBTAG00000020806	c	129	5	0	37	0		134
5:47489619-47490114,-	ENSBTAG00000020806	c	18	0	15	0	0		18
5:47260512-47327748,+	ENSBTAG00000033726	c	0	0	0	5	0		0
5:45163222-45166658,-	ENSBTAG00000008967	c	22	0	0	40	0		22
5:44994230-45001505,-	ENSBTAG00000010422	c	5	0	0	0	0		5
5:44567381-44580289,-	ENSBTAG00000007323	c	105	21	38	620	297		126
5:43898690-43899037,-	ENSBTAG00000019155	c	0	0	0	5	0		0
5:43680695-43697521,-	ENSBTAG00000031950	c	6	0	0	0	0		6
5:43663152-43674450,-	ENSBTAG00000031950	c	33	0	6	0	0		33
5:43176491-43218828,-	ENSBTAG00000003748	c	15	0	0	175	42		15
5:43176491-43218758,-	ENSBTAG00000003748	c	14	0	0	15	11		14
5:43165493-43218828,-	ENSBTAG00000003748	c	10	0	0	103	29		10
5:42383260-42440385,+	ENSBTAG00000020914	c	36	0	5	5	0		36
5:42346649-42403539,+	ENSBTAG00000020914	c	11	0	0	0	0		11
5:41493145-41504807,+	ENSBTAG00000038043	c	0	0	0	0	11		0
5:41322041-41322442,+	ENSBTAG00000043962	c	0	0	0	8	0		0
5:40908171-40937939,+	ENSBTAG00000043962	c	0	0	0	19	22		0
5:40575652-40582296,-	ENSBTAG00000016260	c	0	0	0	9	0		0
5:40476264-40490018,-	ENSBTAG00000016260	c	5	0	0	0	0		5
5:39821187-39847346,-	ENSBTAG00000020679	c	0	0	0	14	0		0
5:38563501-38582606,+	ENSBTAG00000015024	c	42	0	0	68	5		42
5:38563501-38573313,+	ENSBTAG00000015024	c	30	0	0	92	23		30
5:38563501-38569212,+	ENSBTAG00000015024	c	0	0	0	20	8		0
5:38554253-38582606,+	ENSBTAG00000015024	c	0	0	0	21	0		0
5:38554253-38573313,+	ENSBTAG00000015024	c	10	0	0	80	12		10
5:38554253-38569212,+	ENSBTAG00000015024	c	0	0	0	0	5		0
5:38313941-38338851,-	ENSBTAG00000008595	c	7	0	0	0	0		7
5:38313941-38316768,-	ENSBTAG00000008595	c	41	0	0	17	0		41
5:38253640-38279409,-	ENSBTAG00000008595	c	0	0	0	11	0		0
5:38253640-38271327,-	ENSBTAG00000008595	c	5	0	6	0	0		5
5:38239632-38338851,-	ENSBTAG00000008595	c	7	0	0	0	0		7
5:38239632-38316768,-	ENSBTAG00000008595	c	0	0	0	5	0		0
5:38239632-38279409,-	ENSBTAG00000008595	c	0	0	0	32	17		0
5:38239632-38271327,-	ENSBTAG00000008595	c	117	9	17	27	6		126
5:38239632-38268794,-	ENSBTAG00000008595	c	28	0	0	39	0		28
5:37076912-37078195,+	ENSBTAG00000000395	c	0	0	7	0	0		0
5:37076047-37086354,+	ENSBTAG00000000395	c	0	0	40	0	0		0
5:37059937-37086354,+	ENSBTAG00000000395	c	0	0	0	9	0		0
5:37019453-37020280,+	ENSBTAG00000000395	c	0	0	22	0	0		0
5:36998491-37086354,+	ENSBTAG00000000395	c	0	0	5	0	0		0
5:36998491-37000202,+	ENSBTAG00000000395	c	0	0	5	0	0		0
5:36965753-36986256,+	ENSBTAG00000000395	c	0	0	6	0	0		0
5:36715809-36723572,+	ENSBTAG00000004718	c	0	0	0	15	0		0
5:36698585-36703048,-	ENSBTAG00000021105	c	0	0	0	21	0		0
5:36698585-36700244,-	ENSBTAG00000021105	c	0	0	0	13	0		0
5:36697437-36703048,-	ENSBTAG00000021105	c	5	0	0	0	0		5
5:36687665-36700244,-	ENSBTAG00000021105	c	0	0	0	5	0		0
5:34912197-34924335,-	ENSBTAG00000002902	c	0	0	11	0	0		0
5:34912197-34916113,-	ENSBTAG00000002902	c	0	0	39	0	0		0
5:34904287-34906026,-	ENSBTAG00000002902	c	0	0	0	5	0		0
5:34883887-34897907,-	ENSBTAG00000002902	c	5	0	0	0	0		5
5:34393207-34402311,-	ENSBTAG00000011087	c	0	0	0	35	16		0
5:34330601-34330918,-	ENSBTAG00000011087	c	0	0	0	5	0		0
5:34327054-34354885,-	ENSBTAG00000011087	c	105	10	7	51	0		115
5:34327054-34330918,-	ENSBTAG00000011087	c	87	0	6	145	33		87
5:34247117-34270020,+	ENSBTAG00000001810	c	5	0	0	0	0		5
5:33940563-33951628,+	ENSBTAG00000000859	c	0	0	0	7	0		0
5:33454591-33458950,+	ENSBTAG00000014197	c	10	0	0	0	0		10
5:33449377-33458950,+	ENSBTAG00000014197	c	73	0	0	0	0		73
5:32603471-32623165,+	ENSBTAG00000018690	c	0	0	0	13	5		0
5:32603471-32605955,+	ENSBTAG00000018690	c	20	0	69	9	0		20
5:32196275-32203106,+	ENSBTAG00000012423	c	0	0	0	0	5		0
5:31105383-31105890,+	ENSBTAG00000002693	c	0	0	0	13	0		0
5:30335688-30336952,-	ENSBTAG00000004660	c	0	0	0	23	0		0
5:29476297-29481624,-	ENSBTAG00000017164	c	70	0	20	92	25		70
5:29469019-29481624,-	ENSBTAG00000017164	c	81	0	5	101	17		81
5:29469019-29480409,-	ENSBTAG00000017164	c	6	0	0	39	7		6
5:29469019-29470739,-	ENSBTAG00000017164	c	32	0	0	27	0		32
5:29460819-29481624,-	ENSBTAG00000017164	c	16	0	0	29	0		16
5:29460819-29470739,-	ENSBTAG00000017164	c	66	0	0	32	9		66
5:29449724-29470739,-	ENSBTAG00000017164	c	0	0	0	14	0		0
5:29236640-29242748,-	ENSBTAG00000005246	c	16	0	6	10	0		16
5:29128453-29163577,-	ENSBTAG00000018131	c	17	0	0	16	13		17
5:29117657-29163577,-	ENSBTAG00000018131	c	11	0	5	25	15		11
5:29117657-29131138,-	ENSBTAG00000018131	c	0	0	0	5	0		0
5:28743524-28744550,+	ENSBTAG00000032914	c	0	0	0	12	0		0
5:28735143-28737045,+	ENSBTAG00000032914	c	0	0	0	28	6		0
5:28735143-28736141,+	ENSBTAG00000032914	c	0	0	0	7	0		0
5:28580896-28582745,+	ENSBTAG00000016362	c	0	0	0	5	0		0
5:28345119-28354657,-	ENSBTAG00000017950	c	0	0	0	0	5		0
5:28335924-28338157,-	ENSBTAG00000017950	c	0	0	0	0	29		0
5:26374575-26376498,+	ENSBTAG00000005735	c	0	0	5	11	0		0
[truncated: 6,724 more rows]

## Sheet: cattle_by_parent_gene(exo)
gene_id	gene_name	gene_biotype	bta_liver_1-15	bta_liver_1-12	bta_liver_13-15	bta_muscle_1-12	bta_testis_1-3	bta_testis_4-6
ENSBTAG00000000013	PRKAA1	protein_coding	0	0	0	5	6	0
ENSBTAG00000000024	DYM	protein_coding	36	36	0	0	359	347
ENSBTAG00000000025	RAB6A	protein_coding	82	82	0	0	0	0
ENSBTAG00000000052	PKNOX2	protein_coding	0	0	0	62	14	0
ENSBTAG00000000053	FILIP1	protein_coding	0	0	0	5	5	0
ENSBTAG00000000070	F13B	protein_coding	15	15	0	0	0	0
ENSBTAG00000000074	NFIA	protein_coding	64	64	0	0	8	0
ENSBTAG00000000081	CERT1	protein_coding	33	33	0	0	20	22
ENSBTAG00000000088	ALCAM	protein_coding	62	62	0	0	5	11
ENSBTAG00000000097	EFCAB14	protein_coding	8	8	0	0	8	16
ENSBTAG00000000111	UGP2	protein_coding	78	73	5	6	46	7
ENSBTAG00000000115	VPS54	protein_coding	5	5	0	0	75	42
ENSBTAG00000000123	HAO2	protein_coding	417	385	32	0	0	0
ENSBTAG00000000125	SPATA5	protein_coding	5	5	0	0	61	81
ENSBTAG00000000137	FRYL	protein_coding	36	36	0	0	101	5
ENSBTAG00000000140	EPHX1	protein_coding	8	8	0	0	0	0
ENSBTAG00000000146	FARP1	protein_coding	19	19	0	0	0	0
ENSBTAG00000000147	RIC8B	protein_coding	0	0	0	0	0	5
ENSBTAG00000000149	USP40	protein_coding	6	6	0	0	76	17
ENSBTAG00000000152	RANBP2	protein_coding	0	0	0	0	0	5
ENSBTAG00000000169	ASZ1	protein_coding	0	0	0	0	51	34
ENSBTAG00000000172	PFKFB1	protein_coding	7728	7379	349	728	0	0
ENSBTAG00000000175	N4BP2	protein_coding	25	25	0	7	86	25
ENSBTAG00000000176	SP3	protein_coding	21	21	0	0	183	56
ENSBTAG00000000181	SUSD3	protein_coding	0	0	0	0	0	12
ENSBTAG00000000184	EIF2AK3	protein_coding	0	0	0	0	5	0
ENSBTAG00000000185	SLC6A14	protein_coding	0	0	0	0	6	0
ENSBTAG00000000201	LTN1	protein_coding	0	0	0	0	34	0
ENSBTAG00000000204	TMEM268	protein_coding	0	0	0	0	7	0
ENSBTAG00000000205	MMD	protein_coding	14	14	0	18	25	0
ENSBTAG00000000211	SHROOM2	protein_coding	7	7	0	0	0	0
ENSBTAG00000000215	GNB1	protein_coding	15	15	0	0	24	0
ENSBTAG00000000221	RBM34	protein_coding	0	0	0	0	5	0
ENSBTAG00000000222	ARID4B	protein_coding	89	89	0	5	109	78
ENSBTAG00000000223	PPM1B	protein_coding	11	11	0	0	55	31
ENSBTAG00000000225	POLB	protein_coding	24	18	6	6	0	0
ENSBTAG00000000231	BMPR1A	protein_coding	26	26	0	73	15	0
ENSBTAG00000000240	AKAP7	protein_coding	42	42	0	8	221	65
ENSBTAG00000000241	STAU1	protein_coding	541	514	27	99	365	61
ENSBTAG00000000245	NHSL1	protein_coding	33	28	5	6	60	12
ENSBTAG00000000246	ME3	protein_coding	0	0	0	0	5	0
ENSBTAG00000000256	TLE1	protein_coding	5	5	0	0	0	5
ENSBTAG00000000266	NAB1	protein_coding	0	0	0	0	62	0
ENSBTAG00000000267	SMG6	protein_coding	0	0	0	0	50	32
ENSBTAG00000000269	no_name	protein_coding	5	5	0	0	8	0
ENSBTAG00000000275	PARP11	protein_coding	6	6	0	0	15	0
ENSBTAG00000000285	GUF1	protein_coding	10	10	0	0	74	10
ENSBTAG00000000287	GNPDA2	protein_coding	0	0	0	0	15	0
ENSBTAG00000000288	UPF2	protein_coding	148	148	0	0	65	159
ENSBTAG00000000290	ATP11B	protein_coding	15	15	0	0	37	0
ENSBTAG00000000291	DHTKD1	protein_coding	68	68	0	0	61	11
ENSBTAG00000000295	CLHC1	protein_coding	0	0	0	0	0	5
ENSBTAG00000000308	ITCH	protein_coding	116	110	6	14	59	37
ENSBTAG00000000309	PTPRT	protein_coding	0	0	0	0	6	13
ENSBTAG00000000322	CD2AP	protein_coding	0	0	0	26	5	6
ENSBTAG00000000333	ARHGAP20	protein_coding	0	0	0	0	0	6
ENSBTAG00000000341	ISOC1	protein_coding	5	5	0	0	0	0
ENSBTAG00000000357	PRAG1	protein_coding	0	0	0	0	0	18
ENSBTAG00000000362	SPG11	protein_coding	0	0	0	0	6	29
ENSBTAG00000000363	BDP1	protein_coding	0	0	0	0	17	5
ENSBTAG00000000369	EPS8	protein_coding	106	106	0	0	22	0
ENSBTAG00000000371	DIS3L	protein_coding	0	0	0	0	5	0
ENSBTAG00000000382	MED27	protein_coding	0	0	0	0	0	6
ENSBTAG00000000390	TPST1	protein_coding	1066	1007	59	9	186	80
ENSBTAG00000000392	ASCC1	protein_coding	0	0	0	0	110	9
ENSBTAG00000000395	ADAMTS20	protein_coding	0	0	0	85	9	0
ENSBTAG00000000415	ERBIN	protein_coding	80	75	5	0	43	5
ENSBTAG00000000419	PHEX	protein_coding	0	0	0	0	68	57
ENSBTAG00000000421	EEA1	protein_coding	11	11	0	0	17	0
ENSBTAG00000000473	ATP10D	protein_coding	0	0	0	0	59	0
ENSBTAG00000000475	IMMP1L	protein_coding	22	22	0	0	70	12
ENSBTAG00000000494	PDE4D	protein_coding	5	5	0	0	0	0
ENSBTAG00000000501	KLHL13	protein_coding	0	0	0	0	5	0
ENSBTAG00000000505	KYAT3	protein_coding	11	11	0	0	0	0
ENSBTAG00000000511	CNST	protein_coding	5	5	0	0	7	0
ENSBTAG00000000521	PLEKHA8	protein_coding	15	15	0	0	28	0
ENSBTAG00000000526	TOPBP1	protein_coding	27	27	0	0	51	33
ENSBTAG00000000527	ZFAND3	protein_coding	0	0	0	0	14	24
ENSBTAG00000000529	BTBD9	protein_coding	107	107	0	0	39	21
ENSBTAG00000000539	LRRC28	protein_coding	36	36	0	10	34	45
ENSBTAG00000000542	CFAP36	protein_coding	29	29	0	0	65	5
ENSBTAG00000000548	KLHDC10	protein_coding	0	0	0	0	11	0
ENSBTAG00000000555	ACO1	protein_coding	0	0	0	0	6	0
ENSBTAG00000000561	OCLN	protein_coding	20	20	0	0	0	0
ENSBTAG00000000562	TOMM20	protein_coding	6	6	0	0	0	0
ENSBTAG00000000565	RFX7	protein_coding	17	17	0	0	44	10
ENSBTAG00000000570	RET	protein_coding	0	0	0	0	8	0
ENSBTAG00000000579	NIPBL	protein_coding	13	13	0	14	209	103
ENSBTAG00000000581	DOCK10	protein_coding	6	6	0	0	0	0
ENSBTAG00000000586	CPLANE1	protein_coding	0	0	0	0	71	29
ENSBTAG00000000595	FBN3	protein_coding	0	0	0	0	57	0
ENSBTAG00000000599	CCNI	protein_coding	0	0	0	0	18	0
ENSBTAG00000000603	JAM2	protein_coding	0	0	0	5	11	0
ENSBTAG00000000616	GPR161	protein_coding	0	0	0	0	25	0
ENSBTAG00000000620	MCMDC2	protein_coding	0	0	0	0	0	8
ENSBTAG00000000630	LSM14A	protein_coding	0	0	0	0	31	0
ENSBTAG00000000632	RAD54B	protein_coding	0	0	0	0	10	27
ENSBTAG00000000646	ANAPC4	protein_coding	5	5	0	0	0	0
ENSBTAG00000000648	ADAMTS5	protein_coding	6	6	0	0	18	0
ENSBTAG00000000654	ARMC4	protein_coding	8	8	0	0	22	127
ENSBTAG00000000655	MIPOL1	protein_coding	10	10	0	86	212	88
ENSBTAG00000000662	TCF20	protein_coding	0	0	0	0	0	5
ENSBTAG00000000664	SLC22A15	protein_coding	0	0	0	0	0	11
ENSBTAG00000000672	OTULINL	protein_coding	0	0	0	0	34	0
ENSBTAG00000000675	PGS1	protein_coding	0	0	0	0	9	0
ENSBTAG00000000676	DOP1A	protein_coding	6	6	0	0	0	0
ENSBTAG00000000682	no_name	protein_coding	0	0	0	0	0	11
ENSBTAG00000000683	WDR37	protein_coding	71	71	0	10	12	0
ENSBTAG00000000684	ARHGEF10L	protein_coding	10	5	5	6	0	0
ENSBTAG00000000687	POC1B	protein_coding	46	46	0	0	33	0
ENSBTAG00000000695	UBAP2	protein_coding	155	155	0	94	173	63
ENSBTAG00000000698	MYO18B	protein_coding	0	0	0	73	0	5
ENSBTAG00000000699	AOPEP	protein_coding	6	6	0	0	0	0
ENSBTAG00000000700	PARVA	protein_coding	50	50	0	5	23	0
ENSBTAG00000000712	FBXW2	protein_coding	0	0	0	0	24	0
ENSBTAG00000000727	RNF169	protein_coding	55	55	0	0	31	13
ENSBTAG00000000737	DMXL2	protein_coding	6	6	0	0	20	0
ENSBTAG00000000746	KAT2B	protein_coding	39	39	0	0	107	24
ENSBTAG00000000754	PPP2R5A	protein_coding	90	90	0	0	70	0
ENSBTAG00000000767	DCP2	protein_coding	117	117	0	0	147	29
ENSBTAG00000000771	DNAJB6	protein_coding	419	404	15	111	160	71
ENSBTAG00000000799	ICA1	protein_coding	0	0	0	0	28	0
ENSBTAG00000000806	ATAD1	protein_coding	0	0	0	0	15	0
ENSBTAG00000000813	HOMER3	protein_coding	8	8	0	10	68	6
ENSBTAG00000000819	RFX3	protein_coding	0	0	0	0	252	167
ENSBTAG00000000827	TAOK1	protein_coding	5	5	0	0	11	0
ENSBTAG00000000830	GPR137B	protein_coding	0	0	0	0	18	0
ENSBTAG00000000831	CTNS	protein_coding	0	0	0	0	0	8
ENSBTAG00000000859	SLC38A1	protein_coding	0	0	0	0	7	0
ENSBTAG00000000869	OBI1	protein_coding	0	0	0	0	16	5
ENSBTAG00000000873	SLC13A3	protein_coding	12	12	0	0	0	0
ENSBTAG00000000878	RB1CC1	protein_coding	19	14	5	5	120	7
ENSBTAG00000000886	no_name	protein_coding	0	0	0	0	5	5
ENSBTAG00000000892	CGAS	protein_coding	0	0	0	0	20	13
ENSBTAG00000000897	IQGAP2	protein_coding	31	31	0	0	0	9
ENSBTAG00000000917	BMP1	protein_coding	0	0	0	0	43	0
ENSBTAG00000000918	ERMARD	protein_coding	5	5	0	0	11	0
ENSBTAG00000000928	SPECC1	protein_coding	0	0	0	0	5	11
ENSBTAG00000000939	KIF16B	protein_coding	109	104	5	6	11	6
ENSBTAG00000000942	SIPA1L2	protein_coding	0	0	0	0	10	0
ENSBTAG00000000948	RAB2A	protein_coding	10	10	0	0	0	0
ENSBTAG00000000955	RBM41	protein_coding	6	6	0	0	22	0
ENSBTAG00000000974	IARS1	protein_coding	10	10	0	0	7	0
ENSBTAG00000000977	CADM1	protein_coding	6	6	0	0	0	107
ENSBTAG00000000978	ASH2L	protein_coding	0	0	0	0	24	0
ENSBTAG00000000988	BRCA2	protein_coding	0	0	0	0	0	5
ENSBTAG00000000995	TENT5A	protein_coding	7	7	0	0	0	0
ENSBTAG00000001010	ADAMTS18	protein_coding	0	0	0	0	5	0
ENSBTAG00000001016	NAA35	protein_coding	474	450	24	164	584	828
ENSBTAG00000001017	SLK	protein_coding	263	251	12	201	585	213
ENSBTAG00000001020	AKAP3	protein_coding	0	0	0	0	0	8
ENSBTAG00000001024	ARID1A	protein_coding	368	341	27	81	24	11
ENSBTAG00000001030	MTMR3	protein_coding	6	6	0	11	27	9
ENSBTAG00000001036	HIBADH	protein_coding	227	227	0	0	284	75
ENSBTAG00000001044	SUPV3L1	protein_coding	0	0	0	0	5	0
ENSBTAG00000001050	LDLRAP1	protein_coding	5	5	0	0	0	0
ENSBTAG00000001057	ARFGAP3	protein_coding	89	89	0	0	41	30
ENSBTAG00000001080	SPAG17	protein_coding	0	0	0	0	0	45
ENSBTAG00000001081	PALLD	protein_coding	0	0	0	37	0	0
ENSBTAG00000001094	MTUS2	protein_coding	0	0	0	0	7	5
ENSBTAG00000001098	PLEKHA3	protein_coding	137	137	0	36	134	51
ENSBTAG00000001105	ANXA4	protein_coding	53	53	0	0	7	0
ENSBTAG00000001108	GMCL1	protein_coding	13	13	0	0	49	52
ENSBTAG00000001112	SMOX	protein_coding	0	0	0	0	7	0
ENSBTAG00000001114	PRKD3	protein_coding	0	0	0	0	52	7
ENSBTAG00000001117	ANKRD50	protein_coding	0	0	0	0	110	33
ENSBTAG00000001124	GALC	protein_coding	0	0	0	0	9	0
ENSBTAG00000001126	BMP2K	protein_coding	0	0	0	5	69	61
ENSBTAG00000001132	GTDC1	protein_coding	5	5	0	0	265	49
ENSBTAG00000001133	VWA8	protein_coding	688	657	31	93	64	18
ENSBTAG00000001156	ST3GAL1	protein_coding	24	24	0	0	0	0
ENSBTAG00000001160	GMEB1	protein_coding	0	0	0	0	8	6
ENSBTAG00000001166	HSF5	protein_coding	0	0	0	0	0	55
ENSBTAG00000001181	RPS6KC1	protein_coding	67	67	0	5	120	100
ENSBTAG00000001182	SEPTIN7	protein_coding	59	59	0	5	606	338
ENSBTAG00000001185	KMT5B	protein_coding	168	163	5	187	97	6
ENSBTAG00000001199	DAP3	protein_coding	0	0	0	0	5	0
ENSBTAG00000001209	PHLDB2	protein_coding	1058	1001	57	0	183	0
ENSBTAG00000001223	CAAP1	protein_coding	258	250	8	16	302	47
ENSBTAG00000001224	ATP9B	protein_coding	29	29	0	0	197	79
ENSBTAG00000001249	SULT1B1	protein_coding	0	0	0	0	38	0
ENSBTAG00000001252	HIVEP1	protein_coding	0	0	0	0	5	25
ENSBTAG00000001254	ANKRD46	protein_coding	0	0	0	0	5	0
ENSBTAG00000001257	AGTPBP1	protein_coding	9	9	0	18	95	26
ENSBTAG00000001258	TMEM50B	protein_coding	12	12	0	0	30	6
ENSBTAG00000001271	PLG	protein_coding	169	149	20	0	0	0
ENSBTAG00000001282	RALGAPA1	protein_coding	30	30	0	0	80	43
ENSBTAG00000001283	RIC1	protein_coding	0	0	0	0	32	0
ENSBTAG00000001288	MAOB	protein_coding	5	5	0	0	0	0
ENSBTAG00000001295	DEPDC5	protein_coding	12	12	0	0	0	0
ENSBTAG00000001298	STAMBPL1	protein_coding	0	0	0	28	0	0
ENSBTAG00000001323	CENPC	protein_coding	12	12	0	0	87	42
ENSBTAG00000001325	UPB1	protein_coding	6	6	0	0	0	0
ENSBTAG00000001328	SLBP	protein_coding	0	0	0	0	11	0
ENSBTAG00000001343	DEPDC1	protein_coding	0	0	0	0	0	12
ENSBTAG00000001348	COMMD8	protein_coding	0	0	0	0	20	0
ENSBTAG00000001376	RAD21L1	protein_coding	41	41	0	0	0	0
ENSBTAG00000001391	ANKRD42	protein_coding	13	13	0	6	100	275
ENSBTAG00000001396	ADAMTS7	protein_coding	0	0	0	0	7	0
ENSBTAG00000001398	ATP2A2	protein_coding	0	0	0	62	0	0
ENSBTAG00000001403	PRKCI	protein_coding	0	0	0	0	5	0
ENSBTAG00000001407	AP3S2	protein_coding	33	33	0	0	0	0
ENSBTAG00000001412	N6AMT1	protein_coding	5	5	0	0	0	0
ENSBTAG00000001417	ACSM1	protein_coding	117	117	0	0	0	0
ENSBTAG00000001425	FBXO11	protein_coding	83	71	12	44	194	13
ENSBTAG00000001463	TNKS	protein_coding	0	0	0	0	15	22
ENSBTAG00000001468	SAMD4A	protein_coding	180	167	13	350	269	43
ENSBTAG00000001475	MCUR1	protein_coding	6	6	0	0	48	6
ENSBTAG00000001483	SRGAP2	protein_coding	5	5	0	0	7	5
ENSBTAG00000001485	PPIP5K2	protein_coding	231	231	0	5	72	6
ENSBTAG00000001488	OTC	protein_coding	63	57	6	0	0	0
ENSBTAG00000001499	TRIM33	protein_coding	0	0	0	0	6	8
ENSBTAG00000001505	GRK4	protein_coding	15	15	0	0	6	17
ENSBTAG00000001506	HTT	protein_coding	7	7	0	0	33	0
ENSBTAG00000001510	CDK17	protein_coding	15	15	0	0	168	23
ENSBTAG00000001512	ZFP64	protein_coding	0	0	0	0	8	0
ENSBTAG00000001523	YES1	protein_coding	0	0	0	0	7	5
ENSBTAG00000001528	CDK13	protein_coding	379	349	30	84	515	230
ENSBTAG00000001529	NSD3	protein_coding	0	0	0	0	11	0
ENSBTAG00000001533	HACE1	protein_coding	190	181	9	10	191	23
ENSBTAG00000001539	SAV1	protein_coding	0	0	0	0	35	0
ENSBTAG00000001545	SLC34A2	protein_coding	0	0	0	0	5	0
ENSBTAG00000001552	EPC1	protein_coding	28	28	0	0	48	5
ENSBTAG00000001564	PDE4DIP	protein_coding	0	0	0	200	0	6
ENSBTAG00000001567	LRRK1	protein_coding	0	0	0	0	5	0
ENSBTAG00000001572	NSUN7	protein_coding	0	0	0	0	5	18
ENSBTAG00000001573	JMJD1C	protein_coding	5	5	0	0	82	23
ENSBTAG00000001574	GPATCH2	protein_coding	5	5	0	0	0	41
ENSBTAG00000001578	ADPGK	protein_coding	0	0	0	0	19	0
ENSBTAG00000001579	AGO2	protein_coding	6	6	0	40	68	21
ENSBTAG00000001580	CLGN	protein_coding	0	0	0	0	37	330
ENSBTAG00000001589	TM9SF2	protein_coding	0	0	0	0	6	6
ENSBTAG00000001598	MAP7	protein_coding	511	486	25	0	57	263
ENSBTAG00000001600	DCUN1D4	protein_coding	635	625	10	34	100	13
ENSBTAG00000001616	ZNF592	protein_coding	5	5	0	0	0	0
ENSBTAG00000001618	ALPK3	protein_coding	0	0	0	83	0	13
ENSBTAG00000001619	SERINC5	protein_coding	191	179	12	0	345	18
ENSBTAG00000001629	SCMH1	protein_coding	243	238	5	135	88	15
ENSBTAG00000001632	NBR1	protein_coding	0	0	0	0	0	7
ENSBTAG00000001638	FGA	protein_coding	5	5	0	0	0	0
ENSBTAG00000001639	TRPM1	protein_coding	0	0	0	0	6	0
ENSBTAG00000001640	EPB41L1	protein_coding	0	0	0	0	29	0
ENSBTAG00000001644	MDN1	protein_coding	144	139	5	5	52	5
ENSBTAG00000001654	SNTB2	protein_coding	22	22	0	0	7	5
ENSBTAG00000001657	PICALM	protein_coding	2334	2194	140	245	345	42
ENSBTAG00000001658	AKR1D1	protein_coding	189	189	0	0	0	0
ENSBTAG00000001673	C2CD5	protein_coding	5	5	0	8	10	0
ENSBTAG00000001692	NDST1	protein_coding	1304	1236	68	223	274	7
ENSBTAG00000001700	CDC42	protein_coding	5	5	0	0	30	6
ENSBTAG00000001706	SLC9A2	protein_coding	0	0	0	275	80	58
ENSBTAG00000001707	UIMC1	protein_coding	54	54	0	0	161	120
ENSBTAG00000001729	DUSP10	protein_coding	0	0	0	28	0	0
ENSBTAG00000001731	GLYR1	protein_coding	14	14	0	0	0	0
ENSBTAG00000001737	TUT7	protein_coding	30	30	0	0	41	97
ENSBTAG00000001741	DLGAP4	protein_coding	0	0	0	6	0	0
ENSBTAG00000001768	TXLNG	protein_coding	5	5	0	0	23	13
ENSBTAG00000001771	DYRK1A	protein_coding	122	122	0	22	231	31
ENSBTAG00000001790	SAFB2	protein_coding	12	12	0	0	0	6
ENSBTAG00000001796	CATSPERD	protein_coding	37	37	0	10	39	45
ENSBTAG00000001808	LACTB2	protein_coding	0	0	0	0	0	10
ENSBTAG00000001810	SCAF11	protein_coding	5	5	0	0	0	0
ENSBTAG00000001826	SASH1	protein_coding	5	5	0	0	0	0
ENSBTAG00000001838	LRRC36	protein_coding	0	0	0	0	0	118
ENSBTAG00000001847	CNTLN	protein_coding	114	114	0	0	305	154
ENSBTAG00000001861	SESTD1	protein_coding	247	247	0	233	31	23
ENSBTAG00000001862	PPP2R2B	protein_coding	60	54	6	0	0	0
ENSBTAG00000001874	DOCK3	protein_coding	0	0	0	0	20	0
ENSBTAG00000001887	STAM2	protein_coding	0	0	0	0	125	23
ENSBTAG00000001888	MED13L	protein_coding	16	16	0	0	96	5
ENSBTAG00000001894	NEDD1	protein_coding	0	0	0	0	16	0
ENSBTAG00000001895	PGGT1B	protein_coding	89	89	0	0	87	10
ENSBTAG00000001898	CCDC112	protein_coding	0	0	0	0	11	0
ENSBTAG00000001902	CEP295	protein_coding	0	0	0	0	13	5
ENSBTAG00000001915	APOH	protein_coding	225	225	0	0	0	0
ENSBTAG00000001918	STXBP5L	protein_coding	0	0	0	0	30	0
ENSBTAG00000001920	POLQ	protein_coding	0	0	0	0	0	75
ENSBTAG00000001926	RAD23B	protein_coding	214	201	13	27	0	0
ENSBTAG00000001936	PCK1	protein_coding	10	10	0	0	0	0
ENSBTAG00000001942	SNX27	protein_coding	21	21	0	0	34	32
ENSBTAG00000001948	VTI1B	protein_coding	15	15	0	0	14	0
ENSBTAG00000001950	RDH11	protein_coding	0	0	0	0	6	0
ENSBTAG00000001956	HINT3	protein_coding	0	0	0	0	5	0
ENSBTAG00000001957	TRMT11	protein_coding	112	107	5	10	53	5
ENSBTAG00000001962	MRPS27	protein_coding	404	361	43	96	0	0
ENSBTAG00000001969	CCDC39	protein_coding	0	0	0	0	6	44
ENSBTAG00000001987	SWAP70	protein_coding	43	43	0	0	0	0
ENSBTAG00000002002	ATAD2	protein_coding	5	5	0	0	0	11
ENSBTAG00000002015	RPS6KA6	protein_coding	656	624	32	0	311	44
ENSBTAG00000002020	CREBRF	protein_coding	97	97	0	0	264	101
ENSBTAG00000002030	SPP2	protein_coding	11	11	0	0	0	0
ENSBTAG00000002033	UBXN2A	protein_coding	15	15	0	0	6	18
ENSBTAG00000002037	ATXN7L1	protein_coding	0	0	0	0	5	0
ENSBTAG00000002048	PTPN11	protein_coding	12	12	0	0	46	23
ENSBTAG00000002049	HADH	protein_coding	64	64	0	0	24	0
ENSBTAG00000002059	MCM9	protein_coding	0	0	0	0	7	0
ENSBTAG00000002073	RAD17	protein_coding	0	0	0	0	24	34
ENSBTAG00000002076	STAU2	protein_coding	443	423	20	612	1233	255
ENSBTAG00000002081	BMPR1B	protein_coding	0	0	0	10	0	0
ENSBTAG00000002101	GDE1	protein_coding	0	0	0	0	6	0
ENSBTAG00000002103	PLCG2	protein_coding	12	12	0	0	54	0
ENSBTAG00000002110	DMGDH	protein_coding	357	328	29	0	6	0
ENSBTAG00000002123	MYO3A	protein_coding	0	0	0	0	6	34
ENSBTAG00000002137	SUGT1	protein_coding	21	21	0	45	6	0
ENSBTAG00000002147	PPP4R2	protein_coding	0	0	0	0	6	0
ENSBTAG00000002164	AXDND1	protein_coding	0	0	0	0	0	179
ENSBTAG00000002171	FAM135A	protein_coding	18	18	0	5	142	134
ENSBTAG00000002174	RERG	protein_coding	66	66	0	16	129	6
ENSBTAG00000002175	SRPK2	protein_coding	180	172	8	0	246	117
ENSBTAG00000002177	PIKFYVE	protein_coding	17	17	0	18	32	0
ENSBTAG00000002181	KHDRBS3	protein_coding	0	0	0	0	5	151
ENSBTAG00000002190	DOCK8	protein_coding	0	0	0	0	18	0
ENSBTAG00000002199	CORIN	protein_coding	0	0	0	0	26	37
ENSBTAG00000002206	ZC3H12B	protein_coding	0	0	0	0	0	5
ENSBTAG00000002226	FBXO31	protein_coding	39	39	0	0	0	0
ENSBTAG00000002232	TRPC1	protein_coding	0	0	0	0	36	28
ENSBTAG00000002236	TRPC4AP	protein_coding	11	11	0	0	36	21
ENSBTAG00000002242	PSME3IP1	protein_coding	66	66	0	19	69	35
ENSBTAG00000002251	no_name	protein_coding	0	0	0	0	0	5
ENSBTAG00000002260	NCAPD3	protein_coding	5	5	0	0	5	0
ENSBTAG00000002267	ANKRD40	protein_coding	676	630	46	144	220	43
ENSBTAG00000002278	FBN1	protein_coding	0	0	0	0	5	0
ENSBTAG00000002280	KIF5B	protein_coding	0	0	0	0	0	12
ENSBTAG00000002287	CHD9	protein_coding	7	7	0	0	107	13
ENSBTAG00000002291	ZBTB41	protein_coding	0	0	0	0	35	5
ENSBTAG00000002292	SMARCA1	protein_coding	0	0	0	0	108	22
ENSBTAG00000002299	SEL1L3	protein_coding	0	0	0	111	0	0
ENSBTAG00000002313	ITPR2	protein_coding	810	793	17	119	287	55
ENSBTAG00000002317	PTN	protein_coding	0	0	0	0	78	0
ENSBTAG00000002328	KDM2B	protein_coding	0	0	0	0	18	0
ENSBTAG00000002329	ASAP2	protein_coding	82	82	0	0	23	0
ENSBTAG00000002336	RCOR1	protein_coding	5	5	0	0	18	0
ENSBTAG00000002341	ETS1	protein_coding	0	0	0	0	8	0
ENSBTAG00000002348	SLC4A4	protein_coding	13	13	0	7	0	0
ENSBTAG00000002382	DDX10	protein_coding	0	0	0	0	5	27
ENSBTAG00000002392	no_name	protein_coding	0	0	0	0	5	0
ENSBTAG00000002393	C23H6orf89	protein_coding	0	0	0	0	19	0
ENSBTAG00000002395	HPS3	protein_coding	11	11	0	0	165	31
ENSBTAG00000002402	IGF2R	protein_coding	5	5	0	0	54	0
ENSBTAG00000002407	TDRD5	protein_coding	0	0	0	0	0	14
ENSBTAG00000002408	FHAD1	protein_coding	0	0	0	0	0	18
ENSBTAG00000002415	TSPAN3	protein_coding	8	8	0	5	11	0
ENSBTAG00000002428	PPA2	protein_coding	13	13	0	0	0	0
ENSBTAG00000002431	TRIM24	protein_coding	21	21	0	5	25	0
ENSBTAG00000002455	KLHL8	protein_coding	31	31	0	0	51	13
ENSBTAG00000002458	NUP155	protein_coding	0	0	0	0	11	0
ENSBTAG00000002471	CHL1	protein_coding	33	33	0	0	19	6
ENSBTAG00000002476	DNAJC16	protein_coding	28	28	0	0	40	10
ENSBTAG00000002485	TNS1	protein_coding	46	40	6	0	0	0
ENSBTAG00000002490	CHPT1	protein_coding	5	5	0	0	5	0
ENSBTAG00000002493	VPS35	protein_coding	0	0	0	5	30	0
ENSBTAG00000002526	BDH2	protein_coding	0	0	0	0	7	0
ENSBTAG00000002528	EIF3A	protein_coding	0	0	0	0	11	0
ENSBTAG00000002531	ARHGAP10	protein_coding	346	336	10	231	778	294
ENSBTAG00000002539	TRIOBP	protein_coding	0	0	0	0	5	0
ENSBTAG00000002570	PPP1R21	protein_coding	59	59	0	0	47	5
ENSBTAG00000002574	MYOZ2	protein_coding	0	0	0	33	0	0
ENSBTAG00000002578	ZMYND11	protein_coding	178	178	0	169	1591	239
ENSBTAG00000002580	MYH14	protein_coding	5	5	0	0	0	0
ENSBTAG00000002586	TCF12	protein_coding	0	0	0	11	34	0
ENSBTAG00000002600	EFCAB7	protein_coding	0	0	0	0	22	0
ENSBTAG00000002603	PRPF39	protein_coding	0	0	0	0	30	7
ENSBTAG00000002606	LGR4	protein_coding	80	80	0	5	0	0
ENSBTAG00000002610	FKBP3	protein_coding	5	5	0	0	0	0
ENSBTAG00000002612	FANCM	protein_coding	0	0	0	0	0	5
ENSBTAG00000002614	RUFY2	protein_coding	0	0	0	0	13	6
ENSBTAG00000002615	LONRF3	protein_coding	6	6	0	0	0	0
ENSBTAG00000002625	MAP3K7	protein_coding	0	0	0	0	6	5
ENSBTAG00000002626	ARHGAP6	protein_coding	0	0	0	0	10	0
ENSBTAG00000002633	SEPTIN9	protein_coding	0	0	0	0	11	0
ENSBTAG00000002640	KALRN	protein_coding	0	0	0	0	0	65
ENSBTAG00000002642	SLC17A2	protein_coding	50	50	0	0	0	0
ENSBTAG00000002646	DYNC1I2	protein_coding	5	5	0	0	0	0
ENSBTAG00000002647	RGS10	protein_coding	0	0	0	0	6	0
ENSBTAG00000002651	PKP2	protein_coding	0	0	0	0	5	0
ENSBTAG00000002663	BCAS3	protein_coding	0	0	0	0	110	114
ENSBTAG00000002675	no_name	protein_coding	0	0	0	0	0	56
ENSBTAG00000002676	SAE1	protein_coding	193	188	5	59	149	250
ENSBTAG00000002689	NME7	protein_coding	11	5	6	0	46	75
ENSBTAG00000002693	KANSL2	protein_coding	0	0	0	0	13	0
ENSBTAG00000002698	UBE3B	protein_coding	0	0	0	0	40	6
ENSBTAG00000002704	POMT2	protein_coding	0	0	0	0	8	0
ENSBTAG00000002721	TUT4	protein_coding	5	5	0	245	138	47
ENSBTAG00000002725	RNGTT	protein_coding	100	100	0	63	59	72
ENSBTAG00000002726	CDC27	protein_coding	158	158	0	98	89	72
ENSBTAG00000002728	ARID1B	protein_coding	13	13	0	23	82	0
ENSBTAG00000002736	DNMT1	protein_coding	0	0	0	0	5	0
ENSBTAG00000002742	MSH2	protein_coding	0	0	0	0	6	0
ENSBTAG00000002746	OSTF1	protein_coding	51	51	0	29	0	0
ENSBTAG00000002747	ABCA5	protein_coding	65	65	0	0	0	0
ENSBTAG00000002750	KRIT1	protein_coding	5	5	0	0	0	0
ENSBTAG00000002755	ANKRD12	protein_coding	116	116	0	0	272	104
ENSBTAG00000002767	GNB4	protein_coding	0	0	0	0	22	0
ENSBTAG00000002788	RAB27B	protein_coding	5	5	0	0	60	0
ENSBTAG00000002795	NKTR	protein_coding	123	123	0	0	0	0
ENSBTAG00000002796	KLHL3	protein_coding	0	0	0	0	0	92
ENSBTAG00000002820	RBBP7	protein_coding	20	20	0	0	148	38
ENSBTAG00000002822	CNBD2	protein_coding	0	0	0	0	0	21
ENSBTAG00000002823	MPZL1	protein_coding	51	51	0	0	165	6
ENSBTAG00000002829	TCP1	protein_coding	6	6	0	0	0	0
ENSBTAG00000002835	SMAD1	protein_coding	314	291	23	65	86	0
ENSBTAG00000002837	TOR1B	protein_coding	35	35	0	0	35	12
ENSBTAG00000002854	TMEM63A	protein_coding	0	0	0	0	5	0
ENSBTAG00000002863	ACAA2	protein_coding	5	5	0	0	0	0
ENSBTAG00000002865	KCNIP1	protein_coding	0	0	0	0	49	0
ENSBTAG00000002880	SORBS1	protein_coding	5	5	0	0	0	0
ENSBTAG00000002882	LMNB1	protein_coding	17	17	0	0	51	0
ENSBTAG00000002885	MSR1	protein_coding	5	5	0	0	0	0
ENSBTAG00000002888	TMTC2	protein_coding	47	47	0	0	411	80
ENSBTAG00000002902	ANO6	protein_coding	5	5	0	50	5	0
ENSBTAG00000002907	C2CD3	protein_coding	44	44	0	0	25	5
ENSBTAG00000002922	GAB2	protein_coding	0	0	0	0	46	6
ENSBTAG00000002938	CPED1	protein_coding	301	291	10	272	69	17
ENSBTAG00000002939	FURIN	protein_coding	6	6	0	7	73	7
ENSBTAG00000002947	LY9	protein_coding	22	22	0	0	17	0
ENSBTAG00000002948	SETD2	protein_coding	15	15	0	0	5	0
ENSBTAG00000002964	TXLNB	protein_coding	0	0	0	5	0	0
ENSBTAG00000002966	DNAJC13	protein_coding	11	11	0	0	10	5
ENSBTAG00000002970	INTS6	protein_coding	0	0	0	0	18	0
ENSBTAG00000002971	CUTC	protein_coding	65	65	0	5	0	0
ENSBTAG00000002972	CFAP94	protein_coding	5	5	0	0	209	212
ENSBTAG00000002977	ECE1	protein_coding	13	13	0	0	5	0
ENSBTAG00000002979	PIK3R3	protein_coding	0	0	0	0	0	5
ENSBTAG00000002988	MACO1	protein_coding	0	0	0	0	13	6
ENSBTAG00000002997	ADAMTSL1	protein_coding	0	0	0	0	0	7
ENSBTAG00000003015	SESN1	protein_coding	152	145	7	133	197	57
ENSBTAG00000003034	GATAD2A	protein_coding	0	0	0	0	18	0
ENSBTAG00000003036	PPFIA2	protein_coding	0	0	0	0	0	5
ENSBTAG00000003044	SPIN1	protein_coding	20	20	0	67	32	0
ENSBTAG00000003051	FER	protein_coding	165	156	9	34	99	97
ENSBTAG00000003052	PCSK7	protein_coding	0	0	0	0	50	12
ENSBTAG00000003062	FAM160B1	protein_coding	6	6	0	0	29	0
ENSBTAG00000003063	SYNJ1	protein_coding	5	5	0	24	17	0
ENSBTAG00000003068	MSMO1	protein_coding	60	60	0	0	20	0
ENSBTAG00000003088	LANCL3	protein_coding	0	0	0	0	53	5
ENSBTAG00000003089	RHPN2	protein_coding	5	5	0	0	0	0
ENSBTAG00000003090	LRRC9	protein_coding	0	0	0	0	6	48
ENSBTAG00000003097	DENND4C	protein_coding	0	0	0	0	39	17
ENSBTAG00000003098	MTDH	protein_coding	5	5	0	6	0	0
ENSBTAG00000003110	TAFA4	protein_coding	0	0	0	0	6	0
ENSBTAG00000003111	ATM	protein_coding	18	18	0	0	280	328
ENSBTAG00000003112	THUMPD3	protein_coding	15	15	0	0	46	19
ENSBTAG00000003114	AVL9	protein_coding	0	0	0	0	42	13
ENSBTAG00000003116	MTMR6	protein_coding	0	0	0	0	7	12
ENSBTAG00000003128	SPATA6	protein_coding	10	10	0	0	65	25
ENSBTAG00000003131	NDST4	protein_coding	0	0	0	0	16	6
ENSBTAG00000003143	TBCCD1	protein_coding	0	0	0	0	0	12
ENSBTAG00000003144	KIAA0825	protein_coding	10	10	0	0	0	33
ENSBTAG00000003147	JAK1	protein_coding	0	0	0	0	6	0
ENSBTAG00000003148	MCM3AP	protein_coding	11	11	0	0	86	57
ENSBTAG00000003165	ADAMTS9	protein_coding	0	0	0	0	5	12
ENSBTAG00000003171	SHANK2	protein_coding	21	21	0	0	0	0
ENSBTAG00000003178	ATE1	protein_coding	33	33	0	0	150	62
ENSBTAG00000003185	ASAP1	protein_coding	0	0	0	0	6	0
ENSBTAG00000003186	OTULIN	protein_coding	42	37	5	0	62	23
ENSBTAG00000003189	CCDC6	protein_coding	0	0	0	6	0	0
ENSBTAG00000003200	CSPG4B	protein_coding	0	0	0	0	21	0
ENSBTAG00000003201	FNTA	protein_coding	0	0	0	0	7	17
ENSBTAG00000003215	KIF3B	protein_coding	15	15	0	0	0	0
ENSBTAG00000003218	RAB28	protein_coding	449	442	7	5	1509	132
ENSBTAG00000003221	ATF7IP	protein_coding	155	155	0	10	103	57
ENSBTAG00000003239	UTP20	protein_coding	0	0	0	0	16	0
ENSBTAG00000003257	STK4	protein_coding	0	0	0	0	38	27
ENSBTAG00000003276	PRKCH	protein_coding	0	0	0	0	23	0
ENSBTAG00000003279	NDUFA10	protein_coding	7	7	0	0	0	0
ENSBTAG00000003282	SLCO1A2	protein_coding	6	6	0	0	0	0
ENSBTAG00000003291	RIMKLB	protein_coding	11	11	0	0	274	60
ENSBTAG00000003301	NCAM2	protein_coding	0	0	0	0	8	0
ENSBTAG00000003323	NOL6	protein_coding	0	0	0	0	0	7
ENSBTAG00000003325	SNRK	protein_coding	14	14	0	0	16	0
ENSBTAG00000003328	TAMM41	protein_coding	39	39	0	0	5	5
ENSBTAG00000003330	ATL3	protein_coding	39	39	0	0	80	19
ENSBTAG00000003338	LRRCC1	protein_coding	11	6	5	5	88	22
ENSBTAG00000003339	ZBTB10	protein_coding	0	0	0	0	29	23
ENSBTAG00000003342	AMD1	protein_coding	58	58	0	0	16	0
ENSBTAG00000003345	FAT4	protein_coding	0	0	0	0	15	0
ENSBTAG00000003354	SMCHD1	protein_coding	272	260	12	5	385	245
ENSBTAG00000003361	METTL15	protein_coding	0	0	0	0	41	62
ENSBTAG00000003366	DDX58	protein_coding	5	5	0	0	11	0
ENSBTAG00000003375	TC2N	protein_coding	0	0	0	0	22	12
ENSBTAG00000003378	ACAP2	protein_coding	0	0	0	0	55	29
ENSBTAG00000003381	TENT4A	protein_coding	12	12	0	0	63	70
ENSBTAG00000003382	RIMS4	protein_coding	0	0	0	0	12	0
ENSBTAG00000003384	CEP162	protein_coding	81	81	0	5	277	24
ENSBTAG00000003395	ZRANB1	protein_coding	253	247	6	14	158	213
ENSBTAG00000003397	CTBP2	protein_coding	0	0	0	0	36	0
ENSBTAG00000003399	SMARCA5	protein_coding	1286	1221	65	789	1420	467
ENSBTAG00000003401	ACTR3	protein_coding	0	0	0	0	24	5
ENSBTAG00000003419	EAPP	protein_coding	5	5	0	0	203	4262
ENSBTAG00000003443	USP46	protein_coding	74	74	0	0	29	0
ENSBTAG00000003444	SYDE2	protein_coding	0	0	0	0	36	0
ENSBTAG00000003446	EPHB4	protein_coding	12	12	0	0	7	0
ENSBTAG00000003489	IPCEF1	protein_coding	10	10	0	0	5	0
ENSBTAG00000003494	C13H20orf194	protein_coding	0	0	0	17	48	0
ENSBTAG00000003501	SACM1L	protein_coding	634	599	35	121	119	11
ENSBTAG00000003508	CFAP69	protein_coding	0	0	0	0	5	17
ENSBTAG00000003509	PLEKHA2	protein_coding	5	5	0	0	12	0
ENSBTAG00000003511	SLAIN1	protein_coding	0	0	0	0	5	0
ENSBTAG00000003526	SYNE3	protein_coding	5	5	0	0	0	0
ENSBTAG00000003527	CCDC62	protein_coding	0	0	0	0	49	21
ENSBTAG00000003532	TLE4	protein_coding	6	6	0	45	55	13
ENSBTAG00000003536	MARCHF6	protein_coding	7	7	0	0	12	10
ENSBTAG00000003539	ROPN1L	protein_coding	0	0	0	0	0	14
ENSBTAG00000003540	MYT1L	protein_coding	0	0	0	0	0	11
ENSBTAG00000003550	C29H11orf54	protein_coding	50	44	6	0	5	0
ENSBTAG00000003552	MED17	protein_coding	1194	1109	85	79	1490	228
ENSBTAG00000003555	THADA	protein_coding	65	59	6	0	117	10
ENSBTAG00000003559	PPP1R13B	protein_coding	110	105	5	0	56	5
ENSBTAG00000003577	GSPT1	protein_coding	85	85	0	0	112	64
ENSBTAG00000003578	DPCD	protein_coding	13	13	0	0	5	5
ENSBTAG00000003579	FBXW4	protein_coding	396	370	26	155	182	37
ENSBTAG00000003581	SETD7	protein_coding	0	0	0	7	32	0
ENSBTAG00000003586	MAN1A2	protein_coding	117	117	0	0	143	54
ENSBTAG00000003588	ZFAND1	protein_coding	53	53	0	0	65	0
ENSBTAG00000003602	RBPJ	protein_coding	66	66	0	0	68	0
ENSBTAG00000003608	SYCP2	protein_coding	0	0	0	0	20	35
ENSBTAG00000003610	DENND1A	protein_coding	0	0	0	0	33	18
ENSBTAG00000003619	SEC24D	protein_coding	25	25	0	0	5	0
ENSBTAG00000003626	MYO3B	protein_coding	0	0	0	0	7	151
ENSBTAG00000003632	CYP39A1	protein_coding	26	26	0	0	0	0
ENSBTAG00000003636	LIPA	protein_coding	22	22	0	0	24	0
ENSBTAG00000003645	FSIP2	protein_coding	0	0	0	0	8	113
ENSBTAG00000003652	TMEM128	protein_coding	0	0	0	0	6	0
ENSBTAG00000003658	RELN	protein_coding	29	29	0	0	11	26
ENSBTAG00000003665	NUP210	protein_coding	45	40	5	0	7	0
ENSBTAG00000003667	TLN2	protein_coding	0	0	0	0	0	5
ENSBTAG00000003668	RADX	protein_coding	0	0	0	0	5	29
ENSBTAG00000003669	BNC2	protein_coding	0	0	0	308	11	10
ENSBTAG00000003687	FOXK2	protein_coding	11	11	0	0	21	5
ENSBTAG00000003690	NHLRC2	protein_coding	5	5	0	0	8	0
ENSBTAG00000003702	ANGEL2	protein_coding	374	352	22	91	558	149
ENSBTAG00000003708	SEC23A	protein_coding	0	0	0	19	0	0
ENSBTAG00000003709	ITGB8	protein_coding	0	0	0	0	12	0
ENSBTAG00000003710	XPO4	protein_coding	5	5	0	28	96	5
ENSBTAG00000003718	HACL1	protein_coding	169	169	0	0	22	38
ENSBTAG00000003719	TDRD7	protein_coding	20	20	0	0	26	12
ENSBTAG00000003726	MTMR9	protein_coding	0	0	0	0	23	11
ENSBTAG00000003740	KDM6A	protein_coding	52	52	0	0	41	5
ENSBTAG00000003745	WDR48	protein_coding	8	8	0	5	26	0
ENSBTAG00000003746	SCP2	protein_coding	3826	3681	145	12	210	67
ENSBTAG00000003747	PTGR2	protein_coding	5	5	0	0	0	0
ENSBTAG00000003748	CNOT2	protein_coding	39	39	0	0	293	82
ENSBTAG00000003752	SLC25A24	protein_coding	0	0	0	0	18	5
ENSBTAG00000003764	AKIRIN2	protein_coding	184	184	0	473	243	47
ENSBTAG00000003773	SLC25A13	protein_coding	148	148	0	0	0	0
ENSBTAG00000003774	C8A	protein_coding	5	5	0	0	0	0
ENSBTAG00000003775	C8B	protein_coding	17	17	0	0	0	0
ENSBTAG00000003784	DNAJC2	protein_coding	5	5	0	0	28	0
ENSBTAG00000003788	RCC1	protein_coding	0	0	0	0	5	0
ENSBTAG00000003789	VIRMA	protein_coding	110	105	5	52	182	71
ENSBTAG00000003791	LPAR3	protein_coding	5	5	0	0	106	23
ENSBTAG00000003793	NGLY1	protein_coding	44	44	0	5	145	415
ENSBTAG00000003797	SLC17A3	protein_coding	14	14	0	0	0	0
ENSBTAG00000003798	AMFR	protein_coding	11	11	0	0	25	0
ENSBTAG00000003802	TEKT3	protein_coding	0	0	0	0	77	69
ENSBTAG00000003808	HDAC9	protein_coding	0	0	0	11	61	23
ENSBTAG00000003819	STK36	protein_coding	0	0	0	0	72	41
ENSBTAG00000003825	PTPN12	protein_coding	177	177	0	5	71	0
ENSBTAG00000003840	GUCY1B1	protein_coding	0	0	0	0	6	0
ENSBTAG00000003843	SMARCAL1	protein_coding	9	9	0	0	0	0
ENSBTAG00000003848	ATRN	protein_coding	87	87	0	0	18	20
ENSBTAG00000003855	FAM120C	protein_coding	5	5	0	0	114	5
ENSBTAG00000003857	SUSD6	protein_coding	171	171	0	0	140	17
ENSBTAG00000003872	no_name	protein_coding	0	0	0	0	14	0
ENSBTAG00000003878	ZUP1	protein_coding	0	0	0	0	47	30
ENSBTAG00000003880	EMILIN2	protein_coding	0	0	0	0	10	0
ENSBTAG00000003884	FAM120B	protein_coding	0	0	0	0	6	0
ENSBTAG00000003887	ECHDC1	protein_coding	5	5	0	0	0	0
ENSBTAG00000003898	HMGCS2	protein_coding	131	131	0	0	0	0
ENSBTAG00000003902	ZNF512	protein_coding	48	48	0	0	64	0
ENSBTAG00000003929	PHF10	protein_coding	0	0	0	0	11	0
ENSBTAG00000003934	PSPC1	protein_coding	10	10	0	0	105	14
ENSBTAG00000003941	AP1AR	protein_coding	9	9	0	0	7	0
ENSBTAG00000003943	TTC39B	protein_coding	10	10	0	0	0	0
ENSBTAG00000003954	ASH1L	protein_coding	540	518	22	47	236	104
ENSBTAG00000003959	ARHGAP24	protein_coding	0	0	0	0	13	0
ENSBTAG00000003960	CCP110	protein_coding	0	0	0	0	0	5
ENSBTAG00000003968	UBP1	protein_coding	5	5	0	0	20	0
ENSBTAG00000003985	CCDC15	protein_coding	0	0	0	0	11	5
ENSBTAG00000004005	WDR7	protein_coding	0	0	0	0	48	115
ENSBTAG00000004011	GALK2	protein_coding	250	215	35	52	85	132
ENSBTAG00000004015	KAT6A	protein_coding	177	171	6	19	148	29
ENSBTAG00000004023	ELAPOR2	protein_coding	0	0	0	0	0	241
ENSBTAG00000004024	UBE2Q2	protein_coding	9	9	0	6	58	36
ENSBTAG00000004035	SDK1	protein_coding	0	0	0	0	32	33
ENSBTAG00000004038	ABAT	protein_coding	41	41	0	0	0	10
ENSBTAG00000004054	PAPOLA	protein_coding	31	31	0	0	93	19
ENSBTAG00000004066	PARP8	protein_coding	108	108	0	0	284	139
ENSBTAG00000004073	MTA3	protein_coding	0	0	0	0	5	5
ENSBTAG00000004081	FAT3	protein_coding	0	0	0	0	27	0
ENSBTAG00000004092	AK8	protein_coding	0	0	0	0	0	51
ENSBTAG00000004099	CCDC170	protein_coding	0	0	0	0	20	0
ENSBTAG00000004104	RUNX2	protein_coding	0	0	0	0	25	0
ENSBTAG00000004117	AZI2	protein_coding	6	6	0	0	18	5
ENSBTAG00000004118	ALAS1	protein_coding	25	25	0	0	10	0
ENSBTAG00000004135	LMTK2	protein_coding	42	42	0	0	16	5
ENSBTAG00000004139	BACH1	protein_coding	12	12	0	0	20	0
ENSBTAG00000004145	ANO4	protein_coding	0	0	0	0	19	94
ENSBTAG00000004155	SPATA20	protein_coding	0	0	0	0	0	29
ENSBTAG00000004161	UBE2D2	protein_coding	188	183	5	0	20	0
ENSBTAG00000004165	CLYBL	protein_coding	0	0	0	0	0	5
ENSBTAG00000004167	TTC29	protein_coding	0	0	0	0	5	122
ENSBTAG00000004171	GPHN	protein_coding	5	5	0	0	0	0
ENSBTAG00000004175	HPD	protein_coding	40	35	5	0	0	0
ENSBTAG00000004177	TANC1	protein_coding	78	72	6	5	45	5
ENSBTAG00000004184	WDSUB1	protein_coding	5	5	0	0	0	0
ENSBTAG00000004187	CFAP251	protein_coding	0	0	0	0	5	67
ENSBTAG00000004188	SNAP47	protein_coding	0	0	0	0	6	0
ENSBTAG00000004190	ARHGAP29	protein_coding	117	111	6	11	92	59
ENSBTAG00000004199	DIABLO	protein_coding	0	0	0	0	0	10
ENSBTAG00000004203	VPS33A	protein_coding	60	60	0	0	143	41
ENSBTAG00000004204	GPR107	protein_coding	11	11	0	0	0	0
ENSBTAG00000004211	TNFRSF1A	protein_coding	0	0	0	0	6	0
ENSBTAG00000004216	MAP3K2	protein_coding	26	26	0	0	12	0
ENSBTAG00000004227	TBCK	protein_coding	33	33	0	0	63	6
ENSBTAG00000004238	TACC1	protein_coding	0	0	0	0	52	9
ENSBTAG00000004240	TMPO	protein_coding	296	286	10	48	125	38
ENSBTAG00000004246	H6PD	protein_coding	10	10	0	0	35	0
ENSBTAG00000004249	TANC2	protein_coding	0	0	0	0	70	49
ENSBTAG00000004257	TAF4B	protein_coding	0	0	0	0	17	0
ENSBTAG00000004259	HPCAL1	protein_coding	0	0	0	0	5	0
ENSBTAG00000004266	DDX25	protein_coding	0	0	0	0	0	32
ENSBTAG00000004269	SGK1	protein_coding	5	5	0	0	0	0
ENSBTAG00000004282	AMBRA1	protein_coding	66	66	0	9	113	0
ENSBTAG00000004287	EVC	protein_coding	0	0	0	0	8	12
ENSBTAG00000004347	ADGRF5	protein_coding	5	5	0	0	6	0
ENSBTAG00000004358	DARS2	protein_coding	5	5	0	0	0	0
ENSBTAG00000004364	THNSL2	protein_coding	12	12	0	0	5	0
ENSBTAG00000004368	NFATC3	protein_coding	270	264	6	309	306	73
ENSBTAG00000004371	CS	protein_coding	0	0	0	0	11	0
ENSBTAG00000004387	MTPAP	protein_coding	5	5	0	0	5	10
ENSBTAG00000004400	PRRC2B	protein_coding	0	0	0	0	19	0
ENSBTAG00000004401	UGGT2	protein_coding	0	0	0	0	5	0
ENSBTAG00000004405	IQUB	protein_coding	0	0	0	0	6	20
ENSBTAG00000004407	KCNK2	protein_coding	0	0	0	0	5	0
ENSBTAG00000004413	RHOBTB3	protein_coding	73	73	0	57	204	0
ENSBTAG00000004426	DNAJB14	protein_coding	0	0	0	0	38	0
ENSBTAG00000004427	OSBPL8	protein_coding	47	47	0	0	217	35
ENSBTAG00000004448	CKAP5	protein_coding	0	0	0	0	28	18
ENSBTAG00000004459	TMEM45A	protein_coding	0	0	0	0	15	0
ENSBTAG00000004461	OFD1	protein_coding	0	0	0	0	15	0
ENSBTAG00000004471	ST3GAL6	protein_coding	33	33	0	0	5	0
ENSBTAG00000004484	CEP83	protein_coding	0	0	0	0	26	60
ENSBTAG00000004489	APPBP2	protein_coding	19	19	0	0	144	28
ENSBTAG00000004495	UBA5	protein_coding	36	36	0	5	31	0
ENSBTAG00000004499	RGS3	protein_coding	0	0	0	0	6	0
ENSBTAG00000004512	MKRN2	protein_coding	120	115	5	5	40	5
ENSBTAG00000004532	FGFR1OP2	protein_coding	0	0	0	0	0	12
ENSBTAG00000004554	CAPZB	protein_coding	0	0	0	0	13	0
ENSBTAG00000004564	MBNL1	protein_coding	0	0	0	5	27	0
ENSBTAG00000004575	FAM126A	protein_coding	51	51	0	0	260	117
ENSBTAG00000004585	CCDC30	protein_coding	0	0	0	0	5	11
ENSBTAG00000004591	PLPPR5	protein_coding	0	0	0	0	12	0
ENSBTAG00000004592	SNAPC3	protein_coding	0	0	0	0	0	5
ENSBTAG00000004598	GOLGA5	protein_coding	0	0	0	0	17	0
ENSBTAG00000004601	ABHD10	protein_coding	14	14	0	0	24	5
ENSBTAG00000004612	SORCS3	protein_coding	0	0	0	0	0	6
ENSBTAG00000004631	KIAA0586	protein_coding	0	0	0	0	33	32
ENSBTAG00000004636	PLEKHA1	protein_coding	0	0	0	0	11	0
ENSBTAG00000004637	MARCHF10	protein_coding	0	0	0	0	0	33
ENSBTAG00000004639	HARBI1	protein_coding	0	0	0	0	0	68
ENSBTAG00000004643	WASL	protein_coding	11	11	0	0	74	93
ENSBTAG00000004645	ADAMTSL3	protein_coding	0	0	0	0	12	573
ENSBTAG00000004653	ADGRA3	protein_coding	91	85	6	34	234	8
ENSBTAG00000004660	SPATS2	protein_coding	0	0	0	0	23	0
ENSBTAG00000004662	SLC16A12	protein_coding	10	10	0	0	0	0
ENSBTAG00000004672	RDX	protein_coding	183	183	0	0	96	44
ENSBTAG00000004674	HAAO	protein_coding	5	5	0	0	0	0
ENSBTAG00000004709	MAPK9	protein_coding	71	71	0	0	65	7
ENSBTAG00000004718	PUS7L	protein_coding	0	0	0	0	15	0
ENSBTAG00000004720	SULF1	protein_coding	0	0	0	0	12	0
ENSBTAG00000004723	TEX2	protein_coding	0	0	0	16	0	0
ENSBTAG00000004742	RUNX1	protein_coding	0	0	0	0	6	0
ENSBTAG00000004746	HELZ	protein_coding	101	101	0	0	25	11
ENSBTAG00000004749	NEK4	protein_coding	0	0	0	0	7	0
ENSBTAG00000004753	RXYLT1	protein_coding	0	0	0	0	6	0
ENSBTAG00000004778	no_name	protein_coding	0	0	0	0	0	11
ENSBTAG00000004781	POLR3B	protein_coding	0	0	0	0	5	0
ENSBTAG00000004797	TRMT44	protein_coding	0	0	0	0	0	6
ENSBTAG00000004801	PDXDC1	protein_coding	10	10	0	0	29	14
ENSBTAG00000004804	RRN3	protein_coding	5	5	0	0	11	0
ENSBTAG00000004805	ITFG1	protein_coding	0	0	0	6	8	21
ENSBTAG00000004806	PHKB	protein_coding	268	263	5	5	167	63
ENSBTAG00000004813	SUSD1	protein_coding	0	0	0	0	6	0
ENSBTAG00000004824	REEP1	protein_coding	0	0	0	0	5	17
ENSBTAG00000004830	ADAM18	protein_coding	0	0	0	0	11	59
ENSBTAG00000004836	NRK	protein_coding	0	0	0	0	36	0
ENSBTAG00000004840	C1S	protein_coding	315	299	16	0	17	0
ENSBTAG00000004849	IGSF3	protein_coding	0	0	0	0	14	0
ENSBTAG00000004850	KPNA3	protein_coding	0	0	0	35	0	0
ENSBTAG00000004856	RNF130	protein_coding	230	221	9	0	144	19
ENSBTAG00000004860	SLC27A6	protein_coding	50	50	0	5	0	0
ENSBTAG00000004863	RIC3	protein_coding	0	0	0	0	6	0
ENSBTAG00000004864	CEP89	protein_coding	6	6	0	0	47	17
ENSBTAG00000004870	GALNT2	protein_coding	0	0	0	0	5	0
ENSBTAG00000004885	DDR2	protein_coding	0	0	0	5	9	0
ENSBTAG00000004891	OXNAD1	protein_coding	31	31	0	0	22	12
ENSBTAG00000004899	ABLIM1	protein_coding	107	107	0	0	22	0
ENSBTAG00000004902	INTS8	protein_coding	69	69	0	12	72	5
ENSBTAG00000004912	ANKRD17	protein_coding	206	206	0	42	165	46
ENSBTAG00000004922	AGPAT5	protein_coding	0	0	0	10	12	0
ENSBTAG00000004942	EXOSC9	protein_coding	211	211	0	180	230	50
ENSBTAG00000004953	ELK4	protein_coding	0	0	0	0	6	0
ENSBTAG00000004954	TOX	protein_coding	0	0	0	0	40	11
ENSBTAG00000004961	GOSR1	protein_coding	92	80	12	11	21	0
ENSBTAG00000004965	NUP133	protein_coding	0	0	0	0	18	0
ENSBTAG00000004975	CCDC191	protein_coding	0	0	0	0	5	0
ENSBTAG00000004979	MRS2	protein_coding	0	0	0	0	5	0
ENSBTAG00000004982	GPLD1	protein_coding	203	198	5	0	0	0
ENSBTAG00000004987	NUP210L	protein_coding	0	0	0	0	151	730
ENSBTAG00000004990	NEO1	protein_coding	13	13	0	109	173	17
ENSBTAG00000004991	ELP1	protein_coding	0	0	0	0	5	0
ENSBTAG00000004992	TNPO3	protein_coding	18	18	0	0	28	16
ENSBTAG00000004997	CTNNAL1	protein_coding	18	18	0	0	64	25
ENSBTAG00000005008	WSB1	protein_coding	0	0	0	0	50	20
ENSBTAG00000005016	AP3B1	protein_coding	34	34	0	5	75	27
ENSBTAG00000005021	SEMA5A	protein_coding	0	0	0	0	241	18
ENSBTAG00000005027	GLRX3	protein_coding	0	0	0	0	11	0
ENSBTAG00000005034	CAPN5	protein_coding	0	0	0	0	12	0
ENSBTAG00000005055	TXK	protein_coding	0	0	0	0	8	0
ENSBTAG00000005071	SLC49A4	protein_coding	0	0	0	0	11	0
ENSBTAG00000005083	TULP4	protein_coding	13	13	0	0	38	26
ENSBTAG00000005086	RPRD1B	protein_coding	66	66	0	0	81	8
ENSBTAG00000005090	CEMIP2	protein_coding	12	12	0	0	10	5
ENSBTAG00000005102	PHTF2	protein_coding	0	0	0	6	19	113
ENSBTAG00000005105	PAFAH2	protein_coding	0	0	0	0	16	31
ENSBTAG00000005110	CADPS2	protein_coding	219	208	11	0	42	0
ENSBTAG00000005122	KNG1	protein_coding	88	88	0	0	0	0
ENSBTAG00000005124	JADE3	protein_coding	0	0	0	0	25	24
ENSBTAG00000005136	ABI1	protein_coding	0	0	0	0	0	5
ENSBTAG00000005137	LPGAT1	protein_coding	132	127	5	0	104	5
ENSBTAG00000005145	PEAK1	protein_coding	0	0	0	0	30	33
ENSBTAG00000005147	HPS5	protein_coding	0	0	0	0	28	5
ENSBTAG00000005151	WDPCP	protein_coding	0	0	0	0	5	0
ENSBTAG00000005152	no_name	protein_coding	11	11	0	0	0	0
ENSBTAG00000005155	ARL13B	protein_coding	1345	1283	62	84	570	116
ENSBTAG00000005165	CSGALNACT2	protein_coding	0	0	0	15	0	0
ENSBTAG00000005197	BAZ1B	protein_coding	19	19	0	0	30	36
ENSBTAG00000005205	DSE	protein_coding	0	0	0	0	8	0
ENSBTAG00000005208	CLEC16A	protein_coding	485	464	21	75	298	108
ENSBTAG00000005209	VPS8	protein_coding	0	0	0	0	18	0
ENSBTAG00000005213	ZWILCH	protein_coding	23	23	0	0	0	0
ENSBTAG00000005215	IL10RA	protein_coding	0	0	0	0	8	0
ENSBTAG00000005218	PDE3B	protein_coding	25	25	0	0	13	13
ENSBTAG00000005219	KLHL4	protein_coding	0	0	0	0	12	0
ENSBTAG00000005221	WNK1	protein_coding	145	129	16	21	277	156
ENSBTAG00000005227	ATF6	protein_coding	95	95	0	0	62	23
ENSBTAG00000005238	NCKAP5	protein_coding	11	11	0	0	0	0
ENSBTAG00000005243	OVOS2	protein_coding	0	0	0	0	0	16
ENSBTAG00000005246	DIP2B	protein_coding	16	16	0	6	10	0
ENSBTAG00000005263	KLHL2	protein_coding	169	169	0	0	155	15
ENSBTAG00000005273	IL1R1	protein_coding	116	110	6	0	0	0
ENSBTAG00000005287	CYP7A1	protein_coding	8	8	0	0	0	0
ENSBTAG00000005316	GDI2	protein_coding	0	0	0	0	5	0
ENSBTAG00000005321	CADPS	protein_coding	0	0	0	0	5	12
ENSBTAG00000005328	ICE2	protein_coding	0	0	0	0	14	0
ENSBTAG00000005354	LRRFIP1	protein_coding	36	36	0	14	0	0
ENSBTAG00000005359	TGFB2	protein_coding	0	0	0	0	72	6
ENSBTAG00000005362	RAB23	protein_coding	306	279	27	197	123	17
ENSBTAG00000005370	TMTC1	protein_coding	0	0	0	0	71	0
ENSBTAG00000005373	TPM1	protein_coding	0	0	0	29	0	0
ENSBTAG00000005386	SLC2A2	protein_coding	73	73	0	0	0	0
ENSBTAG00000005393	TIPRL	protein_coding	715	667	48	154	375	174
ENSBTAG00000005400	ATG5	protein_coding	0	0	0	0	29	0
ENSBTAG00000005412	NEDD4L	protein_coding	0	0	0	0	18	0
ENSBTAG00000005425	GATA4	protein_coding	0	0	0	0	7	0
ENSBTAG00000005426	PSMC1	protein_coding	5	5	0	0	0	0
ENSBTAG00000005427	NRDE2	protein_coding	0	0	0	0	0	5
ENSBTAG00000005436	SHQ1	protein_coding	0	0	0	0	12	5
ENSBTAG00000005439	FAM102B	protein_coding	0	0	0	0	17	0
ENSBTAG00000005442	DNAI4	protein_coding	0	0	0	0	37	335
ENSBTAG00000005443	MIER1	protein_coding	52	52	0	0	122	45
ENSBTAG00000005444	UGGT1	protein_coding	11	11	0	0	41	0
ENSBTAG00000005453	FGD4	protein_coding	184	184	0	0	36	26
ENSBTAG00000005454	FUT10	protein_coding	70	70	0	0	274	43
ENSBTAG00000005455	USP7	protein_coding	125	125	0	0	37	0
ENSBTAG00000005481	ADAM10	protein_coding	5	5	0	0	116	15
ENSBTAG00000005482	TMEM135	protein_coding	5	5	0	0	0	0
ENSBTAG00000005483	ESYT2	protein_coding	100	100	0	5	0	0
ENSBTAG00000005488	ARIH2	protein_coding	0	0	0	0	6	0
ENSBTAG00000005489	WDR36	protein_coding	0	0	0	0	5	0
ENSBTAG00000005493	TBC1D14	protein_coding	31	31	0	0	37	104
ENSBTAG00000005497	RPRD1A	protein_coding	74	74	0	0	115	24
ENSBTAG00000005498	SQLE	protein_coding	39	39	0	0	0	0
ENSBTAG00000005499	ZPBP	protein_coding	0	0	0	0	121	118
ENSBTAG00000005501	COBLL1	protein_coding	238	217	21	0	66	5
ENSBTAG00000005503	PRMT2	protein_coding	11	11	0	0	138	45
ENSBTAG00000005514	TRIO	protein_coding	0	0	0	0	7	5
ENSBTAG00000005517	NOP58	protein_coding	0	0	0	0	19	0
ENSBTAG00000005519	RNF38	protein_coding	78	78	0	24	18	9
ENSBTAG00000005523	XYLT1	protein_coding	0	0	0	0	74	0
ENSBTAG00000005526	COG5	protein_coding	0	0	0	0	43	21
ENSBTAG00000005542	EPS15	protein_coding	0	0	0	0	14	5
ENSBTAG00000005550	SOS2	protein_coding	0	0	0	0	58	5
ENSBTAG00000005557	AFDN	protein_coding	205	186	19	0	48	97
ENSBTAG00000005564	PIAS1	protein_coding	0	0	0	0	11	0
ENSBTAG00000005565	CLN6	protein_coding	6	6	0	0	18	0
ENSBTAG00000005567	BEND4	protein_coding	0	0	0	0	0	18
ENSBTAG00000005571	PHF20	protein_coding	89	89	0	6	102	23
ENSBTAG00000005595	TRMU	protein_coding	13	13	0	0	110	30
ENSBTAG00000005615	CEACAM1	protein_coding	36	36	0	0	0	0
ENSBTAG00000005622	LITAF	protein_coding	0	0	0	0	5	0
ENSBTAG00000005627	PAFAH1B2	protein_coding	0	0	0	0	0	5
ENSBTAG00000005633	ARHGEF28	protein_coding	0	0	0	0	16	0
ENSBTAG00000005635	TTC39C	protein_coding	123	123	0	0	5	0
ENSBTAG00000005650	SKAP2	protein_coding	11	11	0	0	10	0
ENSBTAG00000005653	ABCB4	protein_coding	659	611	48	0	0	0
ENSBTAG00000005661	SNAP23	protein_coding	0	0	0	0	30	5
ENSBTAG00000005668	SLC39A8	protein_coding	121	121	0	0	0	0
ENSBTAG00000005681	ME1	protein_coding	0	0	0	0	36	11
ENSBTAG00000005682	UBAC2	protein_coding	9	9	0	0	24	0
ENSBTAG00000005695	NUDT6	protein_coding	5	5	0	0	5	0
ENSBTAG00000005708	KIF20B	protein_coding	0	0	0	0	12	11
ENSBTAG00000005710	NCAM1	protein_coding	0	0	0	0	5	0
ENSBTAG00000005724	SYTL4	protein_coding	40	40	0	0	14	0
ENSBTAG00000005725	IDO2	protein_coding	18	18	0	0	0	0
ENSBTAG00000005726	HNRNPA2B1	protein_coding	18	18	0	5	0	0
ENSBTAG00000005729	FBXL4	protein_coding	0	0	0	0	45	5
ENSBTAG00000005733	CHD6	protein_coding	33	33	0	0	221	41
ENSBTAG00000005734	GATA6	protein_coding	0	0	0	0	13	0
ENSBTAG00000005735	ATP5MC2	protein_coding	0	0	0	5	11	0
ENSBTAG00000005738	ATP8B1	protein_coding	6	6	0	0	5	13
ENSBTAG00000005744	COQ2	protein_coding	31	31	0	0	79	6
ENSBTAG00000005760	TBC1D4	protein_coding	0	0	0	0	46	0
ENSBTAG00000005773	PGM2	protein_coding	6	6	0	0	11	0
ENSBTAG00000005785	DPY19L1	protein_coding	5	5	0	0	0	0
ENSBTAG00000005788	VANGL1	protein_coding	0	0	0	0	8	0
ENSBTAG00000005807	MICU1	protein_coding	0	0	0	0	20	49
ENSBTAG00000005809	GPR89A	protein_coding	117	117	0	0	81	86
ENSBTAG00000005825	NEIL3	protein_coding	0	0	0	0	7	0
ENSBTAG00000005826	PTAR1	protein_coding	0	0	0	0	5	0
ENSBTAG00000005827	FIG4	protein_coding	51	51	0	0	55	16
ENSBTAG00000005828	MERTK	protein_coding	89	89	0	0	253	10
ENSBTAG00000005847	ROCK2	protein_coding	0	0	0	0	43	0
ENSBTAG00000005851	VTA1	protein_coding	34	34	0	0	8	0
ENSBTAG00000005854	COPS8	protein_coding	0	0	0	0	44	32
ENSBTAG00000005862	SMC4	protein_coding	0	0	0	0	12	18
ENSBTAG00000005868	HEBP1	protein_coding	286	266	20	0	121	16
ENSBTAG00000005869	SENP6	protein_coding	1208	1136	72	1618	400	25
ENSBTAG00000005870	FANCL	protein_coding	10	10	0	0	5	30
ENSBTAG00000005903	LRP5	protein_coding	240	213	27	0	121	0
ENSBTAG00000005908	RSPH10B	protein_coding	10	10	0	0	65	111
ENSBTAG00000005910	LEPR	protein_coding	17	17	0	0	0	0
ENSBTAG00000005913	PATL1	protein_coding	18	18	0	0	39	0
ENSBTAG00000005915	SFMBT2	protein_coding	601	584	17	35	138	16
ENSBTAG00000005946	USP13	protein_coding	0	0	0	413	219	106
ENSBTAG00000005958	PTK2B	protein_coding	0	0	0	0	21	0
ENSBTAG00000005960	EPB41L2	protein_coding	18	18	0	27	80	24
ENSBTAG00000005961	CDC42SE2	protein_coding	63	63	0	0	100	56
ENSBTAG00000005967	UBR2	protein_coding	64	64	0	42	106	49
ENSBTAG00000005976	HSD17B7	protein_coding	328	314	14	0	15	0
ENSBTAG00000005980	RREB1	protein_coding	99	99	0	0	7	0
ENSBTAG00000005987	WDR33	protein_coding	119	119	0	5	36	5
ENSBTAG00000005997	no_name	protein_coding	0	0	0	0	7	0
ENSBTAG00000006003	SAP130	protein_coding	5	5	0	0	16	0
ENSBTAG00000006008	CAMSAP1	protein_coding	154	154	0	37	262	47
ENSBTAG00000006015	POLH	protein_coding	0	0	0	0	0	14
ENSBTAG00000006027	USP34	protein_coding	166	155	11	6	202	38
ENSBTAG00000006029	OGDH	protein_coding	23	23	0	56	32	0
ENSBTAG00000006031	ADGRV1	protein_coding	0	0	0	0	0	6
ENSBTAG00000006040	UHRF1BP1L	protein_coding	142	135	7	0	71	14
ENSBTAG00000006044	KLHL5	protein_coding	66	66	0	0	312	150
ENSBTAG00000006049	BZW1	protein_coding	0	0	0	0	27	28
ENSBTAG00000006051	NMT1	protein_coding	5	5	0	0	24	0
ENSBTAG00000006060	no_name	protein_coding	0	0	0	0	7	38
ENSBTAG00000006066	CDS2	protein_coding	0	0	0	0	5	0
ENSBTAG00000006071	CTTN	protein_coding	12	12	0	0	0	0
ENSBTAG00000006107	SLF1	protein_coding	242	226	16	30	102	70
ENSBTAG00000006114	ZCCHC8	protein_coding	63	63	0	5	118	17
ENSBTAG00000006122	HUWE1	protein_coding	574	536	38	60	533	110
ENSBTAG00000006129	KATNIP	protein_coding	37	37	0	0	75	40
ENSBTAG00000006138	SEMA3C	protein_coding	0	0	0	0	5	0
ENSBTAG00000006142	DHX36	protein_coding	0	0	0	0	5	6
ENSBTAG00000006150	MRPS9	protein_coding	0	0	0	0	6	12
ENSBTAG00000006158	DZIP3	protein_coding	0	0	0	0	5	0
ENSBTAG00000006167	BTBD8	protein_coding	0	0	0	0	13	8
ENSBTAG00000006168	RBM45	protein_coding	0	0	0	0	5	0
ENSBTAG00000006175	KDM5B	protein_coding	56	56	0	0	110	179
ENSBTAG00000006177	ZDHHC20	protein_coding	0	0	0	0	71	13
ENSBTAG00000006186	KCTD3	protein_coding	105	105	0	35	5	0
ENSBTAG00000006188	USH2A	protein_coding	0	0	0	0	5	0
ENSBTAG00000006197	ZDHHC21	protein_coding	251	227	24	42	404	82
ENSBTAG00000006201	DTWD1	protein_coding	20	20	0	8	105	26
ENSBTAG00000006209	EXT1	protein_coding	63	63	0	0	12	0
ENSBTAG00000006222	TFDP2	protein_coding	0	0	0	95	0	0
ENSBTAG00000006225	RPA2	protein_coding	0	0	0	0	0	5
ENSBTAG00000006259	MOB1A	protein_coding	5	5	0	0	0	0
ENSBTAG00000006291	CYLD	protein_coding	0	0	0	0	6	82
ENSBTAG00000006307	HSD17B11	protein_coding	150	150	0	0	14	0
ENSBTAG00000006320	DBT	protein_coding	63	63	0	59	16	0
ENSBTAG00000006321	RTCA	protein_coding	98	98	0	29	159	42
ENSBTAG00000006322	DENND5A	protein_coding	0	0	0	0	21	0
ENSBTAG00000006323	SNX9	protein_coding	61	55	6	0	95	5
ENSBTAG00000006328	RBM6	protein_coding	335	319	16	111	156	37
ENSBTAG00000006330	RBM5	protein_coding	438	438	0	101	358	52
ENSBTAG00000006354	HP	protein_coding	225	8	217	0	0	0
ENSBTAG00000006369	MRPS35	protein_coding	0	0	0	0	9	0
ENSBTAG00000006392	TTC7B	protein_coding	36	36	0	0	28	0
ENSBTAG00000006396	GPI	protein_coding	0	0	0	5	0	0
ENSBTAG00000006409	LRRC34	protein_coding	0	0	0	0	20	0
ENSBTAG00000006413	KATNBL1	protein_coding	5	5	0	6	0	0
ENSBTAG00000006420	BMPR2	protein_coding	164	154	10	12	266	41
ENSBTAG00000006439	DOCK11	protein_coding	0	0	0	0	5	0
ENSBTAG00000006440	IGDCC4	protein_coding	0	0	0	10	83	0
ENSBTAG00000006443	PRDM11	protein_coding	0	0	0	0	14	0
ENSBTAG00000006447	ACSM3	protein_coding	5	5	0	0	0	0
ENSBTAG00000006449	REXO5	protein_coding	0	0	0	0	0	31
ENSBTAG00000006468	PIWIL1	protein_coding	0	0	0	0	0	159
ENSBTAG00000006470	TTBK2	protein_coding	6	6	0	54	5	19
ENSBTAG00000006471	OSBPL11	protein_coding	244	232	12	10	74	5
ENSBTAG00000006479	CAPN7	protein_coding	0	0	0	0	40	43
ENSBTAG00000006489	MYO5A	protein_coding	0	0	0	0	150	68
ENSBTAG00000006491	AGL	protein_coding	0	0	0	105	0	5
ENSBTAG00000006492	PI4K2B	protein_coding	6	6	0	0	0	0
ENSBTAG00000006501	DCAF1	protein_coding	183	183	0	0	117	58
ENSBTAG00000006507	ADAMTS3	protein_coding	5	5	0	0	23	0
ENSBTAG00000006525	FDXR	protein_coding	5	5	0	0	68	0
ENSBTAG00000006528	BBS9	protein_coding	5	5	0	0	155	88
ENSBTAG00000006531	DIP2C	protein_coding	0	0	0	5	26	20
ENSBTAG00000006532	CDK5RAP2	protein_coding	106	106	0	13	135	20
ENSBTAG00000006541	ATP2A1	protein_coding	0	0	0	17	0	0
ENSBTAG00000006555	ZMYM1	protein_coding	0	0	0	0	0	11
ENSBTAG00000006556	COPB1	protein_coding	26	26	0	0	73	20
ENSBTAG00000006561	RASGEF1B	protein_coding	153	145	8	0	36	0
ENSBTAG00000006588	CBY1	protein_coding	0	0	0	0	17	12
ENSBTAG00000006593	ANKS3	protein_coding	194	184	10	0	1249	683
ENSBTAG00000006614	TMCC1	protein_coding	12	12	0	6	18	0
ENSBTAG00000006615	CASP7	protein_coding	0	0	0	0	6	0
ENSBTAG00000006625	NDC1	protein_coding	13	13	0	0	10	0
ENSBTAG00000006647	RCBTB2	protein_coding	0	0	0	0	11	0
ENSBTAG00000006654	TANK	protein_coding	466	460	6	327	438	102
ENSBTAG00000006666	NAA25	protein_coding	0	0	0	0	17	0
ENSBTAG00000006667	EPB41	protein_coding	29	29	0	0	16	10
ENSBTAG00000006672	SYNCRIP	protein_coding	0	0	0	0	0	6
ENSBTAG00000006675	PCSK6	protein_coding	152	152	0	0	0	0
ENSBTAG00000006679	MITF	protein_coding	0	0	0	5	0	0
ENSBTAG00000006680	NKIRAS1	protein_coding	131	131	0	279	104	27
ENSBTAG00000006690	ARCN1	protein_coding	45	40	5	0	129	45
ENSBTAG00000006697	RICTOR	protein_coding	52	52	0	35	175	30
ENSBTAG00000006702	EIF3E	protein_coding	0	0	0	0	34	5
ENSBTAG00000006707	ACSL5	protein_coding	160	160	0	0	5	0
ENSBTAG00000006708	ARIH1	protein_coding	80	80	0	5	20	6
ENSBTAG00000006712	ECPAS	protein_coding	12	12	0	0	26	0
ENSBTAG00000006713	ZDHHC6	protein_coding	5	5	0	5	22	0
ENSBTAG00000006717	no_name	protein_coding	0	0	0	0	0	112
ENSBTAG00000006718	NVL	protein_coding	0	0	0	0	5	10
ENSBTAG00000006719	ZFAND4	protein_coding	57	57	0	0	34	68
ENSBTAG00000006724	PPP1R2	protein_coding	0	0	0	0	6	0
ENSBTAG00000006726	CCDC102B	protein_coding	0	0	0	0	82	0
ENSBTAG00000006743	RBBP8	protein_coding	88	88	0	0	101	16
ENSBTAG00000006744	TMEM131	protein_coding	35	30	5	0	28	17
ENSBTAG00000006751	TENT2	protein_coding	359	340	19	761	522	179
ENSBTAG00000006759	SUCLA2	protein_coding	12	12	0	0	29	0
ENSBTAG00000006762	SH3RF2	protein_coding	29	29	0	18	0	0
ENSBTAG00000006765	LARS1	protein_coding	5	5	0	0	20	0
ENSBTAG00000006767	MRPL13	protein_coding	6	6	0	0	61	56
ENSBTAG00000006770	MTBP	protein_coding	0	0	0	0	17	102
ENSBTAG00000006771	FRY	protein_coding	77	77	0	59	73	48
ENSBTAG00000006786	MED6	protein_coding	32	32	0	0	68	6
ENSBTAG00000006797	MARCHF3	protein_coding	19	19	0	0	11	0
ENSBTAG00000006811	EPHA3	protein_coding	12	12	0	0	10	0
ENSBTAG00000006816	ABHD17B	protein_coding	13	13	0	0	31	0
ENSBTAG00000006819	no_name	protein_coding	2081	1909	172	329	191	86
ENSBTAG00000006821	PECR	protein_coding	663	609	54	58	15	5
ENSBTAG00000006833	LMAN1	protein_coding	25	25	0	0	0	0
ENSBTAG00000006837	UBA6	protein_coding	10	10	0	30	56	12
ENSBTAG00000006876	PMPCB	protein_coding	0	0	0	0	19	17
ENSBTAG00000006877	MMP16	protein_coding	0	0	0	0	6	0
ENSBTAG00000006878	no_name	protein_coding	135	135	0	16	35	0
ENSBTAG00000006896	ABCA9	protein_coding	0	0	0	0	26	0
ENSBTAG00000006898	EPRS1	protein_coding	82	82	0	63	92	51
ENSBTAG00000006901	NIPSNAP3A	protein_coding	0	0	0	0	7	7
ENSBTAG00000006907	NEB	protein_coding	0	0	0	2145	0	0
ENSBTAG00000006909	PIK3CB	protein_coding	0	0	0	0	10	0
ENSBTAG00000006916	TAF15	protein_coding	42	42	0	0	0	0
ENSBTAG00000006918	TLK1	protein_coding	241	241	0	0	88	0
ENSBTAG00000006919	SMAD4	protein_coding	36	36	0	12	105	13
ENSBTAG00000006921	ABCA6	protein_coding	82	82	0	0	0	0
ENSBTAG00000006928	OAT	protein_coding	0	0	0	0	0	167
ENSBTAG00000006945	CCDC50	protein_coding	5	5	0	0	29	6
ENSBTAG00000006950	COPS4	protein_coding	0	0	0	0	5	0
ENSBTAG00000006970	OLA1	protein_coding	18	18	0	0	23	0
ENSBTAG00000006978	HSD17B4	protein_coding	264	249	15	0	30	21
ENSBTAG00000006982	RAB5C	protein_coding	0	0	0	18	0	0
ENSBTAG00000006990	MYRF	protein_coding	77	42	35	0	120	6
ENSBTAG00000006991	ADH6	protein_coding	137	137	0	0	0	0
ENSBTAG00000006999	RYR1	protein_coding	0	0	0	36	0	0
ENSBTAG00000007013	TOM1L1	protein_coding	281	271	10	0	26	10
ENSBTAG00000007014	CEP63	protein_coding	74	74	0	49	11	0
ENSBTAG00000007066	TMTC4	protein_coding	0	0	0	0	71	11
ENSBTAG00000007068	SH3BGR	protein_coding	0	0	0	14	0	0
ENSBTAG00000007073	CPB2	protein_coding	163	163	0	0	0	0
ENSBTAG00000007079	LCP1	protein_coding	0	0	0	0	14	0
ENSBTAG00000007100	TRAPPC10	protein_coding	0	0	0	0	11	0
ENSBTAG00000007103	ITGAL	protein_coding	95	95	0	0	59	7
ENSBTAG00000007107	TMEM143	protein_coding	0	0	0	0	14	0
ENSBTAG00000007112	HSPB11	protein_coding	27	27	0	24	0	0
ENSBTAG00000007120	ARFGEF2	protein_coding	5	5	0	0	10	0
ENSBTAG00000007131	GADL1	protein_coding	0	0	0	9	0	0
ENSBTAG00000007133	CUL2	protein_coding	5	5	0	0	13	24
ENSBTAG00000007139	WSB2	protein_coding	29	29	0	0	101	29
ENSBTAG00000007146	CPVL	protein_coding	0	0	0	0	0	31
ENSBTAG00000007159	ESR1	protein_coding	205	200	5	59	53	0
ENSBTAG00000007203	STT3A	protein_coding	6	6	0	0	14	11
ENSBTAG00000007233	WDR25	protein_coding	7	7	0	0	30	0
ENSBTAG00000007234	PLRG1	protein_coding	0	0	0	6	5	0
ENSBTAG00000007236	PCM1	protein_coding	6	6	0	0	84	55
ENSBTAG00000007237	BUB1B	protein_coding	0	0	0	0	0	6
ENSBTAG00000007240	ZCCHC4	protein_coding	57	52	5	0	279	127
ENSBTAG00000007243	CFAP58	protein_coding	0	0	0	0	0	20
ENSBTAG00000007244	NID1	protein_coding	86	86	0	0	21	0
ENSBTAG00000007270	GTF2H3	protein_coding	13	13	0	25	17	0
ENSBTAG00000007271	TCTN2	protein_coding	0	0	0	0	6	0
ENSBTAG00000007272	ATP6V0A2	protein_coding	23	23	0	0	50	25
ENSBTAG00000007273	TF	protein_coding	473	447	26	0	0	0
ENSBTAG00000007284	CCNA1	protein_coding	0	0	0	0	0	120
ENSBTAG00000007288	CDK19	protein_coding	769	717	52	0	449	151
ENSBTAG00000007300	FHL3	protein_coding	0	0	0	21	0	0
ENSBTAG00000007308	EDC3	protein_coding	19	19	0	6	48	0
ENSBTAG00000007316	NDST3	protein_coding	0	0	0	0	42	0
ENSBTAG00000007321	SREK1	protein_coding	0	0	0	0	31	5
ENSBTAG00000007323	CPSF6	protein_coding	126	105	21	38	620	297
ENSBTAG00000007329	SETDB2	protein_coding	15	15	0	0	66	60
ENSBTAG00000007330	STXBP3	protein_coding	61	61	0	28	65	18
ENSBTAG00000007331	PLOD2	protein_coding	5	5	0	0	0	0
ENSBTAG00000007356	ELF1	protein_coding	0	0	0	0	23	0
ENSBTAG00000007357	CHSY1	protein_coding	5	5	0	0	16	0
ENSBTAG00000007371	SCAMP1	protein_coding	70	70	0	11	144	26
ENSBTAG00000007378	CLIP4	protein_coding	0	0	0	0	11	0
ENSBTAG00000007382	SCAPER	protein_coding	82	82	0	5	21	30
ENSBTAG00000007383	ZNF521	protein_coding	0	0	0	0	8	0
ENSBTAG00000007386	NUDCD1	protein_coding	5	5	0	0	11	11
ENSBTAG00000007397	FOLH1B	protein_coding	0	0	0	0	112	5
ENSBTAG00000007413	CEP41	protein_coding	0	0	0	0	11	0
ENSBTAG00000007414	PAPOLG	protein_coding	125	120	5	25	161	55
ENSBTAG00000007422	TRAPPC11	protein_coding	0	0	0	0	24	11
ENSBTAG00000007433	MYO9A	protein_coding	6	6	0	0	61	69
ENSBTAG00000007437	TEKT1	protein_coding	0	0	0	0	0	5
ENSBTAG00000007438	STT3B	protein_coding	194	180	14	101	106	60
ENSBTAG00000007441	SEC23IP	protein_coding	16	16	0	0	24	24
ENSBTAG00000007442	AKAP9	protein_coding	27	27	0	0	50	15
ENSBTAG00000007460	RAB11FIP2	protein_coding	0	0	0	0	8	101
ENSBTAG00000007467	MIB1	protein_coding	5	5	0	0	105	51
ENSBTAG00000007479	CCDC90B	protein_coding	0	0	0	0	40	23
ENSBTAG00000007489	NCOA3	protein_coding	0	0	0	0	6	0
ENSBTAG00000007494	SMARCA2	protein_coding	11	11	0	0	21	10
ENSBTAG00000007508	SRBD1	protein_coding	252	241	11	13	598	266
ENSBTAG00000007540	GLUD1	protein_coding	240	220	20	0	7	0
ENSBTAG00000007543	TAF1B	protein_coding	0	0	0	0	0	7
ENSBTAG00000007559	URI1	protein_coding	0	0	0	0	0	8
ENSBTAG00000007562	TRAM1	protein_coding	20	20	0	0	25	19
ENSBTAG00000007566	CEP170	protein_coding	5	5	0	0	137	133
ENSBTAG00000007570	NDUFAF6	protein_coding	20	20	0	0	36	6
ENSBTAG00000007577	UBXN7	protein_coding	5	5	0	24	41	16
ENSBTAG00000007578	SHTN1	protein_coding	5	5	0	0	0	0
ENSBTAG00000007580	ZSWIM2	protein_coding	0	0	0	0	0	23
ENSBTAG00000007588	ERLIN1	protein_coding	7	7	0	9	0	47
ENSBTAG00000007591	CHUK	protein_coding	0	0	0	0	5	0
ENSBTAG00000007593	AIDA	protein_coding	364	338	26	254	357	212
ENSBTAG00000007602	ITGA8	protein_coding	0	0	0	0	19	0
ENSBTAG00000007608	BMT2	protein_coding	0	0	0	6	51	0
ENSBTAG00000007614	BBS4	protein_coding	0	0	0	0	20	12
ENSBTAG00000007615	CNTN3	protein_coding	0	0	0	0	0	7
ENSBTAG00000007624	FRMD4B	protein_coding	0	0	0	0	13	0
ENSBTAG00000007630	RNF170	protein_coding	56	56	0	0	0	0
ENSBTAG00000007632	FAM151B	protein_coding	0	0	0	0	0	6
ENSBTAG00000007634	HOOK3	protein_coding	0	0	0	0	8	0
ENSBTAG00000007635	PLCL1	protein_coding	0	0	0	11	17	57
ENSBTAG00000007636	IRAK3	protein_coding	10	10	0	0	5	0
ENSBTAG00000007661	MYO1F	protein_coding	5	5	0	0	0	0
ENSBTAG00000007665	NPR3	protein_coding	15	15	0	0	0	0
ENSBTAG00000007675	NPHP1	protein_coding	0	0	0	0	6	6
ENSBTAG00000007681	DHFR	protein_coding	0	0	0	0	5	0
ENSBTAG00000007683	DCAF17	protein_coding	22	22	0	28	37	18
ENSBTAG00000007684	MSH3	protein_coding	0	0	0	0	50	5
ENSBTAG00000007689	LPIN1	protein_coding	47	47	0	50	0	0
ENSBTAG00000007690	AGXT2	protein_coding	17	17	0	0	0	0
ENSBTAG00000007696	TRAPPC8	protein_coding	12	12	0	0	6	9
ENSBTAG00000007705	COLEC12	protein_coding	0	0	0	0	34	0
ENSBTAG00000007709	SHOC2	protein_coding	504	481	23	45	217	97
ENSBTAG00000007721	DPM1	protein_coding	22	22	0	0	26	13
ENSBTAG00000007723	KDSR	protein_coding	30	30	0	0	45	15
ENSBTAG00000007730	ZFX	protein_coding	153	144	9	0	35	6
ENSBTAG00000007732	ARPP21	protein_coding	0	0	0	46	0	0
ENSBTAG00000007734	MEMO1	protein_coding	65	60	5	56	257	106
ENSBTAG00000007743	PUS7	protein_coding	6	6	0	0	0	0
ENSBTAG00000007758	PDE10A	protein_coding	0	0	0	0	26	77
ENSBTAG00000007779	GTF3C3	protein_coding	0	0	0	0	8	5
ENSBTAG00000007782	MYOT	protein_coding	0	0	0	13	0	21
ENSBTAG00000007787	HIBCH	protein_coding	0	0	0	0	18	0
ENSBTAG00000007791	KCNQ5	protein_coding	0	0	0	5	0	0
ENSBTAG00000007797	IGBP1	protein_coding	101	96	5	0	16	0
ENSBTAG00000007817	BRCC3	protein_coding	34	34	0	0	11	0
ENSBTAG00000007830	PLEKHM3	protein_coding	0	0	0	0	10	0
ENSBTAG00000007833	PIAS2	protein_coding	0	0	0	54	5	14
ENSBTAG00000007836	PPA1	protein_coding	24	24	0	0	0	0
ENSBTAG00000007847	EED	protein_coding	29	29	0	10	17	0
ENSBTAG00000007863	GLS	protein_coding	0	0	0	0	107	22
ENSBTAG00000007867	STAT1	protein_coding	48	48	0	0	71	0
ENSBTAG00000007876	MAPK8	protein_coding	894	838	56	282	672	165
ENSBTAG00000007882	CACNA1B	protein_coding	0	0	0	0	10	0
ENSBTAG00000007901	ADGRE1	protein_coding	48	48	0	0	0	0
ENSBTAG00000007913	CWC15	protein_coding	0	0	0	0	0	5
ENSBTAG00000007920	PANK2	protein_coding	242	232	10	22	225	34
ENSBTAG00000007930	NCOA6	protein_coding	108	100	8	5	247	57
ENSBTAG00000007931	SLC38A6	protein_coding	5	5	0	0	0	0
ENSBTAG00000007937	PRIM2	protein_coding	183	157	26	92	277	261
ENSBTAG00000007942	TENT4B	protein_coding	26	26	0	0	6	9
ENSBTAG00000007962	ATP9A	protein_coding	5	5	0	10	71	20
ENSBTAG00000007963	KIDINS220	protein_coding	65	65	0	5	538	170
ENSBTAG00000007975	ALDH8A1	protein_coding	23	23	0	0	0	0
ENSBTAG00000007979	TNPO1	protein_coding	80	80	0	42	127	36
ENSBTAG00000007986	NSD2	protein_coding	33	26	7	0	94	740
ENSBTAG00000007993	CORO1C	protein_coding	0	0	0	0	5	0
ENSBTAG00000007998	TMCO4	protein_coding	0	0	0	0	6	0
ENSBTAG00000008001	NUCKS1	protein_coding	5	5	0	0	0	0
ENSBTAG00000008016	STX17	protein_coding	5	5	0	0	0	0
ENSBTAG00000008023	RHBDL2	protein_coding	0	0	0	0	9	0
ENSBTAG00000008024	UCHL3	protein_coding	0	0	0	0	5	0
ENSBTAG00000008025	UBE3C	protein_coding	445	430	15	149	304	185
ENSBTAG00000008032	no_name	protein_coding	38	38	0	57	76	22
ENSBTAG00000008040	SPART	protein_coding	0	0	0	0	5	0
ENSBTAG00000008048	GCFC2	protein_coding	88	88	0	50	115	52
ENSBTAG00000008053	WDFY2	protein_coding	0	0	0	0	5	0
ENSBTAG00000008054	ZNF706	protein_coding	0	0	0	0	0	11
ENSBTAG00000008061	RILPL1	protein_coding	15	15	0	5	51	22
ENSBTAG00000008063	PPARA	protein_coding	67	67	0	0	6	0
ENSBTAG00000008075	TRAPPC4	protein_coding	0	0	0	0	7	0
ENSBTAG00000008082	CEP350	protein_coding	0	0	0	0	10	6
ENSBTAG00000008098	DCLK2	protein_coding	0	0	0	0	38	0
ENSBTAG00000008101	PCSK5	protein_coding	71	71	0	0	10	0
ENSBTAG00000008103	ALDH1A1	protein_coding	113	113	0	0	6	0
ENSBTAG00000008118	RPF1	protein_coding	5	5	0	0	0	0
ENSBTAG00000008121	RSPO3	protein_coding	0	0	0	0	9	0
ENSBTAG00000008131	RNF115	protein_coding	0	0	0	7	16	12
ENSBTAG00000008136	SNW1	protein_coding	14	14	0	0	28	5
ENSBTAG00000008143	STK17A	protein_coding	11	11	0	0	59	14
ENSBTAG00000008151	MAP3K3	protein_coding	0	0	0	0	0	7
ENSBTAG00000008153	CAMSAP2	protein_coding	0	0	0	0	6	5
ENSBTAG00000008160	MBOAT2	protein_coding	210	210	0	0	27	6
ENSBTAG00000008167	TTC3	protein_coding	229	217	12	75	431	56
ENSBTAG00000008169	C24H18orf54	protein_coding	0	0	0	0	48	147
ENSBTAG00000008170	POLA1	protein_coding	0	0	0	5	12	11
ENSBTAG00000008183	MBTPS2	protein_coding	0	0	0	0	67	15
ENSBTAG00000008204	CARNMT1	protein_coding	10	10	0	0	60	19
ENSBTAG00000008228	BEND6	protein_coding	0	0	0	0	31	6
ENSBTAG00000008237	TOLLIP	protein_coding	0	0	0	0	14	0
ENSBTAG00000008243	LRRC40	protein_coding	23	23	0	0	79	53
ENSBTAG00000008248	no_name	protein_coding	18	18	0	0	0	0
ENSBTAG00000008251	SNRPN	protein_coding	6	6	0	6	0	0
ENSBTAG00000008275	GREB1L	protein_coding	0	0	0	0	12	0
ENSBTAG00000008285	OXR1	protein_coding	85	85	0	0	86	140
ENSBTAG00000008293	GPCPD1	protein_coding	46	46	0	8	172	54
ENSBTAG00000008300	FN1	protein_coding	24	24	0	0	0	0
ENSBTAG00000008302	RINT1	protein_coding	0	0	0	0	60	17
ENSBTAG00000008332	ENPEP	protein_coding	5	5	0	6	5	0
ENSBTAG00000008338	PLCB1	protein_coding	5	5	0	0	20	0
ENSBTAG00000008341	ARSB	protein_coding	0	0	0	0	9	0
ENSBTAG00000008355	CPSF1	protein_coding	0	0	0	0	5	0
ENSBTAG00000008369	RBM8A	protein_coding	0	0	0	0	8	0
ENSBTAG00000008371	FBXL20	protein_coding	5	5	0	5	0	0
ENSBTAG00000008382	METTL25	protein_coding	0	0	0	0	35	0
ENSBTAG00000008386	CLPX	protein_coding	11	11	0	0	113	6
ENSBTAG00000008388	THOC2	protein_coding	0	0	0	0	12	0
ENSBTAG00000008389	HTRA1	protein_coding	0	0	0	0	31	0
ENSBTAG00000008403	ROCK1	protein_coding	6	6	0	19	6	0
ENSBTAG00000008414	ZFR	protein_coding	10	10	0	0	7	11
ENSBTAG00000008431	MOGAT1	protein_coding	115	115	0	0	0	0
ENSBTAG00000008432	NUP98	protein_coding	30	30	0	76	38	11
ENSBTAG00000008438	ARFIP1	protein_coding	66	66	0	23	260	63
ENSBTAG00000008442	NSF	protein_coding	0	0	0	0	5	0
ENSBTAG00000008443	LARP1	protein_coding	0	0	0	0	8	0
ENSBTAG00000008446	TYW1	protein_coding	0	0	0	334	0	0
ENSBTAG00000008449	no_name	protein_coding	0	0	0	0	50	782
ENSBTAG00000008457	SLU7	protein_coding	0	0	0	0	0	13
ENSBTAG00000008470	MPHOSPH9	protein_coding	0	0	0	0	6	11
ENSBTAG00000008482	SON	protein_coding	0	0	0	0	5	0
ENSBTAG00000008483	CALCRL	protein_coding	0	0	0	0	7	0
ENSBTAG00000008484	TMEM161B	protein_coding	0	0	0	0	0	5
ENSBTAG00000008505	APOB	protein_coding	19	19	0	0	0	0
ENSBTAG00000008510	FBXO42	protein_coding	146	141	5	26	95	6
ENSBTAG00000008530	SLC36A4	protein_coding	0	0	0	0	6	5
ENSBTAG00000008575	CGNL1	protein_coding	36	31	5	0	13	0
ENSBTAG00000008577	GRSF1	protein_coding	0	0	0	0	29	13
ENSBTAG00000008585	ARHGEF10	protein_coding	0	0	0	0	6	0
ENSBTAG00000008595	PPHLN1	protein_coding	214	205	9	23	131	23
ENSBTAG00000008597	SLC45A4	protein_coding	0	0	0	0	5	14
ENSBTAG00000008605	DNAH2	protein_coding	0	0	0	0	0	19
ENSBTAG00000008609	SEPTIN8	protein_coding	0	0	0	0	6	0
ENSBTAG00000008613	TCP11L1	protein_coding	63	58	5	0	97	23
ENSBTAG00000008617	CSTF3	protein_coding	314	295	19	0	294	153
ENSBTAG00000008629	MTFR1	protein_coding	18	18	0	110	59	21
ENSBTAG00000008696	FAM120A	protein_coding	197	197	0	0	94	0
ENSBTAG00000008703	EIF2AK2	protein_coding	0	0	0	0	5	0
ENSBTAG00000008705	CABLES1	protein_coding	8	8	0	0	0	0
ENSBTAG00000008708	GPC5	protein_coding	0	0	0	0	223	244
ENSBTAG00000008710	KCNH1	protein_coding	0	0	0	0	5	0
ENSBTAG00000008716	SSB	protein_coding	0	0	0	0	0	10
ENSBTAG00000008717	SERPINE2	protein_coding	0	0	0	0	17	0
ENSBTAG00000008735	VASH1	protein_coding	6	0	6	0	0	0
ENSBTAG00000008759	CDC23	protein_coding	5	5	0	0	0	0
ENSBTAG00000008762	HECTD4	protein_coding	24	24	0	20	92	20
ENSBTAG00000008771	MYEF2	protein_coding	0	0	0	0	7	0
ENSBTAG00000008787	FAM171A1	protein_coding	13	13	0	0	18	13
ENSBTAG00000008797	ARHGEF38	protein_coding	58	58	0	0	0	0
ENSBTAG00000008804	SAAL1	protein_coding	15	15	0	0	6	0
ENSBTAG00000008805	USP3	protein_coding	3156	2935	221	832	1205	209
ENSBTAG00000008809	PTBP2	protein_coding	0	0	0	0	59	6
ENSBTAG00000008810	GPBP1L1	protein_coding	6	6	0	0	10	0
ENSBTAG00000008816	TRIM2	protein_coding	31	31	0	0	131	0
ENSBTAG00000008817	LAMA4	protein_coding	0	0	0	0	12	0
ENSBTAG00000008819	BTBD16	protein_coding	0	0	0	0	0	6
ENSBTAG00000008842	JPH1	protein_coding	0	0	0	0	9	0
ENSBTAG00000008844	EXTL3	protein_coding	0	0	0	0	5	0
ENSBTAG00000008845	INTS9	protein_coding	0	0	0	0	6	0
ENSBTAG00000008849	SORT1	protein_coding	5	5	0	0	0	0
ENSBTAG00000008862	GOLGB1	protein_coding	44	44	0	0	29	0
ENSBTAG00000008866	GANC	protein_coding	18	18	0	11	37	22
ENSBTAG00000008887	PAQR3	protein_coding	8	8	0	0	25	5
ENSBTAG00000008896	DHX15	protein_coding	0	0	0	0	26	0
ENSBTAG00000008909	PNPT1	protein_coding	5	5	0	0	0	0
ENSBTAG00000008915	SF3B1	protein_coding	7	7	0	0	50	37
ENSBTAG00000008921	NEXN	protein_coding	0	0	0	30	0	0
ENSBTAG00000008925	MRE11	protein_coding	71	71	0	0	148	93
ENSBTAG00000008926	FUBP1	protein_coding	48	48	0	0	40	9
ENSBTAG00000008936	ABCC2	protein_coding	70	70	0	0	0	0
ENSBTAG00000008938	SRC	protein_coding	0	0	0	0	21	0
ENSBTAG00000008942	NGEF	protein_coding	22	22	0	0	0	0
ENSBTAG00000008943	ZSCAN12	protein_coding	0	0	0	0	6	0
ENSBTAG00000008944	CRB1	protein_coding	0	0	0	0	0	26
ENSBTAG00000008952	RAP1GAP	protein_coding	0	0	0	0	5	0
ENSBTAG00000008954	PSMB9	protein_coding	0	0	0	0	19	0
ENSBTAG00000008963	CIT	protein_coding	0	0	0	0	58	1206
ENSBTAG00000008964	DTD1	protein_coding	0	0	0	0	48	0
ENSBTAG00000008966	TSPAN7	protein_coding	0	0	0	12	18	0
ENSBTAG00000008967	RAP1B	protein_coding	22	22	0	0	40	0
ENSBTAG00000008990	DRG1	protein_coding	0	0	0	0	21	0
ENSBTAG00000008991	EIF4ENIF1	protein_coding	5	5	0	0	0	0
ENSBTAG00000008993	no_name	protein_coding	0	0	0	0	70	21
ENSBTAG00000008997	ENG	protein_coding	0	0	0	0	12	0
ENSBTAG00000009006	PRR14L	protein_coding	0	0	0	0	6	0
ENSBTAG00000009019	SH3PXD2B	protein_coding	0	0	0	0	8	0
ENSBTAG00000009020	CRIM1	protein_coding	104	95	9	0	123	24
ENSBTAG00000009021	FEZ2	protein_coding	0	0	0	0	8	0
ENSBTAG00000009023	TMTC3	protein_coding	0	0	0	11	26	5
ENSBTAG00000009036	SUPT6H	protein_coding	5	5	0	0	20	12
ENSBTAG00000009037	GALNT12	protein_coding	16	16	0	0	93	8
ENSBTAG00000009050	ADIPOR2	protein_coding	553	527	26	7	28	0
ENSBTAG00000009065	MAP3K5	protein_coding	172	172	0	0	63	11
ENSBTAG00000009067	DDX6	protein_coding	0	0	0	0	8	0
ENSBTAG00000009084	ATG3	protein_coding	6	6	0	0	0	0
ENSBTAG00000009109	CASD1	protein_coding	0	0	0	0	10	0
ENSBTAG00000009121	STAG2	protein_coding	12	12	0	12	120	34
ENSBTAG00000009131	TTC37	protein_coding	50	50	0	0	211	93
ENSBTAG00000009138	UBXN2B	protein_coding	0	0	0	0	32	0
ENSBTAG00000009139	LDLRAD4	protein_coding	0	0	0	0	53	0
ENSBTAG00000009142	RNMT	protein_coding	0	0	0	0	30	5
ENSBTAG00000009157	SLC35B3	protein_coding	0	0	0	0	0	7
ENSBTAG00000009167	SLC15A4	protein_coding	685	622	63	47	153	11
ENSBTAG00000009169	XPR1	protein_coding	0	0	0	0	21	31
ENSBTAG00000009181	INPP5A	protein_coding	12	12	0	0	0	0
ENSBTAG00000009182	CLCN1	protein_coding	0	0	0	155	0	0
ENSBTAG00000009191	TUSC3	protein_coding	0	0	0	0	90	49
ENSBTAG00000009194	OSBPL10	protein_coding	10	10	0	0	13	7
ENSBTAG00000009207	KMT2E	protein_coding	37	37	0	0	46	157
ENSBTAG00000009210	ZBTB44	protein_coding	392	376	16	47	380	217
ENSBTAG00000009218	ANLN	protein_coding	0	0	0	0	21	0
ENSBTAG00000009228	SRP68	protein_coding	5	5	0	0	0	0
ENSBTAG00000009231	NSDHL	protein_coding	10	10	0	0	0	0
ENSBTAG00000009232	PIK3CA	protein_coding	14	14	0	0	50	6
ENSBTAG00000009237	KDELR2	protein_coding	10	10	0	0	12	0
ENSBTAG00000009239	SLC16A10	protein_coding	25	25	0	0	37	0
ENSBTAG00000009242	ZNF638	protein_coding	199	199	0	265	85	28
ENSBTAG00000009256	ITGA4	protein_coding	11	11	0	0	660	10
ENSBTAG00000009258	NEK11	protein_coding	0	0	0	0	46	184
ENSBTAG00000009265	NR5A2	protein_coding	43	43	0	0	0	0
ENSBTAG00000009267	UHRF1BP1	protein_coding	298	298	0	211	75	35
ENSBTAG00000009279	TNKS2	protein_coding	253	248	5	25	114	16
ENSBTAG00000009291	CFAP61	protein_coding	0	0	0	0	0	11
ENSBTAG00000009293	EVL	protein_coding	5	5	0	0	32	19
ENSBTAG00000009299	AFTPH	protein_coding	0	0	0	0	5	0
ENSBTAG00000009305	ANKRD27	protein_coding	82	82	0	0	8	0
ENSBTAG00000009307	RER1	protein_coding	6	6	0	0	18	0
ENSBTAG00000009308	TDRD3	protein_coding	0	0	0	0	6	0
ENSBTAG00000009314	FYB2	protein_coding	12	12	0	0	5	0
ENSBTAG00000009315	CDON	protein_coding	0	0	0	0	11	0
ENSBTAG00000009331	CPAMD8	protein_coding	0	0	0	0	5	0
ENSBTAG00000009338	LRRC7	protein_coding	0	0	0	0	0	8
ENSBTAG00000009340	KATNAL1	protein_coding	49	49	0	0	44	5
ENSBTAG00000009343	AAK1	protein_coding	0	0	0	0	6	0
ENSBTAG00000009346	MAPKAPK5	protein_coding	266	261	5	16	49	12
ENSBTAG00000009351	ATXN10	protein_coding	331	326	5	23	380	87
ENSBTAG00000009355	SNAP91	protein_coding	0	0	0	0	111	6
ENSBTAG00000009387	MYOM2	protein_coding	0	0	0	6	0	0
ENSBTAG00000009389	HNRNPH1	protein_coding	0	0	0	0	19	0
ENSBTAG00000009394	NSMCE2	protein_coding	0	0	0	0	6	0
ENSBTAG00000009401	MTRR	protein_coding	0	0	0	0	0	5
ENSBTAG00000009405	TRPC4	protein_coding	0	0	0	0	62	0
ENSBTAG00000009407	MBTD1	protein_coding	158	151	7	0	65	28
ENSBTAG00000009408	ADAM2	protein_coding	0	0	0	0	0	106
ENSBTAG00000009415	NUFIP1	protein_coding	6	0	6	25	0	0
ENSBTAG00000009416	GPALPP1	protein_coding	0	0	0	0	9	5
ENSBTAG00000009420	SCML2	protein_coding	0	0	0	0	54	15
ENSBTAG00000009426	EZH2	protein_coding	0	0	0	0	55	124
ENSBTAG00000009427	PPM1D	protein_coding	0	0	0	0	5	0
ENSBTAG00000009438	EPHA5	protein_coding	0	0	0	0	76	0
ENSBTAG00000009459	MTCL1	protein_coding	64	64	0	5	114	49
ENSBTAG00000009471	CEP135	protein_coding	0	0	0	0	0	10
ENSBTAG00000009475	PLXDC2	protein_coding	0	0	0	0	64	0
ENSBTAG00000009482	AFF4	protein_coding	54	54	0	0	16	0
ENSBTAG00000009491	WDR74	protein_coding	0	0	0	0	0	152
ENSBTAG00000009500	KDM1A	protein_coding	61	61	0	59	160	82
ENSBTAG00000009501	KLKB1	protein_coding	38	38	0	0	0	0
ENSBTAG00000009514	PPWD1	protein_coding	0	0	0	0	0	9
ENSBTAG00000009522	EIF4E	protein_coding	0	0	0	0	7	0
ENSBTAG00000009523	SLC9A6	protein_coding	0	0	0	0	10	0
ENSBTAG00000009541	SUCLG2	protein_coding	167	158	9	0	233	312
ENSBTAG00000009549	RSPH9	protein_coding	0	0	0	0	0	10
ENSBTAG00000009552	ATP2B1	protein_coding	0	0	0	20	5	5
ENSBTAG00000009565	RASA1	protein_coding	12	12	0	0	98	48
ENSBTAG00000009575	TBC1D32	protein_coding	28	28	0	26	71	77
ENSBTAG00000009578	PTK2	protein_coding	160	160	0	40	207	94
ENSBTAG00000009579	CEP85	protein_coding	0	0	0	0	0	14
ENSBTAG00000009584	PPP6R3	protein_coding	10	10	0	0	16	0
ENSBTAG00000009598	CHM	protein_coding	248	228	20	17	323	38
ENSBTAG00000009600	STAMBP	protein_coding	0	0	0	0	22	0
ENSBTAG00000009602	TMEM120B	protein_coding	21	21	0	0	25	0
ENSBTAG00000009611	PHF21A	protein_coding	168	168	0	12	66	14
ENSBTAG00000009632	LARP7	protein_coding	0	0	0	0	15	10
ENSBTAG00000009637	SLC12A2	protein_coding	0	0	0	131	117	37
ENSBTAG00000009641	MTHFD1	protein_coding	135	135	0	0	6	0
ENSBTAG00000009654	LPAR1	protein_coding	0	0	0	0	23	0
ENSBTAG00000009655	TNS3	protein_coding	758	682	76	0	188	19
ENSBTAG00000009664	no_name	protein_coding	0	0	0	0	6	0
ENSBTAG00000009665	UTRN	protein_coding	122	122	0	0	111	0
ENSBTAG00000009667	SLC25A46	protein_coding	12	12	0	0	0	0
ENSBTAG00000009673	SLC9B1	protein_coding	0	0	0	0	0	7
ENSBTAG00000009674	C3H1orf185	protein_coding	0	0	0	0	0	5
ENSBTAG00000009682	PRORP	protein_coding	0	0	0	0	7	0
ENSBTAG00000009685	ERI1	protein_coding	6	6	0	0	33	26
ENSBTAG00000009686	FBXO15	protein_coding	0	0	0	0	11	15
ENSBTAG00000009693	TBC1D12	protein_coding	20	20	0	0	55	37
ENSBTAG00000009694	PUS10	protein_coding	52	52	0	0	28	5
ENSBTAG00000009696	ACTN2	protein_coding	0	0	0	355	0	0
ENSBTAG00000009707	MYL1	protein_coding	0	0	0	698	0	0
ENSBTAG00000009711	RPA1	protein_coding	6	6	0	8	0	0
ENSBTAG00000009725	AOX1	protein_coding	919	869	50	0	11	5
ENSBTAG00000009732	NCBP1	protein_coding	0	0	0	5	22	0
ENSBTAG00000009734	XPA	protein_coding	6	6	0	0	20	0
ENSBTAG00000009744	FAM193A	protein_coding	0	0	0	0	60	0
ENSBTAG00000009770	GPD2	protein_coding	0	0	0	0	0	6
ENSBTAG00000009777	NUP35	protein_coding	0	0	0	0	31	10
ENSBTAG00000009780	GTF2I	protein_coding	30	30	0	8	33	0
ENSBTAG00000009784	RAB32	protein_coding	0	0	0	0	5	0
ENSBTAG00000009786	SCIN	protein_coding	0	0	0	0	6	0
ENSBTAG00000009789	GNAQ	protein_coding	72	72	0	60	56	16
ENSBTAG00000009798	DCDC2	protein_coding	19	19	0	0	0	5
ENSBTAG00000009804	ERP44	protein_coding	6	6	0	0	15	22
ENSBTAG00000009822	PPP4R1	protein_coding	0	0	0	0	6	0
ENSBTAG00000009846	MTHFD1L	protein_coding	0	0	0	0	17	0
ENSBTAG00000009851	ROBO1	protein_coding	0	0	0	0	12	0
ENSBTAG00000009852	NAV3	protein_coding	141	136	5	0	6	34
ENSBTAG00000009855	FAN1	protein_coding	0	0	0	0	25	0
ENSBTAG00000009864	B4GALNT2	protein_coding	0	0	0	0	0	6
ENSBTAG00000009876	C4BPA	protein_coding	45	45	0	0	0	0
ENSBTAG00000009888	DRAM2	protein_coding	0	0	0	0	38	0
ENSBTAG00000009897	AGPS	protein_coding	6	6	0	0	0	0
ENSBTAG00000009903	PTCH1	protein_coding	0	0	0	0	9	0
ENSBTAG00000009906	DDX1	protein_coding	5	5	0	0	7	0
ENSBTAG00000009912	PAN3	protein_coding	66	66	0	12	43	26
ENSBTAG00000009915	AP2A2	protein_coding	5	5	0	0	5	0
ENSBTAG00000009918	GSE1	protein_coding	10	5	5	5	0	0
ENSBTAG00000009942	PLCL2	protein_coding	44	44	0	38	0	31
ENSBTAG00000009948	TRIM25	protein_coding	6	6	0	0	24	0
ENSBTAG00000009983	KIF23	protein_coding	5	5	0	0	9	16
ENSBTAG00000009984	SGPL1	protein_coding	5	5	0	0	0	0
ENSBTAG00000009985	SIN3A	protein_coding	18	18	0	0	59	27
ENSBTAG00000009994	EML5	protein_coding	0	0	0	0	65	71
ENSBTAG00000009995	CPEB4	protein_coding	106	106	0	7	48	18
ENSBTAG00000010002	IRF2	protein_coding	60	60	0	0	44	0
ENSBTAG00000010006	EMC2	protein_coding	5	5	0	38	23	7
ENSBTAG00000010026	CACNA1D	protein_coding	0	0	0	5	0	0
ENSBTAG00000010029	ERC2	protein_coding	0	0	0	0	37	71
ENSBTAG00000010052	EXD2	protein_coding	5	5	0	0	25	0
ENSBTAG00000010063	KDM3B	protein_coding	108	108	0	5	94	48
ENSBTAG00000010071	FBXO3	protein_coding	5	5	0	0	0	0
ENSBTAG00000010082	COL15A1	protein_coding	0	0	0	0	43	0
ENSBTAG00000010083	HADHB	protein_coding	288	280	8	99	0	0
ENSBTAG00000010085	SLC7A2	protein_coding	13	13	0	0	5	0
ENSBTAG00000010107	WHRN	protein_coding	0	0	0	0	8	0
ENSBTAG00000010116	AK9	protein_coding	0	0	0	0	0	24
ENSBTAG00000010119	ALDH1A2	protein_coding	0	0	0	0	64	14
ENSBTAG00000010120	HERC3	protein_coding	132	132	0	0	25	0
ENSBTAG00000010124	ATG4C	protein_coding	13	13	0	0	19	0
ENSBTAG00000010125	STAT5B	protein_coding	5	5	0	5	16	0
ENSBTAG00000010136	CMAS	protein_coding	0	0	0	0	0	6
ENSBTAG00000010153	ANXA3	protein_coding	68	68	0	0	0	0
ENSBTAG00000010167	TEX14	protein_coding	0	0	0	0	0	10
ENSBTAG00000010169	SUCO	protein_coding	15	15	0	0	93	68
ENSBTAG00000010178	PTPRD	protein_coding	0	0	0	0	26	0
ENSBTAG00000010180	URB2	protein_coding	0	0	0	0	23	25
ENSBTAG00000010191	PAK1	protein_coding	0	0	0	0	13	0
ENSBTAG00000010196	NUP43	protein_coding	0	0	0	0	0	5
ENSBTAG00000010198	ATF7IP2	protein_coding	8	8	0	0	46	279
ENSBTAG00000010204	PCMT1	protein_coding	44	44	0	0	75	6
ENSBTAG00000010206	UAP1	protein_coding	78	73	5	0	6	0
ENSBTAG00000010220	DCLRE1C	protein_coding	0	0	0	0	0	6
ENSBTAG00000010227	CPSF2	protein_coding	0	0	0	0	0	5
ENSBTAG00000010229	LAMA2	protein_coding	0	0	0	0	190	0
ENSBTAG00000010243	RBM33	protein_coding	87	87	0	0	8	0
ENSBTAG00000010244	CLIC5	protein_coding	6	6	0	30	19	48
ENSBTAG00000010271	MAPKAP1	protein_coding	78	73	5	0	163	54
ENSBTAG00000010278	STPG1	protein_coding	0	0	0	0	0	33
ENSBTAG00000010284	ETNPPL	protein_coding	5	5	0	0	0	0
ENSBTAG00000010286	NPAT	protein_coding	0	0	0	0	5	0
ENSBTAG00000010292	SYNRG	protein_coding	0	0	0	0	0	10
ENSBTAG00000010293	PARD3B	protein_coding	0	0	0	0	88	14
ENSBTAG00000010299	NOL4	protein_coding	0	0	0	0	10	50
ENSBTAG00000010309	XPO6	protein_coding	0	0	0	0	17	7
ENSBTAG00000010312	MAPK1	protein_coding	30	30	0	0	22	14
ENSBTAG00000010313	DDX52	protein_coding	11	11	0	0	60	13
ENSBTAG00000010321	TTC1	protein_coding	16	16	0	0	0	0
ENSBTAG00000010334	SYTL3	protein_coding	0	0	0	0	22	0
ENSBTAG00000010341	PWWP2A	protein_coding	0	0	0	5	25	0
ENSBTAG00000010344	SLC16A14	protein_coding	0	0	0	0	5	0
ENSBTAG00000010347	EZR	protein_coding	0	0	0	0	18	0
ENSBTAG00000010350	USP53	protein_coding	0	0	0	0	11	0
ENSBTAG00000010351	SNX25	protein_coding	1134	1009	125	5	73	28
ENSBTAG00000010353	ATP7B	protein_coding	172	161	11	0	0	13
ENSBTAG00000010355	VPS37A	protein_coding	259	231	28	17	36	7
ENSBTAG00000010356	RAB12	protein_coding	0	0	0	16	30	0
ENSBTAG00000010360	LRIG1	protein_coding	0	0	0	0	5	0
ENSBTAG00000010362	NOSTRIN	protein_coding	6	6	0	0	5	0
ENSBTAG00000010367	TTC13	protein_coding	291	277	14	0	18	0
ENSBTAG00000010373	CACTIN	protein_coding	0	0	0	0	14	0
ENSBTAG00000010380	INO80	protein_coding	6	6	0	0	0	0
ENSBTAG00000010381	PRMT9	protein_coding	30	30	0	0	54	19
ENSBTAG00000010387	MINDY3	protein_coding	1913	1821	92	182	159	21
ENSBTAG00000010388	MGAT4A	protein_coding	5	5	0	5	116	26
ENSBTAG00000010394	MCF2L2	protein_coding	49	49	0	8	12	0
ENSBTAG00000010399	TXNDC16	protein_coding	22	22	0	0	5	0
ENSBTAG00000010401	UBE4B	protein_coding	34	34	0	0	105	12
ENSBTAG00000010416	RIN3	protein_coding	87	87	0	0	40	0
ENSBTAG00000010419	CYP2R1	protein_coding	34	34	0	0	32	0
ENSBTAG00000010422	MDM2	protein_coding	5	5	0	0	0	0
ENSBTAG00000010423	LIFR	protein_coding	1098	1017	81	851	1748	388
ENSBTAG00000010426	XRCC5	protein_coding	13	13	0	0	34	0
ENSBTAG00000010428	USP15	protein_coding	48	48	0	0	35	39
ENSBTAG00000010437	MKLN1	protein_coding	95	95	0	5	212	71
ENSBTAG00000010442	PANK1	protein_coding	0	0	0	5	0	0
ENSBTAG00000010444	ERBB3	protein_coding	38	38	0	0	0	0
ENSBTAG00000010460	MARK1	protein_coding	0	0	0	0	13	0
ENSBTAG00000010462	ROBO2	protein_coding	0	0	0	0	73	8
ENSBTAG00000010485	MFN1	protein_coding	5	5	0	0	37	16
ENSBTAG00000010492	VPS4B	protein_coding	0	0	0	0	30	23
ENSBTAG00000010497	TRAF2	protein_coding	0	0	0	0	5	0
ENSBTAG00000010505	INTS4	protein_coding	0	0	0	0	83	57
ENSBTAG00000010510	DHX29	protein_coding	0	0	0	0	5	0
ENSBTAG00000010514	ASB7	protein_coding	199	199	0	5	136	26
ENSBTAG00000010518	MTREX	protein_coding	0	0	0	0	12	48
ENSBTAG00000010526	PLPP1	protein_coding	478	451	27	34	167	57
ENSBTAG00000010542	SPIRE1	protein_coding	29	29	0	5	51	17
ENSBTAG00000010543	FGFR4	protein_coding	0	0	0	178	0	0
ENSBTAG00000010546	LIN54	protein_coding	7	7	0	62	47	18
ENSBTAG00000010547	CEP76	protein_coding	18	18	0	0	63	45
ENSBTAG00000010548	LRRC6	protein_coding	0	0	0	0	10	0
ENSBTAG00000010563	PTPN2	protein_coding	0	0	0	0	6	0
ENSBTAG00000010579	ACADL	protein_coding	0	0	0	0	19	0
ENSBTAG00000010581	MAGI1	protein_coding	276	276	0	35	11	25
ENSBTAG00000010587	SH3BGRL	protein_coding	346	328	18	0	97	6
ENSBTAG00000010593	SRP72	protein_coding	0	0	0	0	0	28
ENSBTAG00000010595	WDR92	protein_coding	0	0	0	0	30	19
ENSBTAG00000010599	C2H2orf76	protein_coding	0	0	0	0	6	0
ENSBTAG00000010619	PPP3R1	protein_coding	95	89	6	84	80	18
ENSBTAG00000010630	ABHD18	protein_coding	10	10	0	0	0	0
ENSBTAG00000010641	APH1B	protein_coding	0	0	0	0	28	12
ENSBTAG00000010642	ALKBH8	protein_coding	78	78	0	10	58	7
ENSBTAG00000010647	NTRK2	protein_coding	8	8	0	0	205	26
ENSBTAG00000010649	MEF2A	protein_coding	24	24	0	0	107	6
ENSBTAG00000010661	DPYSL3	protein_coding	0	0	0	0	45	0
ENSBTAG00000010671	GLI3	protein_coding	8	8	0	0	6	0
ENSBTAG00000010672	PCCA	protein_coding	1527	1425	102	18	260	117
ENSBTAG00000010676	RBM44	protein_coding	0	0	0	0	0	19
ENSBTAG00000010677	LIMCH1	protein_coding	0	0	0	5	0	0
ENSBTAG00000010692	SND1	protein_coding	87	87	0	0	126	84
ENSBTAG00000010693	LMO7	protein_coding	56	44	12	2697	35	18
ENSBTAG00000010694	BICC1	protein_coding	0	0	0	0	12	0
ENSBTAG00000010709	DLAT	protein_coding	0	0	0	0	5	0
ENSBTAG00000010718	RALGPS2	protein_coding	29	29	0	0	115	43
ENSBTAG00000010726	F8	protein_coding	0	0	0	0	5	0
ENSBTAG00000010743	FASTKD1	protein_coding	57	52	5	33	97	37
ENSBTAG00000010760	REV3L	protein_coding	28	28	0	0	63	26
ENSBTAG00000010763	DUSP16	protein_coding	182	177	5	0	17	0
ENSBTAG00000010786	TACC2	protein_coding	0	0	0	99	0	0
ENSBTAG00000010788	PPM1E	protein_coding	0	0	0	0	15	21
ENSBTAG00000010792	SEH1L	protein_coding	22	22	0	0	15	0
ENSBTAG00000010812	P2RX4	protein_coding	11	11	0	0	0	0
ENSBTAG00000010818	AEBP2	protein_coding	20	20	0	0	181	20
ENSBTAG00000010819	HMBOX1	protein_coding	12	12	0	0	139	23
ENSBTAG00000010841	FMO5	protein_coding	16	16	0	0	0	0
ENSBTAG00000010849	ANKRD23	protein_coding	0	0	0	231	0	0
ENSBTAG00000010858	ABCC11	protein_coding	0	0	0	0	0	6
ENSBTAG00000010867	LONP2	protein_coding	1042	995	47	0	64	113
ENSBTAG00000010898	SLC30A6	protein_coding	0	0	0	79	0	0
ENSBTAG00000010906	RPS6KA5	protein_coding	11	11	0	0	141	51
ENSBTAG00000010919	USP47	protein_coding	16	16	0	0	58	6
ENSBTAG00000010932	DNAJC12	protein_coding	75	75	0	0	0	0
ENSBTAG00000010935	EML4	protein_coding	0	0	0	5	79	45
ENSBTAG00000010943	SLC22A23	protein_coding	226	205	21	14	35	0
ENSBTAG00000010945	SEC24B	protein_coding	63	63	0	0	46	33
ENSBTAG00000010951	NHLRC3	protein_coding	5	5	0	0	6	0
ENSBTAG00000010954	ART3	protein_coding	0	0	0	0	0	6
ENSBTAG00000010956	SCARB2	protein_coding	6	6	0	5	5	0
ENSBTAG00000010971	LIMS1	protein_coding	0	0	0	0	6	0
ENSBTAG00000010978	PROX1	protein_coding	2082	1849	233	0	0	0
ENSBTAG00000010979	CDKL3	protein_coding	0	0	0	0	0	32
ENSBTAG00000010989	PIK3R1	protein_coding	11	11	0	0	49	0
ENSBTAG00000010998	CFLAR	protein_coding	0	0	0	0	53	0
ENSBTAG00000010999	IL17RD	protein_coding	0	0	0	0	8	0
ENSBTAG00000011001	ERG	protein_coding	0	0	0	0	6	0
ENSBTAG00000011003	IKZF3	protein_coding	0	0	0	0	0	18
ENSBTAG00000011027	PTGR1	protein_coding	5	5	0	0	0	0
ENSBTAG00000011032	MCPH1	protein_coding	0	0	0	0	22	12
ENSBTAG00000011062	TDO2	protein_coding	112	112	0	0	0	0
ENSBTAG00000011063	CTSO	protein_coding	12	12	0	0	0	0
ENSBTAG00000011068	MON2	protein_coding	596	566	30	218	1056	856
ENSBTAG00000011070	RTCB	protein_coding	5	5	0	0	0	0
ENSBTAG00000011072	ADK	protein_coding	300	294	6	0	28	24
ENSBTAG00000011076	KCNN2	protein_coding	976	938	38	5	66	0
ENSBTAG00000011087	ARID2	protein_coding	202	192	10	13	236	49
ENSBTAG00000011101	EML6	protein_coding	104	104	0	0	6	0
ENSBTAG00000011104	RTN4	protein_coding	89	89	0	63	153	78
ENSBTAG00000011106	PACRG	protein_coding	0	0	0	0	0	22
ENSBTAG00000011108	USP54	protein_coding	0	0	0	0	31	10
ENSBTAG00000011110	ACOT12	protein_coding	6	6	0	0	0	0
ENSBTAG00000011125	MYO9B	protein_coding	0	0	0	0	44	27
ENSBTAG00000011127	NUP205	protein_coding	0	0	0	0	0	16
ENSBTAG00000011143	KPNA1	protein_coding	0	0	0	0	17	0
ENSBTAG00000011147	RNF13	protein_coding	26	26	0	0	72	25
ENSBTAG00000011155	PUM2	protein_coding	460	434	26	5	146	22
ENSBTAG00000011156	ATP8A1	protein_coding	5	5	0	0	0	0
ENSBTAG00000011171	PIEZO2	protein_coding	0	0	0	0	19	22
ENSBTAG00000011172	ALMS1	protein_coding	22	22	0	0	147	152
ENSBTAG00000011185	TTC23	protein_coding	144	144	0	12	44	40
ENSBTAG00000011187	FAM13A	protein_coding	12	12	0	0	65	0
ENSBTAG00000011197	IPMK	protein_coding	454	422	32	55	653	202
ENSBTAG00000011200	ZNF644	protein_coding	100	100	0	84	50	16
ENSBTAG00000011205	PPP1R42	protein_coding	0	0	0	0	24	129
ENSBTAG00000011206	GALNT1	protein_coding	18	18	0	0	38	0
ENSBTAG00000011227	TRPC6	protein_coding	5	5	0	0	6	0
ENSBTAG00000011234	FOXO3	protein_coding	37	37	0	98	14	0
ENSBTAG00000011237	PKHD1	protein_coding	17	17	0	0	19	0
ENSBTAG00000011239	SEC11A	protein_coding	39	39	0	0	6	0
ENSBTAG00000011244	TESK2	protein_coding	52	52	0	0	0	85
ENSBTAG00000011245	PLXNC1	protein_coding	0	0	0	0	116	0
ENSBTAG00000011247	ZC3HC1	protein_coding	0	0	0	0	14	0
ENSBTAG00000011252	RAD50	protein_coding	0	0	0	0	28	15
ENSBTAG00000011256	MYO1B	protein_coding	46	41	5	0	0	0
ENSBTAG00000011266	ZBTB16	protein_coding	692	645	47	79	48	0
ENSBTAG00000011298	EYA1	protein_coding	0	0	0	30	0	0
ENSBTAG00000011304	XRN2	protein_coding	0	0	0	0	29	7
ENSBTAG00000011319	SLTM	protein_coding	299	292	7	356	5	0
ENSBTAG00000011322	HIPK1	protein_coding	143	138	5	15	264	38
ENSBTAG00000011333	CLASP2	protein_coding	263	243	20	45	321	198
ENSBTAG00000011334	NADK2	protein_coding	2568	2467	101	981	102	7
ENSBTAG00000011343	XAF1	protein_coding	0	0	0	0	25	0
ENSBTAG00000011345	SFMBT1	protein_coding	7	7	0	0	22	38
ENSBTAG00000011354	NUDT9	protein_coding	14	14	0	0	0	0
ENSBTAG00000011363	EVI5	protein_coding	1119	1069	50	17	440	372
ENSBTAG00000011367	LIN7A	protein_coding	0	0	0	0	6	0
ENSBTAG00000011368	NOC3L	protein_coding	0	0	0	0	7	0
ENSBTAG00000011379	KCNH5	protein_coding	0	0	0	0	0	17
ENSBTAG00000011383	SNX4	protein_coding	54	54	0	41	87	22
ENSBTAG00000011392	MYBPC1	protein_coding	0	0	0	2147	0	0
ENSBTAG00000011395	DNM1L	protein_coding	49	49	0	0	97	45
ENSBTAG00000011396	HNRNPC	protein_coding	730	694	36	328	161	71
ENSBTAG00000011397	UNC13B	protein_coding	6	6	0	0	0	10
ENSBTAG00000011405	CEP72	protein_coding	16	16	0	0	52	54
ENSBTAG00000011412	LAMB1	protein_coding	0	0	0	0	30	0
ENSBTAG00000011425	PTPRA	protein_coding	49	49	0	96	131	48
ENSBTAG00000011451	RTN1	protein_coding	7	7	0	0	0	6
ENSBTAG00000011495	DIP2A	protein_coding	10	10	0	8	5	0
ENSBTAG00000011505	RABEP1	protein_coding	18	11	7	0	62	18
ENSBTAG00000011507	NUP88	protein_coding	0	0	0	11	8	0
ENSBTAG00000011509	SERAC1	protein_coding	5	5	0	0	0	0
ENSBTAG00000011518	RARB	protein_coding	154	137	17	0	0	0
ENSBTAG00000011524	XRN1	protein_coding	0	0	0	0	5	6
ENSBTAG00000011529	ATR	protein_coding	6	6	0	6	28	96
ENSBTAG00000011531	SS18	protein_coding	0	0	0	0	26	32
ENSBTAG00000011541	RBL1	protein_coding	0	0	0	0	20	20
ENSBTAG00000011544	GAPVD1	protein_coding	11	11	0	0	15	0
ENSBTAG00000011547	KBTBD12	protein_coding	0	0	0	302	0	0
ENSBTAG00000011580	DAG1	protein_coding	0	0	0	0	5	0
ENSBTAG00000011586	HABP4	protein_coding	6	6	0	0	87	94
ENSBTAG00000011589	CDC14B	protein_coding	0	0	0	0	128	10
ENSBTAG00000011591	KRR1	protein_coding	12	12	0	0	18	0
ENSBTAG00000011593	QKI	protein_coding	298	283	15	244	199	72
ENSBTAG00000011597	PDS5B	protein_coding	0	0	0	0	84	45
ENSBTAG00000011601	ST3GAL5	protein_coding	0	0	0	0	34	0
ENSBTAG00000011623	VMP1	protein_coding	28	28	0	0	49	33
ENSBTAG00000011626	ATP2C1	protein_coding	14	14	0	0	83	9
ENSBTAG00000011628	EGFR	protein_coding	5	5	0	0	7	0
ENSBTAG00000011643	SOS1	protein_coding	0	0	0	0	6	7
ENSBTAG00000011648	TMLHE	protein_coding	497	462	35	224	413	28
ENSBTAG00000011649	FARSB	protein_coding	0	0	0	0	20	0
ENSBTAG00000011661	CEP152	protein_coding	0	0	0	0	0	7
ENSBTAG00000011684	RAB11FIP1	protein_coding	5	5	0	0	25	0
ENSBTAG00000011715	RECQL5	protein_coding	0	0	0	0	0	8
ENSBTAG00000011733	GIPC2	protein_coding	0	0	0	0	0	6
ENSBTAG00000011742	TNIK	protein_coding	0	0	0	0	6	0
ENSBTAG00000011744	USP31	protein_coding	19	19	0	0	23	0
ENSBTAG00000011748	SGMS1	protein_coding	295	275	20	0	70	14
ENSBTAG00000011757	PSEN1	protein_coding	0	0	0	0	0	17
ENSBTAG00000011761	LRP6	protein_coding	337	328	9	82	237	45
ENSBTAG00000011766	C7	protein_coding	0	0	0	0	87	0
ENSBTAG00000011767	MPP5	protein_coding	28	28	0	0	91	26
ENSBTAG00000011790	MED14	protein_coding	6	6	0	0	47	30
ENSBTAG00000011793	FDX1	protein_coding	5	5	0	0	17	0
ENSBTAG00000011798	STK38L	protein_coding	33	33	0	0	54	0
ENSBTAG00000011829	NF1	protein_coding	147	147	0	0	75	30
ENSBTAG00000011850	ALG5	protein_coding	11	11	0	0	14	0
ENSBTAG00000011861	CFAP161	protein_coding	0	0	0	0	19	0
ENSBTAG00000011875	CLIP2	protein_coding	0	0	0	0	20	0
ENSBTAG00000011876	MORC3	protein_coding	27	27	0	0	44	5
ENSBTAG00000011881	TDRD10	protein_coding	5	5	0	0	0	0
ENSBTAG00000011885	NNT	protein_coding	97	85	12	10	52	6
ENSBTAG00000011892	SRGAP1	protein_coding	0	0	0	0	30	45
ENSBTAG00000011895	PANK3	protein_coding	0	0	0	0	11	0
ENSBTAG00000011899	USP4	protein_coding	0	0	0	0	0	5
ENSBTAG00000011905	RRAS2	protein_coding	1033	970	63	508	490	29
ENSBTAG00000011908	CPQ	protein_coding	23	23	0	0	0	45
ENSBTAG00000011910	STK33	protein_coding	0	0	0	0	66	15
ENSBTAG00000011916	USP8	protein_coding	50	50	0	0	102	10
ENSBTAG00000011917	GPAM	protein_coding	0	0	0	25	5	0
ENSBTAG00000011928	ZBTB20	protein_coding	59	59	0	32	28	0
ENSBTAG00000011936	ATP8B4	protein_coding	0	0	0	0	0	6
ENSBTAG00000011944	MTTP	protein_coding	10	10	0	0	0	0
ENSBTAG00000011946	ODR4	protein_coding	10	10	0	0	6	6
ENSBTAG00000011953	PRKACB	protein_coding	0	0	0	0	30	15
ENSBTAG00000011957	CREBL2	protein_coding	0	0	0	0	15	0
ENSBTAG00000011964	DIS3L2	protein_coding	64	64	0	11	107	64
ENSBTAG00000011966	LAMC1	protein_coding	0	0	0	0	6	0
ENSBTAG00000011981	MYBL1	protein_coding	0	0	0	0	34	11
ENSBTAG00000011994	NDEL1	protein_coding	475	426	49	0	90	138
ENSBTAG00000012015	FSIP1	protein_coding	0	0	0	0	35	86
ENSBTAG00000012020	TRAF5	protein_coding	0	0	0	0	5	0
ENSBTAG00000012022	TBC1D2B	protein_coding	0	0	0	0	16	5
ENSBTAG00000012039	PHACTR1	protein_coding	0	0	0	0	16	0
ENSBTAG00000012047	JAK2	protein_coding	16	16	0	0	9	7
ENSBTAG00000012048	CARM1	protein_coding	0	0	0	0	14	0
ENSBTAG00000012058	GMDS	protein_coding	6	6	0	0	5	27
ENSBTAG00000012060	LPIN2	protein_coding	0	0	0	0	7	0
ENSBTAG00000012065	DNAJC3	protein_coding	17	12	5	0	0	0
ENSBTAG00000012067	EPG5	protein_coding	0	0	0	0	70	95
ENSBTAG00000012068	BRIP1	protein_coding	0	0	0	0	81	147
ENSBTAG00000012070	INTS2	protein_coding	6	6	0	5	42	30
ENSBTAG00000012077	SLF2	protein_coding	82	82	0	0	66	35
ENSBTAG00000012088	FBLN1	protein_coding	0	0	0	0	17	0
ENSBTAG00000012090	GGTA1	protein_coding	11	11	0	0	37	0
ENSBTAG00000012096	BCKDHB	protein_coding	28	23	5	0	17	0
ENSBTAG00000012099	TMEM87B	protein_coding	0	0	0	0	33	0
ENSBTAG00000012100	PDE1A	protein_coding	0	0	0	0	14	0
ENSBTAG00000012103	MAP2K4	protein_coding	8	8	0	5	93	18
ENSBTAG00000012111	PRDM5	protein_coding	0	0	0	0	217	5
ENSBTAG00000012119	PTPRZ1	protein_coding	23	23	0	0	9	0
ENSBTAG00000012124	GPBP1	protein_coding	0	0	0	5	23	0
ENSBTAG00000012126	PNPLA7	protein_coding	0	0	0	0	5	0
ENSBTAG00000012128	AASS	protein_coding	1068	986	82	128	1157	68
ENSBTAG00000012135	LARP1B	protein_coding	827	764	63	299	554	606
ENSBTAG00000012142	RAD18	protein_coding	0	0	0	0	26	29
ENSBTAG00000012143	TECPR2	protein_coding	18	18	0	0	10	0
ENSBTAG00000012148	EHMT1	protein_coding	267	224	43	227	710	142
ENSBTAG00000012157	CCDC158	protein_coding	0	0	0	0	32	13
ENSBTAG00000012164	CP	protein_coding	279	265	14	0	0	0
ENSBTAG00000012169	FAM118B	protein_coding	0	0	0	0	6	0
ENSBTAG00000012193	TTC28	protein_coding	0	0	0	0	58	11
ENSBTAG00000012210	C5	protein_coding	1297	1224	73	0	0	49
ENSBTAG00000012213	WAPL	protein_coding	64	64	0	31	64	108
ENSBTAG00000012239	SLC37A3	protein_coding	8	8	0	0	67	87
ENSBTAG00000012251	MTR	protein_coding	97	97	0	0	11	6
ENSBTAG00000012252	MOCOS	protein_coding	0	0	0	0	5	0
ENSBTAG00000012253	AGO1	protein_coding	0	0	0	0	12	0
ENSBTAG00000012260	MTRF1	protein_coding	10	10	0	0	11	0
ENSBTAG00000012291	TBC1D22A	protein_coding	109	109	0	0	5	0
ENSBTAG00000012293	SPAG9	protein_coding	0	0	0	0	0	6
ENSBTAG00000012299	REPS1	protein_coding	12	12	0	0	48	6
ENSBTAG00000012305	ADGRL2	protein_coding	28	28	0	0	208	26
ENSBTAG00000012312	ROR1	protein_coding	0	0	0	0	28	0
ENSBTAG00000012314	LDLR	protein_coding	42	42	0	0	0	0
ENSBTAG00000012338	FAH	protein_coding	211	204	7	0	0	0
ENSBTAG00000012341	CSNK2A1	protein_coding	124	118	6	0	118	39
ENSBTAG00000012344	RPL26	protein_coding	0	0	0	0	7	6
ENSBTAG00000012350	MAT2B	protein_coding	0	0	0	0	13	0
ENSBTAG00000012357	VPS13B	protein_coding	159	159	0	75	451	224
ENSBTAG00000012371	CPD	protein_coding	0	0	0	0	39	20
ENSBTAG00000012382	KCTD9	protein_coding	702	670	32	84	413	157
ENSBTAG00000012383	CHMP5	protein_coding	5	5	0	0	0	0
ENSBTAG00000012385	NFX1	protein_coding	73	73	0	10	19	0
ENSBTAG00000012387	PAM	protein_coding	6	6	0	0	0	0
ENSBTAG00000012403	ARG1	protein_coding	7	7	0	0	0	0
ENSBTAG00000012409	POSTN	protein_coding	8	8	0	0	0	0
ENSBTAG00000012412	URB1	protein_coding	0	0	0	0	5	0
ENSBTAG00000012413	FGF12	protein_coding	158	144	14	0	0	0
ENSBTAG00000012418	MED23	protein_coding	0	0	0	0	46	0
ENSBTAG00000012423	SENP1	protein_coding	0	0	0	0	0	5
ENSBTAG00000012433	DENND1B	protein_coding	381	381	0	98	245	64
ENSBTAG00000012443	DIAPH3	protein_coding	0	0	0	0	69	101
ENSBTAG00000012444	ADAM12	protein_coding	0	0	0	0	60	0
ENSBTAG00000012447	PPP1CB	protein_coding	6	6	0	0	67	5
ENSBTAG00000012448	CCDC91	protein_coding	0	0	0	0	21	16
ENSBTAG00000012449	AFF3	protein_coding	0	0	0	0	7	0
ENSBTAG00000012450	RAPGEF2	protein_coding	108	102	6	0	62	0
ENSBTAG00000012454	SLC35A3	protein_coding	37	37	0	10	58	20
ENSBTAG00000012490	ETFA	protein_coding	223	211	12	11	68	0
ENSBTAG00000012501	FTO	protein_coding	125	119	6	14	237	58
ENSBTAG00000012519	XDH	protein_coding	209	202	7	0	75	0
ENSBTAG00000012526	APBB1IP	protein_coding	0	0	0	0	5	0
ENSBTAG00000012545	GOLM2	protein_coding	0	0	0	0	5	0
ENSBTAG00000012550	TAOK3	protein_coding	0	0	0	0	5	11
ENSBTAG00000012552	FMR1	protein_coding	5	5	0	0	27	0
ENSBTAG00000012558	ADAMTS12	protein_coding	0	0	0	0	5	0
ENSBTAG00000012564	KANSL1	protein_coding	442	386	56	33	642	193
ENSBTAG00000012565	PCNX1	protein_coding	646	615	31	132	425	271
ENSBTAG00000012582	IARS2	protein_coding	0	0	0	0	36	8
ENSBTAG00000012599	SMAD3	protein_coding	10	10	0	0	0	0
ENSBTAG00000012628	SLC1A2	protein_coding	0	0	0	0	6	0
ENSBTAG00000012653	CAMK2B	protein_coding	0	0	0	9	0	0
ENSBTAG00000012671	TNIP1	protein_coding	0	0	0	0	11	0
ENSBTAG00000012674	CNKSR3	protein_coding	0	0	0	0	5	0
ENSBTAG00000012677	ARHGAP12	protein_coding	76	76	0	0	42	6
ENSBTAG00000012687	INSR	protein_coding	474	445	29	386	1923	160
ENSBTAG00000012691	GTF2E2	protein_coding	76	69	7	0	140	48
ENSBTAG00000012695	LCK	protein_coding	19	19	0	0	60	0
ENSBTAG00000012703	GLO1	protein_coding	80	80	0	0	6	5
ENSBTAG00000012705	DEGS1	protein_coding	224	224	0	22	146	42
ENSBTAG00000012729	ARHGEF9	protein_coding	85	85	0	21	92	7
ENSBTAG00000012738	ZNF827	protein_coding	0	0	0	0	22	0
ENSBTAG00000012768	HMGXB3	protein_coding	5	5	0	0	0	0
ENSBTAG00000012787	SDE2	protein_coding	10	10	0	0	0	0
ENSBTAG00000012789	PRKD1	protein_coding	0	0	0	0	0	5
ENSBTAG00000012794	PAH	protein_coding	90	90	0	0	0	0
ENSBTAG00000012797	DCUN1D1	protein_coding	0	0	0	19	18	13
ENSBTAG00000012801	UPP2	protein_coding	29	29	0	0	0	0
ENSBTAG00000012818	PDLIM5	protein_coding	10	10	0	0	5	44
ENSBTAG00000012824	INTU	protein_coding	0	0	0	0	30	5
ENSBTAG00000012833	ATG2B	protein_coding	460	432	28	70	73	14
ENSBTAG00000012847	NIBAN2	protein_coding	0	0	0	0	122	10
ENSBTAG00000012852	DICER1	protein_coding	16	16	0	16	52	5
ENSBTAG00000012865	DEK	protein_coding	557	522	35	19	226	23
ENSBTAG00000012873	SNX6	protein_coding	0	0	0	0	5	0
ENSBTAG00000012885	ACAT1	protein_coding	5	5	0	0	0	0
ENSBTAG00000012907	ODF2L	protein_coding	25	25	0	0	150	44
ENSBTAG00000012921	KIF24	protein_coding	0	0	0	0	5	53
ENSBTAG00000012922	PHF2	protein_coding	5	5	0	0	0	0
ENSBTAG00000012926	TM6SF1	protein_coding	281	273	8	33	0	0
ENSBTAG00000012929	CEP85L	protein_coding	17	17	0	213	127	113
ENSBTAG00000012938	JARID2	protein_coding	33	26	7	0	30	38
ENSBTAG00000012939	DTNBP1	protein_coding	11	11	0	0	0	28
ENSBTAG00000012946	HSF2	protein_coding	0	0	0	0	11	5
ENSBTAG00000012961	PAPSS1	protein_coding	0	0	0	0	86	0
ENSBTAG00000012970	FAM53B	protein_coding	133	123	10	71	10	8
ENSBTAG00000012980	RRAGB	protein_coding	11	11	0	0	0	0
ENSBTAG00000012988	COG4	protein_coding	5	5	0	0	0	0
ENSBTAG00000013001	ZNF84	protein_coding	0	0	0	5	23	0
ENSBTAG00000013010	CCDC126	protein_coding	25	25	0	0	25	37
ENSBTAG00000013011	PLAA	protein_coding	6	0	6	0	0	0
ENSBTAG00000013013	GMPS	protein_coding	97	97	0	16	253	33
ENSBTAG00000013023	MAP4K4	protein_coding	0	0	0	0	6	0
ENSBTAG00000013031	TMEM62	protein_coding	91	91	0	17	5	0
ENSBTAG00000013033	BTBD10	protein_coding	0	0	0	6	28	30
ENSBTAG00000013042	EXOC5	protein_coding	14	14	0	5	65	0
ENSBTAG00000013046	MPP1	protein_coding	6	6	0	0	5	0
ENSBTAG00000013050	ZNF277	protein_coding	0	0	0	0	23	17
ENSBTAG00000013057	CBLB	protein_coding	0	0	0	0	30	5
ENSBTAG00000013060	IQGAP1	protein_coding	0	0	0	29	0	0
ENSBTAG00000013069	IQCB1	protein_coding	0	0	0	0	11	27
ENSBTAG00000013070	EAF2	protein_coding	0	0	0	0	9	0
ENSBTAG00000013078	DNAH11	protein_coding	0	0	0	0	16	60
ENSBTAG00000013081	PSPH	protein_coding	6	6	0	0	0	0
ENSBTAG00000013113	VDAC1	protein_coding	0	0	0	10	0	0
ENSBTAG00000013114	ZMYND8	protein_coding	0	0	0	5	0	0
ENSBTAG00000013116	PLCB4	protein_coding	284	265	19	84	79	0
ENSBTAG00000013120	ARMH3	protein_coding	6	6	0	0	0	0
ENSBTAG00000013128	ACBD3	protein_coding	32	32	0	0	38	7
ENSBTAG00000013145	DDHD2	protein_coding	0	0	0	0	15	0
ENSBTAG00000013157	NOVA2	protein_coding	0	0	0	0	0	5
ENSBTAG00000013162	HSPA8	protein_coding	5	5	0	0	0	0
ENSBTAG00000013165	ENPP2	protein_coding	62	62	0	0	0	0
ENSBTAG00000013166	SMYD2	protein_coding	5	5	0	0	0	0
ENSBTAG00000013175	GARRE1	protein_coding	13	13	0	0	64	0
ENSBTAG00000013176	SMOC2	protein_coding	0	0	0	11	0	0
ENSBTAG00000013180	POT1	protein_coding	0	0	0	0	5	0
ENSBTAG00000013184	CEP120	protein_coding	5	5	0	0	35	0
ENSBTAG00000013187	DLG5	protein_coding	53	53	0	0	39	0
ENSBTAG00000013202	PLCZ1	protein_coding	0	0	0	0	0	12
ENSBTAG00000013205	IL1RAP	protein_coding	170	170	0	0	0	0
ENSBTAG00000013221	RTTN	protein_coding	0	0	0	0	13	0
ENSBTAG00000013222	CD109	protein_coding	0	0	0	0	7	0
ENSBTAG00000013224	RMND1	protein_coding	127	127	0	0	35	0
ENSBTAG00000013225	NBN	protein_coding	173	158	15	0	280	43
ENSBTAG00000013238	CDK12	protein_coding	0	0	0	0	0	5
ENSBTAG00000013253	THAP4	protein_coding	0	0	0	0	139	14
ENSBTAG00000013254	XPO1	protein_coding	8	8	0	0	24	8
ENSBTAG00000013259	POLR3A	protein_coding	0	0	0	0	7	0
ENSBTAG00000013271	NCOR1	protein_coding	115	115	0	0	233	114
ENSBTAG00000013284	SGK3	protein_coding	0	0	0	0	10	0
ENSBTAG00000013289	PHF8	protein_coding	0	0	0	0	40	0
ENSBTAG00000013290	DYSF	protein_coding	0	0	0	63	0	0
ENSBTAG00000013302	R3HDM1	protein_coding	0	0	0	0	5	5
ENSBTAG00000013314	PBX3	protein_coding	0	0	0	0	0	25
ENSBTAG00000013330	TBC1D20	protein_coding	0	0	0	0	6	0
ENSBTAG00000013333	GYS2	protein_coding	106	99	7	0	0	0
ENSBTAG00000013341	GYG2	protein_coding	0	0	0	0	22	0
ENSBTAG00000013343	FTL	protein_coding	5	5	0	0	0	0
ENSBTAG00000013357	PUM3	protein_coding	54	54	0	33	28	7
ENSBTAG00000013363	CAP1	protein_coding	5	5	0	0	0	0
ENSBTAG00000013369	COL14A1	protein_coding	0	0	0	0	27	0
ENSBTAG00000013410	MARK3	protein_coding	530	475	55	125	479	44
ENSBTAG00000013421	PRMT3	protein_coding	0	0	0	0	21	0
ENSBTAG00000013439	ARHGEF26	protein_coding	83	83	0	0	16	12
ENSBTAG00000013449	RAB3GAP1	protein_coding	10	10	0	0	31	10
ENSBTAG00000013454	TAB2	protein_coding	0	0	0	0	31	5
ENSBTAG00000013464	CEP97	protein_coding	0	0	0	0	10	6
ENSBTAG00000013491	EML1	protein_coding	0	0	0	59	15	0
ENSBTAG00000013495	WDFY3	protein_coding	0	0	0	0	57	20
ENSBTAG00000013505	IQCA1	protein_coding	0	0	0	0	7	10
ENSBTAG00000013515	INTS13	protein_coding	0	0	0	6	0	0
ENSBTAG00000013527	PGD	protein_coding	0	0	0	0	5	0
ENSBTAG00000013557	ERAP1	protein_coding	12	12	0	0	52	6
ENSBTAG00000013588	ZNF532	protein_coding	0	0	0	139	139	25
ENSBTAG00000013591	CYB5R4	protein_coding	0	0	0	0	6	0
ENSBTAG00000013592	ZNF248	protein_coding	68	68	0	12	0	0
ENSBTAG00000013596	NR1H4	protein_coding	136	136	0	0	33	0
ENSBTAG00000013602	BRWD1	protein_coding	342	342	0	159	797	202
ENSBTAG00000013611	SCLT1	protein_coding	0	0	0	0	32	40
ENSBTAG00000013615	CHORDC1	protein_coding	0	0	0	0	21	0
ENSBTAG00000013616	AP4E1	protein_coding	0	0	0	0	13	0
ENSBTAG00000013620	UCHL5	protein_coding	5	5	0	0	0	0
ENSBTAG00000013621	DPY19L4	protein_coding	5	5	0	23	160	116
ENSBTAG00000013638	IQCH	protein_coding	0	0	0	0	0	21
ENSBTAG00000013652	GTF2A1	protein_coding	11	11	0	0	124	206
ENSBTAG00000013658	ERC1	protein_coding	560	545	15	30	208	106
ENSBTAG00000013664	FILIP1L	protein_coding	0	0	0	23	0	0
ENSBTAG00000013674	EDNRA	protein_coding	0	0	0	0	13	0
ENSBTAG00000013676	DYNC2LI1	protein_coding	0	0	0	0	0	14
ENSBTAG00000013689	MCTP2	protein_coding	140	134	6	0	50	18
ENSBTAG00000013699	TBC1D1	protein_coding	7	7	0	0	63	39
ENSBTAG00000013716	NR2C2	protein_coding	0	0	0	0	5	0
ENSBTAG00000013727	UMPS	protein_coding	0	0	0	0	25	0
ENSBTAG00000013736	PROM1	protein_coding	0	0	0	0	0	15
ENSBTAG00000013737	MROH8	protein_coding	0	0	0	0	0	50
ENSBTAG00000013750	B3GALNT2	protein_coding	63	63	0	30	70	8
ENSBTAG00000013753	DDRGK1	protein_coding	0	0	0	0	0	5
ENSBTAG00000013755	ITGB5	protein_coding	17	17	0	0	11	0
ENSBTAG00000013757	CTCF	protein_coding	15	15	0	0	0	0
ENSBTAG00000013769	NECTIN3	protein_coding	1266	1204	62	0	249	15
ENSBTAG00000013773	PKP4	protein_coding	0	0	0	0	5	0
ENSBTAG00000013778	DNAI3	protein_coding	0	0	0	0	0	264
ENSBTAG00000013781	MIOS	protein_coding	0	0	0	0	39	47
ENSBTAG00000013790	MAP3K1	protein_coding	5	5	0	0	102	7
ENSBTAG00000013793	NEDD4	protein_coding	0	0	0	5	0	0
ENSBTAG00000013801	PBX1	protein_coding	0	0	0	0	6	0
ENSBTAG00000013812	RO60	protein_coding	46	46	0	0	51	24
ENSBTAG00000013825	BCAT1	protein_coding	0	0	0	0	6	0
ENSBTAG00000013830	LEO1	protein_coding	0	0	0	0	45	6
ENSBTAG00000013832	TRIT1	protein_coding	17	17	0	5	42	7
ENSBTAG00000013836	no_name	protein_coding	0	0	0	0	5	0
ENSBTAG00000013837	TUBE1	protein_coding	0	0	0	0	11	5
ENSBTAG00000013856	SSBP2	protein_coding	50	34	16	388	6	0
ENSBTAG00000013858	C25H16orf72	protein_coding	0	0	0	0	25	8
ENSBTAG00000013859	SCYL2	protein_coding	5	5	0	0	0	0
ENSBTAG00000013861	SLC8A1	protein_coding	0	0	0	0	74	0
ENSBTAG00000013877	HORMAD2	protein_coding	0	0	0	0	0	5
ENSBTAG00000013899	LARP4B	protein_coding	156	156	0	48	52	5
ENSBTAG00000013905	SMC3	protein_coding	0	0	0	0	6	0
ENSBTAG00000013909	BOC	protein_coding	0	0	0	0	6	0
ENSBTAG00000013912	TXNRD1	protein_coding	59	59	0	5	36	49
ENSBTAG00000013914	GATB	protein_coding	0	0	0	0	148	16
ENSBTAG00000013916	HERC2	protein_coding	24	24	0	5	144	50
ENSBTAG00000013918	ADGRL3	protein_coding	0	0	0	0	175	253
ENSBTAG00000013925	KIN	protein_coding	0	0	0	0	6	0
ENSBTAG00000013927	GSTCD	protein_coding	5	5	0	0	0	0
ENSBTAG00000013935	NTPCR	protein_coding	0	0	0	0	45	0
ENSBTAG00000013937	SPICE1	protein_coding	14	14	0	0	0	0
ENSBTAG00000013938	PHC3	protein_coding	260	253	7	226	190	72
ENSBTAG00000013941	TANGO6	protein_coding	10	10	0	0	6	0
ENSBTAG00000013946	PRPF3	protein_coding	0	0	0	0	6	0
ENSBTAG00000013947	APTX	protein_coding	0	0	0	0	8	12
ENSBTAG00000013949	AHCTF1	protein_coding	0	0	0	0	35	20
ENSBTAG00000013952	HNRNPD	protein_coding	0	0	0	0	13	0
ENSBTAG00000013955	TRAPPC9	protein_coding	11	11	0	0	19	0
ENSBTAG00000013956	BCL2L13	protein_coding	0	0	0	0	10	0
ENSBTAG00000013960	PSAT1	protein_coding	5	5	0	0	0	0
ENSBTAG00000013961	MYSM1	protein_coding	56	56	0	0	41	7
ENSBTAG00000013976	AGBL3	protein_coding	0	0	0	0	5	16
ENSBTAG00000013982	UACA	protein_coding	15	15	0	0	27	5
ENSBTAG00000013989	JHY	protein_coding	0	0	0	0	0	14
ENSBTAG00000013999	FAM20B	protein_coding	6	6	0	0	45	32
ENSBTAG00000014002	CEP95	protein_coding	0	0	0	0	5	0
ENSBTAG00000014020	RTKN2	protein_coding	0	0	0	0	0	5
ENSBTAG00000014021	UBN2	protein_coding	0	0	0	0	26	0
ENSBTAG00000014027	TRIM36	protein_coding	5	5	0	0	0	8
ENSBTAG00000014028	PSTK	protein_coding	0	0	0	0	0	5
ENSBTAG00000014029	HERC4	protein_coding	472	430	42	52	749	241
ENSBTAG00000014030	FGD6	protein_coding	42	42	0	0	41	8
ENSBTAG00000014041	G3BP2	protein_coding	0	0	0	0	0	5
ENSBTAG00000014043	ERCC5	protein_coding	0	0	0	0	23	0
ENSBTAG00000014044	VEZT	protein_coding	5	5	0	0	0	0
ENSBTAG00000014051	ANGPT1	protein_coding	0	0	0	0	0	32
ENSBTAG00000014053	MAK	protein_coding	0	0	0	0	15	173
ENSBTAG00000014057	SLC35A1	protein_coding	37	37	0	21	54	0
ENSBTAG00000014063	DNAH8	protein_coding	0	0	0	0	0	158
ENSBTAG00000014064	FGFR2	protein_coding	416	394	22	0	68	41
ENSBTAG00000014074	SNX13	protein_coding	108	102	6	63	294	120
ENSBTAG00000014075	ITIH2	protein_coding	194	194	0	0	0	0
ENSBTAG00000014079	GIGYF2	protein_coding	19	19	0	40	102	33
ENSBTAG00000014080	METTL14	protein_coding	0	0	0	0	0	20
ENSBTAG00000014081	NBAS	protein_coding	66	66	0	5	79	43
ENSBTAG00000014096	PCNX4	protein_coding	0	0	0	0	5	0
ENSBTAG00000014106	IPO8	protein_coding	10	10	0	0	68	6
ENSBTAG00000014111	INPP4B	protein_coding	0	0	0	0	5	10
ENSBTAG00000014112	EXOC4	protein_coding	6	6	0	0	51	17
ENSBTAG00000014123	ZNF507	protein_coding	75	70	5	0	44	21
ENSBTAG00000014124	MLLT3	protein_coding	75	75	0	18	95	15
ENSBTAG00000014135	WDR17	protein_coding	0	0	0	0	82	33
ENSBTAG00000014138	MTM1	protein_coding	10	10	0	0	19	6
ENSBTAG00000014140	ATP1B3	protein_coding	0	0	0	0	12	0
ENSBTAG00000014156	AMN1	protein_coding	0	0	0	0	22	18
ENSBTAG00000014161	ARMC10	protein_coding	0	0	0	0	42	7
ENSBTAG00000014166	POLR1B	protein_coding	6	6	0	0	0	0
ENSBTAG00000014167	RNF121	protein_coding	0	0	0	0	5	15
ENSBTAG00000014170	MAP7D3	protein_coding	0	0	0	0	7	0
ENSBTAG00000014171	NAPEPLD	protein_coding	5	5	0	52	22	0
ENSBTAG00000014172	FGD2	protein_coding	7	7	0	0	0	0
ENSBTAG00000014178	RALGAPA2	protein_coding	32	32	0	0	47	0
ENSBTAG00000014181	RNF111	protein_coding	1184	1123	61	65	928	529
ENSBTAG00000014182	CTNNA1	protein_coding	59	59	0	0	186	57
ENSBTAG00000014197	SLC38A4	protein_coding	83	83	0	0	0	0
ENSBTAG00000014205	PRKAR2A	protein_coding	0	0	0	0	14	0
ENSBTAG00000014220	no_name	protein_coding	39	39	0	0	0	0
ENSBTAG00000014227	NDFIP2	protein_coding	251	239	12	60	141	39
ENSBTAG00000014230	VRK1	protein_coding	191	179	12	15	490	220
ENSBTAG00000014255	VPS50	protein_coding	108	103	5	5	90	34
ENSBTAG00000014262	BZW2	protein_coding	0	0	0	6	9	0
ENSBTAG00000014269	SCARB1	protein_coding	30	30	0	0	69	0
ENSBTAG00000014273	NRF1	protein_coding	0	0	0	0	6	11
ENSBTAG00000014286	IFT88	protein_coding	0	0	0	0	6	0
ENSBTAG00000014289	ZFYVE9	protein_coding	49	49	0	9	55	11
ENSBTAG00000014294	ST7L	protein_coding	279	274	5	6	81	35
ENSBTAG00000014295	CAPZA1	protein_coding	5	5	0	15	0	0
ENSBTAG00000014302	TOMM70	protein_coding	91	91	0	0	123	22
ENSBTAG00000014306	DOP1B	protein_coding	0	0	0	0	0	30
ENSBTAG00000014310	HEATR5B	protein_coding	0	0	0	0	12	22
ENSBTAG00000014319	DNM3	protein_coding	0	0	0	0	43	34
ENSBTAG00000014322	FAM234B	protein_coding	16	16	0	0	26	0
ENSBTAG00000014334	ZFYVE26	protein_coding	0	0	0	0	10	0
ENSBTAG00000014351	EIF2AK4	protein_coding	5	5	0	0	54	20
ENSBTAG00000014370	NETO2	protein_coding	0	0	0	0	186	61
ENSBTAG00000014373	CETN3	protein_coding	0	0	0	0	0	13
ENSBTAG00000014376	ANKRD13A	protein_coding	0	0	0	0	5	0
ENSBTAG00000014392	ACTR10	protein_coding	76	76	0	0	0	0
ENSBTAG00000014399	QSER1	protein_coding	24	24	0	0	17	5
ENSBTAG00000014402	GIMAP8	protein_coding	5	5	0	0	21	0
ENSBTAG00000014422	MTMR10	protein_coding	0	0	0	0	16	0
ENSBTAG00000014433	UBE2G1	protein_coding	29	29	0	30	32	5
ENSBTAG00000014439	KMO	protein_coding	88	83	5	0	0	0
ENSBTAG00000014451	YEATS2	protein_coding	0	0	0	0	14	0
ENSBTAG00000014455	PDZD2	protein_coding	15	15	0	5	132	0
ENSBTAG00000014460	PARL	protein_coding	154	148	6	104	49	17
ENSBTAG00000014463	CAMK2D	protein_coding	18	18	0	6	0	0
ENSBTAG00000014467	no_name	protein_coding	0	0	0	0	21	0
ENSBTAG00000014469	NBEAL1	protein_coding	11	11	0	0	66	0
ENSBTAG00000014470	ALDH1L1	protein_coding	37	37	0	0	0	0
ENSBTAG00000014471	PALM2	protein_coding	79	79	0	0	5	5
ENSBTAG00000014488	CDH7	protein_coding	0	0	0	0	211	0
ENSBTAG00000014493	TRIP4	protein_coding	205	205	0	81	72	24
ENSBTAG00000014512	WDR19	protein_coding	0	0	0	0	7	0
ENSBTAG00000014515	RFC1	protein_coding	67	62	5	7	111	46
ENSBTAG00000014533	KEL	protein_coding	9	9	0	0	0	0
ENSBTAG00000014548	NIBAN1	protein_coding	0	0	0	0	28	0
ENSBTAG00000014567	MYLK	protein_coding	20	20	0	0	0	0
ENSBTAG00000014574	CFAP43	protein_coding	0	0	0	0	0	21
ENSBTAG00000014581	MLIP	protein_coding	0	0	0	316	0	0
ENSBTAG00000014588	RSL1D1	protein_coding	0	0	0	0	7	0
ENSBTAG00000014598	BPTF	protein_coding	5	5	0	0	0	0
ENSBTAG00000014601	SGCB	protein_coding	7	7	0	134	47	27
ENSBTAG00000014608	KDM1B	protein_coding	49	44	5	0	11	5
ENSBTAG00000014609	PPP1R12A	protein_coding	8	8	0	0	45	33
ENSBTAG00000014611	SORL1	protein_coding	270	265	5	0	43	7
ENSBTAG00000014612	DOCK2	protein_coding	0	0	0	0	6	0
ENSBTAG00000014616	SEPSECS	protein_coding	0	0	0	0	13	0
ENSBTAG00000014619	WASF3	protein_coding	250	237	13	0	91	16
ENSBTAG00000014626	RARS1	protein_coding	0	0	0	0	27	5
ENSBTAG00000014650	NFATC2IP	protein_coding	0	0	0	13	0	0
ENSBTAG00000014679	DHX57	protein_coding	0	0	0	0	6	6
ENSBTAG00000014680	ZBTB49	protein_coding	0	0	0	0	5	0
ENSBTAG00000014689	CSPP1	protein_coding	365	347	18	75	313	331
ENSBTAG00000014711	DBF4	protein_coding	0	0	0	0	60	368
ENSBTAG00000014713	RARRES1	protein_coding	7	7	0	0	6	0
ENSBTAG00000014714	TUBGCP5	protein_coding	0	0	0	0	6	0
[truncated: 1,628 more rows]

## Sheet: pig_exonic_by_circRNA
id_exonic circRNA as CE2	gene_id	biotype	ssc_liver_5-7	ssc_liver_8-10	ssc_muscle_2-4	ssc_testis_2-7	ssc_testis_8-10
Y:9910949-9917192,+	ENSSSCG00000012179	c	13	5	0	59	20
Y:9407815-9414823,+	ENSSSCG00000027046	c	7	0	6	18	0
Y:9399937-9432236,+	ENSSSCG00000027046	c	0	0	0	6	0
Y:9399937-9414823,+	ENSSSCG00000027046	c	6	10	37	0	0
Y:9399937-9412747,+	ENSSSCG00000027046	c	0	0	0	11	0
Y:5365520-5374873,-	ENSSSCG00000039144	c	5	0	0	0	0
Y:39798807-39801237,+	ENSSSCG00000038249	c	0	0	0	5	0
Y:2575867-2576295,-	ENSSSCG00000042901	lnc	0	0	0	0	7
X:98262074-98263484,-	ENSSSCG00000012613	c	0	0	0	63	0
X:98245813-98272679,-	ENSSSCG00000012613	c	0	0	6	0	0
X:98245813-98263484,-	ENSSSCG00000012613	c	0	0	0	18	0
X:97116669-97120352,+	ENSSSCG00000012634	c	0	0	0	18	0
X:96997113-97002248,+	ENSSSCG00000035488	c	0	0	0	6	0
X:96997113-96998433,+	ENSSSCG00000035488	c	0	0	9	20	0
X:9518316-9527875,+	ENSSSCG00000012117	c	0	0	0	8	0
X:92613897-92623219,-	ENSSSCG00000012591	c	0	0	38	0	0
X:92597674-92623219,-	ENSSSCG00000012591	c	0	0	6	0	0
X:91433020-91442301,-	ENSSSCG00000012585	c	0	0	6	0	0
X:91172541-91194084,+	ENSSSCG00000025306	c	0	0	0	11	0
X:91166763-91216135,+	ENSSSCG00000025306	c	0	0	0	0	6
X:91166763-91194084,+	ENSSSCG00000025306	c	0	0	0	45	6
X:91166763-91185435,+	ENSSSCG00000025306	c	0	0	0	5	0
X:91142448-91194084,+	ENSSSCG00000025306	c	0	0	0	0	9
X:88089030-88099421,+	ENSSSCG00000012560	c	0	0	0	7	0
X:87384426-87392772,-	ENSSSCG00000036091	c	0	0	0	31	0
X:87244037-87260953,+	ENSSSCG00000022993	c	0	0	0	5	0
X:87082733-87091944,+	ENSSSCG00000012549	c	0	0	0	66	0
X:87057766-87073308,+	ENSSSCG00000012549	c	0	0	0	29	0
X:8634047-8657982,+	ENSSSCG00000048531	lnc	0	0	0	0	6
X:78878047-78885018,+	ENSSSCG00000012474	c	0	0	0	11	6
X:78815101-79089419,+	ENSSSCG00000012474	c	5	0	0	0	0
X:68998324-69001290,-	ENSSSCG00000012463	c	0	0	8	0	0
X:68975771-69001290,-	ENSSSCG00000012463	c	0	0	0	0	7
X:68915976-68931508,-	ENSSSCG00000012463	c	0	0	0	5	0
X:68890167-68896588,-	ENSSSCG00000012463	c	0	0	5	0	0
X:6859158-6871558,+	ENSSSCG00000012108	c	0	0	0	12	0
X:68347253-68347693,+	ENSSSCG00000012459, ENSSSCG00000023546	c	0	0	0	6	0
X:67336835-67379977,-	ENSSSCG00000012456	c	0	0	0	29	0
X:67336835-67356454,-	ENSSSCG00000012456	c	0	0	0	39	0
X:67336835-67341231,-	ENSSSCG00000012456	c	0	0	0	5	0
X:67255615-67278851,-	ENSSSCG00000012456	c	5	0	0	0	0
X:64344585-64388192,-	ENSSSCG00000025156	c	0	0	0	28	0
X:64330106-64388192,-	ENSSSCG00000025156	c	6	0	0	7	0
X:64316846-64346816,-	ENSSSCG00000025156	c	0	0	0	5	0
X:64316846-64332342,-	ENSSSCG00000025156	c	0	0	0	5	0
X:64299187-64313854,-	ENSSSCG00000025156	c	0	0	0	0	6
X:64258017-64388192,-	ENSSSCG00000025156	c	0	0	0	0	6
X:64256531-64258158,-	ENSSSCG00000025156	c	0	0	0	8	0
X:64251026-64251852,-	ENSSSCG00000025156	c	8	0	0	0	0
X:6229612-6232101,+	ENSSSCG00000012102	c	0	0	5	0	0
X:62075829-62082581,+	ENSSSCG00000012437	c	0	0	5	0	0
X:61915167-61935991,-	ENSSSCG00000012435	c	0	0	0	8	0
X:61765510-61767475,-	ENSSSCG00000012434	c	0	0	6	5	0
X:61735210-61735982,-	ENSSSCG00000012434	c	0	0	0	6	0
X:61728503-61735982,-	ENSSSCG00000012434	c	0	0	0	10	0
X:61720718-61746482,-	ENSSSCG00000012434	c	0	5	25	19	30
X:61720718-61735982,-	ENSSSCG00000012434	c	21	12	11	74	31
X:61720718-61722343,-	ENSSSCG00000012434	c	0	0	7	16	20
X:61698879-61735982,-	ENSSSCG00000012434	c	0	0	0	0	6
X:61688014-61722343,-	ENSSSCG00000012434	c	0	0	0	6	0
X:61688014-61702090,-	ENSSSCG00000012434	c	0	5	20	8	0
X:61688014-61691522,-	ENSSSCG00000012434	c	45	30	40	59	47
X:61645924-61691522,-	ENSSSCG00000012434	c	0	0	0	5	0
X:61631741-61746482,-	ENSSSCG00000012434	c	0	0	5	0	0
X:61619581-61702090,-	ENSSSCG00000012434	c	0	0	0	0	7
X:61619581-61691522,-	ENSSSCG00000012434	c	0	0	7	13	17
X:61619581-61651015,-	ENSSSCG00000012434	c	0	0	0	5	0
X:60240444-60257143,-	ENSSSCG00000012424	c	0	0	5	0	0
X:57425171-57425431,+	ENSSSCG00000027115	c	0	0	0	0	6
X:57422326-57425431,+	ENSSSCG00000027115	c	0	0	0	6	0
X:57391461-57400863,+	ENSSSCG00000027115	c	0	0	0	11	0
X:57305745-57307466,+	ENSSSCG00000023245	c	0	0	0	55	0
X:57156037-57156848,+	ENSSSCG00000012396	c	6	0	0	0	0
X:56883170-56883461,-	ENSSSCG00000030850	c	0	0	0	5	0
X:56775289-56793715,-	ENSSSCG00000030850	c	0	0	0	6	0
X:56676579-56721408,-	ENSSSCG00000030850	c	0	0	0	0	6
X:56651237-56688461,-	ENSSSCG00000030850	c	0	0	0	6	0
X:56390223-56399676,+	ENSSSCG00000012377	c	0	0	0	7	14
X:50221845-50233088,-	ENSSSCG00000012362	c	0	0	8	0	0
X:47818209-47826089,-	ENSSSCG00000041777, ENSSSCG00000024814	c	267	157	334	0	0
X:47818209-47822636,-	ENSSSCG00000024814, ENSSSCG00000041777	c	0	0	30	0	0
X:47765552-47822636,-	ENSSSCG00000024814	c	6	0	0	0	0
X:47068293-47068948,-	ENSSSCG00000012332	c	0	0	0	13	5
X:47028476-47068948,-	ENSSSCG00000012332	c	0	0	0	11	0
X:47014332-47068948,-	ENSSSCG00000012332	c	0	0	0	18	0
X:47014332-47034690,-	ENSSSCG00000012332	c	0	0	0	6	6
X:46954876-46974095,-	ENSSSCG00000012332	c	0	0	0	5	7
X:46954876-46959763,-	ENSSSCG00000012332	c	0	0	0	26	40
X:46871977-46878238,-	ENSSSCG00000035822	c	9	0	0	8	0
X:46832330-46832580,-	ENSSSCG00000035822	c	0	0	0	6	6
X:46725945-46726525,-	ENSSSCG00000012329	c	0	0	0	88	0
X:46690597-46708287,-	ENSSSCG00000012329	c	0	0	0	10	0
X:46401349-46410119,-	ENSSSCG00000012328	c	0	0	0	32	7
X:46365333-46367808,-	ENSSSCG00000012328	c	0	0	0	5	0
X:46365333-46367314,-	ENSSSCG00000012328	c	13	0	0	24	5
X:46345679-46354249,-	ENSSSCG00000012328	c	0	0	0	32	0
X:46314294-46315147,-	ENSSSCG00000012328	c	0	0	14	11	0
X:46307818-46308992,-	ENSSSCG00000012328	c	0	0	0	9	5
X:46307818-46308305,-	ENSSSCG00000012328	c	0	0	0	13	0
X:43052046-43052598,-	ENSSSCG00000021106	c	70	40	10	367	162
X:42935585-42937826,+	ENSSSCG00000025545	c	0	0	5	0	0
X:41651837-41667095,+	ENSSSCG00000012267	c	0	0	0	5	0
X:41096053-41116058,+	ENSSSCG00000012264	c	0	0	0	6	0
X:41096053-41096550,+	ENSSSCG00000012264	c	0	0	8	0	0
X:40116481-40132819,+	ENSSSCG00000012262	c	0	0	0	5	6
X:40116481-40128932,+	ENSSSCG00000012262	c	0	0	0	6	0
X:36792046-36818934,+	ENSSSCG00000012251	c	0	0	0	5	0
X:36359125-36364463,-	ENSSSCG00000012250	c	0	0	5	0	0
X:35787034-35794205,-	ENSSSCG00000012241	c	0	0	0	0	6
X:35074131-35076423,+	ENSSSCG00000051065	lnc	0	0	0	0	8
X:34262614-34289928,-	ENSSSCG00000012235	c	0	0	0	0	5
X:28674022-28675535,-	ENSSSCG00000028148	c	0	0	23	0	0
X:28616573-28675535,-	ENSSSCG00000028148	c	0	0	5	0	0
X:28603046-28675535,-	ENSSSCG00000028148	c	0	0	13	0	0
X:28603046-28617472,-	ENSSSCG00000028148	c	0	0	5	0	0
X:28549890-28675535,-	ENSSSCG00000028148	c	0	0	6	0	0
X:28447636-28468255,-	ENSSSCG00000028148	c	0	0	5	0	0
X:28437951-28468255,-	ENSSSCG00000028148	c	0	0	9	0	0
X:28437951-28461112,-	ENSSSCG00000028148	c	0	0	10	0	0
X:27567397-27917098,-	ENSSSCG00000028148	c	0	0	28	0	0
X:20243401-20247157,+	ENSSSCG00000021322	c	29	12	49	273	34
X:19987738-19995816,-	ENSSSCG00000012174	c	0	0	5	45	0
X:17711265-17727395,+	ENSSSCG00000012164	c	0	0	0	5	0
X:16498487-16513238,-	ENSSSCG00000012163	c	9	16	112	44	0
X:16498487-16500039,-	ENSSSCG00000012163	c	0	0	0	5	0
X:16474970-16483070,-	ENSSSCG00000012163	c	0	0	7	0	0
X:16296224-16300996,-	ENSSSCG00000023334	c	0	0	0	5	0
X:15303853-15310035,-	ENSSSCG00000012157	c	6	0	0	0	0
X:15135011-15146578,+	ENSSSCG00000030274	c	0	0	0	24	0
X:14734068-14736173,-	ENSSSCG00000012155	c	0	0	0	5	0
X:13266918-13270698,+	ENSSSCG00000040713	c	0	0	0	5	0
X:13096942-13135121,-	ENSSSCG00000012146	c	0	0	0	5	0
X:124862881-124865878,+	ENSSSCG00000029443	c	0	0	0	82	6
X:12387335-12395404,-	ENSSSCG00000036074	c	0	0	0	56	15
X:122419677-122424275,+	ENSSSCG00000012743	c	0	0	5	11	6
X:122419677-122423242,+	ENSSSCG00000012743	c	0	0	0	27	0
X:122416322-122434601,+	ENSSSCG00000012743	c	0	0	7	0	0
X:122400771-122434601,+	ENSSSCG00000012743	c	0	0	0	5	0
X:122400771-122424275,+	ENSSSCG00000012743	c	0	0	0	11	0
X:122348585-122369983,+	ENSSSCG00000012742	c	0	0	0	7	0
X:122348585-122354133,+	ENSSSCG00000012742	c	0	10	14	63	6
X:122310311-122331263,+	ENSSSCG00000012742	c	0	5	0	36	0
X:121582600-121590360,-	ENSSSCG00000012731	c	0	0	0	6	0
X:120944618-120945464,+	ENSSSCG00000012730	c	0	0	0	157	113
X:120935831-120945464,+	ENSSSCG00000012730	c	0	0	0	30	14
X:120439258-120444313,+	ENSSSCG00000043473	c	0	0	0	97	0
X:114479111-114492023,-	ENSSSCG00000012713	c	14	0	14	34	5
X:114465841-114492023,-	ENSSSCG00000012713	c	0	0	0	13	0
X:114335247-114342584,-	ENSSSCG00000012712	c	0	0	0	6	0
X:111851064-111867418,-	ENSSSCG00000030460	c	5	0	40	7	0
X:111851064-111856738,-	ENSSSCG00000030460	c	0	0	13	0	0
X:111210947-111220783,+	ENSSSCG00000012698	c	0	0	5	25	0
X:111041404-111065631,+	ENSSSCG00000012695	c	0	0	0	0	5
X:111041404-111053303,+	ENSSSCG00000012695	c	0	0	0	5	0
X:111039679-111048757,+	ENSSSCG00000012695	c	0	0	0	5	0
X:110332791-110346171,+	ENSSSCG00000034896	c	0	14	0	92	0
X:109744854-109745549,-	ENSSSCG00000012680	c	0	0	0	8	5
X:109331205-109346601,-	ENSSSCG00000012679	c	0	0	0	5	0
X:108558161-108559062,-	ENSSSCG00000012676	c	0	0	0	0	8
X:106745521-106779888,-	ENSSSCG00000012659	c	0	0	0	5	0
X:106742167-106779888,-	ENSSSCG00000012659	c	0	0	6	0	0
X:106737709-106779888,-	ENSSSCG00000012659	c	0	0	5	0	0
X:106157811-106162124,+	ENSSSCG00000012650	c	0	0	6	0	0
X:106153510-106172488,+	ENSSSCG00000012650	c	0	0	0	10	0
X:106068835-106069406,-	ENSSSCG00000012649	c	0	0	0	5	0
X:101530587-101536227,+	ENSSSCG00000012642	c	0	0	21	6	0
X:101525184-101536227,+	ENSSSCG00000012642	c	7	15	71	20	8
X:101206740-101209539,-	ENSSSCG00000012639	c	0	5	0	7	0
AEMK02000698:2590583-2592712,+	ENSSSCG00000023301	c	11	10	0	0	0
AEMK02000698:2549879-2550053,+	ENSSSCG00000010893	c	5	0	0	0	0
AEMK02000698:2546728-2546905,+	ENSSSCG00000010893	c	7	0	0	0	0
AEMK02000698:2544618-2546905,+	ENSSSCG00000010893	c	154	53	0	491	104
AEMK02000698:2526031-2546905,+	ENSSSCG00000010893	c	33	12	0	39	23
AEMK02000698:2516661-2546905,+	ENSSSCG00000010893	c	21	14	0	0	0
AEMK02000698:2516661-2518941,+	ENSSSCG00000010893	c	0	8	0	0	0
AEMK02000698:2493983-2546905,+	ENSSSCG00000010893	c	15	0	0	0	0
AEMK02000698:2493983-2518941,+	ENSSSCG00000010893	c	27	0	0	0	0
AEMK02000698:2493983-2516844,+	ENSSSCG00000010893	c	0	6	0	0	12
AEMK02000698:2493983-2504171,+	ENSSSCG00000010893	c	28	7	0	11	0
AEMK02000698:2493983-2496859,+	ENSSSCG00000010893	c	9	0	0	0	0
AEMK02000698:1258894-1259504,-	ENSSSCG00000045706	lnc	0	0	0	6	6
AEMK02000697:43216-62329,-	ENSSSCG00000038178	c	5	0	0	0	0
AEMK02000697:142490-144932,-	ENSSSCG00000015833	c	0	0	0	24	0
AEMK02000694:103560-114040,+	ENSSSCG00000036726	c	0	0	0	12	0
AEMK02000682:711686-711886,-	ENSSSCG00000040396	c	0	0	0	0	8
AEMK02000682:475028-490560,+	ENSSSCG00000034978	c	0	0	0	10	0
AEMK02000682:468125-477045,+	ENSSSCG00000034978	c	0	0	0	5	0
AEMK02000682:315437-329028,-	ENSSSCG00000038437	c	0	0	0	23	21
AEMK02000682:315437-318832,-	ENSSSCG00000038437	c	10	0	0	83	70
AEMK02000682:304067-318832,-	ENSSSCG00000038437	c	0	0	0	23	0
AEMK02000682:304067-315913,-	ENSSSCG00000038437	c	0	0	0	6	0
AEMK02000682:298730-318832,-	ENSSSCG00000038437	c	0	0	0	7	0
AEMK02000682:298730-300872,-	ENSSSCG00000038437	c	0	0	0	17	0
AEMK02000682:287164-300872,-	ENSSSCG00000038437	c	10	0	0	0	0
AEMK02000682:272347-293036,-	ENSSSCG00000038437	c	0	0	0	0	5
AEMK02000682:272347-278294,-	ENSSSCG00000038437	c	0	0	15	207	49
AEMK02000682:262603-278294,-	ENSSSCG00000038437	c	0	0	0	63	6
AEMK02000682:1719140-1726413,+	ENSSSCG00000005753	c	0	0	0	0	5
AEMK02000682:1719140-1720285,+	ENSSSCG00000005753	c	0	0	6	129	119
AEMK02000682:1670749-1671473,+	ENSSSCG00000033162	c	0	0	6	0	0
AEMK02000682:1665878-1667963,+	ENSSSCG00000033162	c	0	0	0	5	0
AEMK02000682:160573-194054,-	ENSSSCG00000033493	c	0	0	0	6	0
AEMK02000682:1330790-1331344,+	ENSSSCG00000038262	c	0	0	0	8	6
AEMK02000682:1287693-1289039,+	ENSSSCG00000034854	c	0	0	0	14	0
AEMK02000628:41897-43502,+	ENSSSCG00000037252	c	0	0	0	34	0
AEMK02000623:47086-51800,-	ENSSSCG00000038269	c	0	0	0	8	0
AEMK02000602:109450-110148,-	ENSSSCG00000028124	c	0	0	0	7	5
AEMK02000569:897756-899546,+	ENSSSCG00000032986	c	0	0	0	6	0
AEMK02000510:631356-663972,-	ENSSSCG00000038870	c	5	7	6	87	28
AEMK02000510:631356-631791,-	ENSSSCG00000038870	c	25	8	130	96	91
AEMK02000510:603968-616613,-	ENSSSCG00000038870	c	0	0	6	0	0
AEMK02000452:855086-855542,+	ENSSSCG00000040738	c	6	0	0	0	0
AEMK02000452:780715-785341,+	ENSSSCG00000002540	c	0	0	0	5	0
AEMK02000452:764825-785341,+	ENSSSCG00000002540	c	0	0	0	21	0
AEMK02000452:398065-402760,-	ENSSSCG00000034335	lnc	0	0	0	7	0
AEMK02000452:3474374-3484061,+	ENSSSCG00000032544	c	0	0	0	16	18
AEMK02000452:3414059-3415726,+	ENSSSCG00000037671	c	0	0	5	0	7
AEMK02000452:3325018-3335057,-	ENSSSCG00000031710	c	0	0	0	23	0
AEMK02000452:3325018-3327814,-	ENSSSCG00000031710	c	0	0	0	199	89
AEMK02000452:2555403-2567948,+	ENSSSCG00000035093	c	0	0	0	0	6
AEMK02000452:2445220-2448245,+	ENSSSCG00000002552	c	0	0	0	36	0
AEMK02000452:2425009-2425894,+	ENSSSCG00000002552	c	0	0	0	5	0
AEMK02000452:2422832-2425894,+	ENSSSCG00000002552	c	0	0	0	9	0
AEMK02000452:2411649-2425894,+	ENSSSCG00000002552	c	0	0	0	7	0
AEMK02000452:2411649-2419273,+	ENSSSCG00000002552	c	0	0	0	69	0
AEMK02000452:2281176-2295643,-	ENSSSCG00000002544	c	21	15	0	195	20
AEMK02000452:2196759-2208500,+	ENSSSCG00000002547	c	0	0	0	10	0
AEMK02000452:2193312-2193727,+	ENSSSCG00000002547	c	32	7	36	72	6
AEMK02000452:2189902-2208500,+	ENSSSCG00000002547	c	7	0	0	63	12
AEMK02000452:2189902-2193727,+	ENSSSCG00000002547	c	0	0	0	24	6
AEMK02000452:2182610-2190692,+	ENSSSCG00000002547	c	0	0	0	0	8
AEMK02000452:2035284-2045203,+	ENSSSCG00000021669	c	17	0	15	162	7
AEMK02000452:2022929-2045203,+	ENSSSCG00000021669	c	0	0	0	5	0
AEMK02000452:2013165-2022436,+	ENSSSCG00000021669	c	0	0	0	5	0
AEMK02000452:2008271-2022436,+	ENSSSCG00000021669	c	0	0	0	23	0
AEMK02000452:1984102-2022436,+	ENSSSCG00000021669	c	0	0	0	5	0
AEMK02000452:1966580-2035388,+	ENSSSCG00000021669	c	0	0	0	7	0
AEMK02000452:1966580-2013236,+	ENSSSCG00000021669	c	14	5	0	6	12
AEMK02000452:1966580-2008337,+	ENSSSCG00000021669	c	5	0	0	5	0
AEMK02000452:1966580-1984156,+	ENSSSCG00000021669	c	0	8	0	0	0
AEMK02000452:1908087-1908734,+	ENSSSCG00000034709	c	0	0	5	134	16
AEMK02000452:1906773-1907412,+	ENSSSCG00000034709	c	0	0	0	100	25
AEMK02000452:1705710-1713483,-	ENSSSCG00000002523	c	0	0	0	73	0
AEMK02000452:1699022-1713483,-	ENSSSCG00000002523	c	0	0	0	16	0
AEMK02000452:1699022-1707701,-	ENSSSCG00000002523	c	0	0	0	18	0
AEMK02000452:1690211-1713483,-	ENSSSCG00000002523	c	0	0	0	5	12
AEMK02000452:1690211-1699171,-	ENSSSCG00000002523	c	0	0	0	0	5
AEMK02000452:1677527-1679425,-	ENSSSCG00000002523	c	0	0	0	66	17
AEMK02000452:1208070-1212483,+	ENSSSCG00000002528	c	0	0	0	5	0
AEMK02000452:1186707-1187633,+	ENSSSCG00000051546, ENSSSCG00000002528	c	0	0	0	5	0
AEMK02000452:1062065-1079994,-	ENSSSCG00000002531	c	0	0	0	21	0
AEMK02000452:1033645-1034905,+	ENSSSCG00000002533	c	0	0	0	5	0
AEMK02000452:1022828-1034905,+	ENSSSCG00000002533	c	0	0	0	16	9
AEMK02000400:4463-4616,+	ENSSSCG00000042507	lnc	0	0	5	839	1230
AEMK02000400:3350-4616,+	ENSSSCG00000042507	lnc	0	0	0	97	54
AEMK02000328:379435-392574,-	ENSSSCG00000038202	c	0	0	0	7	0
AEMK02000328:340733-342617,-	ENSSSCG00000038202	c	0	0	0	0	6
AEMK02000328:334733-342617,-	ENSSSCG00000038202	c	0	0	0	31	16
AEMK02000328:269330-275679,-	ENSSSCG00000035657	c	0	0	0	22	25
AEMK02000324:220309-240627,-	ENSSSCG00000038556	c	0	0	0	5	0
AEMK02000297:127066-127323,+	ENSSSCG00000021494	c	0	0	0	6	0
AEMK02000258:354889-376062,+	ENSSSCG00000034039	c	0	0	0	279	37
AEMK02000258:276846-277808,+	ENSSSCG00000031206	c	8	0	21	5	0
AEMK02000258:266697-269698,+	ENSSSCG00000031206	c	0	0	5	5	6
AEMK02000258:102953-118101,+	ENSSSCG00000000223	c	0	0	0	13	0
AEMK02000256:33011-34884,+	ENSSSCG00000050734	lnc	0	0	0	103	0
AEMK02000256:24292-35634,+	ENSSSCG00000050734	lnc	0	0	0	122	14
AEMK02000256:24292-34884,+	ENSSSCG00000050734	lnc	0	0	0	13	0
AEMK02000256:24292-33758,+	ENSSSCG00000050734	lnc	0	0	0	0	5
AEMK02000153:11132-15427,-	ENSSSCG00000038679	c	6	0	0	15	11
9:99608496-99625342,-	ENSSSCG00000015405	c	0	11	0	0	0
9:98233584-98235872,+	ENSSSCG00000015402	c	0	0	22	6	5
9:98232343-98235872,+	ENSSSCG00000015402	c	0	0	8	0	0
9:98070809-98126619,+	ENSSSCG00000015402	c	0	0	6	0	0
9:9629461-9629606,+	ENSSSCG00000025715	sno	0	0	0	10	0
9:93637668-93686571,+	ENSSSCG00000015394	c	6	0	0	0	0
9:93439147-93452747,-	ENSSSCG00000015393	c	0	0	0	5	0
9:93427121-93433046,-	ENSSSCG00000015393	c	6	0	0	0	0
9:93295751-93304613,-	ENSSSCG00000015391	c	17	30	0	0	0
9:93284771-93304613,-	ENSSSCG00000015391	c	5	9	0	0	0
9:93282548-93301088,-	ENSSSCG00000015391	c	0	7	0	0	0
9:93282548-93287079,-	ENSSSCG00000015391	c	6	0	0	0	0
9:93232158-93235401,+	ENSSSCG00000024520	c	6	0	0	0	0
9:92602465-92625609,-	ENSSSCG00000024485	c	0	0	0	36	0
9:92602465-92613945,-	ENSSSCG00000024485	c	0	0	0	20	0
9:92583600-92625609,-	ENSSSCG00000024485	c	0	0	0	5	0
9:92583600-92613945,-	ENSSSCG00000024485	c	0	0	0	13	0
9:9254139-9265137,-	ENSSSCG00000021702	c	0	0	0	12	5
9:92497946-92501670,+	ENSSSCG00000026177	c	0	0	0	5	0
9:92397524-92397915,+	ENSSSCG00000029174	c	0	0	0	33	0
9:92384247-92397915,+	ENSSSCG00000029174	c	7	10	0	20	0
9:92312408-92313130,-	ENSSSCG00000015387	c	7	5	7	53	0
9:92307129-92313130,-	ENSSSCG00000015387	c	0	0	7	13	0
9:92303885-92313130,-	ENSSSCG00000015387	c	0	0	0	6	0
9:9206252-9265137,-	ENSSSCG00000021702	c	0	0	0	0	5
9:91983342-91992388,+	ENSSSCG00000023793	c	0	0	0	7	0
9:91925245-91944532,+	ENSSSCG00000038469	c	0	0	0	0	17
9:91925245-91935497,+	ENSSSCG00000038469	c	0	0	0	5	0
9:91925245-91927551,+	ENSSSCG00000038469	c	0	0	0	10	7
9:91770640-91777166,-	ENSSSCG00000015386	c	0	0	0	6	0
9:91760536-91777166,-	ENSSSCG00000015386	c	0	0	0	5	0
9:91752356-91777166,-	ENSSSCG00000015386	c	5	5	0	0	0
9:91752356-91763251,-	ENSSSCG00000015386	c	5	0	0	0	0
9:9143067-9149572,+	ENSSSCG00000021822	c	0	0	0	118	23
9:9103676-9149572,+	ENSSSCG00000021822	c	21	27	12	117	8
9:91034271-91063050,-	ENSSSCG00000015383	c	5	0	0	0	0
9:90978093-90982393,-	ENSSSCG00000015383	c	0	0	0	5	0
9:89715138-89723528,+	ENSSSCG00000015377	c	0	0	0	10	0
9:89715138-89716239,+	ENSSSCG00000015377	c	0	0	0	18	0
9:89711256-89735776,+	ENSSSCG00000015377	c	0	0	0	895	97
9:89711256-89729842,+	ENSSSCG00000015377	c	0	0	0	101	0
9:894500-899157,+	ENSSSCG00000030206	c	0	0	0	18	5
9:89383376-89400450,+	ENSSSCG00000015375	c	0	0	0	5	0
9:89141293-89162558,-	ENSSSCG00000024802	c	0	0	0	7	0
9:881884-915468,+	ENSSSCG00000030206	c	0	0	0	120	38
9:881884-899157,+	ENSSSCG00000030206	c	0	0	0	142	10
9:879540-899157,+	ENSSSCG00000030206	c	0	0	0	7	0
9:87757067-87766503,+	ENSSSCG00000015368	c	0	0	10	0	0
9:8707785-8709627,-	ENSSSCG00000014838	c	0	0	0	10	0
9:8706350-8709627,-	ENSSSCG00000014838	c	0	0	0	37	0
9:87039401-87047919,-	ENSSSCG00000024761	c	6	11	49	195	5
9:87018357-87043305,-	ENSSSCG00000024761	c	0	0	0	5	0
9:87018357-87021020,-	ENSSSCG00000024761	c	0	0	0	67	7
9:87013392-87021020,-	ENSSSCG00000024761	c	0	0	0	5	0
9:87005341-87021020,-	ENSSSCG00000024761	c	0	0	0	14	15
9:86987265-87021020,-	ENSSSCG00000024761	c	0	0	0	14	0
9:866677-883815,+	ENSSSCG00000030206	c	0	0	0	5	0
9:86021852-86025117,+	ENSSSCG00000015362	c	11	5	6	5	5
9:85837356-85838860,+	ENSSSCG00000015361	c	0	0	0	0	5
9:8573560-8587958,+	ENSSSCG00000020856	c	0	0	0	36	0
9:85337-95489,-	ENSSSCG00000022070	c	0	0	0	13	0
9:85337-90074,-	ENSSSCG00000022070	c	0	0	0	14	0
9:8495638-8496682,-	ENSSSCG00000014835	c	0	0	0	0	8
9:8471323-8483952,-	ENSSSCG00000014835	c	0	0	0	5	0
9:8443073-8452840,-	ENSSSCG00000014835	c	0	0	0	6	0
9:8430839-8443415,-	ENSSSCG00000014835	c	0	0	0	13	12
9:8423535-8458989,-	ENSSSCG00000014835	c	0	0	0	5	0
9:8311787-8321548,+	ENSSSCG00000014831	c	0	0	0	6	7
9:8155798-8157830,-	ENSSSCG00000014828	c	0	0	0	5	0
9:8147103-8161582,-	ENSSSCG00000014828	c	0	0	0	40	0
9:8147103-8158002,-	ENSSSCG00000014828	c	0	0	0	17	0
9:8147103-8157830,-	ENSSSCG00000014828	c	7	0	10	61	9
9:81150524-81167199,-	ENSSSCG00000015350	c	0	0	0	0	6
9:80740913-80762014,+	ENSSSCG00000026722	c	0	0	0	5	0
9:80715794-80810617,+	ENSSSCG00000026722	c	0	0	0	6	0
9:80715794-80762014,+	ENSSSCG00000026722	c	0	0	0	10	0
9:80715794-80741082,+	ENSSSCG00000026722	c	0	0	0	6	0
9:80696528-80762014,+	ENSSSCG00000026722	c	0	0	0	6	0
9:80696528-80724552,+	ENSSSCG00000026722	c	0	0	0	21	6
9:80696528-80719230,+	ENSSSCG00000026722	c	0	0	0	0	6
9:80688607-80696673,+	ENSSSCG00000026722	c	0	0	0	7	0
9:78472824-78487349,-	ENSSSCG00000015346	c	0	0	0	45	6
9:78246575-78312958,+	ENSSSCG00000015345	c	0	0	0	5	0
9:77536360-77537028,+	ENSSSCG00000038187	c	10	0	0	0	0
9:75936929-75949857,-	ENSSSCG00000015336	c	0	5	0	0	0
9:75797504-75875800,-	ENSSSCG00000015336	c	0	0	0	0	6
9:75628053-75646985,+	ENSSSCG00000015335	c	12	0	0	0	0
9:75515136-75646985,+	ENSSSCG00000015335	c	0	0	0	5	0
9:75181147-75181638,+	ENSSSCG00000015333	c	8	0	0	0	0
9:75083452-75120723,+	ENSSSCG00000015333	c	12	0	0	0	0
9:74894559-74896681,+	ENSSSCG00000015329	c	0	0	0	5	0
9:74804077-74916902,+	ENSSSCG00000015329	c	0	0	0	25	0
9:74804077-74852463,+	ENSSSCG00000015329	c	0	0	0	18	0
9:74804077-74824099,+	ENSSSCG00000015329	c	0	5	0	44	0
9:74804077-74806481,+	ENSSSCG00000015329	c	0	0	0	5	0
9:7476477-7502740,-	ENSSSCG00000014820	c	0	13	0	116	8
9:7476477-7481586,-	ENSSSCG00000014820	c	77	46	16	158	15
9:74637668-74639274,+	ENSSSCG00000015329	c	0	0	0	6	0
9:74339459-74342716,+	ENSSSCG00000015327	c	0	0	0	17	0
9:74337573-74342716,+	ENSSSCG00000015327	c	0	0	0	30	0
9:74325188-74342716,+	ENSSSCG00000015327	c	0	0	0	5	0
9:74285707-74300086,+	ENSSSCG00000015327	c	0	0	0	101	0
9:7397471-7417219,-	ENSSSCG00000014820	c	0	0	0	23	0
9:7380031-7397633,-	ENSSSCG00000014820	c	0	0	0	5	0
9:7373040-7380166,-	ENSSSCG00000014820	c	0	0	0	22	0
9:7373040-7373939,-	ENSSSCG00000014820	c	0	0	0	7	0
9:73717-77619,-	ENSSSCG00000022070	c	0	0	0	5	0
9:73146002-73172031,+	ENSSSCG00000022982	c	0	0	5	49	5
9:73100283-73124744,+	ENSSSCG00000022982	c	0	0	13	26	0
9:73100283-73102060,+	ENSSSCG00000022982	c	0	0	13	0	0
9:73094594-73126973,+	ENSSSCG00000022982	c	12	5	0	5	0
9:73094594-73102060,+	ENSSSCG00000022982	c	7	21	23	121	5
9:72483010-72495350,-	ENSSSCG00000045005	c	0	0	0	0	5
9:72307616-72311921,+	ENSSSCG00000015314	c	6	0	0	0	0
9:72286430-72301787,+	ENSSSCG00000015314	c	0	0	0	42	0
9:72230095-72242063,+	ENSSSCG00000015314	c	0	0	0	5	0
9:72230095-72230374,+	ENSSSCG00000015314	c	0	0	8	10	0
9:72163173-72170034,-	ENSSSCG00000015313	c	0	0	15	0	0
9:72161162-72170034,-	ENSSSCG00000015313	c	0	0	5	17	15
9:72160319-72179828,-	ENSSSCG00000015313	c	0	0	0	0	6
9:72160319-72174141,-	ENSSSCG00000015313	c	0	0	6	0	0
9:72153384-72179849,-	ENSSSCG00000015313	c	0	0	5	0	8
9:72153384-72179828,-	ENSSSCG00000015313	c	0	0	21	50	24
9:72153384-72178091,-	ENSSSCG00000015313	c	0	0	0	25	5
9:72153384-72171007,-	ENSSSCG00000015313	c	0	0	0	10	0
9:72153384-72160471,-	ENSSSCG00000015313	c	16	32	82	124	20
9:72152451-72160471,-	ENSSSCG00000015313	c	0	0	0	23	5
9:72043004-72050670,+	ENSSSCG00000015310	c	0	0	0	5	0
9:72021888-72022965,+	ENSSSCG00000015310	c	0	0	10	0	0
9:72006758-72014352,+	ENSSSCG00000015310	c	0	0	0	10	7
9:72005481-72022965,+	ENSSSCG00000015310	c	0	0	9	0	0
9:71945862-71953822,+	ENSSSCG00000015310	c	0	0	6	0	0
9:67740702-67756375,+	ENSSSCG00000015662	c	6	0	0	0	0
9:67036055-67037278,+	ENSSSCG00000015645	c	0	0	0	6	0
9:66496514-66497541,-	ENSSSCG00000020783	c	0	0	0	20	0
9:66406845-66413572,-	ENSSSCG00000022398	c	6	0	0	44	0
9:66406845-66409132,-	ENSSSCG00000022398	c	12	0	0	45	33
9:66405628-66413572,-	ENSSSCG00000022398	c	22	8	14	73	42
9:66405628-66409132,-	ENSSSCG00000022398	c	17	5	0	65	22
9:65844092-65847110,-	ENSSSCG00000015286	c	0	0	0	6	0
9:6555048-6561930,+	ENSSSCG00000023796, ENSSSCG00000014800	c	10	0	6	88	28
9:65195716-65202098,+	ENSSSCG00000015284	c	0	0	0	34	0
9:65085166-65085907,-	ENSSSCG00000015283	c	0	0	44	5	0
9:64541903-64551059,+	ENSSSCG00000028035	c	0	0	0	5	0
9:64539708-64551059,+	ENSSSCG00000028035	c	0	0	0	9	0
9:64407563-64431528,+	ENSSSCG00000015273	c	0	0	58	0	0
9:63924124-63924477,+	ENSSSCG00000015266	c	27	6	0	5	0
9:6387174-6388462,+	ENSSSCG00000014794	c	0	0	18	33	0
9:63868063-63882753,+	ENSSSCG00000015268	c	14	0	0	0	0
9:6367954-6376708,+	ENSSSCG00000014794	c	0	0	0	10	8
9:6361823-6382556,+	ENSSSCG00000014794	c	0	0	0	76	0
9:6361823-6376708,+	ENSSSCG00000014794	c	22	10	0	202	33
9:6361823-6374618,+	ENSSSCG00000014794	c	0	0	0	5	0
9:6355157-6376708,+	ENSSSCG00000014794	c	0	0	0	6	0
9:6345347-6352989,+	ENSSSCG00000014794	c	0	0	0	6	0
9:6345347-6348895,+	ENSSSCG00000014794	c	0	0	0	34	0
9:6336547-6352989,+	ENSSSCG00000014794	c	0	0	0	0	14
9:62207588-62208307,+	ENSSSCG00000024613	c	0	8	0	24	9
9:60754738-60756725,-	ENSSSCG00000022192	c	0	0	0	5	0
9:6040782-6042995,-	ENSSSCG00000014791	c	0	0	0	16	0
9:57058762-57064377,+	ENSSSCG00000046782	lnc	0	0	0	5	0
9:56972612-56973685,-	ENSSSCG00000015247	c	11	0	39	94	18
9:56957701-56973685,-	ENSSSCG00000015247	c	8	0	0	14	0
9:56834107-56847276,+	ENSSSCG00000015244	c	0	0	0	6	0
9:56834107-56845084,+	ENSSSCG00000015244	c	0	0	0	38	7
9:56717325-56722470,-	ENSSSCG00000015243	c	0	0	0	10	5
9:56702103-56722470,-	ENSSSCG00000015243	c	0	0	0	5	0
9:56068622-56132486,-	ENSSSCG00000015238	c	0	0	6	15	0
9:56044141-56132486,-	ENSSSCG00000015238	c	0	0	0	5	0
9:56044141-56068731,-	ENSSSCG00000015238	c	0	0	0	36	0
9:55976990-56068731,-	ENSSSCG00000015238	c	0	0	0	5	0
9:55976990-56013767,-	ENSSSCG00000015238	c	0	0	0	21	0
9:52762281-52779047,+	ENSSSCG00000015214, ENSSSCG00000015215	c	0	0	5	38	5
9:52762281-52772459,+	ENSSSCG00000015214, ENSSSCG00000015215	c	0	0	0	16	0
9:52743672-52750537,+	ENSSSCG00000015214, ENSSSCG00000015215, ENSSSCG00000015213	c	0	0	0	15	5
9:52729719-52745743,+	ENSSSCG00000015214, ENSSSCG00000015213, ENSSSCG00000015215	c	0	0	0	0	5
9:52178024-52179607,+	ENSSSCG00000015206	c	0	0	0	5	0
9:52173012-52179607,+	ENSSSCG00000015206	c	0	0	0	8	0
9:52171752-52179607,+	ENSSSCG00000015206	c	0	0	0	23	0
9:52167970-52179607,+	ENSSSCG00000015206	c	0	0	0	6	0
9:52147110-52179607,+	ENSSSCG00000015206	c	0	0	0	5	0
9:51905087-51914030,-	ENSSSCG00000015196	c	0	0	0	11	0
9:50583589-50590932,-	ENSSSCG00000015145	c	0	0	0	0	6
9:49291932-49309752,-	ENSSSCG00000050772	lnc	0	0	0	0	8
9:49206761-49221301,-	ENSSSCG00000050772	lnc	0	5	0	0	0
9:48622951-48624019,+	ENSSSCG00000015135	c	0	0	0	6	0
9:48542337-48553378,+	ENSSSCG00000015135	c	0	0	0	9	0
9:48510503-48524875,+	ENSSSCG00000015135	c	0	0	0	0	7
9:48161388-48168468,+	ENSSSCG00000023728	c	0	0	0	5	5
9:48152107-48168468,+	ENSSSCG00000023728	c	54	32	0	166	7
9:46486909-46488853,+	ENSSSCG00000015115	c	0	0	0	123	82
9:46474965-46479875,+	ENSSSCG00000015115	c	0	0	0	0	6
9:46471870-46488853,+	ENSSSCG00000015115	c	0	0	0	5	0
9:46244046-46245174,+	ENSSSCG00000037439	c	0	0	0	7	0
9:46041864-46044924,-	ENSSSCG00000015097	c	8	7	19	0	5
9:46038900-46044924,-	ENSSSCG00000015097	c	19	0	19	40	22
9:46038900-46043475,-	ENSSSCG00000015097	c	0	0	0	10	0
9:46032546-46044924,-	ENSSSCG00000015097	c	9	0	6	10	15
9:45886506-45890219,+	ENSSSCG00000030053	c	0	0	0	11	0
9:45877119-45890219,+	ENSSSCG00000030053	c	0	0	0	14	0
9:45877119-45886672,+	ENSSSCG00000030053	c	14	11	11	70	11
9:45877119-45880176,+	ENSSSCG00000030053	c	19	34	13	76	28
9:45789726-45795661,+	ENSSSCG00000023324	c	0	0	0	7	0
9:45784064-45786789,+	ENSSSCG00000023324	c	7	0	5	12	14
9:45784064-45785898,+	ENSSSCG00000023324	c	0	0	5	20	18
9:44581346-44585604,-	ENSSSCG00000015072	c	0	0	0	5	0
9:44521095-44527870,+	ENSSSCG00000024027	c	0	0	0	23	0
9:44278270-44279060,-	ENSSSCG00000015071	c	0	0	0	5	0
9:44252882-44253448,-	ENSSSCG00000015071	c	0	0	0	0	5
9:42702175-42714121,-	ENSSSCG00000031831	c	0	0	0	13	15
9:42004714-42018171,+	ENSSSCG00000015056	c	5	0	0	0	0
9:41738254-41768627,+	ENSSSCG00000030095	c	0	0	6	0	0
9:41537977-41539881,+	ENSSSCG00000015053	c	0	0	0	5	0
9:41517423-41539881,+	ENSSSCG00000015053	c	0	0	0	5	0
9:41462879-41464576,-	ENSSSCG00000015052	c	0	0	10	5	0
9:41367954-41374298,-	ENSSSCG00000015050	c	0	0	6	5	0
9:41365581-41374298,-	ENSSSCG00000015050	c	0	0	0	5	0
9:40996992-41009022,+	ENSSSCG00000015047	c	0	0	0	49	0
9:40996992-40999607,+	ENSSSCG00000015047	c	0	0	0	5	15
9:39899290-39902452,+	ENSSSCG00000022445, ENSSSCG00000015039	c	0	0	0	19	0
9:39891299-39902452,+	ENSSSCG00000022445, ENSSSCG00000015039	c	36	6	0	47	0
9:39891299-39893244,+	ENSSSCG00000015039, ENSSSCG00000022445	c	0	6	0	0	0
9:39873895-39899419,+	ENSSSCG00000015039	c	0	0	0	0	5
9:39494894-39505953,-	ENSSSCG00000029538	c	0	0	0	0	5
9:39494894-39504434,-	ENSSSCG00000029538	c	5	27	6	261	16
9:39494894-39503008,-	ENSSSCG00000029538	c	0	0	0	34	0
9:39230226-39263724,-	ENSSSCG00000015020	c	0	0	0	12	0
9:38508592-38522958,-	ENSSSCG00000015015	c	0	0	0	5	0
9:38263651-38291302,-	ENSSSCG00000015013	c	0	0	0	5	0
9:38263651-38283820,-	ENSSSCG00000015013	c	0	0	0	10	0
9:38250455-38263782,-	ENSSSCG00000015013	c	0	0	0	6	0
9:38173429-38174181,+	ENSSSCG00000015014	c	0	0	0	0	5
9:37048730-37055819,+	ENSSSCG00000015011	c	16	22	0	125	8
9:36730728-36731849,+	ENSSSCG00000025606	c	0	0	16	9	0
9:36729253-36731849,+	ENSSSCG00000025606	c	0	0	0	10	0
9:36698684-36715744,+	ENSSSCG00000025606	c	5	6	0	60	0
9:36687165-36694403,+	ENSSSCG00000025606	c	0	0	0	18	0
9:36665958-36671678,+	ENSSSCG00000025606	c	0	0	0	40	0
9:36661275-36700975,+	ENSSSCG00000025606	c	0	0	0	29	0
9:36646131-36652887,+	ENSSSCG00000025606	c	0	0	0	5	0
9:36642876-36675619,+	ENSSSCG00000025606	c	0	0	6	0	0
9:36625369-36700975,+	ENSSSCG00000025606	c	0	0	0	16	0
9:36565658-36567329,-	ENSSSCG00000026959	c	0	0	0	16	0
9:36537602-36540781,+	ENSSSCG00000026153	c	0	0	6	23	0
9:36532607-36533647,+	ENSSSCG00000026153	c	0	0	0	0	6
9:36495728-36499710,+	ENSSSCG00000029198	c	0	0	0	5	8
9:36495728-36497094,+	ENSSSCG00000029198	c	0	11	15	14	0
9:36492934-36497094,+	ENSSSCG00000029198	c	0	0	0	0	5
9:36477399-36477883,+	ENSSSCG00000029198	c	0	0	6	12	0
9:36445946-36456435,+	ENSSSCG00000029198	c	0	0	0	5	0
9:36437189-36456435,+	ENSSSCG00000029198	c	0	0	0	6	0
9:36101266-36113740,-	ENSSSCG00000024628	c	0	0	0	5	0
9:36095330-36113740,-	ENSSSCG00000024628	c	0	0	0	5	0
9:36014213-36016257,-	ENSSSCG00000028201	c	0	0	23	0	0
9:36006413-36016257,-	ENSSSCG00000028201	c	0	0	0	32	0
9:35991296-36016257,-	ENSSSCG00000028201	c	0	0	0	24	8
9:35983333-36016257,-	ENSSSCG00000028201	c	0	0	0	6	0
9:35933884-35942709,+	ENSSSCG00000014998	c	0	0	5	0	0
9:35906005-35942709,+	ENSSSCG00000014998	c	0	0	0	5	0
9:3450892-3453128,+	ENSSSCG00000014632	c	0	0	0	8	22
9:34461541-34466418,-	ENSSSCG00000014994	c	0	0	0	5	0
9:33913326-33927179,+	ENSSSCG00000033937	c	0	0	0	5	0
9:33913326-33920498,+	ENSSSCG00000033937	c	0	0	0	5	0
9:33806821-33808454,+	ENSSSCG00000033937	c	0	0	0	53	0
9:33805404-33832651,+	ENSSSCG00000033937	c	0	0	0	6	0
9:33805404-33808454,+	ENSSSCG00000033937	c	0	0	0	5	0
9:33803800-33808454,+	ENSSSCG00000033937	c	0	0	0	27	0
9:33736103-33745986,+	ENSSSCG00000033937	c	0	0	0	34	0
9:33734876-33745986,+	ENSSSCG00000033937	c	0	0	0	5	0
9:33731307-33742681,+	ENSSSCG00000033937	c	0	0	0	10	0
9:33731307-33735453,+	ENSSSCG00000033937	c	0	0	0	254	52
9:33731307-33732436,+	ENSSSCG00000033937	c	0	0	6	195	29
9:33729668-33735453,+	ENSSSCG00000033937	c	0	0	0	21	0
9:33729668-33732436,+	ENSSSCG00000033937	c	0	0	0	23	0
9:33043519-33061432,+	ENSSSCG00000027529	c	0	0	27	6	0
9:33043519-33045820,+	ENSSSCG00000027529	c	0	0	13	24	11
9:32902789-32920023,+	ENSSSCG00000031429	c	0	0	0	11	0
9:32886354-32920023,+	ENSSSCG00000031429	c	0	0	0	23	0
9:32776782-32786963,+	ENSSSCG00000014980	c	0	0	0	43	0
9:320423-335138,+	ENSSSCG00000014578	c	0	0	0	0	6
9:311862-312050,+	ENSSSCG00000014578	c	0	0	0	12	0
9:300323-300977,+	ENSSSCG00000014578	c	0	0	0	0	8
9:295807-312050,+	ENSSSCG00000014578	c	0	0	0	5	0
9:295807-300977,+	ENSSSCG00000014578	c	0	0	0	77	15
9:28120502-28122017,-	ENSSSCG00000034879	c	5	0	0	0	14
9:27891875-27895820,-	ENSSSCG00000014970	c	0	0	0	6	0
9:27880759-27895820,-	ENSSSCG00000014970	c	0	6	0	80	6
9:27836846-27837513,+	ENSSSCG00000014969	c	25	0	43	131	11
9:26923562-26932473,+	ENSSSCG00000014960	c	0	0	16	0	0
9:26904865-26905802,+	ENSSSCG00000014960	c	0	0	6	0	0
9:26899160-26905802,+	ENSSSCG00000014960	c	0	0	0	36	0
9:26197372-26203753,+	ENSSSCG00000014949	c	0	0	0	12	0
9:26170412-26184794,+	ENSSSCG00000014948, ENSSSCG00000014949	c	0	0	5	15	5
9:26137741-26143371,+	ENSSSCG00000014946	c	0	0	0	28	0
9:26111480-26112646,+	ENSSSCG00000014946	c	0	0	0	6	0
9:2599689-2600243,-	ENSSSCG00000014600	c	0	0	0	30	0
9:2587897-2600243,-	ENSSSCG00000014600	c	0	0	0	90	13
9:2587897-2589883,-	ENSSSCG00000014600	c	0	0	0	65	0
9:25831892-25853126,+	ENSSSCG00000014943	c	0	0	0	15	0
9:25826764-25874942,+	ENSSSCG00000014943	c	0	0	0	5	7
9:25826764-25853126,+	ENSSSCG00000014943	c	0	0	0	122	26
9:25826764-25845362,+	ENSSSCG00000014943	c	0	0	0	22	0
9:25817407-25841871,+	ENSSSCG00000014943	c	0	0	0	0	7
9:25817407-25832006,+	ENSSSCG00000014943	c	0	0	0	5	0
9:234481-245431,+	ENSSSCG00000014579	c	0	0	0	24	0
9:23192216-23199299,-	ENSSSCG00000014934	c	0	0	0	18	0
9:2318259-2328881,-	ENSSSCG00000014599	c	0	0	0	5	0
9:22646147-22690654,-	ENSSSCG00000014927	c	0	0	0	10	0
9:22640188-22690654,-	ENSSSCG00000014927	c	0	0	0	17	0
9:22420148-22421016,-	ENSSSCG00000029865	c	0	0	0	12	0
9:2241755-2245860,-	ENSSSCG00000014599	c	0	0	0	7	0
9:21772972-21837743,+	ENSSSCG00000044939	lnc	0	0	0	0	6
9:20809497-20812474,+	ENSSSCG00000035619	c	0	0	0	33	0
9:2038534-2055979,-	ENSSSCG00000014598	c	0	0	15	22	15
9:20141857-20146781,+	ENSSSCG00000014915	c	0	0	0	8	0
9:20133606-20144395,+	ENSSSCG00000014915	c	0	0	0	12	0
9:20102421-20104632,-	ENSSSCG00000014913	c	0	0	0	6	0
9:19905674-19913189,-	ENSSSCG00000014913	c	39	12	73	157	5
9:19897759-19913189,-	ENSSSCG00000014913	c	42	71	205	286	9
9:19892115-19913189,-	ENSSSCG00000014913	c	42	47	202	193	12
9:19885864-19913189,-	ENSSSCG00000014913	c	19	5	58	183	0
9:19883797-19913189,-	ENSSSCG00000014913	c	0	0	0	7	0
9:19880432-19913189,-	ENSSSCG00000014913	c	0	0	0	5	0
9:19875265-19913189,-	ENSSSCG00000014913	c	0	0	5	52	0
9:19875265-19880518,-	ENSSSCG00000014913	c	0	5	0	11	0
9:19869730-19913189,-	ENSSSCG00000014913	c	0	0	0	8	0
9:19852497-19913189,-	ENSSSCG00000014913	c	0	0	0	6	0
9:19852497-19861801,-	ENSSSCG00000014913	c	11	14	9	288	24
9:19789699-19809624,+	ENSSSCG00000014912	c	0	0	0	15	0
9:19789699-19802973,+	ENSSSCG00000014912	c	0	0	0	24	0
9:17394780-17398149,+	ENSSSCG00000014902	c	0	0	0	17	0
9:17351071-17398149,+	ENSSSCG00000014902	c	5	5	0	258	67
9:17351071-17386234,+	ENSSSCG00000014902	c	0	0	0	111	17
9:17351071-17373225,+	ENSSSCG00000014902	c	0	0	5	120	10
9:17351071-17355850,+	ENSSSCG00000014902	c	0	0	0	31	0
9:17349939-17373225,+	ENSSSCG00000014902	c	0	0	0	5	0
9:17346053-17355850,+	ENSSSCG00000014902	c	0	0	0	5	5
9:17346053-17351207,+	ENSSSCG00000014902	c	0	0	0	6	0
9:17337355-17386234,+	ENSSSCG00000014902	c	0	0	0	5	0
9:17337355-17373225,+	ENSSSCG00000014902	c	0	0	0	7	0
9:17337355-17351207,+	ENSSSCG00000014902	c	0	0	0	0	6
9:17337355-17350059,+	ENSSSCG00000014902	c	0	0	0	5	0
9:17337352-17355850,+	ENSSSCG00000014902	c	0	0	0	12	0
9:17321138-17322508,+	ENSSSCG00000014901	c	0	0	0	7	0
9:17026689-17037694,-	ENSSSCG00000014899	c	0	0	0	11	0
9:139437251-139438339,+	ENSSSCG00000022126	c	10	0	0	0	0
9:136163958-136176358,-	ENSSSCG00000015627	c	0	0	0	478	111
9:136149895-136176358,-	ENSSSCG00000015627	c	0	0	0	60	15
9:136138718-136176358,-	ENSSSCG00000015627	c	0	0	0	8	7
9:135136103-135139603,+	ENSSSCG00000045693	lnc	0	0	0	44	11
9:135001721-135006498,+	ENSSSCG00000035996	lnc	0	0	0	0	6
9:132743-137762,-	ENSSSCG00000028886	c	0	0	0	5	0
9:132577943-132603031,-	ENSSSCG00000015607	c	0	0	0	18	0
9:131873040-131880686,-	ENSSSCG00000028293	c	0	0	0	100	5
9:131469572-131475251,+	ENSSSCG00000015603	c	0	5	0	5	0
9:131464800-131475251,+	ENSSSCG00000015603	c	25	17	6	72	0
9:13142027-13270417,-	ENSSSCG00000014894	pseudo	0	0	0	0	6
9:131264260-131268491,-	ENSSSCG00000015600	c	0	0	0	238	82
9:131264260-131267338,-	ENSSSCG00000015600	c	0	0	0	7	8
9:131249187-131268491,-	ENSSSCG00000015600	c	0	0	0	8	0
9:131249187-131252608,-	ENSSSCG00000015600	c	0	0	0	132	0
9:131042754-131046226,-	ENSSSCG00000015599	c	0	0	17	24	0
9:131021203-131046226,-	ENSSSCG00000015599	c	0	0	0	9	0
9:130557241-130564329,-	ENSSSCG00000015590	c	0	0	0	19	0
9:130549458-130564329,-	ENSSSCG00000015590	c	6	6	0	91	5
9:130496403-130497071,-	ENSSSCG00000015589	c	0	0	0	365	19
9:130487868-130488250,-	ENSSSCG00000015589	c	0	0	0	130	0
9:130456738-130457064,+	ENSSSCG00000015588	c	0	0	5	20	11
9:130384802-130409903,-	ENSSSCG00000015586	c	0	0	0	11	0
9:130372678-130409903,-	ENSSSCG00000015586	c	0	0	0	251	29
9:130372678-130384896,-	ENSSSCG00000015586	c	0	0	0	185	31
9:130372678-130373041,-	ENSSSCG00000015586	c	0	0	0	6	0
9:130337852-130409903,-	ENSSSCG00000015586	c	0	0	0	28	0
9:130337852-130384896,-	ENSSSCG00000015586	c	0	0	0	146	7
9:130337852-130373041,-	ENSSSCG00000015586	c	0	0	0	6	0
9:130326632-130409903,-	ENSSSCG00000015586	c	0	0	0	28	0
9:130326632-130384896,-	ENSSSCG00000015586	c	0	0	0	166	0
9:130326632-130373041,-	ENSSSCG00000015586	c	0	0	0	23	0
9:130326632-130337968,-	ENSSSCG00000015586	c	0	0	0	34	0
9:130297503-130384896,-	ENSSSCG00000015586	c	0	0	0	25	13
9:130297503-130337968,-	ENSSSCG00000015586	c	0	0	0	52	0
9:130297503-130326725,-	ENSSSCG00000015586	c	0	0	0	6	0
9:130266354-130384896,-	ENSSSCG00000015586	c	0	0	0	6	6
9:130266354-130285332,-	ENSSSCG00000015586	c	0	0	0	0	5
9:129557374-129575313,-	ENSSSCG00000015584	c	5	0	0	0	0
9:129557374-129572640,-	ENSSSCG00000015584	c	152	74	0	0	0
9:12903426-12918332,-	ENSSSCG00000014893	c	5	0	5	39	0
9:128996103-129008834,-	ENSSSCG00000015581	c	0	0	0	14	6
9:127911040-127920972,+	ENSSSCG00000023351	c	0	0	0	6	0
9:127566655-127617998,+	ENSSSCG00000015577	c	0	0	0	7	0
9:127566655-127590730,+	ENSSSCG00000015577	c	0	0	0	6	0
9:127566655-127577646,+	ENSSSCG00000015577	c	0	0	6	0	0
9:127561943-127566841,+	ENSSSCG00000015577	c	5	0	28	61	6
9:12723324-12723625,-	ENSSSCG00000014891	c	0	0	0	23	6
9:126957681-126982274,+	ENSSSCG00000035595	c	0	0	0	6	0
9:126407564-126438047,+	ENSSSCG00000015569	c	0	0	0	18	0
9:126385732-126407696,+	ENSSSCG00000015569	c	0	0	0	58	5
9:126377506-126401097,+	ENSSSCG00000015569	c	0	0	0	5	0
9:126369375-126371543,+	ENSSSCG00000015569	c	0	0	13	32	0
9:126322499-126334904,-	ENSSSCG00000021393	c	0	0	0	0	6
9:126322499-126326505,-	ENSSSCG00000021393	c	0	0	0	7	0
9:126304004-126305004,-	ENSSSCG00000021393	c	0	0	0	0	6
9:126270540-126275426,+	ENSSSCG00000015568	c	0	0	0	6	0
9:125947609-125957407,-	ENSSSCG00000015566	c	5	6	0	40	0
9:125947609-125956156,-	ENSSSCG00000015566	c	0	0	0	5	0
9:125937697-125947715,-	ENSSSCG00000015566	c	0	0	8	0	0
9:125700724-125735258,+	ENSSSCG00000015565	c	0	0	6	0	0
9:125338815-125383310,+	ENSSSCG00000031121	c	0	0	0	7	0
9:125178158-125193232,-	ENSSSCG00000030217	c	0	0	0	0	6
9:12512346-12516453,-	ENSSSCG00000014887	c	0	0	0	5	0
9:12508233-12519977,-	ENSSSCG00000014887	c	0	0	0	0	6
9:124746021-124765469,+	ENSSSCG00000015558	c	0	0	0	7	0
9:124746021-124747461,+	ENSSSCG00000015558	c	0	7	42	47	0
9:124692877-124694618,-	ENSSSCG00000015557	c	0	0	0	12	0
9:124207849-124210060,-	ENSSSCG00000026983	c	0	0	0	0	6
9:124207849-124208068,-	ENSSSCG00000026983	c	0	0	0	101	0
9:124144979-124180478,+	ENSSSCG00000026806	c	0	0	0	63	13
9:12343545-12365001,-	ENSSSCG00000014884	c	0	0	0	6	0
9:12336521-12365001,-	ENSSSCG00000014884	c	0	0	0	8	0
9:123263699-123270646,+	ENSSSCG00000015543	c	0	0	0	58	8
9:123006193-123035276,+	ENSSSCG00000015543	c	0	0	0	10	0
9:122444353-122452909,+	ENSSSCG00000015537	c	0	0	0	7	0
9:122396668-122407011,+	ENSSSCG00000015537	c	0	0	0	17	0
9:122373761-122385171,+	ENSSSCG00000015537	c	0	0	0	49	0
9:122373761-122374276,+	ENSSSCG00000015537	c	0	0	0	12	0
9:122359023-122397251,+	ENSSSCG00000015537	c	0	0	0	0	5
9:122010985-122047770,-	ENSSSCG00000015534	c	0	0	0	30	0
9:12162492-12166226,-	ENSSSCG00000014882	c	0	0	13	103	22
9:12155870-12166226,-	ENSSSCG00000014882	c	0	0	10	76	17
9:121309202-121312541,+	ENSSSCG00000015527	c	0	0	0	6	0
9:121247399-121249777,+	ENSSSCG00000015527	c	0	0	0	5	0
9:121177589-121200708,+	ENSSSCG00000015528	c	0	0	0	0	6
9:121138308-121167030,+	ENSSSCG00000015528	c	0	0	0	5	0
9:121138308-121152366,+	ENSSSCG00000015528	c	0	0	0	40	7
9:121138308-121143152,+	ENSSSCG00000015528	c	0	0	0	5	0
9:121134713-121152366,+	ENSSSCG00000015528	c	0	0	0	5	0
9:121134713-121143152,+	ENSSSCG00000015528	c	0	0	0	5	6
9:121105769-121107697,+	ENSSSCG00000021464	c	0	0	0	12	19
9:12102960-12106836,-	ENSSSCG00000014881, ENSSSCG00000014878	c	0	0	0	27	7
9:12097453-12106836,-	ENSSSCG00000014881, ENSSSCG00000014878	c	0	0	0	21	6
9:120907570-120909200,-	ENSSSCG00000024674	c	6	0	0	11	6
9:120903168-120906379,-	ENSSSCG00000024674	c	0	0	0	5	0
9:120903168-120904253,-	ENSSSCG00000024674	c	0	0	0	11	0
9:120607166-120647247,+	ENSSSCG00000015523	c	0	6	0	34	11
9:120607166-120628488,+	ENSSSCG00000015523	c	0	0	0	6	0
9:120607166-120612451,+	ENSSSCG00000015523	c	0	0	0	12	0
9:120286992-120314483,+	ENSSSCG00000015519	c	0	0	0	5	0
9:119813913-119818762,-	ENSSSCG00000039332	c	16	12	0	0	0
9:119540-122749,-	ENSSSCG00000028886	c	0	0	0	6	0
9:118821171-118827389,-	ENSSSCG00000015513	c	0	0	0	6	0
9:11859355-11862304,-	ENSSSCG00000014881, ENSSSCG00000014878	c	0	0	7	0	0
9:118529075-118529628,+	ENSSSCG00000015512	c	0	0	0	63	0
9:118402662-118403734,+	ENSSSCG00000015512	c	0	0	0	7	0
9:11836757-11849274,-	ENSSSCG00000014881, ENSSSCG00000014878	c	0	0	0	69	0
9:11836757-11841300,-	ENSSSCG00000014881, ENSSSCG00000014878	c	0	0	0	79	13
9:118068518-118083148,-	ENSSSCG00000015509	c	0	0	0	23	7
9:118058398-118074614,-	ENSSSCG00000015509	c	0	0	0	6	0
9:118014575-118083148,-	ENSSSCG00000015509	c	0	0	0	5	0
9:118014575-118074614,-	ENSSSCG00000015509	c	0	0	0	6	0
9:118014575-118041744,-	ENSSSCG00000015509	c	0	0	0	69	0
9:118014575-118028344,-	ENSSSCG00000015509	c	7	0	0	49	0
9:118014575-118018949,-	ENSSSCG00000015509	c	12	0	5	21	0
9:117984191-118028344,-	ENSSSCG00000015509	c	0	0	0	5	0
9:11750427-11760344,-	ENSSSCG00000014877	pseudo	0	0	0	22	0
9:11714429-11751885,-	ENSSSCG00000014877	pseudo	0	0	0	5	0
9:117071452-117071882,+	ENSSSCG00000015504	c	0	0	0	5	0
9:116784295-116829658,+	ENSSSCG00000015499	c	0	0	0	6	0
9:116592573-116604541,+	ENSSSCG00000015499	c	0	0	0	11	0
9:116526513-116556539,+	ENSSSCG00000015499	c	0	5	0	0	0
9:116495348-116556539,+	ENSSSCG00000015499	c	0	0	0	81	0
9:116495348-116536069,+	ENSSSCG00000015499	c	0	0	0	6	0
9:116471226-116473616,+	ENSSSCG00000015499	c	0	0	0	6	0
9:116248303-116279930,-	ENSSSCG00000015498	c	0	5	0	11	5
9:116248303-116261527,-	ENSSSCG00000015498	c	0	0	0	7	0
9:116235895-116242954,-	ENSSSCG00000015498	c	0	0	0	15	6
9:116232175-116233010,-	ENSSSCG00000015498	c	0	0	0	6	0
9:116218092-116222836,-	ENSSSCG00000015498	c	0	0	0	5	8
9:116218092-116219108,-	ENSSSCG00000015498	c	9	10	8	63	15
9:116099290-116108430,-	ENSSSCG00000015496	c	0	0	0	8	0
9:115961317-115979582,-	ENSSSCG00000015489	c	0	0	0	43	11
9:115938884-115944677,-	ENSSSCG00000015489	c	0	0	0	10	0
9:115916027-115939050,-	ENSSSCG00000015489	c	0	0	0	122	0
9:115912089-115922221,-	ENSSSCG00000015489	c	0	0	0	6	0
9:115783157-115806478,-	ENSSSCG00000015488	c	0	0	0	5	8
9:114968309-114976352,+	ENSSSCG00000015485	c	0	0	0	13	0
9:114949605-114976352,+	ENSSSCG00000015485	c	0	0	0	0	5
9:114949605-114964588,+	ENSSSCG00000015485	c	0	0	0	11	0
9:114939348-114944875,+	ENSSSCG00000015485	c	0	0	0	12	0
9:114937098-114951665,+	ENSSSCG00000015485	c	31	66	0	188	19
9:114390362-114391922,+	ENSSSCG00000038958	c	17	17	0	21	11
9:113992720-114013732,+	ENSSSCG00000015480	c	0	0	24	0	0
9:113011354-113156402,+	ENSSSCG00000015462	c	0	0	8	0	0
9:109488213-109526278,-	ENSSSCG00000015455	c	0	0	0	5	0
9:109488213-109503678,-	ENSSSCG00000015455	c	0	0	0	57	11
9:109439736-109441496,+	ENSSSCG00000028840	c	0	0	0	8	7
9:109425114-109431724,+	ENSSSCG00000028840	c	0	0	0	48	9
9:109421603-109431724,+	ENSSSCG00000028840	c	0	0	0	6	0
9:109411981-109431724,+	ENSSSCG00000028840	c	6	0	0	112	11
9:109411981-109425231,+	ENSSSCG00000028840	c	0	0	0	48	8
9:109411981-109412809,+	ENSSSCG00000028840	c	0	0	0	64	11
9:109411981-109412782,+	ENSSSCG00000028840	c	0	0	0	14	0
9:108380442-108391291,+	ENSSSCG00000015448	c	0	0	0	13	0
9:108294368-108311448,-	ENSSSCG00000015446	c	0	0	7	0	0
9:107710907-107712562,-	ENSSSCG00000015444	c	0	0	0	5	0
9:107654483-107664436,+	ENSSSCG00000015443	c	0	0	0	6	0
9:107232476-107255950,-	ENSSSCG00000037556	c	0	0	0	5	0
9:107154197-107255950,-	ENSSSCG00000037556	c	0	0	0	27	0
9:107064876-107255950,-	ENSSSCG00000037556	c	0	0	0	5	0
9:107064876-107075930,-	ENSSSCG00000037556	c	0	0	0	69	0
9:107033907-107035544,-	ENSSSCG00000037556	c	0	0	0	22	0
9:107013594-107035544,-	ENSSSCG00000037556	c	0	0	0	59	0
9:106977195-106988900,+	ENSSSCG00000035673	c	0	0	0	36	0
9:106977195-106981777,+	ENSSSCG00000035673	c	0	0	0	8	0
9:10688008-10690581,+	ENSSSCG00000014868	c	0	0	0	0	6
9:10684936-10701055,+	ENSSSCG00000014868	c	0	0	0	41	5
9:10684936-10690581,+	ENSSSCG00000014868	c	0	0	0	116	24
9:10643413-10668118,+	ENSSSCG00000014868	c	0	0	0	5	0
9:10643413-10647784,+	ENSSSCG00000014868	c	0	0	0	5	0
9:105963612-105965185,-	ENSSSCG00000015434	c	0	0	6	0	0
9:105952791-105965185,-	ENSSSCG00000015434	c	0	6	9	0	0
9:10545626-10553637,-	ENSSSCG00000040639	c	0	0	0	7	0
9:105356374-105375049,-	ENSSSCG00000015428	c	0	0	0	11	0
9:105340986-105375049,-	ENSSSCG00000015428	c	0	0	0	0	5
9:105335195-105375049,-	ENSSSCG00000015428	c	0	0	5	0	0
9:105335195-105342131,-	ENSSSCG00000015428	c	0	0	0	18	0
9:105332137-105336733,-	ENSSSCG00000015428	c	0	0	0	16	0
9:105332137-105335356,-	ENSSSCG00000015428	c	0	0	0	7	0
9:105332137-105333913,-	ENSSSCG00000015428	c	0	0	0	9	0
9:105329376-105335356,-	ENSSSCG00000015428	c	0	0	5	24	0
9:105329376-105333913,-	ENSSSCG00000015428	c	0	0	0	34	0
9:105054993-105101002,-	ENSSSCG00000026110	c	5	0	0	72	24
9:105054993-105061896,-	ENSSSCG00000026110	c	5	0	0	35	8
9:105054993-105060890,-	ENSSSCG00000026110	c	0	0	0	5	0
9:105035940-105101002,-	ENSSSCG00000026110	c	0	0	0	20	8
9:105035940-105061896,-	ENSSSCG00000026110	c	0	0	0	7	0
9:104977275-104978823,+	ENSSSCG00000029082	c	0	0	0	0	13
9:104977275-104977739,+	ENSSSCG00000029082	c	0	0	0	0	8
9:104960016-104984915,+	ENSSSCG00000029082	c	0	0	0	0	5
9:104960016-104971638,+	ENSSSCG00000029082	c	0	6	0	0	0
9:104960016-104965029,+	ENSSSCG00000029082	c	0	0	0	61	0
9:104937947-104984915,+	ENSSSCG00000029082	c	0	0	0	0	11
9:104937947-104965029,+	ENSSSCG00000029082	c	0	0	0	13	5
9:104145915-104163727,-	ENSSSCG00000015427	c	0	0	0	19	0
9:103617116-103659791,-	ENSSSCG00000015426	c	0	0	0	0	15
9:103339554-103341373,-	ENSSSCG00000015423	c	0	0	0	33	8
9:102492066-102508472,-	ENSSSCG00000015411	c	0	0	0	5	0
9:102492066-102493049,-	ENSSSCG00000015411	c	0	0	0	5	0
9:102399274-102407759,-	ENSSSCG00000038977	c	0	0	0	22	7
9:102384197-102407759,-	ENSSSCG00000038977	c	5	0	0	0	0
9:102378851-102381489,-	ENSSSCG00000038977	c	0	0	9	5	0
9:10229872-10301245,+	ENSSSCG00000028979	c	5	0	0	0	0
9:10229872-10258500,+	ENSSSCG00000028979	c	13	5	6	30	7
9:102255513-102257882,-	ENSSSCG00000015410	c	0	0	0	0	7
9:102248572-102257882,-	ENSSSCG00000015410	c	0	0	0	5	0
9:102229857-102257882,-	ENSSSCG00000015410	c	0	0	0	0	6
9:10120703-10139416,+	ENSSSCG00000028979	c	8	6	0	0	0
8:986797-992003,+	ENSSSCG00000008682	c	5	5	0	394	162
8:978456-992003,+	ENSSSCG00000008682	c	0	0	0	21	8
8:97189070-97189608,-	ENSSSCG00000009079	c	0	0	0	83	6
8:97177227-97189608,-	ENSSSCG00000009079	c	0	0	0	13	0
8:97167328-97189608,-	ENSSSCG00000009079	c	0	0	0	11	0
8:97139190-97139670,-	ENSSSCG00000009079	c	0	0	0	37	5
8:97137234-97151439,-	ENSSSCG00000009079	c	0	0	0	0	8
8:97066762-97075274,-	ENSSSCG00000009077	c	0	0	0	26	0
8:97056011-97064029,-	ENSSSCG00000009077	c	0	0	0	0	6
8:97050977-97070734,-	ENSSSCG00000009077	c	0	0	0	5	0
8:97050977-97062775,-	ENSSSCG00000009077	c	0	0	0	73	0
8:97050977-97061785,-	ENSSSCG00000009077	c	0	0	0	23	0
8:97050977-97058955,-	ENSSSCG00000009077	c	0	0	0	11	0
8:97050977-97053136,-	ENSSSCG00000009077	c	0	0	0	43	0
8:97047678-97053136,-	ENSSSCG00000009077	c	0	0	0	10	0
8:97000312-97005065,-	ENSSSCG00000009077	c	0	0	0	48	0
8:96996441-97001925,-	ENSSSCG00000009077	c	0	0	0	6	0
8:96841902-96845587,-	ENSSSCG00000034280	c	0	0	0	32	0
8:96841902-96842530,-	ENSSSCG00000034280	c	0	0	0	25	0
8:96833215-96845587,-	ENSSSCG00000034280	c	0	0	0	15	0
8:96833215-96842530,-	ENSSSCG00000034280	c	0	0	0	5	0
8:96833215-96833757,-	ENSSSCG00000034280	c	0	0	0	7	0
8:96827803-96845587,-	ENSSSCG00000034280	c	6	13	0	82	0
8:96827803-96833757,-	ENSSSCG00000034280	c	8	0	0	55	28
8:96810096-96845587,-	ENSSSCG00000034280	c	0	0	0	5	0
8:96810096-96833757,-	ENSSSCG00000034280	c	0	0	0	0	5
8:96810096-96813424,-	ENSSSCG00000034280	c	0	0	0	48	0
8:96794335-96813424,-	ENSSSCG00000034280	c	6	0	0	71	6
8:96794335-96810462,-	ENSSSCG00000034280	c	0	0	0	29	6
8:96772486-96813424,-	ENSSSCG00000034280	c	0	0	0	11	0
8:96772486-96794459,-	ENSSSCG00000034280	c	0	0	13	32	0
8:96754587-96813424,-	ENSSSCG00000034280	c	0	0	0	5	0
8:96686660-96687491,-	ENSSSCG00000009071	c	0	0	0	30	0
8:96648480-96687491,-	ENSSSCG00000009071	c	0	5	0	49	19
8:96578617-96687491,-	ENSSSCG00000009071	c	0	0	0	7	0
8:96540483-96687491,-	ENSSSCG00000009071	c	0	0	0	12	0
8:96434346-96687491,-	ENSSSCG00000009071	c	0	0	0	31	0
8:96122580-96149490,+	ENSSSCG00000029943	c	0	0	0	12	6
8:96122580-96129123,+	ENSSSCG00000029943	c	0	0	0	31	0
8:9106388-9120512,-	ENSSSCG00000022358	c	0	0	0	39	0
8:88608459-88672035,+	ENSSSCG00000022649	c	0	0	0	0	5
8:88608459-88635705,+	ENSSSCG00000022649	c	0	6	0	19	6
8:88608459-88628609,+	ENSSSCG00000022649	c	5	0	0	5	0
8:87799382-87876502,+	ENSSSCG00000029920	c	0	0	0	5	0
8:87799382-87866480,+	ENSSSCG00000029920	c	0	0	0	11	0
8:87799382-87820356,+	ENSSSCG00000029920	c	99	46	254	1215	143
8:87799382-87801061,+	ENSSSCG00000029920	c	5	0	5	38	0
8:87789293-87820356,+	ENSSSCG00000029920	c	0	0	12	9	0
8:87787562-87820356,+	ENSSSCG00000029920	c	5	0	12	38	12
8:87787562-87801061,+	ENSSSCG00000029920	c	0	0	0	6	0
8:87660368-87663752,-	ENSSSCG00000009061	c	0	0	0	13	0
8:87658983-87663752,-	ENSSSCG00000009061	c	0	0	0	30	0
8:87653807-87664522,-	ENSSSCG00000009061	c	0	0	0	7	0
8:87643219-87664522,-	ENSSSCG00000009061	c	0	0	7	30	7
8:87643219-87644581,-	ENSSSCG00000009061	c	0	0	6	10	6
8:87502697-87516224,+	ENSSSCG00000030396	c	0	0	0	0	6
8:87130574-87132120,+	ENSSSCG00000009060	c	0	0	0	0	5
8:86637241-86655451,+	ENSSSCG00000026360	c	0	0	0	6	0
8:86594679-86605589,+	ENSSSCG00000038236	c	0	0	0	57	0
8:86594679-86603539,+	ENSSSCG00000038236	c	0	0	0	52	5
8:86594679-86600175,+	ENSSSCG00000038236	c	0	0	0	64	0
8:86594679-86598034,+	ENSSSCG00000038236	c	0	0	0	66	0
8:86589185-86603539,+	ENSSSCG00000038236	c	0	0	0	12	0
8:86579117-86603539,+	ENSSSCG00000038236	c	0	0	0	5	0
8:86233110-86246280,+	ENSSSCG00000009053	c	0	0	0	0	20
8:85198192-85200429,+	ENSSSCG00000009050	c	0	0	15	0	0
8:85144640-85200429,+	ENSSSCG00000009050	c	0	0	11	0	0
8:84574001-84590905,-	ENSSSCG00000009049	c	6	0	0	0	0
8:84206331-84211827,-	ENSSSCG00000009047	c	0	0	0	22	0
8:84204029-84209728,-	ENSSSCG00000009047	c	0	0	0	6	7
8:84198494-84200866,-	ENSSSCG00000009047	c	0	5	0	60	19
8:83276932-83280342,+	ENSSSCG00000009042	c	8	0	0	0	0
8:83267615-83268011,+	ENSSSCG00000009042	c	13	0	22	45	0
8:82957078-82957656,-	ENSSSCG00000009040	c	54	15	18	90	15
8:82913301-82927163,-	ENSSSCG00000009040	c	5	0	0	0	0
8:82846037-82851898,-	ENSSSCG00000009039	c	0	0	0	18	0
8:82698450-82719341,+	ENSSSCG00000009037	c	0	0	0	49	0
8:82654478-82654959,+	ENSSSCG00000009037	c	0	0	0	8	0
8:82646235-82654959,+	ENSSSCG00000009037	c	0	0	0	13	0
8:81873771-81896333,+	ENSSSCG00000040272	c	0	0	0	5	0
8:81131933-81133399,-	ENSSSCG00000030044	c	0	0	0	5	0
8:810859-813826,-	ENSSSCG00000008678	c	0	0	0	5	0
8:81082506-81083424,+	ENSSSCG00000009030	c	0	0	0	66	0
8:80787215-80815987,-	ENSSSCG00000009029	c	18	0	78	223	11
8:80742231-80815987,-	ENSSSCG00000009029	c	0	0	6	27	5
8:80742231-80809470,-	ENSSSCG00000009029	c	0	0	0	5	0
8:807242-813826,-	ENSSSCG00000008678	c	0	0	0	105	21
8:80706323-80815987,-	ENSSSCG00000009029	c	0	0	0	8	0
8:80312231-80313990,+	ENSSSCG00000037766	c	8	0	0	5	0
8:79231259-79296243,+	ENSSSCG00000035623	c	0	0	0	5	0
8:78627167-78650166,+	ENSSSCG00000009021	c	0	0	0	0	5
8:78594745-78650166,+	ENSSSCG00000009021	c	0	0	0	12	0
8:78503316-78524088,+	ENSSSCG00000009021	c	0	0	0	16	10
8:78459587-78524088,+	ENSSSCG00000009021	c	0	0	0	5	0
8:78378876-78381727,+	ENSSSCG00000009021	c	0	0	0	0	5
8:78370923-78381727,+	ENSSSCG00000009021	c	0	0	0	53	32
8:78282064-78381727,+	ENSSSCG00000009021	c	0	0	0	12	0
8:78232560-78524088,+	ENSSSCG00000009021	c	0	0	0	0	9
8:78232560-78381727,+	ENSSSCG00000009021	c	0	0	0	36	0
8:78175571-78232669,+	ENSSSCG00000009021	c	0	0	0	5	0
8:78139994-78140442,+	ENSSSCG00000009021	c	0	0	0	12	0
8:78130547-78140442,+	ENSSSCG00000009021	c	0	0	0	6	7
8:78129671-78381727,+	ENSSSCG00000009021	c	0	0	0	0	12
8:78129671-78232669,+	ENSSSCG00000009021	c	0	0	0	0	13
8:78129671-78165295,+	ENSSSCG00000009021	c	0	0	0	11	0
8:78129671-78140442,+	ENSSSCG00000009021	c	0	0	0	6	0
8:78122832-78381727,+	ENSSSCG00000009021	c	0	0	0	6	0
8:78122832-78232669,+	ENSSSCG00000009021	c	0	0	0	60	6
8:78122832-78199258,+	ENSSSCG00000009021	c	0	0	0	12	0
8:78122832-78125225,+	ENSSSCG00000009021	c	0	0	0	26	5
8:78090610-78097811,+	ENSSSCG00000009021	c	0	0	0	16	0
8:78042583-78232669,+	ENSSSCG00000009021	c	0	0	0	0	6
8:76608763-76680297,+	ENSSSCG00000020879	c	0	0	0	19	0
8:76608763-76609327,+	ENSSSCG00000020879	c	0	0	0	6	0
8:76607804-76680297,+	ENSSSCG00000020879	c	0	0	0	6	0
8:76607804-76609327,+	ENSSSCG00000020879	c	0	0	0	36	0
8:76195575-76237387,-	ENSSSCG00000009010	c	0	0	0	28	0
8:76195575-76222810,-	ENSSSCG00000009010	c	0	0	0	21	0
8:75532342-75551973,-	ENSSSCG00000009007	c	0	0	6	0	0
8:75516108-75517258,-	ENSSSCG00000009007	c	0	0	6	0	0
8:75494754-75507182,-	ENSSSCG00000009007	c	0	0	5	0	0
8:74626203-74627248,+	ENSSSCG00000008996	pseudo	0	0	0	8	7
8:74603307-74604427,-	ENSSSCG00000008997	c	64	14	0	0	0
8:74555711-74559843,+	ENSSSCG00000024314	c	7	0	0	0	0
8:74367423-74370289,-	ENSSSCG00000008994	c	6	0	0	448	198
8:74345893-74370289,-	ENSSSCG00000008994	c	0	0	0	10	0
8:73884247-73904791,+	ENSSSCG00000008991	c	0	0	0	0	6
8:73798204-73813574,+	ENSSSCG00000008991	c	0	0	6	0	0
8:73258404-73262907,-	ENSSSCG00000008989	c	13	32	28	71	0
8:72695064-72709922,-	ENSSSCG00000008987	c	0	0	0	5	0
8:72695064-72698949,-	ENSSSCG00000008987	c	0	0	0	58	9
8:72655155-72660185,+	ENSSSCG00000008986	c	0	0	8	0	0
8:72069300-72074939,-	ENSSSCG00000008983	c	0	0	0	53	0
8:72039174-72055060,-	ENSSSCG00000008983	c	0	0	0	146	29
8:72036942-72055060,-	ENSSSCG00000008983	c	0	0	0	55	0
8:72036942-72048360,-	ENSSSCG00000008983	c	0	0	0	5	0
8:72005193-72055060,-	ENSSSCG00000008983	c	0	0	0	47	10
8:71993839-72055060,-	ENSSSCG00000008983	c	0	0	0	8	0
8:71759302-71765263,+	ENSSSCG00000008976	c	0	0	0	57	16
8:71638231-71643022,-	ENSSSCG00000008974	c	5	16	5	15	0
8:71436664-71437764,+	ENSSSCG00000008971	c	8	12	0	7	6
8:71406212-71414346,+	ENSSSCG00000008971	c	0	0	0	5	0
8:71243693-71257962,-	ENSSSCG00000008970	c	0	0	0	5	0
8:71167560-71170425,-	ENSSSCG00000008969	c	0	0	0	11	0
8:70653557-70656303,-	ENSSSCG00000008965	c	0	0	15	0	0
8:70193529-70266960,+	ENSSSCG00000008961	c	5	0	7	125	23
8:70193529-70224123,+	ENSSSCG00000008961	c	0	7	8	156	7
8:70193529-70208061,+	ENSSSCG00000008961	c	0	0	28	44	0
8:70193529-70206292,+	ENSSSCG00000008961	c	0	0	0	50	5
8:70193529-70204678,+	ENSSSCG00000008961	c	0	0	5	31	13
8:70193529-70194427,+	ENSSSCG00000008961	c	0	0	19	14	5
8:69733590-69740336,+	ENSSSCG00000023426	c	0	5	0	0	0
8:69715908-69727203,+	ENSSSCG00000008950	c	28	27	0	0	0
8:69715908-69721874,+	ENSSSCG00000008950	c	7	0	0	0	0
8:69715908-69719485,+	ENSSSCG00000008950	c	21	9	0	0	0
8:69658557-69660801,+	ENSSSCG00000008948	c	89	100	0	0	0
8:69655936-69656971,+	ENSSSCG00000008948	c	5	0	0	0	0
8:69651281-69657110,+	ENSSSCG00000008948	c	7	5	0	0	0
8:69651281-69654201,+	ENSSSCG00000008948	c	15	19	0	0	0
8:69649352-69657110,+	ENSSSCG00000008948	c	88	52	0	0	0
8:69649352-69655936,+	ENSSSCG00000008948	c	16	54	0	0	0
8:69649352-69654201,+	ENSSSCG00000008948	c	86	57	0	0	0
8:69647138-69654201,+	ENSSSCG00000008948	c	9	0	0	0	0
8:69645328-69647138,+	ENSSSCG00000008948	c	6	0	0	0	0
8:69417486-69451424,-	ENSSSCG00000024592	c	0	0	7	0	0
8:69397353-69451424,-	ENSSSCG00000024592	c	0	0	7	0	0
8:69379577-69381214,-	ENSSSCG00000024592	c	0	0	14	0	51
8:69374300-69381214,-	ENSSSCG00000024592	c	30	10	104	123	204
8:69348406-69350836,-	ENSSSCG00000008947	c	0	0	0	6	0
8:69275015-69279543,-	ENSSSCG00000042491	lnc	0	0	0	5	0
8:68704206-68744852,-	ENSSSCG00000038180	c	0	0	0	0	6
8:68338630-68344517,-	ENSSSCG00000027609	c	6	0	0	0	0
8:67573391-67578556,+	ENSSSCG00000025514	c	0	0	0	13	0
8:66116492-66118189,+	ENSSSCG00000035505	c	0	0	0	7	0
8:66097846-66113881,+	ENSSSCG00000035505	c	0	0	0	0	6
8:65282755-65290009,-	ENSSSCG00000008921	c	0	0	0	0	7
8:65267574-65290009,-	ENSSSCG00000008921	c	0	0	0	5	0
8:65267574-65283360,-	ENSSSCG00000008921	c	0	0	0	18	0
8:65247306-65261912,-	ENSSSCG00000008921	c	0	0	0	0	10
8:6434816-6440552,-	ENSSSCG00000036501	c	0	0	0	0	5
8:6117160-6120917,+	ENSSSCG00000034122	c	0	0	0	5	0
8:56264206-56277123,+	ENSSSCG00000022955	c	7	0	0	0	0
8:55767273-55770395,+	ENSSSCG00000008899	c	0	0	0	12	5
8:55735437-55743017,+	ENSSSCG00000008900	c	0	0	8	5	0
8:55733733-55746708,+	ENSSSCG00000008900	c	0	0	0	6	0
8:55715868-55717520,+	ENSSSCG00000008901	c	5	0	0	0	0
8:55659330-55662276,-	ENSSSCG00000008902	c	0	5	0	0	0
8:55633659-55642319,-	ENSSSCG00000027403	c	0	6	19	47	8
8:55619377-55642319,-	ENSSSCG00000027403	c	0	0	0	5	0
8:55619377-55623888,-	ENSSSCG00000027403	c	0	0	0	26	0
8:55619377-55620179,-	ENSSSCG00000027403	c	0	0	5	5	0
8:55614207-55642319,-	ENSSSCG00000027403	c	0	0	0	0	5
8:55614207-55623888,-	ENSSSCG00000027403	c	8	0	6	180	24
8:55614207-55622053,-	ENSSSCG00000027403	c	0	0	0	124	14
8:55611872-55612616,-	ENSSSCG00000027403	c	0	0	0	6	0
8:554775-560635,+	ENSSSCG00000032304	c	0	0	0	61	9
8:55297983-55298812,+	ENSSSCG00000022283	c	0	0	0	74	0
8:55266689-55286643,+	ENSSSCG00000022283	c	0	0	0	14	0
8:55258149-55261626,+	ENSSSCG00000022283	c	0	0	0	6	6
8:55255571-55261626,+	ENSSSCG00000022283	c	0	0	0	6	5
8:54943622-54944999,-	ENSSSCG00000008908	c	0	0	0	10	0
8:54930798-54944999,-	ENSSSCG00000008908	c	0	0	0	49	0
8:54838914-54855096,-	ENSSSCG00000008909	c	0	0	6	137	32
8:54832693-54855096,-	ENSSSCG00000008909	c	0	0	0	5	0
8:54804169-54806366,-	ENSSSCG00000008909	c	0	0	0	5	6
8:5301881-5327273,-	ENSSSCG00000035020	c	0	0	0	10	0
8:47635844-47645123,+	ENSSSCG00000008877	c	0	0	0	9	0
8:44713065-44721438,+	ENSSSCG00000008868	c	0	7	0	0	0
8:44556764-44562777,+	ENSSSCG00000008870	c	0	0	0	0	5
8:43969449-43971598,+	ENSSSCG00000020868	c	10	0	6	0	0
8:43826687-43857437,-	ENSSSCG00000008858	c	0	0	0	11	0
8:43732761-43739096,-	ENSSSCG00000008857	c	0	0	0	16	0
8:41821501-41821857,-	ENSSSCG00000008844	c	0	0	0	5	0
8:4153665-4175705,+	ENSSSCG00000027178	c	0	0	0	0	6
8:40198260-40223644,+	ENSSSCG00000031636	c	0	0	0	19	15
8:40198260-40200697,+	ENSSSCG00000031636	c	0	0	0	77	67
8:40186697-40200697,+	ENSSSCG00000031636	c	0	0	0	5	13
8:40180317-40215963,+	ENSSSCG00000031636	c	0	0	0	17	10
8:40180317-40200697,+	ENSSSCG00000031636	c	0	0	0	78	6
8:40166605-40198354,+	ENSSSCG00000031636	c	0	0	0	55	7
8:40166605-40171917,+	ENSSSCG00000031636	c	0	0	0	26	0
8:40166605-40171559,+	ENSSSCG00000031636	c	0	0	0	6	0
8:40166605-40170839,+	ENSSSCG00000031636	c	0	0	0	64	6
8:40062762-40062938,-	ENSSSCG00000008836	c	0	0	0	5	0
8:3918042-3918783,-	ENSSSCG00000027349	c	0	0	0	8	0
8:39021395-39032833,+	ENSSSCG00000008831	c	0	0	6	0	0
8:39008496-39040610,+	ENSSSCG00000008831	c	0	5	0	89	0
8:39008496-39032833,+	ENSSSCG00000008831	c	8	14	0	64	7
8:3891047-3918783,-	ENSSSCG00000027349	c	0	0	0	37	0
8:38624604-38653235,-	ENSSSCG00000008826	c	0	0	0	95	39
8:3860534-3891168,-	ENSSSCG00000027349	c	0	0	0	5	0
8:3860534-3867680,-	ENSSSCG00000027349	c	0	5	10	31	0
8:38521727-38653235,-	ENSSSCG00000008826	c	0	0	0	0	5
8:3848265-3867680,-	ENSSSCG00000027349	c	0	0	0	8	0
8:38425268-38425519,-	ENSSSCG00000008826	c	0	0	0	6	0
8:38421715-38425519,-	ENSSSCG00000008826	c	0	0	0	14	0
8:38419254-38425519,-	ENSSSCG00000008826	c	0	0	0	23	0
8:38417832-38425519,-	ENSSSCG00000008826	c	0	0	0	74	0
8:38286205-38287382,+	ENSSSCG00000008821	c	0	0	6	0	0
8:38273588-38296131,+	ENSSSCG00000008821	c	5	0	5	0	5
8:38273588-38287382,+	ENSSSCG00000008821	c	11	0	10	24	27
8:38273588-38282641,+	ENSSSCG00000008821	c	0	0	6	0	0
8:37841079-37847031,-	ENSSSCG00000008816	c	0	0	0	33	23
8:37832560-37847031,-	ENSSSCG00000008816	c	0	0	0	53	12
8:37826041-37847031,-	ENSSSCG00000008816	c	0	0	0	10	0
8:37615652-37626063,-	ENSSSCG00000008813	c	5	0	0	0	0
8:37600373-37605348,-	ENSSSCG00000008813	c	0	0	0	6	0
8:37584754-37605348,-	ENSSSCG00000008813	c	0	5	0	0	0
8:37564478-37569544,-	ENSSSCG00000008813	c	0	0	0	15	0
8:37441276-37445470,+	ENSSSCG00000008812	c	6	0	0	43	14
8:33422987-33432916,-	ENSSSCG00000008803	c	0	0	0	20	0
8:33075149-33075683,+	ENSSSCG00000008801	c	0	0	0	5	0
8:32773629-32780660,+	ENSSSCG00000008799	c	0	0	6	0	0
8:32773629-32776267,+	ENSSSCG00000008799	c	0	0	19	0	0
8:31993512-32030616,-	ENSSSCG00000022168	c	5	34	0	67	11
8:31993512-31997428,-	ENSSSCG00000022168	c	13	0	0	0	6
8:31879036-31884823,+	ENSSSCG00000024496	c	0	0	0	37	0
8:31853222-31900809,+	ENSSSCG00000024496	c	0	0	0	43	0
8:31853222-31884823,+	ENSSSCG00000024496	c	0	0	0	9	0
8:31853222-31854065,+	ENSSSCG00000024496	c	0	0	0	30	0
8:31255013-31271005,+	ENSSSCG00000008792	c	0	0	0	0	6
8:31230094-31271005,+	ENSSSCG00000008792	c	0	0	8	0	0
8:31230094-31244845,+	ENSSSCG00000008792	c	0	0	0	87	6
8:31230094-31240818,+	ENSSSCG00000008792	c	0	0	0	5	0
8:31061650-31064029,-	ENSSSCG00000023112	c	0	0	0	12	0
8:31058225-31067979,-	ENSSSCG00000023112	c	0	0	0	6	0
8:31054731-31064029,-	ENSSSCG00000023112	c	0	0	0	5	0
8:31047434-31061764,-	ENSSSCG00000023112	c	0	0	0	6	0
8:31043641-31064029,-	ENSSSCG00000023112	c	0	0	0	5	0
8:31031522-31041185,-	ENSSSCG00000023112	c	0	0	0	27	0
8:31024320-31041185,-	ENSSSCG00000023112	c	0	0	0	0	6
8:31024320-31025401,-	ENSSSCG00000023112	c	0	6	6	54	0
8:31020865-31025401,-	ENSSSCG00000023112	c	0	0	0	0	9
8:31017610-31025401,-	ENSSSCG00000023112	c	0	0	0	5	0
8:31009876-31043747,-	ENSSSCG00000023112	c	0	0	0	0	6
8:30920208-30953839,+	ENSSSCG00000033602	c	0	0	0	11	0
8:30920208-30938242,+	ENSSSCG00000033602	c	0	0	22	24	0
8:30613553-30621379,-	ENSSSCG00000008788	c	28	14	6	89	5
8:30567009-30567502,-	ENSSSCG00000008788	c	0	0	0	5	0
8:30566286-30566605,-	ENSSSCG00000008788	c	0	0	0	55	0
8:30489303-30490929,+	ENSSSCG00000008789	c	0	0	0	6	0
8:30482296-30482867,+	ENSSSCG00000008789	c	0	0	0	5	0
8:30396356-30407357,+	ENSSSCG00000008787	c	0	0	0	14	14
8:30396356-30400186,+	ENSSSCG00000008787	c	0	0	0	8	0
8:3012368-3014564,+	ENSSSCG00000008721	c	0	0	253	0	0
8:29548900-29561547,+	ENSSSCG00000028983	c	0	0	0	6	23
8:29513968-29561547,+	ENSSSCG00000028983	c	6	0	0	90	76
8:29513968-29555037,+	ENSSSCG00000028983	c	0	0	0	5	0
8:29506284-29514108,+	ENSSSCG00000028983	c	0	0	0	8	0
8:29501556-29514108,+	ENSSSCG00000028983	c	0	0	0	69	0
8:29141455-29155524,-	ENSSSCG00000008772	c	0	0	0	6	0
8:29136918-29155524,-	ENSSSCG00000008772	c	0	0	6	6	10
8:29136918-29144931,-	ENSSSCG00000008772	c	0	0	0	0	6
8:27943376-27944426,-	ENSSSCG00000008768	c	0	0	0	33	0
8:27927653-27944426,-	ENSSSCG00000008768	c	0	0	0	5	5
8:27820124-27836264,-	ENSSSCG00000008768	c	0	0	0	16	0
8:21469-30272,+	ENSSSCG00000039991	c	0	0	0	39	0
8:20285479-20362374,+	ENSSSCG00000008761	c	0	0	0	45	0
8:20285479-20357548,+	ENSSSCG00000008761	c	0	0	0	5	0
8:20285479-20322219,+	ENSSSCG00000008761	c	0	0	0	6	0
8:20285479-20308094,+	ENSSSCG00000008761	c	0	0	0	29	5
8:20285479-20297043,+	ENSSSCG00000008761	c	0	0	0	27	0
8:20273057-20308094,+	ENSSSCG00000008761	c	0	0	0	5	0
8:20273057-20297043,+	ENSSSCG00000008761	c	0	0	0	5	0
8:20154183-20154599,+	ENSSSCG00000022155	c	5	0	6	0	0
8:20101083-20101266,+	ENSSSCG00000022155	c	0	0	0	0	6
8:1989252-2007696,+	ENSSSCG00000008698	c	0	0	0	35	13
8:1989252-1991230,+	ENSSSCG00000008698	c	0	0	0	70	30
8:19335074-19337215,+	ENSSSCG00000025902, ENSSSCG00000028581	c	0	0	0	5	0
8:19286388-19289456,+	ENSSSCG00000028581	c	0	0	0	5	0
8:18861487-18879156,-	ENSSSCG00000023001	c	15	11	0	58	8
8:1861463-1862708,+	ENSSSCG00000008697	c	0	0	6	6	12
8:1854413-1857249,+	ENSSSCG00000008697	c	0	0	0	6	6
8:1852334-1858809,+	ENSSSCG00000008697	c	0	0	0	11	0
8:1820702-1838094,+	ENSSSCG00000008697	c	0	0	0	5	0
8:1820702-1832303,+	ENSSSCG00000008697	c	0	0	0	12	6
8:1762393-1770762,+	ENSSSCG00000008694	c	0	0	0	55	5
8:16946032-16947639,+	ENSSSCG00000008754	c	28	6	0	0	0
8:1687980-1688323,+	ENSSSCG00000008692	c	0	0	0	5	0
8:167696-171693,+	ENSSSCG00000029983	c	0	0	0	5	0
8:16739254-16755944,-	ENSSSCG00000008753	c	0	0	0	5	0
8:16728874-16755944,-	ENSSSCG00000008753	c	0	0	0	35	0
8:16728874-16732088,-	ENSSSCG00000008753	c	0	0	0	13	0
8:16726254-16755944,-	ENSSSCG00000008753	c	0	0	0	6	0
8:16716773-16755944,-	ENSSSCG00000008753	c	6	6	35	69	0
8:16700781-16718458,-	ENSSSCG00000008753	c	0	0	0	8	14
8:16690862-16755944,-	ENSSSCG00000008753	c	0	0	0	5	0
8:1666509-1675092,+	ENSSSCG00000008692	c	0	0	0	23	0
8:1499654-1508991,+	ENSSSCG00000029745	c	0	0	0	7	6
8:1482131-1491356,+	ENSSSCG00000029745	c	0	0	0	5	0
8:1472468-1491356,+	ENSSSCG00000029745	c	0	0	0	0	5
8:1464027-1472616,+	ENSSSCG00000029745	c	0	0	0	6	23
8:1438697-1491356,+	ENSSSCG00000029745	c	0	0	0	5	0
8:1438697-1483894,+	ENSSSCG00000029745	c	0	0	0	6	0
8:1438697-1464262,+	ENSSSCG00000029745	c	0	0	0	18	0
8:138729747-138744340,-	ENSSSCG00000027722	c	5	0	0	22	0
8:137747352-137799766,+	ENSSSCG00000009256	c	5	0	0	0	0
8:137747352-137772606,+	ENSSSCG00000009256	c	0	19	0	0	0
8:137747352-137749645,+	ENSSSCG00000009256	c	0	33	0	10	0
8:136568710-136571455,+	ENSSSCG00000029507	c	12	0	5	0	0
8:136020079-136020852,+	ENSSSCG00000048397	lnc	0	0	0	26	0
8:135928965-136020852,+	ENSSSCG00000048397	lnc	0	0	0	41	0
8:135884548-135892469,-	ENSSSCG00000036123	c	0	6	0	118	14
8:135804542-135804961,+	ENSSSCG00000037245	c	0	0	0	5	0
8:135780980-135786172,-	ENSSSCG00000009246	c	31	17	0	362	64
8:135476788-135486997,+	ENSSSCG00000009244	c	0	0	5	0	0
8:135465446-135470536,+	ENSSSCG00000009244	c	0	0	0	35	0
8:135456264-135456777,+	ENSSSCG00000009244	c	0	0	0	19	0
8:135409057-135413542,-	ENSSSCG00000009243	c	0	0	0	5	0
8:135351175-135380045,+	ENSSSCG00000009242	c	0	0	0	17	7
8:135346368-135358910,+	ENSSSCG00000009242	c	8	5	0	50	5
8:135301397-135305034,-	ENSSSCG00000009241	c	0	0	0	5	0
8:135284845-135296000,-	ENSSSCG00000009241	c	0	0	0	0	6
8:135038417-135039923,+	ENSSSCG00000009236	c	0	0	5	0	0
8:134966484-134977005,-	ENSSSCG00000009233	c	0	0	0	6	0
8:134941335-134977005,-	ENSSSCG00000009233	c	0	0	0	0	5
8:134925769-134977005,-	ENSSSCG00000009233	c	0	0	0	12	0
8:134925769-134966551,-	ENSSSCG00000009233	c	0	0	0	6	0
8:134925769-134941606,-	ENSSSCG00000009233	c	0	0	0	58	0
8:134925769-134932288,-	ENSSSCG00000009233	c	0	0	0	73	0
8:134920554-134941606,-	ENSSSCG00000009233	c	0	0	0	5	0
8:133838808-133841340,+	ENSSSCG00000009230	c	0	0	21	16	0
8:133819892-133828946,+	ENSSSCG00000009230	c	0	0	0	0	5
8:132180051-132180230,-	ENSSSCG00000026655	c	0	0	0	0	6
8:132158668-132165251,-	ENSSSCG00000026655	c	0	0	0	9	0
8:132123345-132130839,-	ENSSSCG00000026655	c	0	0	0	27	0
8:132081380-132086552,-	ENSSSCG00000026655	c	0	0	0	20	0
8:132071247-132074946,-	ENSSSCG00000026655	c	0	0	0	20	0
8:132069935-132074946,-	ENSSSCG00000026655	c	0	0	0	38	0
8:131970603-132016678,+	ENSSSCG00000028952, ENSSSCG00000032190	c	0	0	0	10	0
8:131970603-132013445,+	ENSSSCG00000028952, ENSSSCG00000032190	c	0	0	0	7	0
8:131823151-131824861,-	ENSSSCG00000023593	c	0	0	0	0	11
8:131663526-131685805,+	ENSSSCG00000009226	c	5	0	0	0	0
8:131520825-131528391,+	ENSSSCG00000009225	c	6	5	0	0	0
8:131450441-131467157,-	ENSSSCG00000009221, ENSSSCG00000009220	c	0	0	0	0	6
8:130934274-130937584,+	ENSSSCG00000009215	c	0	0	0	16	0
8:130648509-130657833,-	ENSSSCG00000021712	c	0	0	0	5	0
8:130624648-130648577,-	ENSSSCG00000021712	c	0	0	0	5	0
8:130582352-130584174,-	ENSSSCG00000030548	c	0	0	0	16	0
8:130568108-130577579,-	ENSSSCG00000030548	c	0	0	0	5	0
8:130554438-130562709,-	ENSSSCG00000030548	c	0	0	0	18	0
8:130545412-130555619,-	ENSSSCG00000030548	c	0	0	0	5	0
8:130397407-130416130,-	ENSSSCG00000009208	c	6	0	0	0	0
8:130396941-130405383,-	ENSSSCG00000009208	c	0	0	0	5	0
8:130298195-130299054,+	ENSSSCG00000026196	c	0	0	0	0	8
8:130263817-130264004,+	ENSSSCG00000026196	c	0	0	0	0	6
8:130257255-130287226,+	ENSSSCG00000026196	c	0	0	0	0	14
8:130257255-130277496,+	ENSSSCG00000026196	c	0	0	0	0	8
8:130257255-130264004,+	ENSSSCG00000026196	c	5	0	0	34	15
8:130035556-130118831,+	ENSSSCG00000026196	c	5	0	0	0	0
8:130035556-130043387,+	ENSSSCG00000026196	c	0	0	0	5	0
8:12907134-12920387,-	ENSSSCG00000008748	c	0	0	0	24	0
8:12862838-12920387,-	ENSSSCG00000008748	c	0	0	0	52	6
8:12784177-12789421,+	ENSSSCG00000008747	c	0	0	0	5	0
8:12779729-12782867,+	ENSSSCG00000008747	c	0	0	0	43	0
8:12777426-12789421,+	ENSSSCG00000008747	c	0	0	0	5	6
8:12766440-12782867,+	ENSSSCG00000008747	c	0	0	0	59	0
8:12766440-12771571,+	ENSSSCG00000008747	c	0	0	0	5	0
8:12685286-12685493,-	ENSSSCG00000026232	c	0	0	6	0	0
8:12637759-12640639,-	ENSSSCG00000026232	c	0	0	6	0	0
8:125453272-125459145,-	ENSSSCG00000009193	c	0	0	0	5	0
8:125092161-125121806,-	ENSSSCG00000009192	c	0	0	0	21	5
8:125067991-125121806,-	ENSSSCG00000009192	c	0	0	6	6	6
8:124703682-124759406,-	ENSSSCG00000029621	c	0	0	0	9	0
8:124560981-124562303,-	ENSSSCG00000029621	c	0	0	19	7	0
8:124477677-124498028,+	ENSSSCG00000021874	c	0	0	0	0	6
8:122145093-122148840,+	ENSSSCG00000009188	c	0	0	0	6	0
8:121948197-121975426,-	ENSSSCG00000022353	c	0	0	0	0	6
8:121046384-121047478,-	ENSSSCG00000009181	c	0	6	0	0	0
8:120892212-120896197,+	ENSSSCG00000009180	c	0	0	6	0	0
8:120885527-120900024,+	ENSSSCG00000009180	c	0	0	0	15	0
8:120885527-120896197,+	ENSSSCG00000009180	c	0	0	0	0	8
8:120832762-120832884,-	ENSSSCG00000009179	c	0	5	0	0	0
8:119684858-119686133,+	ENSSSCG00000009172	c	0	0	0	0	6
8:1193175-1194759,-	ENSSSCG00000027718	c	0	0	0	9	0
8:118634095-118644648,+	ENSSSCG00000009169	c	5	0	0	0	6
8:118470356-118483348,-	ENSSSCG00000030957	c	0	0	0	5	0
8:118427110-118428938,-	ENSSSCG00000030957	c	0	0	15	0	0
8:118118887-118125413,+	ENSSSCG00000009162	c	0	0	0	153	12
8:118118887-118124447,+	ENSSSCG00000009162	c	0	0	0	52	0
8:118102738-118125413,+	ENSSSCG00000009162	c	0	0	0	5	0
8:118102738-118104675,+	ENSSSCG00000009162	c	0	0	0	0	6
8:118101189-118104675,+	ENSSSCG00000009162	c	0	0	0	5	0
8:118101189-118102881,+	ENSSSCG00000009162	c	0	0	0	6	0
8:118079077-118082003,+	ENSSSCG00000009162	c	0	0	0	57	0
8:118006838-118010826,+	ENSSSCG00000028101	c	0	0	0	0	6
8:117917333-117919703,+	ENSSSCG00000023296	c	0	0	0	30	14
8:1174359-1187787,-	ENSSSCG00000027718	c	0	0	0	5	0
8:117234562-117234777,-	ENSSSCG00000046677	lnc	0	0	0	0	6
8:1172059-1185079,-	ENSSSCG00000008684, ENSSSCG00000027718	c	0	0	0	185	18
8:1172059-1174439,-	ENSSSCG00000027718, ENSSSCG00000008684	c	0	0	0	5	0
8:11712864-11724812,-	ENSSSCG00000029227	c	10	0	0	0	0
8:1169136-1185079,-	ENSSSCG00000008684	c	0	0	0	164	33
8:116294134-116315074,+	ENSSSCG00000022788	c	0	0	0	43	0
8:116285422-116315074,+	ENSSSCG00000022788	c	0	0	0	7	0
8:116275909-116315074,+	ENSSSCG00000022788	c	0	0	0	35	0
8:116275909-116294261,+	ENSSSCG00000022788	c	84	62	0	339	41
8:116275909-116285509,+	ENSSSCG00000022788	c	0	0	0	10	0
8:116266127-116315074,+	ENSSSCG00000022788	c	0	0	0	26	0
8:116266127-116294261,+	ENSSSCG00000022788	c	5	0	0	204	34
8:116266127-116277454,+	ENSSSCG00000022788	c	0	0	0	6	0
8:116265838-116294261,+	ENSSSCG00000022788	c	0	0	0	11	0
8:116014633-116022036,-	ENSSSCG00000023548	c	0	0	14	370	35
8:116010595-116022036,-	ENSSSCG00000023548	c	6	0	0	41	0
8:115662880-115673082,+	ENSSSCG00000021784	c	0	0	5	0	0
8:115581460-115618279,+	ENSSSCG00000021784	c	0	0	0	0	6
8:115558398-115618279,+	ENSSSCG00000021784	c	0	0	0	0	9
8:115461380-115463477,-	ENSSSCG00000024168	c	0	5	0	0	0
8:114280413-114280552,+	ENSSSCG00000031901	c	0	0	0	0	6
8:114275985-114285079,+	ENSSSCG00000031901	c	0	0	0	13	0
8:114266869-114318544,+	ENSSSCG00000031901	c	0	0	0	0	9
8:114266869-114285079,+	ENSSSCG00000031901	c	0	0	0	138	5
8:113967110-113982056,-	ENSSSCG00000009150	c	32	27	0	50	11
8:113961368-113982056,-	ENSSSCG00000009150	c	11	0	0	0	0
8:113916080-113923830,+	ENSSSCG00000009148	c	0	0	0	5	0
8:113916080-113917390,+	ENSSSCG00000009148	c	0	0	0	174	28
8:113907742-113923830,+	ENSSSCG00000009148	c	0	0	0	34	0
8:113825937-113830745,+	ENSSSCG00000009148	c	0	0	0	0	6
8:113379680-113382488,+	ENSSSCG00000009144	c	0	6	0	0	0
8:112685623-112686605,-	ENSSSCG00000009142	c	6	0	25	79	5
8:112682563-112683261,-	ENSSSCG00000009142	c	0	0	6	0	0
8:112677570-112686605,-	ENSSSCG00000009142	c	0	0	9	19	0
8:112677570-112681698,-	ENSSSCG00000009142	c	0	0	0	26	0
8:112677570-112678436,-	ENSSSCG00000009142	c	21	0	32	22	0
8:1125637-1148149,-	ENSSSCG00000008684	c	0	0	0	180	0
8:112310620-112313657,-	ENSSSCG00000009134	c	0	0	9	0	0
8:112309997-112310802,-	ENSSSCG00000009134	c	0	0	10	0	0
8:112308513-112313657,-	ENSSSCG00000009134	c	0	0	191	0	0
8:112292717-112313657,-	ENSSSCG00000009134	c	0	0	24	0	0
8:112278892-112313657,-	ENSSSCG00000009134	c	0	0	31	0	0
8:112278892-112294052,-	ENSSSCG00000009134	c	0	0	23	0	0
8:112250601-112252212,-	ENSSSCG00000009134	c	0	0	6	0	0
8:110397029-110404477,-	ENSSSCG00000009128	c	0	0	0	56	0
8:10942472-10949574,-	ENSSSCG00000008740	c	0	0	0	6	0
8:1093386-1148149,-	ENSSSCG00000008684	c	0	0	0	5	0
8:10889017-10894216,+	ENSSSCG00000008738	c	0	0	6	0	0
8:10837074-10855517,+	ENSSSCG00000008738	c	0	0	0	0	8
8:105046674-105049395,-	ENSSSCG00000009113	c	0	0	6	0	0
8:105029304-105034433,-	ENSSSCG00000009113	c	0	0	0	29	0
8:104526993-104527268,-	ENSSSCG00000023174	c	0	0	5	10	0
8:104290608-104304643,+	ENSSSCG00000009106	c	5	0	0	0	0
8:10406165-10463877,+	ENSSSCG00000038410	c	0	0	0	11	5
8:10406165-10455443,+	ENSSSCG00000038410	c	0	0	0	149	17
8:10406165-10433424,+	ENSSSCG00000038410	c	6	21	0	141	33
8:10406165-10415724,+	ENSSSCG00000038410	c	6	5	0	37	0
8:103313632-103372118,+	ENSSSCG00000009101	c	0	0	0	0	7
8:103313632-103341634,+	ENSSSCG00000009101	c	0	0	0	85	21
8:103313632-103321590,+	ENSSSCG00000009101	c	0	0	0	81	19
8:103291767-103341634,+	ENSSSCG00000009101	c	0	0	0	17	0
8:103291767-103321590,+	ENSSSCG00000009101	c	0	0	0	30	0
8:103207675-103256161,+	ENSSSCG00000009101	c	0	0	0	0	6
8:102967215-102970988,+	ENSSSCG00000009100	c	0	0	0	15	0
8:102233545-102243253,+	ENSSSCG00000009093	c	0	0	0	7	0
8:102233545-102236788,+	ENSSSCG00000009093	c	0	0	0	5	0
8:102220723-102226105,+	ENSSSCG00000009093	c	0	0	0	76	5
8:101863238-101899516,-	ENSSSCG00000009090	c	0	0	0	10	0
8:101863238-101885923,-	ENSSSCG00000009090	c	0	0	0	12	0
8:101863238-101864592,-	ENSSSCG00000009090	c	5	5	11	38	0
8:101855247-101885923,-	ENSSSCG00000009090	c	0	0	0	7	0
8:101798292-101810499,-	ENSSSCG00000009090	c	0	0	0	0	6
8:101750482-101751380,-	ENSSSCG00000009090	c	0	0	0	6	0
8:101681195-101701387,-	ENSSSCG00000009089	c	0	0	0	68	13
8:101681195-101693200,-	ENSSSCG00000009089	c	0	0	0	67	19
8:101673584-101693200,-	ENSSSCG00000009089	c	0	0	0	345	24
8:101644138-101693200,-	ENSSSCG00000009089	c	0	0	0	139	10
8:101219894-101233355,-	ENSSSCG00000009084	c	0	0	0	5	6
8:101219894-101225232,-	ENSSSCG00000009084	c	0	0	0	6	0
8:101219894-101222794,-	ENSSSCG00000009084	c	0	0	0	40	0
8:101180798-101225232,-	ENSSSCG00000009084	c	0	0	0	5	0
8:101138022-101225232,-	ENSSSCG00000009084	c	0	0	0	0	5
8:101138022-101181008,-	ENSSSCG00000009084	c	0	0	0	48	0
8:101138022-101161498,-	ENSSSCG00000009084	c	0	0	0	32	0
7:9986989-9988894,-	ENSSSCG00000001056	c	0	0	0	0	6
7:9980130-9997198,-	ENSSSCG00000001056	c	0	0	0	82	7
7:9980130-9992700,-	ENSSSCG00000001056	c	0	0	8	0	0
7:9980130-9988894,-	ENSSSCG00000001056	c	0	0	0	15	0
7:99347676-99363274,+	ENSSSCG00000002387, ENSSSCG00000002386	c	0	0	0	12	0
7:99342537-99351354,+	ENSSSCG00000002386, ENSSSCG00000002387	c	0	0	0	14	0
7:99337965-99363274,+	ENSSSCG00000002386, ENSSSCG00000002387	c	0	0	0	13	0
7:98933105-98979240,+	ENSSSCG00000025984	c	0	0	0	0	10
7:98745663-98759496,+	ENSSSCG00000021606	c	0	0	0	5	0
7:98303461-98312065,-	ENSSSCG00000002381	c	0	0	0	6	0
7:98298455-98318944,-	ENSSSCG00000002381	c	0	0	0	6	0
7:98242044-98245392,-	ENSSSCG00000002378	c	0	0	0	24	18
7:98227380-98239022,-	ENSSSCG00000002378	c	0	0	0	26	0
7:98100592-98105867,+	ENSSSCG00000002374	c	0	0	5	0	0
7:98006620-98011462,+	ENSSSCG00000002372	c	5	0	0	0	6
7:97916979-97923960,-	ENSSSCG00000002370	c	5	0	0	0	0
7:97906850-97910353,-	ENSSSCG00000002370	c	0	6	0	0	0
7:97903401-97906928,-	ENSSSCG00000002370	c	0	0	0	6	0
7:97349829-97365660,+	ENSSSCG00000002356	c	0	0	0	46	5
7:97349829-97355736,+	ENSSSCG00000002356	c	0	0	0	18	0
7:97349829-97352088,+	ENSSSCG00000002356	c	0	0	0	26	5
7:97289212-97306981,-	ENSSSCG00000002355	c	0	0	0	10	0
7:9695479-9700142,-	ENSSSCG00000001053	c	0	0	0	0	14
7:96856595-96859837,-	ENSSSCG00000021676	c	0	0	0	0	8
7:96543073-96555754,+	ENSSSCG00000002340	c	0	0	0	28	0
7:96458417-96461362,+	ENSSSCG00000028663	c	0	0	0	0	8
7:96458417-96459821,+	ENSSSCG00000028663	c	0	0	0	0	5
7:96455156-96456934,+	ENSSSCG00000028663	c	0	0	0	12	0
7:96417875-96441538,+	ENSSSCG00000028663	c	0	0	0	24	0
7:96417648-96441538,+	ENSSSCG00000028663	c	0	0	0	5	0
7:96347124-96353198,-	ENSSSCG00000002337	c	14	0	0	81	11
7:95142412-95149613,+	ENSSSCG00000002332	c	0	0	0	0	5
7:95142412-95143589,+	ENSSSCG00000002332	c	0	0	0	0	6
7:95126121-95143589,+	ENSSSCG00000002332	c	0	0	0	5	0
7:95095655-95113617,+	ENSSSCG00000002332	c	0	0	0	6	0
7:94829991-94879720,+	ENSSSCG00000002332	c	0	0	0	5	0
7:94553558-94558109,+	ENSSSCG00000002330	c	5	0	0	5	0
7:94514205-94515912,+	ENSSSCG00000002330	c	0	0	0	5	0
7:94506808-94515912,+	ENSSSCG00000002330	c	0	0	0	5	0
7:94500164-94533253,+	ENSSSCG00000002330	c	0	0	0	0	5
7:94500164-94515912,+	ENSSSCG00000002330	c	0	0	0	136	107
7:94489071-94515912,+	ENSSSCG00000002330	c	0	0	0	0	7
7:94489071-94500270,+	ENSSSCG00000002330	c	0	0	0	15	0
7:94174728-94176980,-	ENSSSCG00000034290	c	0	0	0	5	0
7:94172817-94178740,-	ENSSSCG00000034290	c	0	0	0	78	5
7:93921495-93928855,-	ENSSSCG00000026389	c	0	0	22	7	0
7:93773488-93775334,-	ENSSSCG00000002315	c	0	0	11	59	9
7:92869220-92892843,+	ENSSSCG00000002305	c	0	0	0	5	0
7:92778442-92785790,-	ENSSSCG00000039701	c	65	23	103	159	99
7:92759404-92785790,-	ENSSSCG00000039701	c	0	0	6	23	0
7:92743359-92781367,-	ENSSSCG00000039701	c	0	0	0	22	0
7:92728723-92781367,-	ENSSSCG00000039701	c	0	0	0	50	0
7:92728723-92759618,-	ENSSSCG00000039701	c	0	0	0	6	5
7:91622713-91636049,+	ENSSSCG00000028877	c	6	0	0	18	7
7:91528834-91529032,-	ENSSSCG00000002298	c	0	0	6	0	0
7:91436716-91438716,-	ENSSSCG00000002296	c	5	0	0	57	13
7:91432351-91438716,-	ENSSSCG00000002296	c	42	13	5	117	53
7:91104404-91105338,+	ENSSSCG00000033295	c	0	0	0	11	5
7:91102639-91105338,+	ENSSSCG00000033295	c	0	0	0	5	0
7:91002444-91033583,+	ENSSSCG00000002287	c	0	0	0	5	0
7:90984393-91016781,+	ENSSSCG00000002287	c	0	0	0	8	0
7:90984393-90991180,+	ENSSSCG00000002287	c	5	0	0	26	8
7:909532-919848,-	ENSSSCG00000000994	c	0	0	0	7	0
7:90827903-90848269,+	ENSSSCG00000002285	c	0	0	0	6	0
7:90751453-90794467,+	ENSSSCG00000002285	c	0	0	0	5	0
7:90698517-90848269,+	ENSSSCG00000002285	c	0	0	0	11	0
7:90698517-90831658,+	ENSSSCG00000002285	c	0	0	0	5	0
7:90698517-90812049,+	ENSSSCG00000002285	c	0	0	0	11	0
7:90698517-90794467,+	ENSSSCG00000002285	c	40	7	12	100	25
7:90698517-90751496,+	ENSSSCG00000002285	c	5	0	0	34	14
7:89570628-89617975,+	ENSSSCG00000002283	c	0	0	0	5	0
7:89570628-89589111,+	ENSSSCG00000002283	c	5	0	0	28	10
7:89519702-89589111,+	ENSSSCG00000002283	c	0	0	0	5	0
7:89519702-89520131,+	ENSSSCG00000002283	c	0	0	0	0	8
7:89431024-89520131,+	ENSSSCG00000002283	c	0	0	0	5	0
7:88852495-88853252,-	ENSSSCG00000002277	c	0	0	6	0	0
7:88626978-88636358,+	ENSSSCG00000002275	c	0	0	0	6	0
7:88626978-88631216,+	ENSSSCG00000002275	c	0	0	0	6	0
7:88559553-88564078,-	ENSSSCG00000039616	c	0	0	0	54	0
7:88150858-88172966,+	ENSSSCG00000002259	c	0	0	0	17	11
7:88150858-88165789,+	ENSSSCG00000002259	c	0	0	0	5	0
7:88131683-88154611,+	ENSSSCG00000002259	c	0	0	0	6	0
7:87580680-87583713,-	ENSSSCG00000002262	c	0	0	0	5	0
7:86081592-86087677,-	ENSSSCG00000002266	c	28	30	5	25	8
7:86072287-86083505,-	ENSSSCG00000002266	c	0	0	0	5	0
7:86070323-86075222,-	ENSSSCG00000002266	c	7	6	0	46	8
7:86066657-86087677,-	ENSSSCG00000002266	c	0	0	0	0	10
7:86064995-86087677,-	ENSSSCG00000002266	c	0	0	0	5	0
7:86064995-86070457,-	ENSSSCG00000002266	c	0	0	10	0	0
7:86055232-86087677,-	ENSSSCG00000002266	c	11	0	0	0	0
7:86055232-86056387,-	ENSSSCG00000002266	c	0	8	5	39	0
7:86044905-86087677,-	ENSSSCG00000002266	c	6	0	6	6	7
7:86036357-86087677,-	ENSSSCG00000002266	c	0	0	0	6	5
7:86032630-86039408,-	ENSSSCG00000002266	c	8	0	0	0	0
7:86024174-86039408,-	ENSSSCG00000002266	c	5	0	0	0	0
7:86024174-86032780,-	ENSSSCG00000002266	c	20	18	0	25	22
7:86024174-86025429,-	ENSSSCG00000002266	c	24	15	0	38	15
7:85996422-86006435,-	ENSSSCG00000002266	c	0	0	6	0	0
7:85990603-86001623,-	ENSSSCG00000002266	c	15	0	0	0	0
7:84826111-84827720,-	ENSSSCG00000002257	c	0	0	0	6	0
7:84803738-84808461,-	ENSSSCG00000002257	c	0	0	0	27	0
7:84736532-84768078,-	ENSSSCG00000002257	c	0	0	0	16	0
7:80345061-80346071,+	ENSSSCG00000002245	c	0	0	0	75	0
7:80344260-80346071,+	ENSSSCG00000002245	c	0	0	0	51	0
7:80343072-80346071,+	ENSSSCG00000002245	c	0	0	0	48	0
7:80336805-80346071,+	ENSSSCG00000002245	c	0	0	0	40	0
7:80250620-80252396,+	ENSSSCG00000002243	c	0	0	0	28	0
7:77950750-77956163,+	ENSSSCG00000038947	c	0	0	0	96	0
7:77770850-77770960,+	ENSSSCG00000030175	sno	0	0	0	5	0
7:77769109-77771399,+	ENSSSCG00000002127	c	14	0	0	121	9
7:7672558-7675966,-	ENSSSCG00000001045	c	0	0	0	6	0
7:76237513-76238347,-	ENSSSCG00000002042	c	0	0	0	22	0
7:76113842-76116644,+	ENSSSCG00000030045	c	0	0	0	6	0
7:75970362-75970578,+	ENSSSCG00000002034	c	0	0	17	7	0
7:75876557-75878458,+	ENSSSCG00000002032	c	0	0	7	0	0
7:75666324-75695781,+	ENSSSCG00000002029	c	0	0	34	0	0
7:75660376-75689229,+	ENSSSCG00000002029	c	0	0	31	0	0
7:75623443-75624649,-	ENSSSCG00000002020	c	0	0	0	6	0
7:75245967-75253929,-	ENSSSCG00000002013	c	0	0	0	0	13
7:75245967-75248485,-	ENSSSCG00000002013	c	0	0	0	0	13
7:7522407-7528850,-	ENSSSCG00000001042	c	0	0	0	10	0
7:75024651-75026711,+	ENSSSCG00000001992, ENSSSCG00000001993	c	0	0	0	35	0
7:74995761-74996138,+	ENSSSCG00000001991	c	7	0	0	30	10
7:69814385-69828037,+	ENSSSCG00000001975	c	0	0	0	15	6
7:68889310-68903751,-	ENSSSCG00000001974	c	0	0	0	6	0
7:68889310-68898544,-	ENSSSCG00000001974	c	0	0	0	27	6
7:68532380-68539413,+	ENSSSCG00000040657	c	0	0	0	6	0
7:68514624-68565356,+	ENSSSCG00000040657	c	0	0	0	0	6
7:68514624-68539413,+	ENSSSCG00000040657	c	6	0	0	76	12
7:68514624-68533985,+	ENSSSCG00000040657	c	18	20	20	101	48
7:68514624-68532510,+	ENSSSCG00000040657	c	0	0	28	54	6
7:68514624-68526660,+	ENSSSCG00000040657	c	7	0	29	47	12
7:68514624-68521235,+	ENSSSCG00000040657	c	5	17	29	141	14
7:68417250-68417344,+	ENSSSCG00000001971	c	0	0	0	0	6
7:68415360-68418283,+	ENSSSCG00000001971	c	6	0	0	0	0
7:68406556-68410328,+	ENSSSCG00000001971	c	0	0	0	5	0
7:68401377-68406779,+	ENSSSCG00000001971	c	0	0	0	14	0
7:68401377-68402796,+	ENSSSCG00000001971	c	0	0	5	43	0
7:68376966-68386742,+	ENSSSCG00000001971	c	0	0	0	13	0
7:68376966-68379774,+	ENSSSCG00000001971	c	0	0	21	5	0
7:68244233-68245836,+	ENSSSCG00000001970	c	0	0	0	7	0
7:67576363-67580251,-	ENSSSCG00000001966	c	19	0	8	137	23
7:67554147-67580251,-	ENSSSCG00000001966	c	5	0	47	87	29
7:67503508-67554295,-	ENSSSCG00000001966	c	0	0	0	28	0
7:67503508-67509034,-	ENSSSCG00000001966	c	0	0	0	21	0
7:66992743-66996176,-	ENSSSCG00000024517	c	0	0	5	0	0
7:66377310-66530404,-	ENSSSCG00000001964	c	0	0	0	0	5
7:65245622-65253820,+	ENSSSCG00000001960	c	0	5	0	0	0
7:65198471-65198799,+	ENSSSCG00000040912	c	41	64	149	271	49
7:65168584-65192009,+	ENSSSCG00000040912	c	0	0	0	29	0
7:65168584-65179869,+	ENSSSCG00000040912	c	0	0	0	26	0
7:65168584-65173711,+	ENSSSCG00000040912	c	0	0	0	5	0
7:65044493-65055915,+	ENSSSCG00000001958	c	0	0	0	6	0
7:65044493-65052806,+	ENSSSCG00000001958	c	0	0	0	21	0
7:65044493-65049166,+	ENSSSCG00000001958	c	5	0	0	56	0
7:64984586-65031046,+	ENSSSCG00000001958	c	0	0	0	5	0
7:64792416-64801946,-	ENSSSCG00000034753	c	6	0	0	26	0
7:64586116-64586778,-	ENSSSCG00000001950	c	0	0	0	12	0
7:64581053-64586778,-	ENSSSCG00000001950	c	0	0	0	12	0
7:64302844-64327181,+	ENSSSCG00000032377	c	0	0	0	49	0
7:64286781-64287500,+	ENSSSCG00000032377	c	0	13	159	349	72
7:64263200-64287500,+	ENSSSCG00000032377	c	0	0	0	11	0
7:64257404-64287500,+	ENSSSCG00000032377	c	0	0	0	5	0
7:64253213-64287500,+	ENSSSCG00000032377	c	0	0	0	20	12
7:64253213-64279355,+	ENSSSCG00000032377	c	0	0	0	5	0
7:63279440-63297711,+	ENSSSCG00000039317	c	6	0	0	0	0
7:63270974-63297711,+	ENSSSCG00000039317	c	0	6	0	0	0
7:62714873-62737351,-	ENSSSCG00000039714	c	6	13	0	54	8
7:62714873-62719144,-	ENSSSCG00000039714	c	6	0	0	42	0
7:62697681-62719144,-	ENSSSCG00000039714	c	0	0	0	5	0
7:62685673-62719144,-	ENSSSCG00000039714	c	0	0	0	7	0
7:62685673-62697811,-	ENSSSCG00000039714	c	0	0	0	0	6
7:62362947-62377463,-	ENSSSCG00000001939	c	0	0	0	72	19
7:62362947-62373610,-	ENSSSCG00000001939	c	0	0	0	26	20
7:62303624-62329944,-	ENSSSCG00000001939	c	0	0	0	43	0
7:62303624-62322251,-	ENSSSCG00000001939	c	0	0	0	6	0
7:62303624-62309513,-	ENSSSCG00000001939	c	0	0	0	19	6
7:62303624-62307273,-	ENSSSCG00000001939	c	0	0	0	5	0
7:62303624-62306197,-	ENSSSCG00000001939	c	0	0	0	6	0
7:62272816-62329944,-	ENSSSCG00000001939	c	0	0	0	5	0
7:62271152-62373610,-	ENSSSCG00000001939	c	0	0	0	15	0
7:62259898-62290404,-	ENSSSCG00000001939	c	0	0	0	27	0
7:61123650-61137643,+	ENSSSCG00000001934	c	0	0	0	0	6
7:61121464-61165713,+	ENSSSCG00000001934	c	0	0	5	0	0
7:61121464-61137643,+	ENSSSCG00000001934	c	0	0	0	11	0
7:61121464-61126663,+	ENSSSCG00000001934	c	0	0	0	55	0
7:60757750-60798332,-	ENSSSCG00000001924	c	0	0	0	6	0
7:60757750-60778266,-	ENSSSCG00000001924	c	0	0	0	5	0
7:60748006-60798332,-	ENSSSCG00000001924	c	0	0	0	5	0
7:60748006-60757895,-	ENSSSCG00000001924	c	0	0	0	28	0
7:60731691-60757895,-	ENSSSCG00000001924	c	0	0	0	22	5
7:60731691-60748628,-	ENSSSCG00000001924	c	0	0	0	8	0
7:60731691-60732585,-	ENSSSCG00000001924	c	12	6	5	138	9
7:60723645-60732585,-	ENSSSCG00000001924	c	0	0	0	15	0
7:60723645-60728445,-	ENSSSCG00000001924	c	0	0	7	6	0
7:60636917-60640491,-	ENSSSCG00000001924	c	0	0	0	0	8
7:60592096-60614526,+	ENSSSCG00000001925	c	0	0	0	35	5
7:60592096-60602546,+	ENSSSCG00000001925	c	5	0	0	74	18
7:60204434-60224883,-	ENSSSCG00000001921	c	0	0	0	11	0
7:59825466-59829650,+	ENSSSCG00000001918	c	0	0	0	5	0
7:59825466-59829263,+	ENSSSCG00000001918	c	0	0	0	0	6
7:59181269-59182211,+	ENSSSCG00000025273	c	0	0	0	0	5
7:58868184-58868520,+	ENSSSCG00000001903	c	12	0	81	7	0
7:58850362-58868520,+	ENSSSCG00000001903	c	11	12	26	197	47
7:58850362-58853955,+	ENSSSCG00000001903	c	7	0	0	5	0
7:58631040-58633356,+	ENSSSCG00000024316	c	0	5	36	6	0
7:58196070-58238004,+	ENSSSCG00000001880	c	0	0	0	18	8
7:58196070-58230971,+	ENSSSCG00000001880	c	0	0	0	14	16
7:58196070-58210387,+	ENSSSCG00000001880	c	0	0	0	0	8
7:58196070-58200499,+	ENSSSCG00000001880	c	0	0	14	50	19
7:58146864-58157765,+	ENSSSCG00000001878	c	0	0	0	7	0
7:58137958-58140971,+	ENSSSCG00000001878	c	0	0	0	5	0
7:58112448-58140971,+	ENSSSCG00000001878	c	0	0	0	5	0
7:58112448-58123585,+	ENSSSCG00000001878	c	0	0	0	32	5
7:58112448-58117178,+	ENSSSCG00000001878	c	5	0	0	102	19
7:58054320-58054733,+	ENSSSCG00000001877	c	0	0	6	5	0
7:56914059-56930962,-	ENSSSCG00000001865	c	0	0	0	41	0
7:56872831-56903026,-	ENSSSCG00000001865	c	0	0	0	0	6
7:56848096-56899229,-	ENSSSCG00000001865	c	0	5	0	0	0
7:56524082-56526919,-	ENSSSCG00000001862	c	10	12	0	19	0
7:56509178-56519340,-	ENSSSCG00000001862	c	9	7	0	72	11
7:56259270-56261229,-	ENSSSCG00000044227	c	0	0	11	105	0
7:56161462-56162699,+	ENSSSCG00000027457	c	0	0	6	0	0
7:56111792-56134586,+	ENSSSCG00000027457	c	0	0	0	5	0
7:56111792-56122384,+	ENSSSCG00000027457	c	0	13	0	108	0
7:56111792-56118531,+	ENSSSCG00000027457	c	0	0	0	5	0
7:56103326-56122384,+	ENSSSCG00000027457	c	0	0	0	16	0
7:56097517-56122384,+	ENSSSCG00000027457	c	0	0	6	0	0
7:55880445-55880918,+	ENSSSCG00000033954, ENSSSCG00000037307	c	0	0	0	6	0
7:55863608-55864157,+	ENSSSCG00000033954	c	0	0	0	20	0
7:55659525-55661779,-	ENSSSCG00000001852	c	0	0	47	0	0
7:55655838-55658193,-	ENSSSCG00000001852	c	0	0	5	0	6
7:55469773-55472149,-	ENSSSCG00000001850	c	0	0	0	0	7
7:55438548-55458259,-	ENSSSCG00000030174, ENSSSCG00000001850	c	0	0	0	25	0
7:55152088-55158927,+	ENSSSCG00000040355	c	0	0	0	13	0
7:54871402-54875452,+	ENSSSCG00000001837	c	0	0	0	34	39
7:54860748-54871582,+	ENSSSCG00000001837	c	0	0	0	6	0
7:54860748-54869507,+	ENSSSCG00000001837	c	0	0	0	5	0
7:54683145-54686599,+	ENSSSCG00000001835	c	0	6	0	0	0
7:53102440-53112244,+	ENSSSCG00000001814	c	0	0	0	5	0
7:53101262-53126497,+	ENSSSCG00000001814	c	0	0	5	0	0
7:52935099-52955842,-	ENSSSCG00000036356	c	0	0	0	0	6
7:52759978-52762241,-	ENSSSCG00000034070	c	0	0	0	18	0
7:52430651-52434110,-	ENSSSCG00000001810	c	0	0	0	0	5
7:52354139-52354328,+	ENSSSCG00000001808	c	0	0	0	39	6
7:52329054-52354328,+	ENSSSCG00000001808	c	0	0	0	88	6
7:52121145-52122358,-	ENSSSCG00000001805	c	0	0	32	21	0
7:52117181-52122358,-	ENSSSCG00000001805	c	0	0	9	0	0
7:51782207-51792316,+	ENSSSCG00000035432	c	0	0	0	53	0
7:50928382-50959664,-	ENSSSCG00000001792	c	0	0	0	0	10
7:50861194-50876100,-	ENSSSCG00000001792	c	0	0	0	6	0
7:50861194-50870147,-	ENSSSCG00000001792	c	0	0	0	0	5
7:50849612-50862177,-	ENSSSCG00000001792	c	0	0	0	0	7
7:49053045-49063033,+	ENSSSCG00000001780	c	11	7	0	0	0
7:49019207-49021872,+	ENSSSCG00000001779	c	0	0	6	11	7
7:49010453-49021872,+	ENSSSCG00000001779	c	0	0	0	15	0
7:49003744-49021872,+	ENSSSCG00000001779	c	0	0	0	36	6
7:49003744-49010575,+	ENSSSCG00000001779	c	0	0	0	23	0
7:49003744-49003905,+	ENSSSCG00000001779	c	0	0	0	5	0
7:48865866-48866128,-	ENSSSCG00000038708	c	7	12	0	0	0
7:48821285-48866128,-	ENSSSCG00000038708	c	16	12	0	26	0
7:47969621-47972734,-	ENSSSCG00000001765	c	0	0	0	7	0
7:47969621-47971049,-	ENSSSCG00000001765	c	0	0	0	30	10
7:47491692-47496150,-	ENSSSCG00000001756	c	0	0	0	12	0
7:4746339-4746851,-	ENSSSCG00000038886	c	0	0	0	92	6
7:47459392-47469826,-	ENSSSCG00000001755	c	0	0	0	6	0
7:4708413-4724210,-	ENSSSCG00000038886	c	0	0	0	11	0
7:4708413-4718509,-	ENSSSCG00000038886	c	0	0	0	6	0
7:4694717-4708484,-	ENSSSCG00000038886	c	0	0	0	0	6
7:46731023-46732402,+	ENSSSCG00000002629	c	0	0	5	0	0
7:45605651-45669632,-	ENSSSCG00000001746	c	0	5	0	0	0
7:43616014-43618755,-	ENSSSCG00000001732	c	0	0	0	0	6
7:43610580-43618755,-	ENSSSCG00000001732	c	0	0	0	0	6
7:43610580-43617387,-	ENSSSCG00000001732	c	6	0	0	0	0
7:43609180-43618755,-	ENSSSCG00000001732	c	0	0	0	71	0
7:43609180-43617387,-	ENSSSCG00000001732	c	0	6	0	148	13
7:43609180-43616186,-	ENSSSCG00000001732	c	0	7	0	0	0
7:42252169-42277101,+	ENSSSCG00000030197	c	5	7	0	17	0
7:41366634-41372594,-	ENSSSCG00000001718	c	0	0	0	5	0
7:40737799-40742927,-	ENSSSCG00000037416	c	0	0	0	0	5
7:40205927-40315594,+	ENSSSCG00000001710	c	0	0	8	0	0
7:40205927-40222732,+	ENSSSCG00000001710	c	0	0	0	5	0
7:39844327-39887374,-	ENSSSCG00000001709	c	0	0	0	6	6
7:39405288-39407636,+	ENSSSCG00000001708	c	0	0	0	11	0
7:39285721-39286290,-	ENSSSCG00000001705	c	0	0	0	34	6
7:38594923-38597847,+	ENSSSCG00000001683	c	0	0	0	5	0
7:38592558-38593402,+	ENSSSCG00000001683	c	0	0	0	0	6
7:38589113-38597847,+	ENSSSCG00000001683	c	0	0	0	16	6
7:38536397-38567828,-	ENSSSCG00000001679	c	0	0	0	6	0
7:38438109-38439128,+	ENSSSCG00000001680	c	0	0	6	0	0
7:38372653-38376696,-	ENSSSCG00000001667	c	0	0	0	0	8
7:38369739-38372753,-	ENSSSCG00000001667	c	0	0	0	7	0
7:37922044-37927684,+	ENSSSCG00000001646	c	0	0	0	17	0
7:37922044-37924159,+	ENSSSCG00000001646	c	0	0	6	5	0
7:37902521-37904204,+	ENSSSCG00000001646	c	10	0	25	49	24
7:37701802-37713084,+	ENSSSCG00000001641	c	5	0	0	14	0
7:37692014-37694445,+	ENSSSCG00000001641	c	0	0	6	5	0
7:34914166-34920290,-	ENSSSCG00000031184	c	0	0	0	28	0
7:34083498-34089247,-	ENSSSCG00000037507, ENSSSCG00000027778	c	0	0	0	46	0
7:34072183-34089247,-	ENSSSCG00000027778, ENSSSCG00000037507	c	0	0	0	0	6
7:34069425-34089247,-	ENSSSCG00000037507, ENSSSCG00000027778	c	0	0	0	49	15
7:33994210-34089247,-	ENSSSCG00000037507	c	0	0	0	6	0
7:33634072-33684944,+	ENSSSCG00000039952	c	0	0	0	5	0
7:33634072-33654408,+	ENSSSCG00000039952	c	5	0	0	30	6
7:33031977-33033234,+	ENSSSCG00000001578	c	0	0	0	18	0
7:33002854-33061168,+	ENSSSCG00000001578	c	0	0	0	0	8
7:32568179-32568599,+	ENSSSCG00000035341	c	0	0	0	0	8
7:32559433-32560312,+	ENSSSCG00000035341	c	5	0	0	6	0
7:32541480-32544575,-	ENSSSCG00000040984	c	0	0	0	0	5
7:32218355-32247631,-	ENSSSCG00000001563	c	0	0	0	12	0
7:31760838-31772994,-	ENSSSCG00000001555	c	0	0	0	6	0
7:31760838-31762131,-	ENSSSCG00000001555	c	0	0	0	5	0
7:31755194-31760988,-	ENSSSCG00000001555	c	0	0	0	5	0
7:31748994-31767686,-	ENSSSCG00000001555	c	0	0	0	5	0
7:31724859-31735266,-	ENSSSCG00000001555	c	0	0	0	77	12
7:31677975-31681220,-	ENSSSCG00000001554	c	0	0	0	5	0
7:31665248-31669318,-	ENSSSCG00000001554	c	0	0	25	266	74
7:31663734-31669318,-	ENSSSCG00000001554	c	0	0	0	9	6
7:31654627-31669318,-	ENSSSCG00000001554	c	0	0	0	0	6
7:31483061-31510920,-	ENSSSCG00000001549	c	0	0	0	0	8
7:31483061-31510917,-	ENSSSCG00000001549	c	0	0	0	5	6
7:31483061-31484240,-	ENSSSCG00000001549	c	8	0	0	5	0
7:30900111-30902633,+	ENSSSCG00000001534	c	0	0	12	0	0
7:30619600-30627152,-	ENSSSCG00000001527	c	7	18	0	80	15
7:306093-311618,-	ENSSSCG00000000985	c	0	0	0	41	13
7:30582061-30582390,-	ENSSSCG00000001527	c	0	0	0	11	6
7:30441063-30441599,-	ENSSSCG00000031593	c	0	0	0	16	0
7:29634003-29635978,-	ENSSSCG00000001501	c	0	0	0	0	6
7:2951985-2963888,+	ENSSSCG00000000999	c	0	0	0	0	14
7:2951985-2953747,+	ENSSSCG00000000999	c	0	0	0	6	5
7:29222660-29223349,+	ENSSSCG00000001499	c	6	0	0	0	0
7:29214166-29227642,+	ENSSSCG00000001499	c	0	0	0	0	5
7:2915754-2953747,+	ENSSSCG00000000999	c	0	0	0	6	0
7:2915754-2916421,+	ENSSSCG00000000999	c	40	7	9	225	111
7:291335-307475,-	ENSSSCG00000000985	c	0	0	0	5	0
7:29018968-29086378,+	ENSSSCG00000001499	c	0	6	0	0	0
7:29018968-29058245,+	ENSSSCG00000001499	c	0	27	0	6	0
7:28723459-28735707,-	ENSSSCG00000001497	c	0	0	0	15	0
7:28642978-28649999,+	ENSSSCG00000029539	c	0	0	0	6	0
7:28373899-28402891,-	ENSSSCG00000001493	c	0	0	0	0	9
7:2808696-2808789,+	ENSSSCG00000000999	c	0	0	0	36	0
7:26689736-26693154,-	ENSSSCG00000001485	c	6	0	122	0	0
7:26620966-26664601,-	ENSSSCG00000001485	c	0	0	5	0	0
7:26620966-26645027,-	ENSSSCG00000001485	c	0	0	11	0	0
7:259290-284670,-	ENSSSCG00000000985	c	0	0	0	18	0
7:259290-277436,-	ENSSSCG00000000985	c	0	0	0	5	5
7:24414404-24415276,-	ENSSSCG00000001444	c	0	0	0	51	11
7:2434077-2434861,-	ENSSSCG00000001000	c	0	0	0	0	6
7:241018-246213,-	ENSSSCG00000000985	c	0	5	0	0	0
7:2397187-2401736,+	ENSSSCG00000001002	c	0	0	0	28	0
7:23238305-23243497,-	ENSSSCG00000001362	c	0	5	0	0	0
7:229159-292892,-	ENSSSCG00000000985	c	0	0	0	5	0
7:229159-284670,-	ENSSSCG00000000985	c	0	0	0	0	8
7:229159-264111,-	ENSSSCG00000000985	c	0	0	0	14	0
7:229159-252991,-	ENSSSCG00000000985	c	16	29	0	234	54
7:229159-246213,-	ENSSSCG00000000985	c	0	0	0	5	0
7:22558754-22559679,-	ENSSSCG00000001242	c	0	0	0	10	0
7:22033323-22034262,+	ENSSSCG00000021069	c	0	0	8	0	0
7:20656116-20657619,-	ENSSSCG00000037547, ENSSSCG00000036191	c	11	5	0	0	0
7:20602715-20643868,-	ENSSSCG00000036191, ENSSSCG00000037547	c	50	62	0	288	64
7:20515190-20521646,+	ENSSSCG00000031944	c	12	0	0	0	0
7:20283340-20318548,+	ENSSSCG00000001100	c	0	0	0	0	14
7:20283340-20289763,+	ENSSSCG00000001100	c	0	0	0	64	17
7:20251808-20253647,+	ENSSSCG00000001100	c	0	0	0	0	6
7:19666314-19667273,-	ENSSSCG00000001097	c	0	0	0	6	0
7:19493173-19498333,-	ENSSSCG00000001092	c	0	0	0	18	0
7:19311487-19317168,-	ENSSSCG00000001089	c	7	5	0	0	0
7:19265491-19273195,+	ENSSSCG00000001087	c	6	15	28	0	0
7:19147979-19162903,-	ENSSSCG00000001085	c	0	0	0	48	40
7:1857206-1864887,+	ENSSSCG00000001009	c	6	0	0	0	0
7:1794390-1802311,+	ENSSSCG00000020758	c	0	0	0	5	0
7:14126029-14168049,+	ENSSSCG00000001076	c	0	0	6	0	0
7:14052462-14110132,+	ENSSSCG00000001076	c	0	0	8	0	0
7:13927361-13929874,-	ENSSSCG00000001075	c	5	0	12	79	0
7:13921772-13929874,-	ENSSSCG00000001075	c	18	6	10	69	27
7:13907907-13929874,-	ENSSSCG00000001075	c	0	0	0	5	0
7:13444524-13445267,-	ENSSSCG00000026034	c	0	0	0	6	0
7:13434059-13451078,-	ENSSSCG00000026034	c	0	0	0	5	5
7:13412528-13437869,-	ENSSSCG00000026034	c	0	0	0	0	8
7:12320894-12322989,-	ENSSSCG00000001065	c	0	0	0	0	6
7:121661477-121661871,+	ENSSSCG00000051274	lnc	0	0	8	0	0
7:121324100-121336910,+	ENSSSCG00000002517	c	0	0	0	5	0
7:121152510-121152673,+	ENSSSCG00000037558	c	0	0	0	42	11
7:121001607-121012600,+	ENSSSCG00000037105	c	0	0	0	12	6
7:120806760-120824964,+	ENSSSCG00000027667	c	0	0	18	0	0
7:120464279-120473807,-	ENSSSCG00000002508	c	39	32	24	1119	251
7:120425425-120473807,-	ENSSSCG00000002508	c	0	0	0	0	5
7:120255711-120282368,-	ENSSSCG00000002507	c	0	0	0	0	7
7:1193307-1198494,-	ENSSSCG00000000994	c	0	0	0	24	0
7:1193307-1195010,-	ENSSSCG00000000994	c	0	0	0	28	0
7:117990990-118004369,+	ENSSSCG00000002506	c	0	0	0	6	0
7:117977698-118004369,+	ENSSSCG00000002506	c	0	0	0	32	22
7:117977698-117992066,+	ENSSSCG00000002506	c	0	0	0	55	11
7:117977698-117982826,+	ENSSSCG00000002506	c	0	0	0	19	6
7:117718800-117735703,+	ENSSSCG00000002505	c	0	0	12	53	6
7:117718800-117728559,+	ENSSSCG00000002505	c	21	0	9	137	23
7:117718800-117724022,+	ENSSSCG00000002505	c	13	0	18	85	0
7:117693553-117695673,+	ENSSSCG00000002505	c	11	0	25	109	5
7:117625335-117643518,+	ENSSSCG00000002504	c	0	0	0	20	0
7:117625335-117639161,+	ENSSSCG00000002504	c	0	0	0	21	0
7:117563655-117571020,-	ENSSSCG00000002502	c	0	0	0	11	0
7:117563655-117564011,-	ENSSSCG00000002502	c	0	0	0	29	8
7:117560815-117578482,-	ENSSSCG00000002502	c	0	0	6	0	0
7:117558022-117564011,-	ENSSSCG00000002502	c	0	0	0	6	0
7:116404947-116406130,-	ENSSSCG00000028225	c	0	0	35	0	0
7:116401756-116406130,-	ENSSSCG00000028225	c	0	0	0	16	0
7:116399250-116416766,-	ENSSSCG00000028225	c	0	0	0	6	0
7:116399250-116408577,-	ENSSSCG00000028225	c	0	0	0	6	5
7:116399250-116407754,-	ENSSSCG00000028225	c	0	0	23	0	6
7:115947802-115983170,-	ENSSSCG00000030371	c	2101	584	0	0	0
7:115854139-115945972,-	ENSSSCG00000030371	c	21	6	0	0	0
7:115854139-115943277,-	ENSSSCG00000030371	c	7457	1986	0	0	9
7:115605694-115609726,-	ENSSSCG00000002476, ENSSSCG00000038515	c	6	0	0	0	0
7:115513474-115515356,+	ENSSSCG00000002474	c	0	0	0	51	8
7:115487946-115505276,+	ENSSSCG00000002474	c	0	0	0	73	0
7:115487946-115500027,+	ENSSSCG00000002474	c	0	0	0	48	0
7:115487946-115493145,+	ENSSSCG00000002474	c	0	0	0	41	8
7:115487946-115490959,+	ENSSSCG00000002474	c	0	0	0	17	0
7:115244497-115244774,-	ENSSSCG00000002467	c	0	0	5	0	0
7:115224723-115228426,-	ENSSSCG00000002467	c	0	0	0	0	5
7:11510875-11560433,+	ENSSSCG00000001061	c	5	0	0	0	0
7:114826564-114833365,+	ENSSSCG00000038851	c	0	0	0	11	0
7:11479098-11511017,+	ENSSSCG00000001061	c	0	0	0	6	0
7:114673749-114675741,-	ENSSSCG00000002461	c	12	0	23	264	88
7:114628670-114639317,-	ENSSSCG00000002461	c	0	0	0	34	12
7:114628670-114632495,-	ENSSSCG00000002461	c	0	0	0	9	7
7:114625600-114634769,-	ENSSSCG00000002461	c	0	0	0	16	5
7:114249643-114259560,+	ENSSSCG00000002455	c	0	0	0	5	5
7:114247351-114259560,+	ENSSSCG00000002455	c	0	0	0	7	0
7:114247351-114249767,+	ENSSSCG00000002455	c	0	0	0	6	7
7:113663734-113686076,+	ENSSSCG00000002447	c	0	0	0	7	0
7:113625340-113631817,-	ENSSSCG00000002446	c	0	0	0	5	0
7:113552280-113570309,-	ENSSSCG00000002445	c	0	0	0	0	6
7:113369840-113371752,-	ENSSSCG00000002443	c	0	0	0	12	0
7:113349921-113358807,-	ENSSSCG00000002443	c	0	0	0	5	0
7:113130073-113138055,-	ENSSSCG00000002441	c	0	0	0	22	0
7:112672122-112691345,-	ENSSSCG00000024377	c	0	0	5	5	0
7:112641974-112645192,-	ENSSSCG00000024377	c	5	0	0	44	7
7:112613828-112645192,-	ENSSSCG00000024377	c	0	0	0	13	0
7:112405461-112411522,-	ENSSSCG00000002436	c	0	0	8	0	5
7:112394562-112411522,-	ENSSSCG00000002436	c	0	0	0	40	0
7:112361744-112373011,-	ENSSSCG00000002436	c	0	0	6	0	0
7:112031836-112039545,+	ENSSSCG00000002433	c	0	0	0	16	8
7:111801815-111811404,+	ENSSSCG00000002431	c	0	0	0	5	0
7:111745471-111747077,-	ENSSSCG00000002430	c	0	0	0	6	0
7:111274857-111275414,-	ENSSSCG00000002429	c	0	0	0	7	0
7:110647732-110657530,-	ENSSSCG00000002427	c	0	0	0	7	0
7:110550359-110565714,-	ENSSSCG00000002427	c	0	0	0	15	0
7:110550359-110556001,-	ENSSSCG00000002427	c	0	0	0	31	0
7:110475342-110506262,+	ENSSSCG00000002426	c	5	0	0	366	33
7:110475342-110495505,+	ENSSSCG00000002426	c	0	0	6	287	6
7:110475342-110477351,+	ENSSSCG00000002426	c	0	0	0	56	0
7:110469770-110477351,+	ENSSSCG00000002426	c	0	0	5	16	6
7:110469770-110472669,+	ENSSSCG00000002426	c	0	0	0	5	0
7:109987604-109989347,+	ENSSSCG00000021146	lnc	0	0	0	17	0
7:109948304-109952735,-	ENSSSCG00000027865	c	0	0	0	50	0
7:109936165-109952735,-	ENSSSCG00000027865	c	0	0	0	5	0
7:109906157-109913183,-	ENSSSCG00000027865	c	0	0	0	17	6
7:109906157-109909446,-	ENSSSCG00000027865	c	0	0	0	20	0
7:1087924-1088943,-	ENSSSCG00000000994	c	0	0	0	71	13
7:104247678-104248813,-	ENSSSCG00000002414	c	0	0	0	10	0
7:104047891-104049730,-	ENSSSCG00000002412	c	5	0	7	0	0
7:103983580-104005023,-	ENSSSCG00000002411	c	0	0	0	7	0
7:103983580-103994482,-	ENSSSCG00000002411	c	0	0	0	17	0
7:103738428-103745310,-	ENSSSCG00000002410	c	0	0	0	67	8
7:103705501-103745310,-	ENSSSCG00000002410	c	0	0	0	60	6
7:103705501-103713558,-	ENSSSCG00000002410	c	0	0	0	33	7
7:103691092-103745310,-	ENSSSCG00000002410	c	0	0	0	143	0
7:103691092-103713558,-	ENSSSCG00000002410	c	0	0	0	178	14
7:103654105-103713558,-	ENSSSCG00000002410	c	0	0	0	11	6
7:103654105-103691209,-	ENSSSCG00000002410	c	12	0	0	14	15
7:103654105-103664878,-	ENSSSCG00000002410	c	45	22	6	191	78
7:103608071-103623192,-	ENSSSCG00000002410	c	0	0	0	5	5
7:103584841-103623192,-	ENSSSCG00000002410	c	0	0	0	5	0
7:103584841-103608236,-	ENSSSCG00000002410	c	0	0	0	20	0
7:103562501-103691209,-	ENSSSCG00000002410	c	0	0	0	0	7
7:103562501-103664878,-	ENSSSCG00000002410	c	0	0	0	15	0
7:103562501-103623192,-	ENSSSCG00000002410	c	0	0	0	39	5
7:103562501-103608236,-	ENSSSCG00000002410	c	26	5	0	245	70
7:103562501-103589454,-	ENSSSCG00000002410	c	0	0	0	35	0
7:10129754-10132579,-	ENSSSCG00000001057	c	0	0	6	0	0
7:100586452-100590493,-	ENSSSCG00000002404	c	0	0	0	0	6
7:100505664-100506161,-	ENSSSCG00000030069	c	0	0	0	12	0
7:100420986-100421637,-	ENSSSCG00000036028	c	0	0	0	10	0
7:10009543-10010669,-	ENSSSCG00000001056	c	0	0	5	0	0
6:99789060-99806749,-	ENSSSCG00000028805	c	0	0	0	5	8
6:99495381-99612186,-	ENSSSCG00000028805	c	0	0	0	0	5
6:99495381-99505669,-	ENSSSCG00000028805	c	0	0	0	11	0
6:99163770-99166743,-	ENSSSCG00000003684	c	0	0	0	5	0
6:98835396-98842928,-	ENSSSCG00000038826	c	0	5	0	5	0
6:98833465-98842928,-	ENSSSCG00000038826	c	0	50	7	97	5
6:98754168-98790460,-	ENSSSCG00000003682	c	0	0	0	19	0
6:98754168-98774966,-	ENSSSCG00000003682	c	0	8	0	29	0
6:98754168-98766305,-	ENSSSCG00000003682	c	0	5	13	19	0
6:98742426-98790460,-	ENSSSCG00000003682	c	0	6	0	23	7
6:98742426-98774966,-	ENSSSCG00000003682	c	0	0	0	20	0
6:98742426-98766305,-	ENSSSCG00000003682	c	0	0	5	65	11
6:98742426-98761176,-	ENSSSCG00000003682	c	0	0	0	33	6
6:98714292-98766305,-	ENSSSCG00000003682	c	0	0	0	0	5
6:98632048-98676752,-	ENSSSCG00000039663	c	0	0	0	8	0
6:9860418-9864561,-	ENSSSCG00000027415	c	0	0	0	61	0
6:98566461-98568387,-	ENSSSCG00000003680	c	0	0	0	8	0
6:98564832-98564964,-	ENSSSCG00000003680	c	0	0	6	0	0
6:98559733-98564964,-	ENSSSCG00000003680	c	0	8	5	36	0
6:98553345-98564964,-	ENSSSCG00000003680	c	0	0	0	0	8
6:98504292-98506141,+	ENSSSCG00000003679	c	0	0	5	174	14
6:98481330-98492705,+	ENSSSCG00000003679	c	0	0	0	6	0
6:98229605-98233063,-	ENSSSCG00000038465	c	0	23	0	130	20
6:9808249-9864561,-	ENSSSCG00000027415	c	0	0	0	5	6
6:97214323-97220447,+	ENSSSCG00000022947	pseudo	0	0	0	10	10
6:97085792-97095194,+	ENSSSCG00000039769	c	0	0	0	10	0
6:96898264-96905352,+	ENSSSCG00000027007	c	0	0	0	0	6
6:96723099-96729123,-	ENSSSCG00000003673	c	0	0	0	10	0
6:96718172-96719247,-	ENSSSCG00000003673	c	6	0	0	5	0
6:96686731-96706791,-	ENSSSCG00000003673	c	0	0	0	5	0
6:96686731-96690762,-	ENSSSCG00000003673	c	0	0	0	27	0
6:96674331-96690762,-	ENSSSCG00000003673	c	0	0	0	5	0
6:96667495-96690762,-	ENSSSCG00000003673	c	0	0	0	64	6
6:96629394-96635694,-	ENSSSCG00000003673	c	0	0	0	5	0
6:96629394-96633736,-	ENSSSCG00000003673	c	0	0	0	0	5
6:96620532-96628714,-	ENSSSCG00000003673	c	0	0	0	51	0
6:96620532-96621174,-	ENSSSCG00000003673	c	0	0	0	16	0
6:96019919-96037109,+	ENSSSCG00000027902	c	0	0	0	5	0
6:95925562-95982351,+	ENSSSCG00000003670	c	0	0	0	5	0
6:95925562-95975189,+	ENSSSCG00000003670	c	0	0	0	5	0
6:95925562-95938136,+	ENSSSCG00000003670	c	0	0	0	16	0
6:95853279-95853697,-	ENSSSCG00000036673	c	0	0	14	17	0
6:95391096-95393864,-	ENSSSCG00000003660	c	0	0	0	16	0
6:95389990-95393864,-	ENSSSCG00000003660	c	0	0	0	26	0
6:95386907-95387875,-	ENSSSCG00000003660	c	0	0	72	0	0
6:95288936-95297148,+	ENSSSCG00000003654	c	0	0	0	7	0
6:95274361-95278775,+	ENSSSCG00000003654	c	0	0	0	10	0
6:95261863-95268523,+	ENSSSCG00000003654	c	0	0	0	5	0
6:95260503-95268523,+	ENSSSCG00000003654	c	0	0	0	0	5
6:95207032-95207921,+	ENSSSCG00000003654	c	0	0	0	15	0
6:95201870-95206205,+	ENSSSCG00000003654	c	0	0	0	0	6
6:95199074-95230777,+	ENSSSCG00000003654	c	0	0	0	0	5
6:95171602-95182054,+	ENSSSCG00000003654	c	0	0	0	16	36
6:95171602-95174915,+	ENSSSCG00000003654	c	0	0	0	17	0
6:95104929-95114096,+	ENSSSCG00000003654	c	0	0	0	10	0
6:95091550-95114096,+	ENSSSCG00000003654	c	0	0	0	37	0
6:94838627-94845106,-	ENSSSCG00000003651	c	0	0	0	0	108
6:92312390-92313003,+	ENSSSCG00000003637	c	0	0	5	0	0
6:92193859-92197354,+	ENSSSCG00000003630	c	0	0	5	10	0
6:92185832-92197354,+	ENSSSCG00000003630	c	0	0	0	6	0
6:92165812-92170345,+	ENSSSCG00000003630	c	8	0	16	65	6
6:92164898-92170345,+	ENSSSCG00000003630	c	0	5	0	13	0
6:92161586-92170345,+	ENSSSCG00000003630	c	0	0	0	70	8
6:92121986-92170345,+	ENSSSCG00000003630	c	0	5	0	0	0
6:92121986-92130264,+	ENSSSCG00000003630	c	0	0	0	13	0
6:92102425-92130264,+	ENSSSCG00000003630	c	0	0	0	16	0
6:91981856-91997101,+	ENSSSCG00000042910	c	0	5	0	0	0
6:91646237-91648599,-	ENSSSCG00000037121	c	0	0	0	10	0
6:91603894-91605991,+	ENSSSCG00000003627	c	0	0	0	47	0
6:91593752-91605991,+	ENSSSCG00000003627	c	63	20	97	378	57
6:91593752-91604006,+	ENSSSCG00000003627	c	0	0	0	8	0
6:91593752-91596635,+	ENSSSCG00000003627	c	0	0	34	106	21
6:91571475-91604006,+	ENSSSCG00000003627	c	0	0	0	7	0
6:91566040-91594295,+	ENSSSCG00000003627	c	0	0	0	14	0
6:91566040-91576562,+	ENSSSCG00000003627	c	0	0	12	0	21
6:91566040-91575552,+	ENSSSCG00000003627	c	23	28	51	112	83
6:91566040-91570358,+	ENSSSCG00000003627	c	12	0	45	26	46
6:91562614-91566185,+	ENSSSCG00000003627	c	0	0	0	10	0
6:91559498-91561270,+	ENSSSCG00000003627	c	0	0	0	26	0
6:91554749-91605991,+	ENSSSCG00000003627	c	0	0	0	5	0
6:91554749-91596635,+	ENSSSCG00000003627	c	0	0	0	66	13
6:91554749-91576562,+	ENSSSCG00000003627	c	0	0	0	6	0
6:91537802-91605991,+	ENSSSCG00000003627	c	0	0	6	0	0
6:91537802-91540596,+	ENSSSCG00000003627	c	10	0	167	85	8
6:91243651-91243796,-	ENSSSCG00000034618	c	0	0	0	11	0
6:89604372-89627372,-	ENSSSCG00000025344	c	0	0	0	0	5
6:89127455-89131566,+	ENSSSCG00000022801	c	96	78	26	949	276
6:89127455-89129100,+	ENSSSCG00000022801	c	0	0	0	91	9
6:89122468-89131566,+	ENSSSCG00000022801	c	0	0	0	11	0
6:88999539-89002683,+	ENSSSCG00000028423	c	0	0	0	5	0
6:88999539-89002108,+	ENSSSCG00000028423	c	0	0	0	9	0
6:88644097-88646110,+	ENSSSCG00000034017	c	12	11	11	39	16
6:88545415-88546792,+	ENSSSCG00000023122	c	0	0	0	7	0
6:88432186-88432891,-	ENSSSCG00000039885	c	0	0	44	8	7
6:88429059-88432891,-	ENSSSCG00000039885	c	0	0	26	11	5
6:88424921-88432891,-	ENSSSCG00000039885	c	0	0	27	0	0
6:87924213-87926357,+	ENSSSCG00000031639	c	0	0	0	14	0
6:87911283-87926357,+	ENSSSCG00000031639	c	0	0	0	32	0
6:87872213-87874230,-	ENSSSCG00000003596	c	0	0	0	129	0
6:87863718-87874230,-	ENSSSCG00000003596	c	0	0	0	72	18
6:87850018-87874230,-	ENSSSCG00000003596	c	0	0	0	13	0
6:87847019-87874230,-	ENSSSCG00000003596	c	0	0	0	46	0
6:87628832-87630082,-	ENSSSCG00000003591	c	0	0	20	5	0
6:87615274-87630082,-	ENSSSCG00000003591	c	0	0	0	26	0
6:87615274-87617719,-	ENSSSCG00000003591	c	6	0	0	43	6
6:87603144-87617719,-	ENSSSCG00000003591	c	0	0	0	5	0
6:87585799-87590084,-	ENSSSCG00000003591	c	0	0	0	0	6
6:85922218-85987600,+	ENSSSCG00000003586	c	0	0	0	75	0
6:85922218-85965818,+	ENSSSCG00000003586	c	0	0	0	26	0
6:85922218-85958984,+	ENSSSCG00000003586	c	0	0	0	5	0
6:85922218-85945503,+	ENSSSCG00000003586	c	0	6	0	118	8
6:85922218-85933654,+	ENSSSCG00000003586	c	0	0	0	5	0
6:85922218-85927930,+	ENSSSCG00000003586	c	0	0	0	91	5
6:85722167-85723754,+	ENSSSCG00000027686	c	0	0	0	30	6
6:85664601-85681933,+	ENSSSCG00000038872	c	0	0	0	58	11
6:85557980-85560421,+	ENSSSCG00000029097	c	0	0	0	19	0
6:85142254-85161852,-	ENSSSCG00000003580	c	0	0	0	27	8
6:85102089-85111763,-	ENSSSCG00000003580	c	5	0	0	11	14
6:84485097-84487157,+	ENSSSCG00000003570	c	0	0	5	36	0
6:84109806-84111515,+	ENSSSCG00000003559	c	0	0	0	11	0
6:84105756-84108248,+	ENSSSCG00000003559	c	0	0	0	17	0
6:84105756-84106350,+	ENSSSCG00000003559	c	0	0	5	11	0
6:84075835-84080165,+	ENSSSCG00000003559	c	13	0	0	6	33
6:83667161-83671069,+	ENSSSCG00000026731	c	0	0	0	5	0
6:83545877-83546179,+	ENSSSCG00000030660	c	0	0	0	25	0
6:82952153-82960488,+	ENSSSCG00000030682	c	0	0	0	5	0
6:82950267-82960488,+	ENSSSCG00000030682	c	0	0	0	42	0
6:82950267-82952280,+	ENSSSCG00000030682	c	0	0	0	7	0
6:82442093-82462831,+	ENSSSCG00000038994	c	0	6	0	64	0
6:82327279-82327914,+	ENSSSCG00000032947	c	0	0	0	22	0
6:82220583-82222549,+	ENSSSCG00000003547, ENSSSCG00000024818	c	0	0	0	6	0
6:81322562-81324102,-	ENSSSCG00000028108	c	0	0	0	27	0
6:81208178-81219203,-	ENSSSCG00000023761	c	0	0	0	11	0
6:80958368-80960170,+	ENSSSCG00000003531	c	5	8	5	88	0
6:80956389-80960170,+	ENSSSCG00000003531	c	0	0	0	41	0
6:80955587-80967238,+	ENSSSCG00000003531	c	0	0	0	5	0
6:80936661-80944957,+	ENSSSCG00000003531	c	0	5	0	6	0
6:79875803-79876991,-	ENSSSCG00000003514	c	0	0	0	5	0
6:79779443-79790525,-	ENSSSCG00000024197	c	0	0	0	17	0
6:79779443-79787224,-	ENSSSCG00000024197	c	0	0	0	35	0
6:79172203-79180903,-	ENSSSCG00000003512	c	0	0	0	34	0
6:79150169-79151009,-	ENSSSCG00000003512	c	0	0	0	0	5
6:79099870-79117862,-	ENSSSCG00000003512	c	0	0	0	7	0
6:79099870-79108480,-	ENSSSCG00000003512	c	0	0	0	15	0
6:79089290-79117862,-	ENSSSCG00000003512	c	0	0	0	8	0
6:79089290-79100041,-	ENSSSCG00000003512	c	0	0	0	0	5
6:79075060-79075866,-	ENSSSCG00000003512	c	0	0	0	5	0
6:79073282-79100041,-	ENSSSCG00000003512	c	0	0	0	6	0
6:79063009-79073387,-	ENSSSCG00000003512	c	0	0	5	0	0
6:79025953-79033261,-	ENSSSCG00000003512	c	0	0	0	0	6
6:78990897-78994000,-	ENSSSCG00000003511	c	0	0	0	0	6
6:78986845-78994000,-	ENSSSCG00000003511	c	0	0	0	6	0
6:77695041-77698803,-	ENSSSCG00000003488	c	0	0	0	5	0
6:77683511-77683699,-	ENSSSCG00000003488	c	0	0	0	9	0
6:77681951-77682317,-	ENSSSCG00000003488	c	0	0	0	6	0
6:77669073-77669516,-	ENSSSCG00000003488	c	0	0	0	0	6
6:76170647-76174166,+	ENSSSCG00000003486	c	0	0	31	0	0
6:7552152-7552741,+	ENSSSCG00000038128	c	0	0	0	0	5
6:75410958-75415003,-	ENSSSCG00000024794	c	0	0	0	10	0
6:75076437-75083806,+	ENSSSCG00000034484	c	0	0	7	7	0
6:75042626-75043103,+	ENSSSCG00000034484	c	0	0	0	132	9
6:75038900-75083806,+	ENSSSCG00000034484	c	0	0	0	280	93
6:75038900-75076598,+	ENSSSCG00000034484	c	0	0	0	6	0
6:75038900-75043103,+	ENSSSCG00000034484	c	0	0	9	234	93
6:74948583-74953421,+	ENSSSCG00000003465	c	0	0	5	0	0
6:74829109-74840664,+	ENSSSCG00000003461	c	5	0	0	0	0
6:74829109-74832543,+	ENSSSCG00000003461	c	34	29	8	30	0
6:74824454-74832543,+	ENSSSCG00000003461	c	8	0	0	0	0
6:74817821-74832543,+	ENSSSCG00000003461	c	36	0	6	0	6
6:74817821-74824581,+	ENSSSCG00000003461	c	17	0	0	12	0
6:74817821-74821728,+	ENSSSCG00000003461	c	0	0	0	0	6
6:74775467-74778410,-	ENSSSCG00000003463	c	5	0	0	0	0
6:74739073-74741562,+	ENSSSCG00000003464	c	0	0	0	11	0
6:74604940-74618374,+	ENSSSCG00000003455	c	0	0	0	0	5
6:74601183-74601291,+	ENSSSCG00000003455	c	0	0	0	0	11
6:73196841-73206401,+	ENSSSCG00000020710	c	0	0	0	0	14
[truncated: 8,352 more rows]

## Sheet: pig_by_parent_gene(exo)
gene_id	gene_name	gene_biotype	ssc_liver_5-10	ssc_liver_5-7	ssc_liver_8-10	ssc_muscle_2-4	ssc_testis_2-7	ssc_testis_8-10
ENSSSCG00000000003	TTC38	protein_coding	0	0	0	0	14	0
ENSSSCG00000000006	PPARA	protein_coding	5	0	5	0	0	0
ENSSSCG00000000035	TTLL1	protein_coding	0	0	0	0	33	0
ENSSSCG00000000037	ARFGAP3	protein_coding	0	0	0	0	128	0
ENSSSCG00000000039	POLDIP3	protein_coding	25	20	5	0	22	10
ENSSSCG00000000064	ACO2	protein_coding	0	0	0	5	0	0
ENSSSCG00000000068	EP300	protein_coding	5	5	0	5	112	27
ENSSSCG00000000071	ST13	protein_coding	6	6	0	7	15	9
ENSSSCG00000000075	MRTFA	protein_coding	0	0	0	257	0	5
ENSSSCG00000000077	ADSL	protein_coding	0	0	0	0	5	0
ENSSSCG00000000078	TNRC6B	protein_coding	6	0	6	0	24	0
ENSSSCG00000000103	DMC1	protein_coding	0	0	0	0	6	0
ENSSSCG00000000104	DDX17	protein_coding	0	0	0	0	25	0
ENSSSCG00000000107	protein_coding_no_name	protein_coding	0	0	0	0	5	0
ENSSSCG00000000119	EIF3L	protein_coding	6	6	0	0	6	0
ENSSSCG00000000141	EIF3D	protein_coding	0	0	0	0	5	0
ENSSSCG00000000146	MYH11	protein_coding	0	0	0	0	6	0
ENSSSCG00000000152	RBFOX2	protein_coding	0	0	0	53	0	0
ENSSSCG00000000158	RTCB	protein_coding	0	0	0	0	16	0
ENSSSCG00000000160	PRDM4	protein_coding	0	0	0	0	54	5
ENSSSCG00000000167	RIC8B	protein_coding	0	0	0	0	26	5
ENSSSCG00000000169	POLR3B	protein_coding	0	0	0	0	156	6
ENSSSCG00000000194	protein_coding_no_name	protein_coding	0	0	0	0	103	19
ENSSSCG00000000199	SPATS2	protein_coding	0	0	0	0	10	7
ENSSSCG00000000217	RACGAP1	protein_coding	0	0	0	0	32	0
ENSSSCG00000000223	BIN2	protein_coding	0	0	0	0	13	0
ENSSSCG00000000228	SCN8A	protein_coding	0	0	0	0	36	24
ENSSSCG00000000366	DNAJC14	protein_coding	0	0	0	23	57	14
ENSSSCG00000000393	PAN2	protein_coding	5	0	5	0	0	0
ENSSSCG00000000402	RBMS2	protein_coding	28	23	5	0	57	15
ENSSSCG00000000406	PTGES3	protein_coding	73	34	39	66	1109	51
ENSSSCG00000000413	MYO1A	protein_coding	0	0	0	0	5	0
ENSSSCG00000000456	SLC16A7	protein_coding	0	0	0	0	24	0
ENSSSCG00000000457	USP15	protein_coding	0	0	0	0	0	7
ENSSSCG00000000458	MON2	protein_coding	5	5	0	0	22	0
ENSSSCG00000000462	RXYLT1	protein_coding	0	0	0	0	19	0
ENSSSCG00000000469	LEMD3	protein_coding	0	0	0	7	1216	187
ENSSSCG00000000475	IRAK3	protein_coding	38	12	26	0	12	0
ENSSSCG00000000478	GRIP1	protein_coding	0	0	0	0	7	0
ENSSSCG00000000486	NUP107	protein_coding	0	0	0	0	25	0
ENSSSCG00000000488	MDM2	protein_coding	0	0	0	0	7	0
ENSSSCG00000000502	CNOT2	protein_coding	0	0	0	0	69	7
ENSSSCG00000000509	ZFC3H1	protein_coding	27	22	5	38	327	80
ENSSSCG00000000510	TMEM19	protein_coding	0	0	0	0	6	0
ENSSSCG00000000512	TBC1D15	protein_coding	11	11	0	10	141	6
ENSSSCG00000000517	CAPS2	protein_coding	0	0	0	0	101	33
ENSSSCG00000000522	NAP1L1	protein_coding	0	0	0	0	86	0
ENSSSCG00000000530	protein_coding_no_name	protein_coding	13	13	0	0	6	0
ENSSSCG00000000531	BICD1	protein_coding	0	0	0	0	6	0
ENSSSCG00000000536	ERGIC2	protein_coding	0	0	0	0	10	0
ENSSSCG00000000549	PPFIBP1	protein_coding	5	0	5	0	0	9
ENSSSCG00000000553	TM7SF3	protein_coding	0	0	0	8	0	0
ENSSSCG00000000555	ITPR2	protein_coding	27	27	0	25	25	6
ENSSSCG00000000567	SOX5	protein_coding	108	39	69	0	0	0
ENSSSCG00000000570	C2CD5	protein_coding	0	0	0	0	172	43
ENSSSCG00000000577	GYS2	protein_coding	11	11	0	0	0	0
ENSSSCG00000000587	AEBP2	protein_coding	7	7	0	0	285	10
ENSSSCG00000000588	PLEKHA5	protein_coding	5	0	5	0	18	0
ENSSSCG00000000591	PIK3C2G	protein_coding	12	0	12	0	5	0
ENSSSCG00000000599	DERA	protein_coding	0	0	0	0	21	10
ENSSSCG00000000611	protein_coding_no_name	protein_coding	0	0	0	0	54	10
ENSSSCG00000000612	ATF7IP	protein_coding	14	9	5	11	135	12
ENSSSCG00000000625	LRP6	protein_coding	77	50	27	31	264	112
ENSSSCG00000000660	A2M	protein_coding	39	11	28	0	12	0
ENSSSCG00000000685	TPI1	protein_coding	0	0	0	0	0	8
ENSSSCG00000000691	COPS7A	protein_coding	0	0	0	6	0	0
ENSSSCG00000000693	NCAPD2	protein_coding	0	0	0	0	5	0
ENSSSCG00000000697	protein_coding_no_name	protein_coding	0	0	0	0	0	6
ENSSSCG00000000700	ACRBP	protein_coding	0	0	0	0	5	0
ENSSSCG00000000720	AKAP3	protein_coding	0	0	0	0	11	0
ENSSSCG00000000730	PRMT8	protein_coding	0	0	0	0	7	0
ENSSSCG00000000739	FOXM1	protein_coding	0	0	0	0	21	0
ENSSSCG00000000753	WNK1	protein_coding	0	0	0	9	167	66
ENSSSCG00000000755	ERC1	protein_coding	75	54	21	13	573	195
ENSSSCG00000000766	CECR2	protein_coding	0	0	0	32	140	24
ENSSSCG00000000770	MICAL3	protein_coding	0	0	0	0	35	0
ENSSSCG00000000774	USP18	protein_coding	0	0	0	0	7	0
ENSSSCG00000000778	CPNE8	protein_coding	10	5	5	0	0	0
ENSSSCG00000000779	KIF21A	protein_coding	0	0	0	0	24	0
ENSSSCG00000000782	C12orf40	protein_coding	0	0	0	0	302	0
ENSSSCG00000000793	PPHLN1	protein_coding	0	0	0	15	60	6
ENSSSCG00000000806	SCAF11	protein_coding	0	0	0	0	219	0
ENSSSCG00000000838	SLC41A2	protein_coding	108	41	67	0	119	0
ENSSSCG00000000840	WASHC4	protein_coding	20	6	14	9	94	6
ENSSSCG00000000843	TXNRD1	protein_coding	0	0	0	0	112	52
ENSSSCG00000000853	NT5DC3	protein_coding	0	0	0	0	27	0
ENSSSCG00000000859	PARPBP	protein_coding	0	0	0	0	5	0
ENSSSCG00000000862	GNPTAB	protein_coding	0	0	0	20	34	10
ENSSSCG00000000864	CHPT1	protein_coding	10	10	0	0	0	0
ENSSSCG00000000866	MYBPC1	protein_coding	0	0	0	12	0	0
ENSSSCG00000000869	UTP20	protein_coding	0	0	0	6	0	0
ENSSSCG00000000870	ARL1	protein_coding	0	0	0	9	8	0
ENSSSCG00000000874	GAS2L3	protein_coding	0	0	0	0	199	14
ENSSSCG00000000875	NR1H4	protein_coding	22	16	6	0	0	0
ENSSSCG00000000877	SCYL2	protein_coding	20	20	0	6	89	0
ENSSSCG00000000884	APAF1	protein_coding	0	0	0	6	53	0
ENSSSCG00000000886	SLC25A3	protein_coding	66	50	16	213	292	122
ENSSSCG00000000893	AMDHD1	protein_coding	36	18	18	0	0	0
ENSSSCG00000000900	VEZT	protein_coding	8	8	0	31	115	30
ENSSSCG00000000901	FGD6	protein_coding	11	11	0	0	0	0
ENSSSCG00000000902	NR2C1	protein_coding	43	16	27	25	524	40
ENSSSCG00000000907	PLXNC1	protein_coding	0	0	0	0	24	10
ENSSSCG00000000924	C12orf50	protein_coding	0	0	0	0	6	0
ENSSSCG00000000925	C12orf29	protein_coding	0	0	0	0	51	0
ENSSSCG00000000926	CEP290	protein_coding	0	0	0	0	20	0
ENSSSCG00000000927	TMTC3	protein_coding	0	0	0	13	30	0
ENSSSCG00000000934	LRRIQ1	protein_coding	0	0	0	0	92	65
ENSSSCG00000000939	ACSS3	protein_coding	65	40	25	0	11	0
ENSSSCG00000000941	METTL25	protein_coding	6	6	0	0	17	6
ENSSSCG00000000952	ZDHHC17	protein_coding	26	14	12	5	89	27
ENSSSCG00000000955	TBC1D22A	protein_coding	51	29	22	0	502	45
ENSSSCG00000000970	PPP6R2	protein_coding	0	0	0	0	0	5
ENSSSCG00000000982	TTLL8	protein_coding	0	0	0	0	0	15
ENSSSCG00000000985	EXOC2	protein_coding	50	16	34	0	327	80
ENSSSCG00000000994	GMDS	protein_coding	0	0	0	0	130	13
ENSSSCG00000000999	CDYL	protein_coding	47	40	7	9	273	130
ENSSSCG00000001000	ECI2	protein_coding	0	0	0	0	0	6
ENSSSCG00000001002	PRPF4B	protein_coding	0	0	0	0	28	0
ENSSSCG00000001009	RIPK1	protein_coding	6	6	0	0	0	0
ENSSSCG00000001042	MAK	protein_coding	0	0	0	0	10	0
ENSSSCG00000001045	ELOVL2	protein_coding	0	0	0	0	6	0
ENSSSCG00000001053	TBC1D7	protein_coding	0	0	0	0	0	14
ENSSSCG00000001056	RANBP9	protein_coding	0	0	0	13	97	13
ENSSSCG00000001057	MCUR1	protein_coding	0	0	0	6	0	0
ENSSSCG00000001061	JARID2	protein_coding	5	5	0	0	6	0
ENSSSCG00000001065	ATXN1	protein_coding	0	0	0	0	0	6
ENSSSCG00000001075	DEK	protein_coding	29	23	6	22	153	27
ENSSSCG00000001076	RNF144B	protein_coding	0	0	0	14	0	0
ENSSSCG00000001085	DCDC2	protein_coding	0	0	0	0	48	40
ENSSSCG00000001087	MRS2	protein_coding	21	6	15	28	0	0
ENSSSCG00000001089	GPLD1	protein_coding	12	7	5	0	0	0
ENSSSCG00000001092	TDP2	protein_coding	0	0	0	0	18	0
ENSSSCG00000001097	RIPOR2	protein_coding	0	0	0	0	6	0
ENSSSCG00000001100	CARMIL1	protein_coding	0	0	0	0	64	37
ENSSSCG00000001242	GABBR1	protein_coding	0	0	0	0	10	0
ENSSSCG00000001362	MDC1	protein_coding	5	0	5	0	0	0
ENSSSCG00000001444	protein_coding_no_name	protein_coding	0	0	0	0	51	11
ENSSSCG00000001485	MLIP	protein_coding	6	6	0	138	0	0
ENSSSCG00000001493	PRIM2	protein_coding	0	0	0	0	0	9
ENSSSCG00000001497	ZNF451	protein_coding	0	0	0	0	15	0
ENSSSCG00000001499	DST	protein_coding	39	6	33	0	6	5
ENSSSCG00000001501	VPS52	protein_coding	0	0	0	0	0	6
ENSSSCG00000001527	ILRUN	protein_coding	25	7	18	0	91	21
ENSSSCG00000001534	ANKS1A	protein_coding	0	0	0	12	0	0
ENSSSCG00000001549	FKBP5	protein_coding	8	8	0	0	10	14
ENSSSCG00000001554	SRPK1	protein_coding	0	0	0	25	280	86
ENSSSCG00000001555	SLC26A8	protein_coding	0	0	0	0	98	12
ENSSSCG00000001563	STK38	protein_coding	0	0	0	0	12	0
ENSSSCG00000001578	CMTR1	protein_coding	0	0	0	0	18	8
ENSSSCG00000001641	UBR2	protein_coding	5	5	0	6	19	0
ENSSSCG00000001646	BICRAL	protein_coding	10	10	0	31	71	24
ENSSSCG00000001667	ZNF318	protein_coding	0	0	0	0	7	8
ENSSSCG00000001679	XPO5	protein_coding	0	0	0	0	6	0
ENSSSCG00000001680	ABCC10	protein_coding	0	0	0	6	0	0
ENSSSCG00000001683	POLH	protein_coding	0	0	0	0	21	12
ENSSSCG00000001705	TCTE1	protein_coding	0	0	0	0	34	6
ENSSSCG00000001708	CDC5L	protein_coding	0	0	0	0	11	0
ENSSSCG00000001709	SUPT3H	protein_coding	0	0	0	0	6	6
ENSSSCG00000001710	RUNX2	protein_coding	0	0	0	8	5	0
ENSSSCG00000001718	CYP39A1	protein_coding	0	0	0	0	5	0
ENSSSCG00000001732	MMUT	protein_coding	19	6	13	0	219	25
ENSSSCG00000001746	PKHD1	protein_coding	5	0	5	0	0	0
ENSSSCG00000001755	HYKK	protein_coding	0	0	0	0	6	0
ENSSSCG00000001756	IREB2	protein_coding	0	0	0	0	12	0
ENSSSCG00000001765	ADAMTS7	protein_coding	0	0	0	0	37	10
ENSSSCG00000001779	ZFAND6	protein_coding	0	0	0	6	90	13
ENSSSCG00000001780	FAH	protein_coding	18	11	7	0	0	0
ENSSSCG00000001792	EFL1	protein_coding	0	0	0	0	6	22
ENSSSCG00000001805	WHAMM	protein_coding	0	0	0	41	21	0
ENSSSCG00000001808	CPEB1	protein_coding	0	0	0	0	127	12
ENSSSCG00000001810	PDE8A	protein_coding	0	0	0	0	0	5
ENSSSCG00000001814	IQGAP1	protein_coding	0	0	0	5	5	0
ENSSSCG00000001835	ABHD2	protein_coding	6	0	6	0	0	0
ENSSSCG00000001837	FANCI	protein_coding	0	0	0	0	45	39
ENSSSCG00000001850	protein_coding_no_name	protein_coding	0	0	0	0	0	7
ENSSSCG00000001852	IDH2	protein_coding	0	0	0	52	0	6
ENSSSCG00000001862	ETFA	protein_coding	38	19	19	0	91	11
ENSSSCG00000001865	SCAPER	protein_coding	5	0	5	0	41	6
ENSSSCG00000001877	SNUPN	protein_coding	0	0	0	6	5	0
ENSSSCG00000001878	PTPN9	protein_coding	5	5	0	0	151	24
ENSSSCG00000001880	SIN3A	protein_coding	0	0	0	14	82	51
ENSSSCG00000001903	EDC3	protein_coding	42	30	12	107	209	47
ENSSSCG00000001918	NPTN	protein_coding	0	0	0	0	5	6
ENSSSCG00000001921	NEO1	protein_coding	0	0	0	0	11	0
ENSSSCG00000001924	protein_coding_no_name	protein_coding	18	12	6	12	233	22
ENSSSCG00000001925	ADPGK	protein_coding	5	5	0	0	109	23
ENSSSCG00000001934	SEC23A	protein_coding	0	0	0	5	66	6
ENSSSCG00000001939	TTC6	protein_coding	0	0	0	0	224	45
ENSSSCG00000001950	PSMA6	protein_coding	0	0	0	0	24	0
ENSSSCG00000001958	BAZ1A	protein_coding	5	5	0	0	88	0
ENSSSCG00000001960	EAPP	protein_coding	5	0	5	0	0	0
ENSSSCG00000001964	NPAS3	protein_coding	0	0	0	0	0	5
ENSSSCG00000001966	ARHGAP5	protein_coding	24	24	0	55	273	52
ENSSSCG00000001970	protein_coding_no_name	protein_coding	0	0	0	0	7	0
ENSSSCG00000001971	HECTD1	protein_coding	6	6	0	26	80	6
ENSSSCG00000001974	G2E3	protein_coding	0	0	0	0	33	6
ENSSSCG00000001975	PRKD1	protein_coding	0	0	0	0	15	6
ENSSSCG00000001991	DHRS1	protein_coding	7	7	0	0	30	10
ENSSSCG00000002013	DHRS4	protein_coding	0	0	0	0	0	26
ENSSSCG00000002020	protein_coding_no_name	protein_coding	0	0	0	0	6	0
ENSSSCG00000002029	MYH7	protein_coding	0	0	0	65	0	0
ENSSSCG00000002032	SLC7A8	protein_coding	0	0	0	7	0	0
ENSSSCG00000002034	ACIN1	protein_coding	0	0	0	17	7	0
ENSSSCG00000002042	OXA1L	protein_coding	0	0	0	0	22	0
ENSSSCG00000002127	CHD8	protein_coding	14	14	0	0	121	9
ENSSSCG00000002243	SLC12A6	protein_coding	0	0	0	0	28	0
ENSSSCG00000002245	KATNBL1	protein_coding	0	0	0	0	214	0
ENSSSCG00000002257	MCTP2	protein_coding	0	0	0	0	49	0
ENSSSCG00000002259	protein_coding_no_name	protein_coding	0	0	0	0	28	11
ENSSSCG00000002262	SV2B	protein_coding	0	0	0	0	5	0
ENSSSCG00000002266	protein_coding_no_name	protein_coding	201	124	77	32	195	75
ENSSSCG00000002275	PPP1R36	protein_coding	0	0	0	0	12	0
ENSSSCG00000002277	SPTB	protein_coding	0	0	0	6	0	0
ENSSSCG00000002283	FUT8	protein_coding	5	5	0	0	43	18
ENSSSCG00000002285	GPHN	protein_coding	52	45	7	12	172	39
ENSSSCG00000002287	MPP5	protein_coding	5	5	0	0	39	8
ENSSSCG00000002296	protein_coding_no_name	protein_coding	60	47	13	5	174	66
ENSSSCG00000002298	ZFYVE26	protein_coding	0	0	0	6	0	0
ENSSSCG00000002305	EXD2	protein_coding	0	0	0	0	5	0
ENSSSCG00000002315	SLC8A3	protein_coding	0	0	0	11	59	9
ENSSSCG00000002330	PCNX1	protein_coding	5	5	0	0	166	119
ENSSSCG00000002332	SIPA1L1	protein_coding	0	0	0	0	16	11
ENSSSCG00000002337	ZFYVE1	protein_coding	14	14	0	0	81	11
ENSSSCG00000002340	PSEN1	protein_coding	0	0	0	0	28	0
ENSSSCG00000002355	ENTPD5	protein_coding	0	0	0	0	10	0
ENSSSCG00000002356	BBOF1	protein_coding	0	0	0	0	90	10
ENSSSCG00000002370	AREL1	protein_coding	11	5	6	0	6	0
ENSSSCG00000002372	YLPM1	protein_coding	5	5	0	0	0	6
ENSSSCG00000002374	DLST	protein_coding	0	0	0	5	0	0
ENSSSCG00000002378	MLH3	protein_coding	0	0	0	0	50	18
ENSSSCG00000002381	NEK9	protein_coding	0	0	0	0	12	0
ENSSSCG00000002404	SPTLC2	protein_coding	0	0	0	0	0	6
ENSSSCG00000002410	CEP128	protein_coding	110	83	27	6	1061	221
ENSSSCG00000002411	GTF2A1	protein_coding	0	0	0	0	24	0
ENSSSCG00000002412	STON2	protein_coding	5	5	0	7	0	0
ENSSSCG00000002414	SEL1L	protein_coding	0	0	0	0	10	0
ENSSSCG00000002426	ZC3H14	protein_coding	5	5	0	11	730	45
ENSSSCG00000002427	EML5	protein_coding	0	0	0	0	53	0
ENSSSCG00000002429	FOXN3	protein_coding	0	0	0	0	7	0
ENSSSCG00000002430	EFCAB11	protein_coding	0	0	0	0	6	0
ENSSSCG00000002431	TDP1	protein_coding	0	0	0	0	5	0
ENSSSCG00000002433	PSMC1	protein_coding	0	0	0	0	16	8
ENSSSCG00000002436	TTC7B	protein_coding	0	0	0	14	40	5
ENSSSCG00000002441	PPP4R3A	protein_coding	0	0	0	0	22	0
ENSSSCG00000002443	TC2N	protein_coding	0	0	0	0	17	0
ENSSSCG00000002445	TRIP11	protein_coding	0	0	0	0	0	6
ENSSSCG00000002446	protein_coding_no_name	protein_coding	0	0	0	0	5	0
ENSSSCG00000002447	CPSF2	protein_coding	0	0	0	0	7	0
ENSSSCG00000002455	GOLGA5	protein_coding	0	0	0	0	18	12
ENSSSCG00000002461	BTBD7	protein_coding	12	12	0	23	323	112
ENSSSCG00000002467	ASB2	protein_coding	0	0	0	5	0	5
ENSSSCG00000002474	PPP4R4	protein_coding	0	0	0	0	230	16
ENSSSCG00000002502	ATG2B	protein_coding	0	0	0	6	46	8
ENSSSCG00000002504	AK7	protein_coding	0	0	0	0	41	0
ENSSSCG00000002505	PAPOLA	protein_coding	45	45	0	64	384	34
ENSSSCG00000002506	VRK1	protein_coding	0	0	0	0	112	39
ENSSSCG00000002507	BCL11B	protein_coding	0	0	0	0	0	7
ENSSSCG00000002508	SETD3	protein_coding	71	39	32	24	1119	256
ENSSSCG00000002517	WDR25	protein_coding	0	0	0	0	5	0
ENSSSCG00000002523	CDC42BPB	protein_coding	0	0	0	0	178	34
ENSSSCG00000002528	protein_coding_no_name	protein_coding	0	0	0	0	5	0
ENSSSCG00000002531	MOK	protein_coding	0	0	0	0	21	0
ENSSSCG00000002533	WDR20	protein_coding	0	0	0	0	21	9
ENSSSCG00000002540	PPP2R5C	protein_coding	0	0	0	0	26	0
ENSSSCG00000002544	PPP1R13B	protein_coding	36	21	15	0	195	20
ENSSSCG00000002547	protein_coding_no_name	protein_coding	46	39	7	36	169	32
ENSSSCG00000002552	TDRD9	protein_coding	0	0	0	0	126	0
ENSSSCG00000002629	FBXO9	protein_coding	0	0	0	5	0	0
ENSSSCG00000002654	FBXO31	protein_coding	0	0	0	0	20	0
ENSSSCG00000002660	MTHFSD	protein_coding	28	5	23	0	1547	151
ENSSSCG00000002664	GSE1	protein_coding	0	0	0	7	0	0
ENSSSCG00000002666	KIAA0513	protein_coding	0	0	0	0	0	10
ENSSSCG00000002667	ZDHHC7	protein_coding	27	20	7	0	213	37
ENSSSCG00000002670	USP10	protein_coding	6	0	6	0	79	0
ENSSSCG00000002682	MBTPS1	protein_coding	0	0	0	0	5	6
ENSSSCG00000002690	GAN	protein_coding	0	0	0	0	11	0
ENSSSCG00000002706	ADAT1	protein_coding	0	0	0	0	168	41
ENSSSCG00000002714	WDR59	protein_coding	0	0	0	0	9	0
ENSSSCG00000002715	RFWD3	protein_coding	0	0	0	0	0	6
ENSSSCG00000002722	protein_coding_no_name	protein_coding	0	0	0	0	17	0
ENSSSCG00000002723	AARS1	protein_coding	0	0	0	0	10	0
ENSSSCG00000002729	protein_coding_no_name	protein_coding	0	0	0	0	0	5
ENSSSCG00000002736	TAT	protein_coding	5	0	5	0	0	0
ENSSSCG00000002739	PHLPP2	protein_coding	0	0	0	0	0	5
ENSSSCG00000002740	AP1G1	protein_coding	0	0	0	0	0	7
ENSSSCG00000002752	ZFHX3	protein_coding	0	0	0	0	0	10
ENSSSCG00000002755	NFAT5	protein_coding	15	10	5	0	452	95
ENSSSCG00000002763	PRMT7	protein_coding	0	0	0	0	0	10
ENSSSCG00000002767	TSNAXIP1	protein_coding	0	0	0	0	17	0
ENSSSCG00000002779	LRRC36	protein_coding	0	0	0	0	157	51
ENSSSCG00000002799	CNOT1	protein_coding	6	6	0	12	111	39
ENSSSCG00000002819	ARL2BP	protein_coding	0	0	0	0	7	0
ENSSSCG00000002822	AMFR	protein_coding	0	0	0	0	23	0
ENSSSCG00000002838	ZNF423	protein_coding	0	0	0	8	0	0
ENSSSCG00000002841	N4BP1	protein_coding	0	0	0	5	34	0
ENSSSCG00000002844	PHKB	protein_coding	81	31	50	56	413	17
ENSSSCG00000002849	SHCBP1	protein_coding	0	0	0	0	19	0
ENSSSCG00000002857	protein_coding_no_name	protein_coding	0	0	0	0	28	20
ENSSSCG00000002862	protein_coding_no_name	protein_coding	0	0	0	0	15	0
ENSSSCG00000002865	GPATCH1	protein_coding	0	0	0	0	16	0
ENSSSCG00000002869	LSM14A	protein_coding	156	96	60	176	207	73
ENSSSCG00000002875	protein_coding_no_name	protein_coding	0	0	0	0	7	0
ENSSSCG00000002935	protein_coding_no_name	protein_coding	5	5	0	0	113	63
ENSSSCG00000002950	protein_coding_no_name	protein_coding	0	0	0	0	5	5
ENSSSCG00000003070	ZNF45	protein_coding	0	0	0	6	0	0
ENSSSCG00000003081	CEACAM16	protein_coding	0	0	0	0	6	0
ENSSSCG00000003093	SYMPK	protein_coding	0	0	0	7	0	8
ENSSSCG00000003107	ARHGAP35	protein_coding	0	0	0	0	44	30
ENSSSCG00000003111	SAE1	protein_coding	0	0	0	17	388	190
ENSSSCG00000003119	ZNF541	protein_coding	0	0	0	0	5	0
ENSSSCG00000003154	GYS1	protein_coding	5	5	0	19	0	5
ENSSSCG00000003189	PRMT1	protein_coding	0	0	0	0	0	12
ENSSSCG00000003199	AP2A1	protein_coding	11	5	6	5	226	63
ENSSSCG00000003218	MYBPC2	protein_coding	0	0	0	744	0	0
ENSSSCG00000003334	UBE2J2	protein_coding	0	0	0	0	73	0
ENSSSCG00000003384	DNAJC11	protein_coding	0	0	0	0	13	7
ENSSSCG00000003398	UBE4B	protein_coding	0	0	0	0	40	0
ENSSSCG00000003401	KIF1B	protein_coding	0	0	0	82	227	24
ENSSSCG00000003413	MTOR	protein_coding	0	0	0	0	32	0
ENSSSCG00000003438	VPS13D	protein_coding	6	6	0	0	47	29
ENSSSCG00000003439	DHRS3	protein_coding	0	0	0	6	0	0
ENSSSCG00000003455	FHAD1	protein_coding	0	0	0	0	0	16
ENSSSCG00000003461	RSC1A1	protein_coding	129	100	29	14	42	12
ENSSSCG00000003463	AGMAT	protein_coding	5	5	0	0	0	0
ENSSSCG00000003464	DNAJC16	protein_coding	0	0	0	0	11	0
ENSSSCG00000003465	FBLIM1	protein_coding	0	0	0	5	0	0
ENSSSCG00000003486	ARHGEF10L	protein_coding	0	0	0	31	0	0
ENSSSCG00000003488	UBR4	protein_coding	0	0	0	0	20	6
ENSSSCG00000003511	HP1BP3	protein_coding	0	0	0	0	6	6
ENSSSCG00000003512	EIF4G3	protein_coding	0	0	0	5	75	16
ENSSSCG00000003514	HSPG2	protein_coding	0	0	0	0	5	0
ENSSSCG00000003531	KDM1A	protein_coding	18	5	13	5	140	0
ENSSSCG00000003559	ARID1A	protein_coding	13	13	0	5	45	33
ENSSSCG00000003570	WDTC1	protein_coding	0	0	0	5	36	0
ENSSSCG00000003580	EYA3	protein_coding	5	5	0	0	38	22
ENSSSCG00000003586	EPB41	protein_coding	6	0	6	0	320	13
ENSSSCG00000003591	PUM1	protein_coding	6	6	0	20	79	12
ENSSSCG00000003596	SNRNP40	protein_coding	0	0	0	0	260	18
ENSSSCG00000003627	ZMYM4	protein_coding	156	108	48	412	896	249
ENSSSCG00000003630	AGO1	protein_coding	18	8	10	21	193	14
ENSSSCG00000003637	MAP7D1	protein_coding	0	0	0	5	0	0
ENSSSCG00000003651	RHBDL2	protein_coding	0	0	0	0	0	108
ENSSSCG00000003654	MACF1	protein_coding	0	0	0	0	117	52
ENSSSCG00000003660	PABPC4	protein_coding	0	0	0	72	42	0
ENSSSCG00000003670	RLF	protein_coding	0	0	0	0	26	0
ENSSSCG00000003673	CEP192	protein_coding	6	6	0	0	188	11
ENSSSCG00000003679	PPP4R1	protein_coding	0	0	0	5	180	14
ENSSSCG00000003680	RALBP1	protein_coding	8	0	8	11	44	8
ENSSSCG00000003682	ANKRD12	protein_coding	19	0	19	18	208	29
ENSSSCG00000003684	MTCL1	protein_coding	0	0	0	0	5	0
ENSSSCG00000003687	EPB41L3	protein_coding	0	0	0	0	10	0
ENSSSCG00000003693	MYOM1	protein_coding	0	0	0	13	11	0
ENSSSCG00000003697	NDC80	protein_coding	0	0	0	0	35	0
ENSSSCG00000003699	GREB1L	protein_coding	0	0	0	0	19	13
ENSSSCG00000003700	ESCO1	protein_coding	18	11	7	180	102	8
ENSSSCG00000003707	NPC1	protein_coding	0	0	0	0	0	11
ENSSSCG00000003710	TTC39C	protein_coding	26	9	17	0	0	0
ENSSSCG00000003712	OSBPL1A	protein_coding	8	0	8	0	299	26
ENSSSCG00000003716	SS18	protein_coding	0	0	0	12	273	79
ENSSSCG00000003717	PSMA8	protein_coding	0	0	0	0	23	0
ENSSSCG00000003718	TAF4B	protein_coding	5	0	5	52	213	101
ENSSSCG00000003728	TRAPPC8	protein_coding	0	0	0	0	111	25
ENSSSCG00000003729	RNF125	protein_coding	0	0	0	0	5	0
ENSSSCG00000003730	RNF138	protein_coding	93	72	21	24	234	64
ENSSSCG00000003737	NOL4	protein_coding	0	0	0	0	47	6
ENSSSCG00000003743	GALNT1	protein_coding	0	0	0	0	13	5
ENSSSCG00000003747	KIAA1328	protein_coding	28	15	13	0	166	20
ENSSSCG00000003749	PIK3C3	protein_coding	0	0	0	0	41	0
ENSSSCG00000003756	LPAR3	protein_coding	0	0	0	0	270	33
ENSSSCG00000003757	SSX2IP	protein_coding	0	0	0	0	5	6
ENSSSCG00000003760	TTLL7	protein_coding	0	0	0	92	24	6
ENSSSCG00000003770	MIGA1	protein_coding	0	0	0	0	65	0
ENSSSCG00000003771	FUBP1	protein_coding	0	0	0	0	48	6
ENSSSCG00000003772	ZZZ3	protein_coding	38	33	5	86	138	10
ENSSSCG00000003775	MSH4	protein_coding	0	0	0	8	18	0
ENSSSCG00000003776	ACADM	protein_coding	57	37	20	58	210	6
ENSSSCG00000003784	LRRIQ3	protein_coding	12	12	0	22	328	32
ENSSSCG00000003789	CTH	protein_coding	5	5	0	0	0	0
ENSSSCG00000003790	ANKRD13C	protein_coding	5	5	0	0	89	6
ENSSSCG00000003792	protein_coding_no_name	protein_coding	0	0	0	0	7	0
ENSSSCG00000003809	JAK1	protein_coding	0	0	0	0	0	5
ENSSSCG00000003815	ALG6	protein_coding	5	0	5	0	0	0
ENSSSCG00000003816	ATG4C	protein_coding	0	0	0	16	15	6
ENSSSCG00000003818	DOCK7	protein_coding	0	0	0	0	5	0
ENSSSCG00000003820	USP1	protein_coding	0	0	0	0	25	0
ENSSSCG00000003828	FGGY	protein_coding	12	0	12	5	49	0
ENSSSCG00000003835	C8A	protein_coding	61	32	29	0	0	0
ENSSSCG00000003844	TTC4	protein_coding	0	0	0	18	80	6
ENSSSCG00000003846	lncRNA_no_name	lncRNA	0	0	0	0	0	7
ENSSSCG00000003851	CPT2	protein_coding	0	0	0	6	6	6
ENSSSCG00000003859	TUT4	protein_coding	0	0	0	28	41	11
ENSSSCG00000003863	ZFYVE9	protein_coding	0	0	0	0	48	6
ENSSSCG00000003870	NRDC	protein_coding	0	0	0	0	168	56
ENSSSCG00000003872	EPS15	protein_coding	0	0	0	0	83	7
ENSSSCG00000003877	FAF1	protein_coding	0	0	0	0	38	7
ENSSSCG00000003881	SPATA6	protein_coding	0	0	0	0	214	38
ENSSSCG00000003888	STIL	protein_coding	0	0	0	0	10	10
ENSSSCG00000003891	CYP4A24	protein_coding	10	10	0	0	0	0
ENSSSCG00000003895	EFCAB14	protein_coding	0	0	0	0	19	0
ENSSSCG00000003909	protein_coding_no_name	protein_coding	0	0	0	0	72	21
ENSSSCG00000003913	MAST2	protein_coding	0	0	0	0	55	0
ENSSSCG00000003917	TESK2	protein_coding	29	17	12	0	923	46
ENSSSCG00000003941	SZT2	protein_coding	0	0	0	0	0	6
ENSSSCG00000003965	protein_coding_no_name	protein_coding	25	6	19	0	434	43
ENSSSCG00000003971	SCMH1	protein_coding	75	70	5	108	215	150
ENSSSCG00000003976	NFYC	protein_coding	41	29	12	100	26	0
ENSSSCG00000004008	protein_coding_no_name	protein_coding	0	0	0	0	1874	331
ENSSSCG00000004013	SMOC2	protein_coding	0	0	0	0	19	0
ENSSSCG00000004018	AFDN	protein_coding	246	136	110	10	217	90
ENSSSCG00000004027	PDE10A	protein_coding	0	0	0	0	160	7
ENSSSCG00000004029	QKI	protein_coding	5	5	0	159	84	36
ENSSSCG00000004037	MAP3K4	protein_coding	0	0	0	0	79	25
ENSSSCG00000004038	PLG	protein_coding	53	39	14	0	0	0
ENSSSCG00000004044	IGF2R	protein_coding	0	0	0	0	7	0
ENSSSCG00000004048	TCP1	protein_coding	18	13	5	0	128	26
ENSSSCG00000004055	RSPH3	protein_coding	0	0	0	0	0	5
ENSSSCG00000004058	EZR	protein_coding	0	0	0	0	5	0
ENSSSCG00000004064	ARID1B	protein_coding	13	7	6	16	166	13
ENSSSCG00000004065	TIAM2	protein_coding	0	0	0	0	5	5
ENSSSCG00000004070	SCAF8	protein_coding	18	13	5	28	30	7
ENSSSCG00000004082	protein_coding_no_name	protein_coding	7	7	0	0	0	9
ENSSSCG00000004089	RMND1	protein_coding	5	0	5	8	85	0
ENSSSCG00000004092	MTHFD1L	protein_coding	0	0	0	0	19	0
ENSSSCG00000004093	IYD	protein_coding	5	5	0	0	0	0
ENSSSCG00000004104	KATNA1	protein_coding	0	0	0	0	23	0
ENSSSCG00000004106	LATS1	protein_coding	15	5	10	53	51	0
ENSSSCG00000004114	RAB32	protein_coding	44	37	7	14	607	100
ENSSSCG00000004120	SHPRH	protein_coding	8	8	0	0	5	0
ENSSSCG00000004121	FBXO30	protein_coding	0	0	0	0	46	6
ENSSSCG00000004123	UTRN	protein_coding	0	0	0	0	7	13
ENSSSCG00000004134	PEX3	protein_coding	0	0	0	0	5	0
ENSSSCG00000004139	ADGRG6	protein_coding	52	26	26	0	0	0
ENSSSCG00000004140	VTA1	protein_coding	12	7	5	0	94	6
ENSSSCG00000004146	REPS1	protein_coding	0	0	0	0	0	5
ENSSSCG00000004166	AHI1	protein_coding	0	0	0	6	5	5
ENSSSCG00000004169	HBS1L	protein_coding	7	0	7	17	43	0
ENSSSCG00000004191	MOXD1	protein_coding	19	11	8	0	0	0
ENSSSCG00000004193	ENPP1	protein_coding	0	0	0	0	0	10
ENSSSCG00000004196	MED23	protein_coding	0	0	0	0	26	0
ENSSSCG00000004199	EPB41L2	protein_coding	7	7	0	6	56	26
ENSSSCG00000004203	L3MBTL3	protein_coding	13	5	8	0	35	18
ENSSSCG00000004205	ARHGAP18	protein_coding	0	0	0	0	45	14
ENSSSCG00000004209	PTPRK	protein_coding	12	6	6	0	0	0
ENSSSCG00000004220	TRMT11	protein_coding	0	0	0	0	14	0
ENSSSCG00000004222	NCOA7	protein_coding	0	0	0	0	11	0
ENSSSCG00000004237	SERINC1	protein_coding	0	0	0	11	7	0
ENSSSCG00000004238	HSF2	protein_coding	0	0	0	0	42	0
ENSSSCG00000004245	FAM184A	protein_coding	0	0	0	0	18	0
ENSSSCG00000004246	protein_coding_no_name	protein_coding	0	0	0	5	0	0
ENSSSCG00000004249	CEP85L	protein_coding	0	0	0	0	33	5
ENSSSCG00000004262	KPNA5	protein_coding	18	8	10	0	70	7
ENSSSCG00000004270	ADGRB3	protein_coding	0	0	0	0	7	0
ENSSSCG00000004272	LMBRD1	protein_coding	0	0	0	0	41	0
ENSSSCG00000004275	FAM135A	protein_coding	0	0	0	5	134	0
ENSSSCG00000004276	SMAP1	protein_coding	0	0	0	18	54	0
ENSSSCG00000004280	RIMS1	protein_coding	85	55	30	0	39	14
ENSSSCG00000004289	CEP162	protein_coding	0	0	0	10	88	23
ENSSSCG00000004293	SNX14	protein_coding	0	0	0	50	87	12
ENSSSCG00000004294	SYNCRIP	protein_coding	0	0	0	27	112	0
ENSSSCG00000004303	RARS2	protein_coding	0	0	0	0	6	0
ENSSSCG00000004304	SLC35A1	protein_coding	0	0	0	6	0	0
ENSSSCG00000004306	ORC3	protein_coding	0	0	0	0	37	8
ENSSSCG00000004311	RNGTT	protein_coding	0	0	0	0	62	6
ENSSSCG00000004318	RRAGD	protein_coding	0	0	0	61	5	0
ENSSSCG00000004328	MDN1	protein_coding	0	0	0	8	55	14
ENSSSCG00000004334	MAP3K7	protein_coding	0	0	0	0	13	0
ENSSSCG00000004344	MMS22L	protein_coding	0	0	0	0	5	0
ENSSSCG00000004347	FBXL4	protein_coding	0	0	0	0	5	0
ENSSSCG00000004349	FAXC	protein_coding	0	0	0	0	11	5
ENSSSCG00000004351	USP45	protein_coding	5	0	5	0	0	0
ENSSSCG00000004358	ASCC3	protein_coding	0	0	0	0	40	6
ENSSSCG00000004364	HACE1	protein_coding	0	0	0	0	62	0
ENSSSCG00000004366	BVES	protein_coding	0	0	0	8	0	0
ENSSSCG00000004370	ATG5	protein_coding	0	0	0	0	6	0
ENSSSCG00000004374	QRSL1	protein_coding	0	0	0	0	10	0
ENSSSCG00000004382	SEC63	protein_coding	0	0	0	0	37	8
ENSSSCG00000004384	NR2E1	protein_coding	0	0	0	0	14	0
ENSSSCG00000004387	protein_coding_no_name	protein_coding	24	24	0	6	8	18
ENSSSCG00000004388	ARMC2	protein_coding	0	0	0	0	16	8
ENSSSCG00000004394	RPF2	protein_coding	0	0	0	0	23	6
ENSSSCG00000004399	SLC22A16	protein_coding	0	0	0	6	0	0
ENSSSCG00000004405	FIG4	protein_coding	0	0	0	5	125	0
ENSSSCG00000004413	PPIL6	protein_coding	0	0	0	0	27	0
ENSSSCG00000004415	protein_coding_no_name	protein_coding	0	0	0	0	29	0
ENSSSCG00000004432	HDAC2	protein_coding	13	13	0	28	284	17
ENSSSCG00000004454	ME1	protein_coding	0	0	0	0	12	0
ENSSSCG00000004457	DOP1A	protein_coding	10	0	10	0	51	0
ENSSSCG00000004460	IBTK	protein_coding	7	0	7	0	130	6
ENSSSCG00000004465	BCKDHB	protein_coding	15	10	5	0	558	186
ENSSSCG00000004466	TTK	protein_coding	0	0	0	0	32	8
ENSSSCG00000004469	LCA5	protein_coding	0	0	0	0	188	58
ENSSSCG00000004473	PHIP	protein_coding	12	12	0	6	363	21
ENSSSCG00000004484	COL12A1	protein_coding	6	6	0	0	0	6
ENSSSCG00000004485	CD109	protein_coding	0	0	0	0	13	0
ENSSSCG00000004487	MTO1	protein_coding	0	0	0	0	5	0
ENSSSCG00000004490	SETBP1	protein_coding	188	139	49	26	30	37
ENSSSCG00000004499	ATP5F1A	protein_coding	0	0	0	10	50	0
ENSSSCG00000004500	C18orf25	protein_coding	12	12	0	13	123	27
ENSSSCG00000004505	SMAD2	protein_coding	0	0	0	0	14	0
ENSSSCG00000004506	CTIF	protein_coding	0	0	0	0	0	7
ENSSSCG00000004508	DYM	protein_coding	11	0	11	6	83	0
ENSSSCG00000004516	MBD1	protein_coding	0	0	0	0	0	19
ENSSSCG00000004524	SMAD4	protein_coding	113	44	69	65	347	67
ENSSSCG00000004529	POLI	protein_coding	0	0	0	5	61	16
ENSSSCG00000004530	STARD6	protein_coding	0	0	0	0	7	0
ENSSSCG00000004531	C18orf54	protein_coding	0	0	0	0	48	0
ENSSSCG00000004535	TCF4	protein_coding	0	0	0	0	0	15
ENSSSCG00000004537	TXNL1	protein_coding	5	0	5	0	21	7
ENSSSCG00000004538	WDR7	protein_coding	52	25	27	17	464	56
ENSSSCG00000004542	NARS1	protein_coding	0	0	0	0	74	0
ENSSSCG00000004551	ZNF609	protein_coding	8	8	0	12	99	43
ENSSSCG00000004552	TRIP4	protein_coding	5	0	5	0	5	0
ENSSSCG00000004558	CSNK1G1	protein_coding	9	9	0	8	45	5
ENSSSCG00000004561	HERC1	protein_coding	5	0	5	38	77	18
ENSSSCG00000004587	MYO1E	protein_coding	0	0	0	5	0	0
ENSSSCG00000004588	CCNB2	protein_coding	0	0	0	0	32	7
ENSSSCG00000004589	RNF111	protein_coding	57	30	27	9	448	73
ENSSSCG00000004592	SLTM	protein_coding	204	64	140	98	305	122
ENSSSCG00000004595	ADAM10	protein_coding	0	0	0	0	5	6
ENSSSCG00000004602	TEX9	protein_coding	25	18	7	526	781	99
ENSSSCG00000004603	RFX7	protein_coding	0	0	0	9	29	0
ENSSSCG00000004608	DNAAF4	protein_coding	0	0	0	0	198	7
ENSSSCG00000004610	CCPG1	protein_coding	0	0	0	20	0	0
ENSSSCG00000004617	FAM214A	protein_coding	0	0	0	5	7	0
ENSSSCG00000004620	MYO5A	protein_coding	0	0	0	9	6	6
ENSSSCG00000004624	MAPK6	protein_coding	73	48	25	27	161	5
ENSSSCG00000004626	TMOD3	protein_coding	22	22	0	42	28	0
ENSSSCG00000004634	AP4E1	protein_coding	0	0	0	0	34	6
ENSSSCG00000004636	TRPM7	protein_coding	168	117	51	97	342	87
ENSSSCG00000004639	USP8	protein_coding	26	20	6	5	112	29
ENSSSCG00000004648	FAM227B	protein_coding	0	0	0	0	13	0
ENSSSCG00000004651	GALK2	protein_coding	0	0	0	0	104	19
ENSSSCG00000004652	COPS2	protein_coding	0	0	0	0	6	0
ENSSSCG00000004653	SECISBP2L	protein_coding	5	0	5	0	0	5
ENSSSCG00000004661	MYEF2	protein_coding	0	0	0	0	55	0
ENSSSCG00000004679	SORD	protein_coding	32	27	5	6	6	0
ENSSSCG00000004681	TRIM69	protein_coding	0	0	0	0	26	0
ENSSSCG00000004684	SPG11	protein_coding	6	6	0	0	0	6
ENSSSCG00000004700	PDIA3	protein_coding	0	0	0	0	10	0
ENSSSCG00000004704	PPIP5K1	protein_coding	0	0	0	6	0	0
ENSSSCG00000004717	UBR1	protein_coding	0	0	0	19	77	11
ENSSSCG00000004718	TTBK2	protein_coding	0	0	0	8	132	42
ENSSSCG00000004725	ZNF106	protein_coding	0	0	0	13	65	0
ENSSSCG00000004729	protein_coding_no_name	protein_coding	15	15	0	204	650	108
ENSSSCG00000004730	TMEM87A	protein_coding	0	0	0	0	5	0
ENSSSCG00000004739	MGA	protein_coding	233	139	94	127	854	246
ENSSSCG00000004752	EXD1	protein_coding	0	0	0	0	0	6
ENSSSCG00000004753	INO80	protein_coding	0	0	0	23	244	20
ENSSSCG00000004766	RAD51	protein_coding	0	0	0	0	21	8
ENSSSCG00000004782	protein_coding_no_name	protein_coding	0	0	0	0	650	32
ENSSSCG00000004792	FAM98B	protein_coding	0	0	0	0	40	17
ENSSSCG00000004802	AQR	protein_coding	6	6	0	0	49	18
ENSSSCG00000004813	TTC23	protein_coding	0	0	0	8	23	19
ENSSSCG00000004814	LRRC28	protein_coding	0	0	0	0	73	16
ENSSSCG00000004825	CHSY1	protein_coding	0	0	0	0	5	0
ENSSSCG00000004832	UBE3A	protein_coding	12	0	12	0	7	0
ENSSSCG00000004845	FAN1	protein_coding	12	7	5	0	0	5
ENSSSCG00000004847	MPHOSPH10	protein_coding	0	0	0	0	12	0
ENSSSCG00000004849	APBA2	protein_coding	0	0	0	0	0	6
ENSSSCG00000004854	TJP1	protein_coding	0	0	0	5	23	14
ENSSSCG00000004856	NFATC1	protein_coding	0	0	0	38	0	0
ENSSSCG00000004857	ATP9B	protein_coding	8	8	0	0	561	20
ENSSSCG00000004873	FBXO15	protein_coding	0	0	0	0	6	0
ENSSSCG00000004886	CDH7	protein_coding	11	11	0	0	0	0
ENSSSCG00000004893	VPS4B	protein_coding	0	0	0	0	31	0
ENSSSCG00000004896	PHLPP1	protein_coding	0	0	0	0	28	0
ENSSSCG00000004897	ZCCHC2	protein_coding	12	12	0	0	49	5
ENSSSCG00000004901	PIGN	protein_coding	0	0	0	0	25	0
ENSSSCG00000004908	LMAN1	protein_coding	0	0	0	0	0	5
ENSSSCG00000004918	ALPK2	protein_coding	0	0	0	5	0	0
ENSSSCG00000004927	CLPX	protein_coding	12	12	0	21	39	0
ENSSSCG00000004934	DPP8	protein_coding	0	0	0	0	116	17
ENSSSCG00000004935	HACD3	protein_coding	19	19	0	12	0	0
ENSSSCG00000004936	INTS14	protein_coding	0	0	0	8	9	0
ENSSSCG00000004938	DENND4A	protein_coding	21	5	16	5	31	0
ENSSSCG00000004943	MAP2K1	protein_coding	7	0	7	6	0	0
ENSSSCG00000004946	ZWILCH	protein_coding	0	0	0	0	5	6
ENSSSCG00000004951	AAGAB	protein_coding	0	0	0	0	30	0
ENSSSCG00000004952	SMAD3	protein_coding	0	0	0	77	0	0
ENSSSCG00000004958	PIAS1	protein_coding	73	29	44	73	406	26
ENSSSCG00000004966	NOX5	protein_coding	0	0	0	0	73	6
ENSSSCG00000004973	UACA	protein_coding	0	0	0	0	93	6
ENSSSCG00000004976	LRRC49	protein_coding	0	0	0	0	381	88
ENSSSCG00000004979	MYO9A	protein_coding	0	0	0	65	673	59
ENSSSCG00000004983	protein_coding_no_name	protein_coding	32	0	32	34	19	0
ENSSSCG00000004986	TRAPPC6B	protein_coding	0	0	0	0	6	0
ENSSSCG00000004997	PRPF39	protein_coding	0	0	0	0	70	0
ENSSSCG00000004999	MIS18BP1	protein_coding	0	0	0	0	50	8
ENSSSCG00000005000	FANCM	protein_coding	0	0	0	0	159	25
ENSSSCG00000005009	KLHDC2	protein_coding	6	6	0	0	11	0
ENSSSCG00000005011	NEMF	protein_coding	0	0	0	0	14	0
ENSSSCG00000005021	SAV1	protein_coding	0	0	0	0	399	34
ENSSSCG00000005022	NIN	protein_coding	0	0	0	6	0	0
ENSSSCG00000005024	PYGL	protein_coding	0	0	0	0	5	0
ENSSSCG00000005030	NID2	protein_coding	0	0	0	0	0	16
ENSSSCG00000005038	PSMC6	protein_coding	10	5	5	28	144	0
ENSSSCG00000005041	FERMT2	protein_coding	5	5	0	0	0	0
ENSSSCG00000005043	DDHD1	protein_coding	5	5	0	0	227	31
ENSSSCG00000005052	WDHD1	protein_coding	0	0	0	0	99	18
ENSSSCG00000005056	DLGAP5	protein_coding	0	0	0	0	13	0
ENSSSCG00000005058	ATG14	protein_coding	0	0	0	0	20	0
ENSSSCG00000005060	KTN1	protein_coding	0	0	0	5	260	6
ENSSSCG00000005071	ARMH4	protein_coding	0	0	0	0	114	7
ENSSSCG00000005073	ARID4A	protein_coding	0	0	0	8	85	0
ENSSSCG00000005076	KIAA0586	protein_coding	0	0	0	5	0	0
ENSSSCG00000005081	LRRC9	protein_coding	0	0	0	0	5	0
ENSSSCG00000005082	PCNX4	protein_coding	0	0	0	0	81	10
ENSSSCG00000005085	C14orf39	protein_coding	0	0	0	0	187	0
ENSSSCG00000005090	MNAT1	protein_coding	0	0	0	29	245	6
ENSSSCG00000005095	protein_coding_no_name	protein_coding	0	0	0	0	0	8
ENSSSCG00000005096	HIF1A	protein_coding	16	10	6	0	11	0
ENSSSCG00000005097	SNAPC1	protein_coding	0	0	0	0	12	0
ENSSSCG00000005098	SYT16	protein_coding	0	0	0	0	18	7
ENSSSCG00000005110	SYNE2	protein_coding	0	0	0	6	103	5
ENSSSCG00000005124	IFT74	protein_coding	0	0	0	0	196	34
ENSSSCG00000005130	ELAVL2	protein_coding	0	0	0	0	107	6
ENSSSCG00000005135	MTAP	protein_coding	5	5	0	0	12	0
ENSSSCG00000005166	MLLT3	protein_coding	0	0	0	0	6	6
ENSSSCG00000005170	DENND4C	protein_coding	19	19	0	20	178	20
ENSSSCG00000005173	HAUS6	protein_coding	0	0	0	0	5	0
ENSSSCG00000005178	CNTLN	protein_coding	12	5	7	0	260	29
ENSSSCG00000005180	BNC2	protein_coding	0	0	0	6	36	85
ENSSSCG00000005182	CCDC171	protein_coding	0	0	0	0	68	45
ENSSSCG00000005183	PSIP1	protein_coding	0	0	0	0	435	19
ENSSSCG00000005184	SNAPC3	protein_coding	0	0	0	0	33	0
ENSSSCG00000005190	NFIB	protein_coding	0	0	0	0	6	0
ENSSSCG00000005191	MPDZ	protein_coding	0	0	0	0	96	6
ENSSSCG00000005198	KDM4C	protein_coding	12	12	0	0	64	6
ENSSSCG00000005199	GLDC	protein_coding	5	5	0	0	0	0
ENSSSCG00000005201	UHRF2	protein_coding	6	6	0	0	15	0
ENSSSCG00000005205	KIAA2026	protein_coding	113	78	35	136	271	114
ENSSSCG00000005207	ERMP1	protein_coding	6	6	0	29	257	30
ENSSSCG00000005208	RIC1	protein_coding	0	0	0	5	0	0
ENSSSCG00000005215	JAK2	protein_coding	5	5	0	0	30	0
ENSSSCG00000005221	SPATA6L	protein_coding	0	0	0	0	7	0
ENSSSCG00000005224	GLIS3	protein_coding	172	129	43	0	92	68
ENSSSCG00000005225	RFX3	protein_coding	0	0	0	0	53	16
ENSSSCG00000005227	PUM3	protein_coding	6	6	0	0	110	22
ENSSSCG00000005229	VLDLR	protein_coding	0	0	0	31	0	0
ENSSSCG00000005232	SMARCA2	protein_coding	0	0	0	0	0	6
ENSSSCG00000005249	FAM189A2	protein_coding	0	0	0	16	0	0
ENSSSCG00000005255	protein_coding_no_name	protein_coding	0	0	0	0	17	0
ENSSSCG00000005266	TMC1	protein_coding	0	0	0	0	40	20
ENSSSCG00000005271	CARNMT1	protein_coding	0	0	0	0	7	0
ENSSSCG00000005282	VPS13A	protein_coding	0	0	0	38	343	15
ENSSSCG00000005286	CEP78	protein_coding	0	0	0	0	183	6
ENSSSCG00000005300	VCP	protein_coding	0	0	0	0	5	0
ENSSSCG00000005305	protein_coding_no_name	protein_coding	0	0	0	0	102	47
ENSSSCG00000005307	protein_coding_no_name	protein_coding	0	0	0	0	138	0
ENSSSCG00000005308	RUSC2	protein_coding	0	0	0	11	0	11
ENSSSCG00000005343	RNF38	protein_coding	0	0	0	5	92	13
ENSSSCG00000005344	MELK	protein_coding	0	0	0	0	70	0
ENSSSCG00000005346	ZCCHC7	protein_coding	0	0	0	0	6	0
ENSSSCG00000005352	FRMPD1	protein_coding	0	0	0	0	5	0
ENSSSCG00000005354	TRMT10B	protein_coding	0	0	0	0	0	5
ENSSSCG00000005356	DCAF10	protein_coding	0	0	0	0	5	0
ENSSSCG00000005368	XPA	protein_coding	0	0	0	5	18	0
ENSSSCG00000005371	TRMO	protein_coding	0	0	0	0	29	6
ENSSSCG00000005382	TGFBR1	protein_coding	0	0	0	8	27	11
ENSSSCG00000005386	STX17	protein_coding	0	0	0	0	227	16
ENSSSCG00000005388	INVS	protein_coding	5	0	5	0	107	14
ENSSSCG00000005389	TEX10	protein_coding	17	11	6	5	243	48
ENSSSCG00000005391	MSANTD3-TMEFF1	protein_coding	5	5	0	0	161	0
ENSSSCG00000005423	ABCA1	protein_coding	12	7	5	0	0	0
ENSSSCG00000005426	FSD1L	protein_coding	6	0	6	0	13	7
ENSSSCG00000005436	RAD23B	protein_coding	11	5	6	8	29	17
ENSSSCG00000005441	ELP1	protein_coding	5	0	5	0	0	0
ENSSSCG00000005444	TMEM245	protein_coding	0	0	0	0	43	20
ENSSSCG00000005455	SVEP1	protein_coding	0	0	0	0	6	5
ENSSSCG00000005457	LPAR1	protein_coding	0	0	0	0	0	5
ENSSSCG00000005459	ECPAS	protein_coding	35	6	29	5	75	15
ENSSSCG00000005463	SHOC1	protein_coding	0	0	0	0	70	0
ENSSSCG00000005466	PTBP3	protein_coding	79	57	22	6	856	92
ENSSSCG00000005467	HSDL2	protein_coding	15	15	0	0	0	0
ENSSSCG00000005469	KIAA1958	protein_coding	0	0	0	0	30	0
ENSSSCG00000005471	SNX30	protein_coding	0	0	0	0	0	5
ENSSSCG00000005477	FKBP15	protein_coding	0	0	0	0	17	0
ENSSSCG00000005498	PAPPA	protein_coding	0	0	0	6	5	6
ENSSSCG00000005502	ASTN2	protein_coding	0	0	0	0	27	0
ENSSSCG00000005507	PSMD5	protein_coding	0	0	0	0	10	6
ENSSSCG00000005512	C5	protein_coding	43	13	30	0	10	0
ENSSSCG00000005514	RAB14	protein_coding	0	0	0	0	28	0
ENSSSCG00000005529	protein_coding_no_name	protein_coding	0	0	0	0	5	0
ENSSSCG00000005575	RC3H2	protein_coding	18	12	6	6	49	0
ENSSSCG00000005582	STRBP	protein_coding	0	0	0	0	465	95
ENSSSCG00000005585	DENND1A	protein_coding	0	0	0	0	388	72
ENSSSCG00000005589	NR6A1	protein_coding	0	0	0	0	19	0
ENSSSCG00000005593	OLFML2A	protein_coding	0	0	0	0	0	8
ENSSSCG00000005598	SCAI	protein_coding	0	0	0	0	36	0
ENSSSCG00000005602	GAPVD1	protein_coding	0	0	0	12	35	6
ENSSSCG00000005604	PBX3	protein_coding	0	0	0	0	30	13
ENSSSCG00000005607	RALGPS1	protein_coding	0	0	0	12	65	10
ENSSSCG00000005652	GLE1	protein_coding	0	0	0	0	0	6
ENSSSCG00000005663	protein_coding_no_name	protein_coding	0	0	0	48	0	0
ENSSSCG00000005667	NUP188	protein_coding	0	0	0	0	10	0
ENSSSCG00000005689	FNBP1	protein_coding	0	0	0	0	5	0
ENSSSCG00000005706	ABL1	protein_coding	0	0	0	0	128	67
ENSSSCG00000005713	PLPP7	protein_coding	0	0	0	0	0	5
ENSSSCG00000005715	PRRC2B	protein_coding	7	7	0	0	44	6
ENSSSCG00000005719	RAPGEF1	protein_coding	0	0	0	9	167	38
ENSSSCG00000005724	SETX	protein_coding	10	5	5	18	138	15
ENSSSCG00000005725	protein_coding_no_name	protein_coding	0	0	0	0	0	6
ENSSSCG00000005729	DDX31	protein_coding	0	0	0	0	5	7
ENSSSCG00000005753	CAMSAP1	protein_coding	0	0	0	6	129	124
ENSSSCG00000005777	TXNL4A	protein_coding	0	0	0	0	21	0
ENSSSCG00000005785	PCSK6	protein_coding	216	117	99	0	5	0
ENSSSCG00000005787	CTDP1	protein_coding	6	6	0	6	0	0
ENSSSCG00000005893	ZNF34	protein_coding	0	0	0	0	0	5
ENSSSCG00000005915	pseudogene_no_name	pseudogene	0	0	0	0	0	6
ENSSSCG00000005930	SLC45A4	protein_coding	0	0	0	6	80	31
ENSSSCG00000005934	TRAPPC9	protein_coding	121	76	45	65	195	97
ENSSSCG00000005941	KHDRBS3	protein_coding	0	0	0	0	1552	207
ENSSSCG00000005948	TG	protein_coding	0	0	0	0	0	11
ENSSSCG00000005950	PHF20L1	protein_coding	0	0	0	7	5	0
ENSSSCG00000005955	EFR3A	protein_coding	0	0	0	0	122	5
ENSSSCG00000005959	protein_coding_no_name	protein_coding	0	0	0	0	5	0
ENSSSCG00000005969	WASHC5	protein_coding	25	16	9	19	114	32
ENSSSCG00000005970	SQLE	protein_coding	0	0	0	0	0	5
ENSSSCG00000005983	ATAD2	protein_coding	5	5	0	0	588	50
ENSSSCG00000005987	TBC1D31	protein_coding	0	0	0	0	48	0
ENSSSCG00000005995	MTBP	protein_coding	0	0	0	0	44	0
ENSSSCG00000005996	MRPL13	protein_coding	0	0	0	0	7	0
ENSSSCG00000006001	ENPP2	protein_coding	0	0	0	0	101	25
ENSSSCG00000006018	TRPS1	protein_coding	0	0	0	0	0	8
ENSSSCG00000006032	EMC2	protein_coding	0	0	0	0	6	0
ENSSSCG00000006033	EIF3E	protein_coding	6	0	6	0	16	0
ENSSSCG00000006035	ANGPT1	protein_coding	0	0	0	0	332	27
ENSSSCG00000006037	OXR1	protein_coding	11	0	11	0	637	83
ENSSSCG00000006038	ZFPM2	protein_coding	7	7	0	11	65	19
ENSSSCG00000006040	DPYS	protein_coding	117	68	49	0	0	0
ENSSSCG00000006054	ATP6V1C1	protein_coding	0	0	0	0	121	0
ENSSSCG00000006059	NCALD	protein_coding	0	0	0	0	6	5
ENSSSCG00000006061	protein_coding_no_name	protein_coding	0	0	0	0	52	20
ENSSSCG00000006062	YWHAZ	protein_coding	0	0	0	0	5	0
ENSSSCG00000006063	PABPC1	protein_coding	0	0	0	0	0	10
ENSSSCG00000006069	RGS22	protein_coding	0	0	0	0	410	18
ENSSSCG00000006071	VPS13B	protein_coding	0	0	0	0	175	48
ENSSSCG00000006074	STK3	protein_coding	18	18	0	43	195	11
ENSSSCG00000006079	RIDA	protein_coding	25	17	8	0	0	18
ENSSSCG00000006082	MATN2	protein_coding	0	0	0	0	0	5
ENSSSCG00000006083	LAPTM4B	protein_coding	73	34	39	15	311	12
ENSSSCG00000006084	MTDH	protein_coding	5	5	0	0	24	25
ENSSSCG00000006089	PTDSS1	protein_coding	0	0	0	16	20	0
ENSSSCG00000006090	MTERF3	protein_coding	36	36	0	37	307	66
ENSSSCG00000006096	INTS8	protein_coding	0	0	0	0	10	0
ENSSSCG00000006100	VIRMA	protein_coding	0	0	0	0	219	20
ENSSSCG00000006135	CPNE3	protein_coding	0	0	0	7	0	0
ENSSSCG00000006136	RMDN1	protein_coding	0	0	0	8	25	7
ENSSSCG00000006137	WWP1	protein_coding	78	44	34	335	270	82
ENSSSCG00000006146	LRRCC1	protein_coding	0	0	0	0	50	0
ENSSSCG00000006148	protein_coding_no_name	protein_coding	0	0	0	0	5	0
ENSSSCG00000006155	ZBTB10	protein_coding	26	12	14	12	80	21
ENSSSCG00000006156	protein_coding_no_name	protein_coding	0	0	0	0	5	8
ENSSSCG00000006179	STAU2	protein_coding	5	0	5	138	44	0
ENSSSCG00000006184	TERF1	protein_coding	0	0	0	0	11	0
ENSSSCG00000006193	TRAM1	protein_coding	0	0	0	0	6	0
ENSSSCG00000006194	NCOA2	protein_coding	21	16	5	0	16	6
ENSSSCG00000006196	SLCO5A1	protein_coding	0	0	0	110	11	0
ENSSSCG00000006197	SULF1	protein_coding	0	0	0	0	12	0
ENSSSCG00000006199	PREX2	protein_coding	0	0	0	0	0	13
ENSSSCG00000006201	ARFGEF1	protein_coding	0	0	0	0	5	6
ENSSSCG00000006202	CSPP1	protein_coding	164	100	64	287	2540	833
ENSSSCG00000006204	PPP1R42	protein_coding	0	0	0	0	58	14
ENSSSCG00000006205	MCMDC2	protein_coding	0	0	0	0	41	0
ENSSSCG00000006217	DNAJC5B	protein_coding	0	0	0	0	0	8
ENSSSCG00000006219	MTFR1	protein_coding	112	72	40	29	209	49
ENSSSCG00000006231	CHD7	protein_coding	34	11	23	0	48	12
ENSSSCG00000006233	CA8	protein_coding	0	0	0	0	35	0
ENSSSCG00000006235	TOX	protein_coding	0	0	0	0	43	19
ENSSSCG00000006238	CYP7A1	protein_coding	11	11	0	0	0	0
ENSSSCG00000006239	UBXN2B	protein_coding	0	0	0	0	49	36
ENSSSCG00000006263	ATP6V1H	protein_coding	0	0	0	0	0	12
ENSSSCG00000006267	PCMTD1	protein_coding	5	5	0	76	114	6
ENSSSCG00000006274	PRKDC	protein_coding	5	5	0	34	68	22
ENSSSCG00000006277	SPIDR	protein_coding	12	5	7	0	139	20
ENSSSCG00000006282	KIFAP3	protein_coding	0	0	0	8	50	5
ENSSSCG00000006283	SCYL3	protein_coding	0	0	0	0	0	11
ENSSSCG00000006284	C1orf112	protein_coding	0	0	0	5	0	5
ENSSSCG00000006289	F5	protein_coding	13	13	0	0	0	0
ENSSSCG00000006294	NME7	protein_coding	0	0	0	0	16	0
ENSSSCG00000006301	TIPRL	protein_coding	5	0	5	0	87	0
ENSSSCG00000006303	DCAF6	protein_coding	21	11	10	34	300	62
ENSSSCG00000006305	ADCY10	protein_coding	0	0	0	0	110	25
ENSSSCG00000006306	MPZL1	protein_coding	0	0	0	0	21	6
ENSSSCG00000006307	RCSD1	protein_coding	5	0	5	5	0	0
ENSSSCG00000006316	MAEL	protein_coding	0	0	0	0	11	6
ENSSSCG00000006324	protein_coding_no_name	protein_coding	0	0	0	0	0	5
ENSSSCG00000006328	RXRG	protein_coding	0	0	0	0	0	8
ENSSSCG00000006331	PBX1	protein_coding	0	0	0	6	0	6
ENSSSCG00000006346	ATF6	protein_coding	5	5	0	0	45	13
ENSSSCG00000006386	COPA	protein_coding	5	0	5	11	306	37
ENSSSCG00000006388	DCAF8	protein_coding	0	0	0	14	156	28
ENSSSCG00000006391	ATP1A2	protein_coding	0	0	0	31	24	15
ENSSSCG00000006394	CFAP45	protein_coding	0	0	0	0	0	16
ENSSSCG00000006396	IGSF9	protein_coding	0	0	0	0	36	16
ENSSSCG00000006468	HDGF	protein_coding	0	0	0	0	18	6
ENSSSCG00000006487	CCT3	protein_coding	220	94	126	80	3762	466
ENSSSCG00000006508	ASH1L	protein_coding	81	64	17	153	633	206
ENSSSCG00000006510	protein_coding_no_name	protein_coding	44	39	5	13	291	68
ENSSSCG00000006522	GBA	protein_coding	11	6	5	0	6	0
ENSSSCG00000006553	UBAP2L	protein_coding	0	0	0	0	6	0
ENSSSCG00000006554	C1orf43	protein_coding	0	0	0	0	6	0
ENSSSCG00000006619	SNX27	protein_coding	72	34	38	39	424	66
ENSSSCG00000006620	TUFT1	protein_coding	0	0	0	0	5	0
ENSSSCG00000006622	POGZ	protein_coding	0	0	0	13	65	5
ENSSSCG00000006636	GABPB2	protein_coding	0	0	0	0	5	0
ENSSSCG00000006642	MINDY1	protein_coding	5	5	0	0	0	0
ENSSSCG00000006646	ARNT	protein_coding	0	0	0	0	21	16
ENSSSCG00000006661	VPS45	protein_coding	0	0	0	0	30	15
ENSSSCG00000006694	protein_coding_no_name	protein_coding	0	0	0	7	5	0
ENSSSCG00000006709	NOTCH2	protein_coding	0	0	0	0	31	31
ENSSSCG00000006730	MAN1A2	protein_coding	34	5	29	0	298	16
ENSSSCG00000006732	TRIM45	protein_coding	0	0	0	0	0	6
ENSSSCG00000006750	SYCP1	protein_coding	0	0	0	0	201	0
ENSSSCG00000006752	CSDE1	protein_coding	29	19	10	127	377	64
ENSSSCG00000006754	AMPD1	protein_coding	0	0	0	8	0	0
ENSSSCG00000006757	TRIM33	protein_coding	0	0	0	36	257	22
ENSSSCG00000006760	HIPK1	protein_coding	0	0	0	0	0	8
ENSSSCG00000006766	PHTF1	protein_coding	18	18	0	57	167	252
ENSSSCG00000006767	MAGI3	protein_coding	0	0	0	0	30	11
ENSSSCG00000006779	ST7L	protein_coding	30	16	14	43	174	42
ENSSSCG00000006785	RAP1A	protein_coding	0	0	0	0	5	0
ENSSSCG00000006831	SORT1	protein_coding	0	0	0	0	30	0
ENSSSCG00000006836	ELAPOR1	protein_coding	0	0	0	0	34	10
ENSSSCG00000006840	WDR47	protein_coding	0	0	0	0	60	16
ENSSSCG00000006841	CLCC1	protein_coding	0	0	0	22	131	23
ENSSSCG00000006845	STXBP3	protein_coding	28	0	28	0	431	0
ENSSSCG00000006848	SLC25A24	protein_coding	0	0	0	0	10	0
ENSSSCG00000006852	NTNG1	protein_coding	0	0	0	0	361	87
ENSSSCG00000006857	COL11A1	protein_coding	0	0	0	0	24	0
ENSSSCG00000006860	SLC30A7	protein_coding	16	11	5	11	93	0
ENSSSCG00000006864	CDC14A	protein_coding	0	0	0	5	37	0
ENSSSCG00000006866	DBT	protein_coding	12	6	6	0	6	6
ENSSSCG00000006869	TRMT13	protein_coding	0	0	0	0	22	0
ENSSSCG00000006870	MFSD14A	protein_coding	12	6	6	12	132	5
ENSSSCG00000006871	SLC35A3	protein_coding	0	0	0	0	9	0
ENSSSCG00000006872	AGL	protein_coding	32	20	12	482	70	30
ENSSSCG00000006873	FRRS1	protein_coding	0	0	0	0	5	0
ENSSSCG00000006874	PALMD	protein_coding	15	15	0	0	26	17
ENSSSCG00000006877	SNX7	protein_coding	7	7	0	0	11	0
ENSSSCG00000006878	DPYD	protein_coding	6	6	0	0	0	0
ENSSSCG00000006879	PTBP2	protein_coding	0	0	0	0	61	0
ENSSSCG00000006889	ARHGAP29	protein_coding	35	11	24	6	52	17
ENSSSCG00000006890	ABCA4	protein_coding	0	0	0	0	94	5
ENSSSCG00000006894	FNBP1L	protein_coding	0	0	0	0	24	0
ENSSSCG00000006897	CCDC18	protein_coding	14	14	0	0	556	59
ENSSSCG00000006898	MTF2	protein_coding	0	0	0	0	15	0
ENSSSCG00000006901	EVI5	protein_coding	149	76	73	0	245	46
ENSSSCG00000006903	RPAP2	protein_coding	5	0	5	15	671	96
ENSSSCG00000006904	GLMN	protein_coding	0	0	0	0	17	0
ENSSSCG00000006911	TGFBR3	protein_coding	0	0	0	0	5	5
ENSSSCG00000006912	HFM1	protein_coding	0	0	0	0	16	0
ENSSSCG00000006927	PKN2	protein_coding	0	0	0	23	116	6
ENSSSCG00000006930	SH3GLB1	protein_coding	33	21	12	322	375	28
ENSSSCG00000006939	ZNHIT6	protein_coding	10	0	10	0	67	32
ENSSSCG00000006947	SYDE2	protein_coding	32	10	22	0	0	0
ENSSSCG00000006956	ZC3H3	protein_coding	0	0	0	0	37	23
ENSSSCG00000006958	protein_coding_no_name	protein_coding	0	0	0	0	0	6
ENSSSCG00000006968	LONRF1	protein_coding	0	0	0	0	23	0
ENSSSCG00000006970	DLC1	protein_coding	0	0	0	0	0	5
ENSSSCG00000006981	MICU3	protein_coding	0	0	0	15	5	0
ENSSSCG00000006987	SLC7A2	protein_coding	11	0	11	0	0	0
ENSSSCG00000006994	PCM1	protein_coding	0	0	0	0	22	0
ENSSSCG00000006996	FRG1	protein_coding	0	0	0	0	29	7
ENSSSCG00000007001	protein_coding_no_name	protein_coding	6	0	6	0	568	67
ENSSSCG00000007004	INTS10	protein_coding	0	0	0	0	49	0
ENSSSCG00000007008	ADAM18	protein_coding	0	0	0	0	45	0
ENSSSCG00000007009	ADAM3A	protein_coding	0	0	0	0	76	22
ENSSSCG00000007026	VDAC3	protein_coding	0	0	0	0	10	0
ENSSSCG00000007027	SLC20A2	protein_coding	0	0	0	0	10	0
ENSSSCG00000007031	POLB	protein_coding	5	0	5	0	0	0
ENSSSCG00000007034	PSD3	protein_coding	474	216	258	23	112	54
ENSSSCG00000007043	GPCPD1	protein_coding	0	0	0	0	0	7
ENSSSCG00000007047	protein_coding_no_name	protein_coding	0	0	0	0	16	0
ENSSSCG00000007063	ANKEF1	protein_coding	0	0	0	0	29	14
ENSSSCG00000007066	pseudogene_no_name	pseudogene	0	0	0	0	5	0
ENSSSCG00000007073	ISM1	protein_coding	0	0	0	0	0	8
ENSSSCG00000007074	TASP1	protein_coding	0	0	0	0	22	39
ENSSSCG00000007077	ESF1	protein_coding	0	0	0	0	0	6
ENSSSCG00000007078	SEL1L2	protein_coding	0	0	0	0	11	0
ENSSSCG00000007080	protein_coding_no_name	protein_coding	24	13	11	6	7	0
ENSSSCG00000007085	DSTN	protein_coding	0	0	0	0	5	0
ENSSSCG00000007092	KAT14	protein_coding	0	0	0	0	5	0
ENSSSCG00000007097	SEC23B	protein_coding	0	0	0	0	156	29
ENSSSCG00000007109	XRN2	protein_coding	5	0	5	0	0	0
ENSSSCG00000007142	PANK2	protein_coding	6	6	0	0	47	5
ENSSSCG00000007143	MAVS	protein_coding	0	0	0	0	6	7
ENSSSCG00000007153	ATRN	protein_coding	5	5	0	0	6	14
ENSSSCG00000007172	TMC2	protein_coding	0	0	0	0	9	0
ENSSSCG00000007179	STK35	protein_coding	0	0	0	0	6	0
ENSSSCG00000007191	pseudogene_no_name	pseudogene	0	0	0	0	89	0
ENSSSCG00000007199	SLC52A3	protein_coding	0	0	0	0	0	11
ENSSSCG00000007203	protein_coding_no_name	protein_coding	0	0	0	22	56	0
ENSSSCG00000007206	RBCK1	protein_coding	0	0	0	0	13	10
ENSSSCG00000007228	HM13	protein_coding	0	0	0	0	0	5
ENSSSCG00000007235	TPX2	protein_coding	0	0	0	0	45	8
ENSSSCG00000007247	KIF3B	protein_coding	5	5	0	0	10	0
ENSSSCG00000007248	ASXL1	protein_coding	5	5	0	0	0	0
ENSSSCG00000007264	protein_coding_no_name	protein_coding	0	0	0	0	111	5
ENSSSCG00000007275	RALY	protein_coding	0	0	0	0	19	0
ENSSSCG00000007280	ITCH	protein_coding	61	33	28	40	408	57
ENSSSCG00000007282	PIGU	protein_coding	0	0	0	0	61	0
ENSSSCG00000007284	NCOA6	protein_coding	0	0	0	13	87	0
ENSSSCG00000007287	GSS	protein_coding	0	0	0	0	5	0
ENSSSCG00000007289	TRPC4AP	protein_coding	5	5	0	0	5	14
ENSSSCG00000007307	NFS1	protein_coding	0	0	0	0	57	0
ENSSSCG00000007309	RBM39	protein_coding	12	12	0	0	24	0
ENSSSCG00000007311	lncRNA_no_name	lncRNA	0	0	0	0	72	5
ENSSSCG00000007313	CNBD2	protein_coding	0	0	0	0	213	111
ENSSSCG00000007322	protein_coding_no_name	protein_coding	0	0	0	0	6	0
ENSSSCG00000007331	RBL1	protein_coding	0	0	0	0	293	44
ENSSSCG00000007337	CTNNBL1	protein_coding	0	0	0	0	10	0
ENSSSCG00000007342	RPRD1B	protein_coding	12	0	12	0	74	16
ENSSSCG00000007345	RALGAPB	protein_coding	0	0	0	0	24	6
ENSSSCG00000007355	TOP1	protein_coding	5	5	0	0	28	8
ENSSSCG00000007360	CHD6	protein_coding	5	5	0	0	60	29
ENSSSCG00000007362	SRSF6	protein_coding	0	0	0	0	10	0
ENSSSCG00000007364	IFT52	protein_coding	0	0	0	0	10	0
ENSSSCG00000007369	protein_coding_no_name	protein_coding	0	0	0	15	0	5
ENSSSCG00000007438	NCOA5	protein_coding	0	0	0	5	39	0
ENSSSCG00000007453	EYA2	protein_coding	0	0	0	0	5	0
ENSSSCG00000007454	ZMYND8	protein_coding	10	10	0	6	85	28
ENSSSCG00000007458	NCOA3	protein_coding	0	0	0	0	42	27
ENSSSCG00000007460	ARFGEF2	protein_coding	0	0	0	0	9	7
ENSSSCG00000007478	ATP9A	protein_coding	0	0	0	31	70	36
ENSSSCG00000007513	RAB22A	protein_coding	0	0	0	0	8	0
ENSSSCG00000007514	VAPB	protein_coding	0	0	0	0	11	0
ENSSSCG00000007521	NELFCD	protein_coding	0	0	0	10	71	12
ENSSSCG00000007529	SYCP2	protein_coding	0	0	0	0	381	29
ENSSSCG00000007542	PRKAR1B	protein_coding	0	0	0	0	16	0
ENSSSCG00000007543	DNAAF5	protein_coding	0	0	0	0	23	6
ENSSSCG00000007544	SUN1	protein_coding	0	0	0	0	120	20
ENSSSCG00000007547	ADAP1	protein_coding	0	0	0	0	6	0
ENSSSCG00000007576	FOXK1	protein_coding	0	0	0	0	5	10
ENSSSCG00000007580	WIPI2	protein_coding	10	10	0	0	46	5
ENSSSCG00000007590	PMS2	protein_coding	0	0	0	0	0	18
ENSSSCG00000007592	EIF2AK1	protein_coding	0	0	0	5	36	0
ENSSSCG00000007599	LMTK2	protein_coding	0	0	0	0	16	5
ENSSSCG00000007606	TRRAP	protein_coding	0	0	0	0	5	0
ENSSSCG00000007622	protein_coding_no_name	protein_coding	0	0	0	0	0	14
ENSSSCG00000007650	STAG3	protein_coding	0	0	0	0	254	101
ENSSSCG00000007659	ZCWPW1	protein_coding	0	0	0	0	12	7
ENSSSCG00000007681	CUX1	protein_coding	0	0	0	0	27	0
ENSSSCG00000007702	FKBP6	protein_coding	0	0	0	0	7	8
ENSSSCG00000007705	protein_coding_no_name	protein_coding	0	0	0	0	80	17
ENSSSCG00000007713	BUD23	protein_coding	0	0	0	0	443	67
ENSSSCG00000007721	GTF2I	protein_coding	25	20	5	24	108	21
ENSSSCG00000007723	RCC1L	protein_coding	0	0	0	0	5	0
ENSSSCG00000007727	AUTS2	protein_coding	8	8	0	0	71	16
ENSSSCG00000007733	protein_coding_no_name	protein_coding	0	0	0	0	45	10
ENSSSCG00000007735	RABGEF1	protein_coding	0	0	0	0	50	5
ENSSSCG00000007736	TMEM248	protein_coding	0	0	0	0	5	0
ENSSSCG00000007737	TPST1	protein_coding	12	7	5	0	15	0
ENSSSCG00000007748	PSPH	protein_coding	0	0	0	0	5	0
ENSSSCG00000007757	TRIM72	protein_coding	0	0	0	22	5	0
ENSSSCG00000007789	protein_coding_no_name	protein_coding	0	0	0	7	90	61
ENSSSCG00000007805	ATP2A1	protein_coding	0	0	0	96	0	0
ENSSSCG00000007812	XPO6	protein_coding	0	0	0	11	87	17
ENSSSCG00000007814	KIAA0556	protein_coding	0	0	0	0	6	13
ENSSSCG00000007818	KDM8	protein_coding	0	0	0	0	0	6
ENSSSCG00000007823	ZKSCAN2	protein_coding	0	0	0	0	11	0
ENSSSCG00000007826	protein_coding_no_name	protein_coding	0	0	0	0	20	6
ENSSSCG00000007839	EEF2K	protein_coding	0	0	0	5	0	0
ENSSSCG00000007845	UQCRC2	protein_coding	0	0	0	0	5	0
ENSSSCG00000007847	protein_coding_no_name	protein_coding	0	0	0	0	561	47
ENSSSCG00000007853	LYRM1	protein_coding	5	5	0	0	0	0
ENSSSCG00000007855	REXO5	protein_coding	0	0	0	0	310	38
ENSSSCG00000007860	PDILT	protein_coding	0	0	0	0	27	5
ENSSSCG00000007866	TMC7	protein_coding	0	0	0	0	16	0
ENSSSCG00000007872	XYLT1	protein_coding	0	0	0	0	19	0
ENSSSCG00000007874	ABCC1	protein_coding	0	0	0	0	38	30
ENSSSCG00000007878	PARN	protein_coding	6	6	0	11	103	6
ENSSSCG00000007895	ZC3H7A	protein_coding	45	35	10	38	94	16
ENSSSCG00000007896	TXNDC11	protein_coding	12	12	0	5	34	0
ENSSSCG00000007907	USP7	protein_coding	0	0	0	0	20	0
ENSSSCG00000007917	RBFOX1	protein_coding	0	0	0	6	0	0
ENSSSCG00000007919	protein_coding_no_name	protein_coding	0	0	0	5	0	0
ENSSSCG00000007924	UBN1	protein_coding	0	0	0	0	48	11
ENSSSCG00000007925	NAGPA	protein_coding	0	0	0	0	5	0
ENSSSCG00000007931	GLYR1	protein_coding	0	0	0	0	6	0
ENSSSCG00000007950	ADCY9	protein_coding	0	0	0	5	0	0
ENSSSCG00000007951	CREBBP	protein_coding	100	54	46	6	188	55
ENSSSCG00000007955	CLUAP1	protein_coding	0	0	0	0	265	6
ENSSSCG00000007981	NPRL3	protein_coding	0	0	0	0	40	0
ENSSSCG00000008009	LMF1	protein_coding	0	0	0	0	37	7
ENSSSCG00000008012	protein_coding_no_name	protein_coding	0	0	0	0	9	0
ENSSSCG00000008020	IFT140	protein_coding	0	0	0	0	6	0
ENSSSCG00000008026	CRAMP1	protein_coding	0	0	0	0	7	0
ENSSSCG00000008041	PKD1	protein_coding	0	0	0	7	0	0
ENSSSCG00000008068	IARS1	protein_coding	16	5	11	27	258	45
ENSSSCG00000008070	CENPP	protein_coding	0	0	0	0	6	0
ENSSSCG00000008079	FAM120A	protein_coding	58	53	5	41	61	40
ENSSSCG00000008089	CKAP2L	protein_coding	0	0	0	0	0	15
ENSSSCG00000008096	ZC3H6	protein_coding	41	41	0	61	913	87
ENSSSCG00000008098	POLR1B	protein_coding	0	0	0	0	6	0
ENSSSCG00000008099	ZC3H8	protein_coding	0	0	0	0	6	0
ENSSSCG00000008105	ANAPC1	protein_coding	0	0	0	0	127	5
ENSSSCG00000008111	NPHP1	protein_coding	0	0	0	0	43	0
ENSSSCG00000008113	MRPS5	protein_coding	0	0	0	0	44	7
ENSSSCG00000008127	SNRNP200	protein_coding	6	6	0	0	0	0
ENSSSCG00000008135	CCDC138	protein_coding	0	0	0	0	11	8
ENSSSCG00000008137	protein_coding_no_name	protein_coding	0	0	0	0	8	0
ENSSSCG00000008138	GCC2	protein_coding	0	0	0	0	0	7
ENSSSCG00000008143	UXS1	protein_coding	0	0	0	0	10	0
ENSSSCG00000008144	NCK2	protein_coding	0	0	0	0	470	0
ENSSSCG00000008153	SLC9A2	protein_coding	0	0	0	0	10	6
ENSSSCG00000008162	IL1R1	protein_coding	15	7	8	0	0	0
ENSSSCG00000008167	CNOT11	protein_coding	14	14	0	72	99	19
ENSSSCG00000008168	RNF149	protein_coding	0	0	0	0	6	0
ENSSSCG00000008169	TBC1D8	protein_coding	60	36	24	11	81	80
ENSSSCG00000008171	NPAS2	protein_coding	0	0	0	0	7	8
ENSSSCG00000008179	REV1	protein_coding	17	6	11	0	1192	133
ENSSSCG00000008186	TSGA10	protein_coding	0	0	0	0	157	11
ENSSSCG00000008192	TMEM131	protein_coding	0	0	0	12	10	0
ENSSSCG00000008208	EIF2AK3	protein_coding	0	0	0	0	5	0
ENSSSCG00000008215	SMYD1	protein_coding	0	0	0	18	0	0
ENSSSCG00000008221	KDM3A	protein_coding	11	6	5	0	38	8
ENSSSCG00000008222	protein_coding_no_name	protein_coding	0	0	0	9	0	0
ENSSSCG00000008225	PTCD3	protein_coding	0	0	0	0	5	0
ENSSSCG00000008242	KCMF1	protein_coding	0	0	0	5	17	0
ENSSSCG00000008247	SUCLG1	protein_coding	5	5	0	0	19	7
ENSSSCG00000008250	protein_coding_no_name	protein_coding	0	0	0	0	10	7
ENSSSCG00000008263	M1AP	protein_coding	0	0	0	0	18	0
ENSSSCG00000008297	TPRKB	protein_coding	0	0	0	0	5	0
ENSSSCG00000008310	EXOC6B	protein_coding	11	5	6	6	10	0
ENSSSCG00000008312	DYSF	protein_coding	0	0	0	8	27	7
ENSSSCG00000008332	C2orf42	protein_coding	0	0	0	12	52	11
ENSSSCG00000008335	protein_coding_no_name	protein_coding	0	0	0	0	74	0
ENSSSCG00000008336	ANXA4	protein_coding	0	0	0	0	0	5
ENSSSCG00000008337	AAK1	protein_coding	0	0	0	0	0	6
ENSSSCG00000008339	GFPT1	protein_coding	5	5	0	0	43	0
ENSSSCG00000008346	APLF	protein_coding	0	0	0	0	18	6
ENSSSCG00000008353	WDR92	protein_coding	0	0	0	0	49	0
ENSSSCG00000008363	AFTPH	protein_coding	0	0	0	0	34	6
ENSSSCG00000008368	UGP2	protein_coding	66	54	12	198	25	5
ENSSSCG00000008372	EHBP1	protein_coding	31	14	17	0	36	15
ENSSSCG00000008376	COMMD1	protein_coding	0	0	0	0	10	0
ENSSSCG00000008382	USP34	protein_coding	0	0	0	15	445	19
ENSSSCG00000008386	KIAA1841	protein_coding	0	0	0	0	27	0
ENSSSCG00000008389	PAPOLG	protein_coding	0	0	0	0	5	0
ENSSSCG00000008392	BCL11A	protein_coding	0	0	0	0	5	0
ENSSSCG00000008394	FANCL	protein_coding	108	0	108	0	115	0
ENSSSCG00000008395	VRK2	protein_coding	5	5	0	0	16	0
ENSSSCG00000008398	PPP4R3B	protein_coding	0	0	0	0	26	5
ENSSSCG00000008402	CLHC1	protein_coding	0	0	0	0	34	0
ENSSSCG00000008404	MTIF2	protein_coding	0	0	0	0	20	0
ENSSSCG00000008406	CCDC88A	protein_coding	0	0	0	0	0	18
ENSSSCG00000008412	PSME4	protein_coding	50	21	29	65	225	5
ENSSSCG00000008414	ERLEC1	protein_coding	0	0	0	0	18	0
ENSSSCG00000008423	PPP1R21	protein_coding	0	0	0	0	27	5
ENSSSCG00000008428	MSH2	protein_coding	0	0	0	0	5	0
ENSSSCG00000008433	STPG4	protein_coding	6	6	0	22	69	5
ENSSSCG00000008440	PIGF	protein_coding	0	0	0	0	19	0
ENSSSCG00000008445	SRBD1	protein_coding	0	0	0	0	241	32
ENSSSCG00000008448	PREPL	protein_coding	8	0	8	6	120	9
ENSSSCG00000008451	protein_coding_no_name	protein_coding	22	14	8	7	302	22
ENSSSCG00000008452	LRPPRC	protein_coding	0	0	0	0	30	0
ENSSSCG00000008453	ABCG8	protein_coding	6	6	0	0	0	0
ENSSSCG00000008464	MTA3	protein_coding	0	0	0	0	0	6
ENSSSCG00000008467	EML4	protein_coding	42	24	18	0	174	29
ENSSSCG00000008470	THUMPD2	protein_coding	0	0	0	0	15	0
ENSSSCG00000008475	MAP4K3	protein_coding	0	0	0	0	7	0
ENSSSCG00000008478	SOS1	protein_coding	0	0	0	28	65	0
ENSSSCG00000008479	DHX57	protein_coding	0	0	0	0	62	5
ENSSSCG00000008486	GALM	protein_coding	0	0	0	0	21	0
ENSSSCG00000008488	RMDN2	protein_coding	40	22	18	0	418	42
ENSSSCG00000008494	NDUFAF7	protein_coding	0	0	0	0	41	0
ENSSSCG00000008495	PRKD3	protein_coding	30	19	11	57	234	48
ENSSSCG00000008496	EIF2AK2	protein_coding	0	0	0	0	5	0
ENSSSCG00000008497	GPATCH11	protein_coding	0	0	0	6	50	0
ENSSSCG00000008498	HEATR5B	protein_coding	0	0	0	0	14	20
ENSSSCG00000008499	STRN	protein_coding	0	0	0	0	81	0
ENSSSCG00000008504	CRIM1	protein_coding	8	8	0	6	17	11
ENSSSCG00000008512	TTC27	protein_coding	0	0	0	0	61	5
ENSSSCG00000008513	BIRC6	protein_coding	60	28	32	23	341	42
ENSSSCG00000008515	MEMO1	protein_coding	27	27	0	246	593	63
ENSSSCG00000008517	SPAST	protein_coding	0	0	0	0	79	0
ENSSSCG00000008518	SLC30A6	protein_coding	7	0	7	0	13	0
ENSSSCG00000008533	protein_coding_no_name	protein_coding	0	0	0	0	6	0
ENSSSCG00000008534	WDR43	protein_coding	0	0	0	0	52	5
ENSSSCG00000008535	CLIP4	protein_coding	0	0	0	0	11	5
[truncated: 2,789 more rows]

## Sheet: sheep_exonic_by_circRNA
id_exonic circRNA as CE2	gene_id	biotype	oar_liver_1-6	oar_muscle_1-6	oar_testis_1-3
[truncated: 3,899 more rows]

[truncated: 1 more sheets: sheep_by_parent_gene(exo)]
