# Supplementary material for: Comparative Analysis of the Circular Transcriptome in Muscle, Liver, and Testis in Three Livestock Species
Source: Front Genet. 2021 May 10;12:665153. doi: 10.3389/fgene.2021.665153 (PMC8141914; doi:10.3389/fgene.2021.665153)
Supplement: Supplementary File 1 — Some features relative to circRNAs characterization (CE2 + CIRI2). [file Data_Sheet_1.ZIP › Suppl_lists-3.xlsx]

## Sheet: Cover sheet
		This file describes introns concerned by intronic circular RNAs identified by CD
		For each species, you can find two sheets
		Raw data (CCRs) were reported

## Sheet: bta_by_dataset
id_intron	gene_name	biotype	nb_circ_rna	nb_ccr	dataset
25:25975365-25975508^-	ENSBTAG00000032087	c	2	26	BTA-testis-6
13:47729504-47731684^-	ENSBTAG00000008293	c	2	20	BTA-testis-6
17:52675127-52675337^-	ENSBTAG00000021595	c	1	20	BTA-testis-6
25:2440296-2440534^-	ENSBTAG00000002367	c	1	17	BTA-testis-6
29:39851864-39852037^+	ENSBTAG00000018201	c	1	16	BTA-testis-6
16:32412399-32412869^+	ENSBTAG00000007606	c	1	12	BTA-testis-6
2:135735937-135736370^+	ENSBTAG00000013281	c	1	12	BTA-testis-6
19:47863637-47863955^+	ENSBTAG00000016613	c	2	11	BTA-testis-6
5:26901310-26901575^+	ENSBTAG00000021464	c	1	8	BTA-testis-6
16:47197565-47197921^+	ENSBTAG00000040477	c	1	7	BTA-testis-6
2:106779977-106780123^+	ENSBTAG00000013489	c	1	6	BTA-testis-6
22:51891786-51892558^+	ENSBTAG00000015839	c	1	5	BTA-testis-6
18:55723063-55723499^-	ENSBTAG00000030505	c	1	5	BTA-testis-6
2:135735937-135736370^+	ENSBTAG00000013281	c	2	27	BTA-testis-5
16:47197565-47197921^+	ENSBTAG00000040477	c	1	24	BTA-testis-5
13:47729504-47731684^-	ENSBTAG00000008293	c	2	21	BTA-testis-5
25:25975365-25975508^-	ENSBTAG00000032087	c	2	20	BTA-testis-5
25:2440296-2440534^-	ENSBTAG00000002367	c	1	18	BTA-testis-5
19:47863637-47863955^+	ENSBTAG00000016613	c	2	18	BTA-testis-5
18:55723063-55723499^-	ENSBTAG00000030505	c	1	17	BTA-testis-5
29:39851864-39852037^+	ENSBTAG00000018201	c	1	11	BTA-testis-5
16:32412399-32412869^+	ENSBTAG00000007606	c	1	10	BTA-testis-5
17:52675127-52675337^-	ENSBTAG00000021595	c	1	10	BTA-testis-5
22:51891786-51892558^+	ENSBTAG00000015839	c	1	8	BTA-testis-5
2:125982627-125982997^-	ENSBTAG00000053588	c	1	8	BTA-testis-5
25:33446381-33446538^-	ENSBTAG00000014810	c	1	6	BTA-testis-5
21:57833910-57834773^+	ENSBTAG00000004310	c	1	5	BTA-testis-5
15:50822280-50822743^+	ENSBTAG00000040380	c	1	5	BTA-testis-5
13:47729504-47731684^-	ENSBTAG00000008293	c	2	16	BTA-testis-4
25:2440296-2440534^-	ENSBTAG00000002367	c	1	14	BTA-testis-4
22:51891786-51892558^+	ENSBTAG00000015839	c	1	10	BTA-testis-4
16:32412399-32412869^+	ENSBTAG00000007606	c	1	8	BTA-testis-4
19:47863637-47863955^+	ENSBTAG00000016613	c	1	7	BTA-testis-4
25:25975365-25975508^-	ENSBTAG00000032087	c	1	6	BTA-testis-4
29:39851864-39852037^+	ENSBTAG00000018201	c	1	5	BTA-testis-4
25:25975365-25975508^-	ENSBTAG00000032087	c	3	44	BTA-testis-3
25:2440296-2440534^-	ENSBTAG00000002367	c	1	38	BTA-testis-3
2:115461286-115462863^+	ENSBTAG00000021316	c	2	35	BTA-testis-3
29:39851864-39852037^+	ENSBTAG00000018201	c	1	20	BTA-testis-3
22:54334576-54334924^-	ENSBTAG00000017825	c	1	19	BTA-testis-3
18:1420713-1421023^+	ENSBTAG00000023795	c	1	18	BTA-testis-3
17:52675127-52675337^-	ENSBTAG00000021595	c	1	16	BTA-testis-3
5:28857595-28858867^+	ENSBTAG00000032902	c	1	16	BTA-testis-3
7:6184957-6185241^-	ENSBTAG00000009330	c	1	10	BTA-testis-3
7:38990137-38990627^-	ENSBTAG00000011400	c	1	7	BTA-testis-3
2:89474064-89475703^+	ENSBTAG00000006049	c	1	6	BTA-testis-3
22:48420140-48421122^-	ENSBTAG00000014779	c	1	6	BTA-testis-3
18:55260790-55260920^-	ENSBTAG00000015388	c	1	5	BTA-testis-3
29:44568889-44569105^+	ENSBTAG00000020147	c	1	5	BTA-testis-3
7:16331427-16332258^+	ENSBTAG00000040507	c	1	5	BTA-testis-3
10:66988805-66989504^-	ENSBTAG00000054095	c	1	5	BTA-testis-3
17:52675127-52675337^-	ENSBTAG00000021595	c	2	148	BTA-testis-2
25:2440296-2440534^-	ENSBTAG00000002367	c	1	32	BTA-testis-2
25:25975365-25975508^-	ENSBTAG00000032087	c	2	31	BTA-testis-2
29:39851864-39852037^+	ENSBTAG00000018201	c	1	16	BTA-testis-2
22:54334576-54334924^-	ENSBTAG00000017825	c	1	14	BTA-testis-2
18:1420713-1421023^+	ENSBTAG00000023795	c	1	14	BTA-testis-2
2:115461286-115462863^+	ENSBTAG00000021316	c	2	12	BTA-testis-2
5:28857595-28858867^+	ENSBTAG00000032902	c	1	10	BTA-testis-2
22:48420140-48421122^-	ENSBTAG00000014779	c	1	7	BTA-testis-2
5:26901310-26901575^+	ENSBTAG00000021464	c	1	7	BTA-testis-2
15:62247900-62249782^-	ENSBTAG00000000475	c	1	5	BTA-testis-2
26:45547355-45550066^-	ENSBTAG00000012444	c	1	5	BTA-testis-2
25:25975365-25975508^-	ENSBTAG00000032087	c	3	52	BTA-testis-1
17:52675127-52675337^-	ENSBTAG00000021595	c	1	39	BTA-testis-1
5:26901310-26901575^+	ENSBTAG00000021464	c	1	35	BTA-testis-1
22:54334576-54334924^-	ENSBTAG00000017825	c	1	33	BTA-testis-1
18:1420713-1421023^+	ENSBTAG00000023795	c	1	23	BTA-testis-1
29:39851864-39852037^+	ENSBTAG00000018201	c	1	22	BTA-testis-1
25:2440296-2440534^-	ENSBTAG00000002367	c	1	16	BTA-testis-1
4:114609561-114609927^-	ENSBTAG00000024199	c	1	13	BTA-testis-1
23:16675683-16675955^-	ENSBTAG00000012749	c	1	8	BTA-testis-1
7:43711829-43711984^+	ENSBTAG00000007480	c	1	6	BTA-testis-1
5:56294358-56294476^-	ENSBTAG00000010830	c	1	6	BTA-testis-1
29:44568889-44569105^+	ENSBTAG00000020147	c	1	6	BTA-testis-1
23:7381399-7381715^-	ENSBTAG00000000602	c	1	5	BTA-testis-1
2:96603879-96604332^+	ENSBTAG00000002177	c	1	5	BTA-testis-1
7:5842466-5842833^-	ENSBTAG00000012587	c	1	5	BTA-testis-1
22:48420140-48421122^-	ENSBTAG00000014779	c	1	5	BTA-testis-1
24:41637764-41637996^+	ENSBTAG00000021250	c	1	5	BTA-testis-1
2:115461286-115462863^+	ENSBTAG00000021316	c	1	5	BTA-testis-1
1:107094703-107097161^+	ENSBTAG00000031572	c	1	5	BTA-testis-1
25:2440296-2440534^-	ENSBTAG00000002367	c	1	5	BTA-muscle-9
25:2440296-2440534^-	ENSBTAG00000002367	c	1	60	BTA-muscle-8
17:52675127-52675337^-	ENSBTAG00000021595	c	1	11	BTA-muscle-8
10:21014347-21014455^-	ENSBTAG00000021395	c	1	6	BTA-muscle-8
25:2440296-2440534^-	ENSBTAG00000002367	c	1	10	BTA-muscle-7
25:2440296-2440534^-	ENSBTAG00000002367	c	1	16	BTA-muscle-6
25:2440296-2440534^-	ENSBTAG00000002367	c	1	5	BTA-muscle-5
25:2440296-2440534^-	ENSBTAG00000002367	c	1	8	BTA-muscle-4
25:2440296-2440534^-	ENSBTAG00000002367	c	3	54	BTA-muscle-3
5:103594313-103594540^-	ENSBTAG00000019780	c	1	5	BTA-muscle-3
25:2440296-2440534^-	ENSBTAG00000002367	c	1	15	BTA-muscle-2
25:2440296-2440534^-	ENSBTAG00000002367	c	2	59	BTA-muscle-11
7:38782715-38782844^-	ENSBTAG00000005010	c	1	5	BTA-muscle-11
5:103594313-103594540^-	ENSBTAG00000019780	c	1	5	BTA-muscle-11
17:52675127-52675337^-	ENSBTAG00000021595	c	1	5	BTA-muscle-11
25:2440296-2440534^-	ENSBTAG00000002367	c	1	63	BTA-muscle-10
17:52675127-52675337^-	ENSBTAG00000021595	c	1	12	BTA-muscle-10
25:2440296-2440534^-	ENSBTAG00000002367	c	2	10	BTA-muscle-1
22:48420140-48421122^-	ENSBTAG00000014779	c	1	8	BTA-liver-9
3:14803278-14803472^+	ENSBTAG00000000113	c	1	5	BTA-liver-9
29:39851864-39852037^+	ENSBTAG00000018201	c	1	13	BTA-liver-8
3:14803278-14803472^+	ENSBTAG00000000113	c	1	6	BTA-liver-7
5:56294358-56294476^-	ENSBTAG00000010830	c	1	5	BTA-liver-7
5:56294358-56294476^-	ENSBTAG00000010830	c	1	7	BTA-liver-6
12:69037338-69037402^-	ENSBTAG00000051519	c	1	5	BTA-liver-6
22:48420140-48421122^-	ENSBTAG00000014779	c	1	6	BTA-liver-5
25:2440296-2440534^-	ENSBTAG00000002367	c	1	11	BTA-liver-4
29:39851864-39852037^+	ENSBTAG00000018201	c	1	9	BTA-liver-4
17:52675127-52675337^-	ENSBTAG00000021595	c	1	6	BTA-liver-4
3:14803278-14803472^+	ENSBTAG00000000113	c	1	6	BTA-liver-3
29:39851864-39852037^+	ENSBTAG00000018201	c	1	6	BTA-liver-3
29:39851864-39852037^+	ENSBTAG00000018201	c	1	11	BTA-liver-2
10:21014347-21014455^-	ENSBTAG00000021395	c	2	11	BTA-liver-2
1:135602303-135603941^-	ENSBTAG00000007273	c	1	6	BTA-liver-2
17:52675127-52675337^-	ENSBTAG00000021595	c	1	20	BTA-liver-15
5:56294358-56294476^-	ENSBTAG00000010830	c	1	9	BTA-liver-15
29:39851864-39852037^+	ENSBTAG00000018201	c	1	7	BTA-liver-15
19:14987128-14987251^+	ENSBTAG00000019082	c	1	5	BTA-liver-15
17:52675127-52675337^-	ENSBTAG00000021595	c	1	56	BTA-liver-14
5:56294358-56294476^-	ENSBTAG00000010830	c	1	23	BTA-liver-14
25:25975365-25975508^-	ENSBTAG00000032087	c	2	16	BTA-liver-14
29:39851864-39852037^+	ENSBTAG00000018201	c	1	11	BTA-liver-14
12:86191198-86191302^-	ENSBTAG00000044184	c	1	6	BTA-liver-14
17:52675127-52675337^-	ENSBTAG00000021595	c	1	36	BTA-liver-13
29:39851864-39852037^+	ENSBTAG00000018201	c	1	13	BTA-liver-13
25:25975365-25975508^-	ENSBTAG00000032087	c	2	11	BTA-liver-13
5:56294358-56294476^-	ENSBTAG00000010830	c	1	10	BTA-liver-13
19:14987128-14987251^+	ENSBTAG00000019082	c	1	9	BTA-liver-13
5:119563230-119563398^+	ENSBTAG00000001931	c	1	5	BTA-liver-13
3:14803278-14803472^+	ENSBTAG00000000113	c	2	11	BTA-liver-12
29:39851864-39852037^+	ENSBTAG00000018201	c	1	7	BTA-liver-12
3:16028532-16028726^+	ENSBTAG00000007515	c	1	5	BTA-liver-12
18:55539138-55539763^+	ENSBTAG00000013343	c	1	5	BTA-liver-12
3:19254106-19254489^-	ENSBTAG00000017564	c	1	5	BTA-liver-12
3:14803278-14803472^+	ENSBTAG00000000113	c	1	6	BTA-liver-11
25:27274366-27274932^+	ENSBTAG00000005757	c	1	6	BTA-liver-11
25:2440296-2440534^-	ENSBTAG00000002367	c	1	5	BTA-liver-11
29:39851864-39852037^+	ENSBTAG00000018201	c	1	7	BTA-liver-10
25:2440296-2440534^-	ENSBTAG00000002367	c	1	5	BTA-liver-10
17:52675127-52675337^-	ENSBTAG00000021595	c	1	5	BTA-liver-10
3:14803278-14803472^+	ENSBTAG00000000113	c	1	7	BTA-liver-1
22:48420140-48421122^-	ENSBTAG00000014779	c	1	6	BTA-liver-1

## Sheet: bta_by intron
gene_id	gene_name	biotype	id_intron	nb_ccr	dataset
ENSBTAG00000054095	GMFB	protein_coding	10:66988805-66989504^-	5	BTA-testis-3
ENSBTAG00000053588	WDTC1	protein_coding	2:125982627-125982997^-	8	BTA-testis-5
ENSBTAG00000051519	no_name	protein_coding	12:69037338-69037402^-	5	BTA-liver-6
ENSBTAG00000044184	TUBGCP3	protein_coding	12:86191198-86191302^-	6	BTA-liver-14
ENSBTAG00000040507	no_name	protein_coding	7:16331427-16332258^+	5	BTA-testis-3
ENSBTAG00000040477	CHD5	protein_coding	16:47197565-47197921^+	31	BTA-testis-5,BTA-testis-6
ENSBTAG00000040380	no_name	protein_coding	15:50822280-50822743^+	5	BTA-testis-5
ENSBTAG00000032902	no_name	protein_coding	5:28857595-28858867^+	26	BTA-testis-2,BTA-testis-3
ENSBTAG00000032087	ATXN2L	protein_coding	25:25975365-25975508^-	206	BTA-testis-4,BTA-liver-13,BTA-liver-14,BTA-testis-5,BTA-testis-6,BTA-testis-2,BTA-testis-3,BTA-testis-1
ENSBTAG00000031572	IFT80	protein_coding	1:107094703-107097161^+	5	BTA-testis-1
ENSBTAG00000030505	no_name	protein_coding	18:55723063-55723499^-	22	BTA-testis-5,BTA-testis-6
ENSBTAG00000024199	KMT2C	protein_coding	4:114609561-114609927^-	13	BTA-testis-1
ENSBTAG00000023795	VAC14	protein_coding	18:1420713-1421023^+	55	BTA-testis-2,BTA-testis-3,BTA-testis-1
ENSBTAG00000021595	HIP1R	protein_coding	17:52675127-52675337^-	384	BTA-testis-5,BTA-muscle-8,BTA-muscle-10,BTA-testis-3,BTA-liver-15,BTA-testis-6,BTA-liver-13,BTA-testis-1,BTA-liver-10,BTA-muscle-11,BTA-liver-14,BTA-liver-4,BTA-testis-2
ENSBTAG00000021464	SPRYD3	protein_coding	5:26901310-26901575^+	50	BTA-testis-1,BTA-testis-2,BTA-testis-6
ENSBTAG00000021395	PSME1	protein_coding	10:21014347-21014455^-	17	BTA-muscle-8,BTA-liver-2
ENSBTAG00000021316	COL4A3	protein_coding	2:115461286-115462863^+	52	BTA-testis-1,BTA-testis-2,BTA-testis-3
ENSBTAG00000021250	RALBP1	protein_coding	24:41637764-41637996^+	5	BTA-testis-1
ENSBTAG00000020147	no_name	protein_coding	29:44568889-44569105^+	11	BTA-testis-3,BTA-testis-1
ENSBTAG00000019780	USP5	protein_coding	5:103594313-103594540^-	10	BTA-muscle-11,BTA-muscle-3
ENSBTAG00000019082	RAD51D	protein_coding	19:14987128-14987251^+	14	BTA-liver-15,BTA-liver-13
ENSBTAG00000018201	TKFC	protein_coding	29:39851864-39852037^+	174	BTA-liver-14,BTA-liver-2,BTA-testis-5,BTA-liver-13,BTA-liver-8,BTA-testis-2,BTA-testis-6,BTA-testis-3,BTA-testis-1,BTA-testis-4,BTA-liver-3,BTA-liver-10,BTA-liver-12,BTA-liver-15,BTA-liver-4
ENSBTAG00000017825	SEC13	protein_coding	22:54334576-54334924^-	66	BTA-testis-2,BTA-testis-3,BTA-testis-1
ENSBTAG00000017564	CGN	protein_coding	3:19254106-19254489^-	5	BTA-liver-12
ENSBTAG00000016613	KCNH6	protein_coding	19:47863637-47863955^+	36	BTA-testis-4,BTA-testis-6,BTA-testis-5
ENSBTAG00000015839	MAP4	protein_coding	22:51891786-51892558^+	23	BTA-testis-4,BTA-testis-6,BTA-testis-5
ENSBTAG00000015388	RPL18	protein_coding	18:55260790-55260920^-	5	BTA-testis-3
ENSBTAG00000014810	TMEM270	protein_coding	25:33446381-33446538^-	6	BTA-testis-5
ENSBTAG00000014779	NISCH	protein_coding	22:48420140-48421122^-	38	BTA-testis-1,BTA-liver-1,BTA-liver-5,BTA-testis-3,BTA-testis-2,BTA-liver-9
ENSBTAG00000013489	CYP27A1	protein_coding	2:106779977-106780123^+	6	BTA-testis-6
ENSBTAG00000013343	FTL	protein_coding	18:55539138-55539763^+	5	BTA-liver-12
ENSBTAG00000013281	SPATA21	protein_coding	2:135735937-135736370^+	39	BTA-testis-6,BTA-testis-5
ENSBTAG00000012749	CUL7	protein_coding	23:16675683-16675955^-	8	BTA-testis-1
ENSBTAG00000012587	BABAM1	protein_coding	7:5842466-5842833^-	5	BTA-testis-1
ENSBTAG00000012444	ADAM12	protein_coding	26:45547355-45550066^-	5	BTA-testis-2
ENSBTAG00000011400	DBN1	protein_coding	7:38990137-38990627^-	7	BTA-testis-3
ENSBTAG00000010830	LRP1	protein_coding	5:56294358-56294476^-	60	BTA-liver-13,BTA-liver-14,BTA-liver-7,BTA-testis-1,BTA-liver-6,BTA-liver-15
ENSBTAG00000009330	SIN3B	protein_coding	7:6184957-6185241^-	10	BTA-testis-3
ENSBTAG00000008293	GPCPD1	protein_coding	13:47729504-47731684^-	57	BTA-testis-4,BTA-testis-6,BTA-testis-5
ENSBTAG00000007606	HNRNPU	protein_coding	16:32412399-32412869^+	30	BTA-testis-5,BTA-testis-6,BTA-testis-4
ENSBTAG00000007515	UBE2Q1	protein_coding	3:16028532-16028726^+	5	BTA-liver-12
ENSBTAG00000007480	CIRBP	protein_coding	7:43711829-43711984^+	6	BTA-testis-1
ENSBTAG00000007273	TF	protein_coding	1:135602303-135603941^-	6	BTA-liver-2
ENSBTAG00000006049	BZW1	protein_coding	2:89474064-89475703^+	6	BTA-testis-3
ENSBTAG00000005757	FUS	protein_coding	25:27274366-27274932^+	6	BTA-liver-11
ENSBTAG00000005010	MXD3	protein_coding	7:38782715-38782844^-	5	BTA-muscle-11
ENSBTAG00000004310	UBR7	protein_coding	21:57833910-57834773^+	5	BTA-testis-5
ENSBTAG00000002367	HCFC1R1	protein_coding	25:2440296-2440534^-	461	BTA-muscle-7,BTA-liver-4,BTA-testis-4,BTA-muscle-2,BTA-muscle-6,BTA-testis-1,BTA-testis-6,BTA-testis-5,BTA-testis-2,BTA-testis-3,BTA-liver-10,BTA-liver-11,BTA-muscle-5,BTA-muscle-9,BTA-muscle-8,BTA-muscle-10,BTA-muscle-4,BTA-muscle-1,BTA-muscle-11,BTA-muscle-3
ENSBTAG00000002177	PIKFYVE	protein_coding	2:96603879-96604332^+	5	BTA-testis-1
ENSBTAG00000001931	TRABD	protein_coding	5:119563230-119563398^+	5	BTA-liver-13
ENSBTAG00000000602	RXRB	protein_coding	23:7381399-7381715^-	5	BTA-testis-1
ENSBTAG00000000475	IMMP1L	protein_coding	15:62247900-62249782^-	5	BTA-testis-2
ENSBTAG00000000113	ARHGEF2	protein_coding	3:14803278-14803472^+	41	BTA-liver-9,BTA-liver-11,BTA-liver-3,BTA-liver-7,BTA-liver-1,BTA-liver-12

## Sheet: pig_by_dataset
id_intron	gene_name	biotype	nb_circ_rna	nb_ccr	dataset
3:18517628-18517769^+	ENSSSCG00000021845	c	2	39	SSC-liver-10
3:18517628-18517769^+	ENSSSCG00000021845	c	2	16	SSC-liver-5
6:44064034-44064174^+	ENSSSCG00000002873	c	1	5	SSC-liver-5
3:18517628-18517769^+	ENSSSCG00000021845	c	1	21	SSC-liver-6
6:44064034-44064174^+	ENSSSCG00000002873	c	1	13	SSC-liver-6
8:74554123-74554998^+	ENSSSCG00000024314	c	1	6	SSC-liver-6
3:18517628-18517769^+	ENSSSCG00000021845	c	2	23	SSC-liver-7
9:47609728-47610767^+	ENSSSCG00000015129	c	1	6	SSC-liver-7
13:136460389-136462397^+	ENSSSCG00000025349	c	1	6	SSC-liver-7
3:18517628-18517769^+	ENSSSCG00000021845	c	3	65	SSC-liver-8
6:44064034-44064174^+	ENSSSCG00000002873	c	1	8	SSC-liver-8
AEMK02000695:12935-13013^-	ENSSSCG00000041596	lnc	1	6	SSC-liver-8
4:93990614-93990776^+	ENSSSCG00000006500	c	1	5	SSC-liver-8
3:18517628-18517769^+	ENSSSCG00000021845	c	3	49	SSC-liver-9
6:44064034-44064174^+	ENSSSCG00000002873	c	1	8	SSC-liver-9
8:74554123-74554998^+	ENSSSCG00000024314	c	1	6	SSC-liver-9
AEMK02000695:12935-13013^-	ENSSSCG00000041596	lnc	1	5	SSC-liver-9
6:44064034-44064174^+	ENSSSCG00000002873	c	2	77	SSC-muscle-2
3:18517628-18517769^+	ENSSSCG00000021845	c	2	44	SSC-muscle-2
7:75656709-75656818^+	ENSSSCG00000002029	c	1	12	SSC-muscle-2
2:76517734-76517857^+	ENSSSCG00000013448	c	1	5	SSC-muscle-2
6:44064034-44064174^+	ENSSSCG00000002873	c	2	120	SSC-muscle-3
AEMK02000682.1:429181-429384^+	ENSSSCG00000031630	c	5	54	SSC-muscle-3
6:59437268-59437512^-	ENSSSCG00000003301	c	1	46	SSC-muscle-3
3:18517628-18517769^+	ENSSSCG00000021845	c	2	30	SSC-muscle-3
10:23647353-23647806^+	ENSSSCG00000036948	c	1	21	SSC-muscle-3
6:44026737-44027143^+	ENSSSCG00000002873	c	1	17	SSC-muscle-3
4:95756885-95757152^+	ENSSSCG00000006568	c	1	15	SSC-muscle-3
2:80458445-80458885^+	ENSSSCG00000040507	c	1	10	SSC-muscle-3
6:62833863-62834063^+	ENSSSCG00000003998	c	1	8	SSC-muscle-3
5:21644295-21644504^-	ENSSSCG00000000386	c	1	6	SSC-muscle-3
2:69436081-69436538^+	ENSSSCG00000013638	c	1	6	SSC-muscle-3
7:38221055-38221282^+	ENSSSCG00000001661	c	1	5	SSC-muscle-3
3:18555004-18555758^+	ENSSSCG00000007805	c	1	5	SSC-muscle-3
X:124527261-124527632^+	ENSSSCG00000024676	c	1	5	SSC-muscle-3
3:18517628-18517769^+	ENSSSCG00000021845	c	3	381	SSC-muscle-4
6:59437268-59437512^-	ENSSSCG00000003301	c	2	290	SSC-muscle-4
6:44064034-44064174^+	ENSSSCG00000002873	c	3	216	SSC-muscle-4
AEMK02000682.1:429181-429384^+	ENSSSCG00000031630	c	5	60	SSC-muscle-4
6:44026737-44027143^+	ENSSSCG00000002873	c	1	46	SSC-muscle-4
4:95756885-95757152^+	ENSSSCG00000006568	c	1	26	SSC-muscle-4
10:23647353-23647806^+	ENSSSCG00000036948	c	1	23	SSC-muscle-4
5:21644295-21644504^-	ENSSSCG00000000386	c	1	18	SSC-muscle-4
7:38221055-38221282^+	ENSSSCG00000001661	c	2	13	SSC-muscle-4
7:75656709-75656818^+	ENSSSCG00000002029	c	1	8	SSC-muscle-4
12:22652530-22652793^-	ENSSSCG00000017500	c	1	7	SSC-muscle-4
4:93990614-93990776^+	ENSSSCG00000006500	c	1	6	SSC-muscle-4
4:35774387-35774816^+	ENSSSCG00000006061	c	1	5	SSC-muscle-4
12:5604847-5604997^-	ENSSSCG00000017201	c	1	5	SSC-muscle-4
2:15034522-15034726^-	ENSSSCG00000032081	c	1	5	SSC-muscle-4
3:18517628-18517769^+	ENSSSCG00000021845	c	2	34	SSC-testis-10
10:24647941-24649055^-	ENSSSCG00000010926	c	2	12	SSC-testis-10
5:19488283-19488530^+	ENSSSCG00000000288	c	1	10	SSC-testis-10
3:8938969-8939351^-	ENSSSCG00000038901	c	2	10	SSC-testis-10
7:60976570-60977321^+	ENSSSCG00000001930	c	1	5	SSC-testis-10
6:44064034-44064174^+	ENSSSCG00000002873	c	1	5	SSC-testis-10
3:18517628-18517769^+	ENSSSCG00000021845	c	6	2520	SSC-testis-2
6:64316123-64316456^-	ENSSSCG00000027916	c	1	163	SSC-testis-2
6:59437268-59437512^-	ENSSSCG00000003301	c	1	70	SSC-testis-2
AEMK02000682.1:429181-429384^+	ENSSSCG00000031630	c	3	39	SSC-testis-2
6:44026737-44027143^+	ENSSSCG00000002873	c	1	34	SSC-testis-2
12:5499862-5499967^+	ENSSSCG00000017197	c	1	33	SSC-testis-2
2:9746481-9746703^+	ENSSSCG00000024015	c	3	32	SSC-testis-2
3:37584304-37585073^+	ENSSSCG00000007931	c	1	21	SSC-testis-2
6:54464957-54465076^+	ENSSSCG00000038579	c	1	16	SSC-testis-2
13:34531141-34531550^+	ENSSSCG00000028184	c	1	12	SSC-testis-2
12:57209567-57209849^-	ENSSSCG00000028465	c	1	12	SSC-testis-2
3:112077038-112077142^-	ENSSSCG00000008559	c	1	8	SSC-testis-2
6:63098814-63098943^+	ENSSSCG00000037920	c	1	8	SSC-testis-2
5:67263876-67265184^+	ENSSSCG00000000740	c	1	7	SSC-testis-2
6:44064034-44064174^+	ENSSSCG00000002873	c	1	7	SSC-testis-2
2:10160984-10161119^-	ENSSSCG00000013087	c	1	7	SSC-testis-2
6:48047431-48047536^-	ENSSSCG00000022442	c	1	7	SSC-testis-2
6:54257092-54257251^+	ENSSSCG00000003152	c	1	6	SSC-testis-2
2:140194862-140195691^-	ENSSSCG00000014327	c	1	6	SSC-testis-2
15:46503098-46503404^-	ENSSSCG00000015795	c	1	6	SSC-testis-2
2:9113203-9113482^+	ENSSSCG00000030653	c	1	6	SSC-testis-2
3:40001968-40002202^+	ENSSSCG00000033697	c	1	6	SSC-testis-2
1:272964681-272964930^+	ENSSSCG00000035904	c	1	6	SSC-testis-2
2:80458445-80458885^+	ENSSSCG00000040507	c	1	6	SSC-testis-2
5:15580976-15581209^+	ENSSSCG00000000204	c	1	5	SSC-testis-2
1:236386517-236386773^-	ENSSSCG00000005314	c	1	5	SSC-testis-2
15:120713230-120713497^-	ENSSSCG00000016202	c	1	5	SSC-testis-2
15:121401828-121401937^-	ENSSSCG00000016220	c	1	5	SSC-testis-2
3:18517628-18517769^+	ENSSSCG00000021845	c	5	1845	SSC-testis-3
6:64316123-64316456^-	ENSSSCG00000027916	c	1	183	SSC-testis-3
6:59437268-59437512^-	ENSSSCG00000003301	c	1	35	SSC-testis-3
AEMK02000682.1:429181-429384^+	ENSSSCG00000031630	c	4	34	SSC-testis-3
12:5499862-5499967^+	ENSSSCG00000017197	c	2	32	SSC-testis-3
12:47719425-47719603^-	ENSSSCG00000030707	c	3	32	SSC-testis-3
6:54464957-54465076^+	ENSSSCG00000038579	c	2	19	SSC-testis-3
6:44026737-44027143^+	ENSSSCG00000002873	c	1	15	SSC-testis-3
3:37584304-37585073^+	ENSSSCG00000007931	c	1	13	SSC-testis-3
15:121401828-121401937^-	ENSSSCG00000016220	c	2	13	SSC-testis-3
2:9746481-9746703^+	ENSSSCG00000024015	c	1	12	SSC-testis-3
13:34531141-34531550^+	ENSSSCG00000028184	c	1	10	SSC-testis-3
1:236386517-236386773^-	ENSSSCG00000005314	c	1	8	SSC-testis-3
6:48047431-48047536^-	ENSSSCG00000022442	c	1	8	SSC-testis-3
5:7223813-7225957^+	ENSSSCG00000028202	c	1	8	SSC-testis-3
1:272964681-272964930^+	ENSSSCG00000035904	c	1	8	SSC-testis-3
6:165418386-165419196^-	ENSSSCG00000003913	c	1	7	SSC-testis-3
12:40064740-40064862^+	ENSSSCG00000032552	c	1	7	SSC-testis-3
2:80458445-80458885^+	ENSSSCG00000040507	c	1	7	SSC-testis-3
6:44064034-44064174^+	ENSSSCG00000002873	c	1	6	SSC-testis-3
2:80638528-80638656^+	ENSSSCG00000014041	c	1	6	SSC-testis-3
14:47509292-47509426^+	ENSSSCG00000010011	c	1	5	SSC-testis-3
2:6288449-6288789^-	ENSSSCG00000012957	c	1	5	SSC-testis-3
18:50590423-50590559^-	ENSSSCG00000023820	c	1	5	SSC-testis-3
6:65262924-65263126^-	ENSSSCG00000039516	c	1	5	SSC-testis-3
3:18517628-18517769^+	ENSSSCG00000021845	c	6	1396	SSC-testis-4
6:64316123-64316456^-	ENSSSCG00000027916	c	1	150	SSC-testis-4
AEMK02000682.1:429181-429384^+	ENSSSCG00000031630	c	4	35	SSC-testis-4
12:5499862-5499967^+	ENSSSCG00000017197	c	1	27	SSC-testis-4
6:59437268-59437512^-	ENSSSCG00000003301	c	1	26	SSC-testis-4
2:9746481-9746703^+	ENSSSCG00000024015	c	2	17	SSC-testis-4
6:54464957-54465076^+	ENSSSCG00000038579	c	1	13	SSC-testis-4
1:272964681-272964930^+	ENSSSCG00000035904	c	1	12	SSC-testis-4
6:44026737-44027143^+	ENSSSCG00000002873	c	1	10	SSC-testis-4
3:37584304-37585073^+	ENSSSCG00000007931	c	1	10	SSC-testis-4
2:26799543-26800554^-	ENSSSCG00000013304	c	1	10	SSC-testis-4
12:57209567-57209849^-	ENSSSCG00000028465	c	1	9	SSC-testis-4
3:40001968-40002202^+	ENSSSCG00000033697	c	1	8	SSC-testis-4
6:44064034-44064174^+	ENSSSCG00000002873	c	1	7	SSC-testis-4
6:53254249-53254481^-	ENSSSCG00000003120	c	1	6	SSC-testis-4
2:134254624-134255129^-	ENSSSCG00000014272	c	1	6	SSC-testis-4
13:34531141-34531550^+	ENSSSCG00000028184	c	1	6	SSC-testis-4
7:55857006-55857280^+	ENSSSCG00000033954	c	1	6	SSC-testis-4
6:63098814-63098943^+	ENSSSCG00000037920	c	1	6	SSC-testis-4
5:67263876-67265184^+	ENSSSCG00000000740	c	1	5	SSC-testis-4
6:165418386-165419196^-	ENSSSCG00000003913	c	1	5	SSC-testis-4
1:236319205-236319413^+	ENSSSCG00000005308	c	1	5	SSC-testis-4
14:50400782-50402012^-	ENSSSCG00000010092	c	1	5	SSC-testis-4
2:612386-612810^+	ENSSSCG00000012836	c	1	5	SSC-testis-4
15:121401828-121401937^-	ENSSSCG00000016220	c	1	5	SSC-testis-4
3:18517628-18517769^+	ENSSSCG00000021845	c	4	1236	SSC-testis-5
6:64316123-64316456^-	ENSSSCG00000027916	c	1	62	SSC-testis-5
6:59437268-59437512^-	ENSSSCG00000003301	c	1	41	SSC-testis-5
2:9746481-9746703^+	ENSSSCG00000024015	c	2	24	SSC-testis-5
AEMK02000682.1:429181-429384^+	ENSSSCG00000031630	c	2	21	SSC-testis-5
12:5499862-5499967^+	ENSSSCG00000017197	c	1	20	SSC-testis-5
6:44026737-44027143^+	ENSSSCG00000002873	c	1	11	SSC-testis-5
6:44064034-44064174^+	ENSSSCG00000002873	c	1	10	SSC-testis-5
3:37584304-37585073^+	ENSSSCG00000007931	c	1	9	SSC-testis-5
1:272964681-272964930^+	ENSSSCG00000035904	c	1	9	SSC-testis-5
6:54464957-54465076^+	ENSSSCG00000038579	c	1	9	SSC-testis-5
9:90772463-90772575^-	ENSSSCG00000015380	c	1	8	SSC-testis-5
15:121401828-121401937^-	ENSSSCG00000016220	c	1	7	SSC-testis-5
4:1133666-1133854^+	ENSSSCG00000006958	c	1	6	SSC-testis-5
3:40001968-40002202^+	ENSSSCG00000033697	c	1	6	SSC-testis-5
6:65262924-65263126^-	ENSSSCG00000039516	c	1	6	SSC-testis-5
6:48047431-48047536^-	ENSSSCG00000022442	c	1	5	SSC-testis-5
2:15034522-15034726^-	ENSSSCG00000032081	c	1	5	SSC-testis-5
6:65255863-65256154^+	ENSSSCG00000036305	c	1	5	SSC-testis-5
6:63098814-63098943^+	ENSSSCG00000037920	c	1	5	SSC-testis-5
3:18517628-18517769^+	ENSSSCG00000021845	c	5	1596	SSC-testis-6
6:64316123-64316456^-	ENSSSCG00000027916	c	2	111	SSC-testis-6
6:59437268-59437512^-	ENSSSCG00000003301	c	1	42	SSC-testis-6
AEMK02000682.1:429181-429384^+	ENSSSCG00000031630	c	4	39	SSC-testis-6
2:9746481-9746703^+	ENSSSCG00000024015	c	3	26	SSC-testis-6
1:272964681-272964930^+	ENSSSCG00000035904	c	2	20	SSC-testis-6
6:44026737-44027143^+	ENSSSCG00000002873	c	1	15	SSC-testis-6
3:112077038-112077142^-	ENSSSCG00000008559	c	1	12	SSC-testis-6
6:54464957-54465076^+	ENSSSCG00000038579	c	1	12	SSC-testis-6
6:44064034-44064174^+	ENSSSCG00000002873	c	1	11	SSC-testis-6
12:5499862-5499967^+	ENSSSCG00000017197	c	2	11	SSC-testis-6
3:37584304-37585073^+	ENSSSCG00000007931	c	1	8	SSC-testis-6
6:48047431-48047536^-	ENSSSCG00000022442	c	1	8	SSC-testis-6
12:57209567-57209849^-	ENSSSCG00000028465	c	1	8	SSC-testis-6
4:93990614-93990776^+	ENSSSCG00000006500	c	1	6	SSC-testis-6
2:612386-612810^+	ENSSSCG00000012836	c	1	6	SSC-testis-6
2:80638528-80638656^+	ENSSSCG00000014041	c	1	6	SSC-testis-6
15:46503098-46503404^-	ENSSSCG00000015795	c	1	6	SSC-testis-6
6:53254249-53254481^-	ENSSSCG00000003120	c	1	5	SSC-testis-6
13:34531141-34531550^+	ENSSSCG00000028184	c	1	5	SSC-testis-6
2:15034522-15034726^-	ENSSSCG00000032081	c	1	5	SSC-testis-6
3:18517628-18517769^+	ENSSSCG00000021845	c	7	1995	SSC-testis-7
6:64316123-64316456^-	ENSSSCG00000027916	c	2	228	SSC-testis-7
6:59437268-59437512^-	ENSSSCG00000003301	c	1	56	SSC-testis-7
6:54464957-54465076^+	ENSSSCG00000038579	c	2	45	SSC-testis-7
12:5499862-5499967^+	ENSSSCG00000017197	c	1	41	SSC-testis-7
6:44026737-44027143^+	ENSSSCG00000002873	c	1	35	SSC-testis-7
AEMK02000682.1:429181-429384^+	ENSSSCG00000031630	c	2	29	SSC-testis-7
3:37584304-37585073^+	ENSSSCG00000007931	c	1	16	SSC-testis-7
2:80458445-80458885^+	ENSSSCG00000040507	c	1	14	SSC-testis-7
12:57209567-57209849^-	ENSSSCG00000028465	c	1	12	SSC-testis-7
2:9746481-9746703^+	ENSSSCG00000024015	c	2	10	SSC-testis-7
5:67263876-67265184^+	ENSSSCG00000000740	c	1	9	SSC-testis-7
6:44064034-44064174^+	ENSSSCG00000002873	c	1	8	SSC-testis-7
1:236386517-236386773^-	ENSSSCG00000005314	c	1	8	SSC-testis-7
13:34531141-34531550^+	ENSSSCG00000028184	c	1	8	SSC-testis-7
2:26799543-26800554^-	ENSSSCG00000013304	c	1	6	SSC-testis-7
9:6594101-6594597^-	ENSSSCG00000014802	c	1	6	SSC-testis-7
15:120713230-120713497^-	ENSSSCG00000016202	c	1	6	SSC-testis-7
6:48047431-48047536^-	ENSSSCG00000022442	c	1	6	SSC-testis-7
3:40001968-40002202^+	ENSSSCG00000033697	c	1	6	SSC-testis-7
1:272964681-272964930^+	ENSSSCG00000035904	c	1	6	SSC-testis-7
6:53254249-53254481^-	ENSSSCG00000003120	c	1	5	SSC-testis-7
1:236319205-236319413^+	ENSSSCG00000005308	c	1	5	SSC-testis-7
9:90772463-90772575^-	ENSSSCG00000015380	c	1	5	SSC-testis-7
15:120775823-120776171^+	ENSSSCG00000016201	c	1	5	SSC-testis-7
15:121401828-121401937^-	ENSSSCG00000016220	c	1	5	SSC-testis-7
6:63098814-63098943^+	ENSSSCG00000037920	c	1	5	SSC-testis-7
3:18517628-18517769^+	ENSSSCG00000021845	c	3	89	SSC-testis-8
6:64316123-64316456^-	ENSSSCG00000027916	c	1	24	SSC-testis-8
6:44064034-44064174^+	ENSSSCG00000002873	c	1	10	SSC-testis-8
6:59437268-59437512^-	ENSSSCG00000003301	c	1	9	SSC-testis-8
12:51552226-51552455^+	ENSSSCG00000035048	c	1	6	SSC-testis-8
13:207667154-207667543^-	ENSSSCG00000048463	lnc	1	6	SSC-testis-8
3:18517628-18517769^+	ENSSSCG00000021845	c	4	523	SSC-testis-9
6:64316123-64316456^-	ENSSSCG00000027916	c	1	238	SSC-testis-9
12:5499862-5499967^+	ENSSSCG00000017197	c	1	15	SSC-testis-9
1:236319205-236319413^+	ENSSSCG00000005308	c	2	12	SSC-testis-9
6:59437268-59437512^-	ENSSSCG00000003301	c	1	10	SSC-testis-9
6:65255863-65256154^+	ENSSSCG00000036305	c	1	8	SSC-testis-9
6:44064034-44064174^+	ENSSSCG00000002873	c	1	7	SSC-testis-9
3:8515795-8516023^+	ENSSSCG00000025096	c	1	7	SSC-testis-9
6:44026737-44027143^+	ENSSSCG00000002873	c	1	6	SSC-testis-9
6:74618375-74619504^+	ENSSSCG00000003455	c	1	6	SSC-testis-9
14:51492955-51493177^-	ENSSSCG00000010136	c	1	6	SSC-testis-9
15:120340252-120340669^-	ENSSSCG00000016189	c	1	6	SSC-testis-9
2:75062138-75062788^+	ENSSSCG00000032085	c	1	6	SSC-testis-9
7:52372636-52372945^+	ENSSSCG00000001808	c	1	5	SSC-testis-9
AEMK02000682.1:429181-429384^+	ENSSSCG00000031630	c	1	5	SSC-testis-9

## Sheet: pig_by intron
gene_id	gene_name	biotype	id_intron	nb_ccr	dataset
ENSSSCG00000048463	lncRNA_no_name	lncRNA	13:207667154-207667543^-	6	SSC-testis-8
ENSSSCG00000041596	lncRNA_no_name	lncRNA	AEMK02000695:12935-13013^-	11	SSC-liver-9,SSC-liver-8
ENSSSCG00000040507	PDLIM7	protein_coding	2:80458445-80458885^+	37	SSC-muscle-3,SSC-testis-7,SSC-testis-2,SSC-testis-3
ENSSSCG00000039516	LRRC47	protein_coding	6:65262924-65263126^-	11	SSC-testis-3,SSC-testis-5
ENSSSCG00000038901	CLDN15	protein_coding	3:8938969-8939351^-	10	SSC-testis-10
ENSSSCG00000038579	DKKL1	protein_coding	6:54464957-54465076^+	114	SSC-testis-6,SSC-testis-4,SSC-testis-2,SSC-testis-5,SSC-testis-3,SSC-testis-7
ENSSSCG00000037920	TRIM28	protein_coding	6:63098814-63098943^+	24	SSC-testis-5,SSC-testis-7,SSC-testis-4,SSC-testis-2
ENSSSCG00000036948	protein_coding_no_name	protein_coding	10:23647353-23647806^+	44	SSC-muscle-3,SSC-muscle-4
ENSSSCG00000036305	SMIM1	protein_coding	6:65255863-65256154^+	13	SSC-testis-5,SSC-testis-9
ENSSSCG00000035904	RPL7A	protein_coding	1:272964681-272964930^+	61	SSC-testis-4,SSC-testis-2,SSC-testis-7,SSC-testis-3,SSC-testis-5,SSC-testis-6
ENSSSCG00000035048	C1QBP	protein_coding	12:51552226-51552455^+	6	SSC-testis-8
ENSSSCG00000033954	protein_coding_no_name	protein_coding	7:55857006-55857280^+	6	SSC-testis-4
ENSSSCG00000033697	protein_coding_no_name	protein_coding	3:40001968-40002202^+	26	SSC-testis-2,SSC-testis-5,SSC-testis-7,SSC-testis-4
ENSSSCG00000032552	protein_coding_no_name	protein_coding	12:40064740-40064862^+	7	SSC-testis-3
ENSSSCG00000032085	CACTIN	protein_coding	2:75062138-75062788^+	6	SSC-testis-9
ENSSSCG00000032081	NDUFS3	protein_coding	2:15034522-15034726^-	15	SSC-muscle-4,SSC-testis-5,SSC-testis-6
ENSSSCG00000031630	DPH7	protein_coding	AEMK02000682.1:429181-429384^+	316	SSC-testis-9,SSC-testis-5,SSC-testis-7,SSC-testis-2,SSC-testis-3,SSC-testis-4,SSC-testis-6,SSC-muscle-3,SSC-muscle-4
ENSSSCG00000030707	INPP5K	protein_coding	12:47719425-47719603^-	32	SSC-testis-3
ENSSSCG00000030653	GANAB	protein_coding	2:9113203-9113482^+	6	SSC-testis-2
ENSSSCG00000028465	ELAC2	protein_coding	12:57209567-57209849^-	41	SSC-testis-2,SSC-testis-7,SSC-testis-6,SSC-testis-4
ENSSSCG00000028202	RANGAP1	protein_coding	5:7223813-7225957^+	8	SSC-testis-3
ENSSSCG00000028184	DNAH1	protein_coding	13:34531141-34531550^+	41	SSC-testis-3,SSC-testis-2,SSC-testis-6,SSC-testis-4,SSC-testis-7
ENSSSCG00000027916	protein_coding_no_name	protein_coding	6:64316123-64316456^-	1159	SSC-testis-4,SSC-testis-2,SSC-testis-3,SSC-testis-9,SSC-testis-8,SSC-testis-5,SSC-testis-6,SSC-testis-7
ENSSSCG00000025349	CCDC14	protein_coding	13:136460389-136462397^+	6	SSC-liver-7
ENSSSCG00000025096	FBXO24	protein_coding	3:8515795-8516023^+	7	SSC-testis-9
ENSSSCG00000024676	SRPK3	protein_coding	X:124527261-124527632^+	5	SSC-muscle-3
ENSSSCG00000024314	FGG	protein_coding	8:74554123-74554998^+	12	SSC-liver-6,SSC-liver-9
ENSSSCG00000024015	FADS1	protein_coding	2:9746481-9746703^+	121	SSC-testis-3,SSC-testis-7,SSC-testis-4,SSC-testis-5,SSC-testis-6,SSC-testis-2
ENSSSCG00000023820	ZMIZ2	protein_coding	18:50590423-50590559^-	5	SSC-testis-3
ENSSSCG00000022442	PAF1	protein_coding	6:48047431-48047536^-	34	SSC-testis-5,SSC-testis-7,SSC-testis-2,SSC-testis-3,SSC-testis-6
ENSSSCG00000021845	ATXN2L	protein_coding	3:18517628-18517769^+	11902	SSC-liver-6,SSC-liver-5,SSC-liver-7,SSC-muscle-3,SSC-testis-10,SSC-liver-10,SSC-muscle-2,SSC-muscle-4,SSC-liver-9,SSC-liver-8,SSC-testis-8,SSC-testis-5,SSC-testis-9,SSC-testis-6,SSC-testis-3,SSC-testis-4,SSC-testis-2,SSC-testis-7
ENSSSCG00000017500	TCAP	protein_coding	12:22652530-22652793^-	7	SSC-muscle-4
ENSSSCG00000017201	UNK	protein_coding	12:5604847-5604997^-	5	SSC-muscle-4
ENSSSCG00000017197	FBF1	protein_coding	12:5499862-5499967^+	179	SSC-testis-9,SSC-testis-5,SSC-testis-4,SSC-testis-2,SSC-testis-7,SSC-testis-6,SSC-testis-3
ENSSSCG00000016220	DNPEP	protein_coding	15:121401828-121401937^-	35	SSC-testis-2,SSC-testis-4,SSC-testis-7,SSC-testis-5,SSC-testis-3
ENSSSCG00000016202	RNF25	protein_coding	15:120713230-120713497^-	11	SSC-testis-2,SSC-testis-7
ENSSSCG00000016201	TTLL4	protein_coding	15:120775823-120776171^+	5	SSC-testis-7
ENSSSCG00000016189	AAMP	protein_coding	15:120340252-120340669^-	6	SSC-testis-9
ENSSSCG00000015795	protein_coding_no_name	protein_coding	15:46503098-46503404^-	12	SSC-testis-2,SSC-testis-6
ENSSSCG00000015380	CDCA7L	protein_coding	9:90772463-90772575^-	13	SSC-testis-7,SSC-testis-5
ENSSSCG00000015129	ARHGEF12	protein_coding	9:47609728-47610767^+	6	SSC-liver-7
ENSSSCG00000014802	NUMA1	protein_coding	9:6594101-6594597^-	6	SSC-testis-7
ENSSSCG00000014327	BRD8	protein_coding	2:140194862-140195691^-	6	SSC-testis-2
ENSSSCG00000014272	protein_coding_no_name	protein_coding	2:134254624-134255129^-	6	SSC-testis-4
ENSSSCG00000014041	MXD3	protein_coding	2:80638528-80638656^+	12	SSC-testis-3,SSC-testis-6
ENSSSCG00000013638	ILF3	protein_coding	2:69436081-69436538^+	6	SSC-muscle-3
ENSSSCG00000013448	MKNK2	protein_coding	2:76517734-76517857^+	5	SSC-muscle-2
ENSSSCG00000013304	NAT10	protein_coding	2:26799543-26800554^-	16	SSC-testis-4,SSC-testis-7
ENSSSCG00000013087	TKFC	protein_coding	2:10160984-10161119^-	7	SSC-testis-2
ENSSSCG00000012957	SF3B2	protein_coding	2:6288449-6288789^-	5	SSC-testis-3
ENSSSCG00000012836	AP2A2	protein_coding	2:612386-612810^+	11	SSC-testis-4,SSC-testis-6
ENSSSCG00000010926	SYT2	protein_coding	10:24647941-24649055^-	12	SSC-testis-10
ENSSSCG00000010136	TRMT2A	protein_coding	14:51492955-51493177^-	6	SSC-testis-9
ENSSSCG00000010092	PI4KA	protein_coding	14:50400782-50402012^-	5	SSC-testis-4
ENSSSCG00000010011	TCN2	protein_coding	14:47509292-47509426^+	5	SSC-testis-3
ENSSSCG00000008559	TMEM214	protein_coding	3:112077038-112077142^-	20	SSC-testis-6,SSC-testis-2
ENSSSCG00000007931	GLYR1	protein_coding	3:37584304-37585073^+	77	SSC-testis-4,SSC-testis-3,SSC-testis-7,SSC-testis-2,SSC-testis-6,SSC-testis-5
ENSSSCG00000007805	ATP2A1	protein_coding	3:18555004-18555758^+	5	SSC-muscle-3
ENSSSCG00000006958	protein_coding_no_name	protein_coding	4:1133666-1133854^+	6	SSC-testis-5
ENSSSCG00000006568	DENND4B	protein_coding	4:95756885-95757152^+	41	SSC-muscle-3,SSC-muscle-4
ENSSSCG00000006500	UBQLN4	protein_coding	4:93990614-93990776^+	17	SSC-liver-8,SSC-muscle-4,SSC-testis-6
ENSSSCG00000006061	protein_coding_no_name	protein_coding	4:35774387-35774816^+	5	SSC-muscle-4
ENSSSCG00000005314	ARHGEF39	protein_coding	1:236386517-236386773^-	21	SSC-testis-2,SSC-testis-3,SSC-testis-7
ENSSSCG00000005308	RUSC2	protein_coding	1:236319205-236319413^+	22	SSC-testis-4,SSC-testis-7,SSC-testis-9
ENSSSCG00000003998	ZNF274	protein_coding	6:62833863-62834063^+	8	SSC-muscle-3
ENSSSCG00000003913	MAST2	protein_coding	6:165418386-165419196^-	12	SSC-testis-4,SSC-testis-3
ENSSSCG00000003455	FHAD1	protein_coding	6:74618375-74619504^+	6	SSC-testis-9
ENSSSCG00000003301	PPP6R1	protein_coding	6:59437268-59437512^-	625	SSC-testis-9,SSC-testis-4,SSC-testis-3,SSC-testis-5,SSC-testis-6,SSC-muscle-3,SSC-testis-7,SSC-testis-2,SSC-testis-8,SSC-muscle-4
ENSSSCG00000003152	RUVBL2	protein_coding	6:54257092-54257251^+	6	SSC-testis-2
ENSSSCG00000003120	NAPA	protein_coding	6:53254249-53254481^-	16	SSC-testis-6,SSC-testis-7,SSC-testis-4
ENSSSCG00000002873	GPI	protein_coding	6:44026737-44027143^+	189	SSC-testis-4,SSC-testis-5,SSC-testis-3,SSC-testis-6,SSC-muscle-3,SSC-testis-2,SSC-testis-7,SSC-muscle-4,SSC-testis-9
ENSSSCG00000002873	GPI	protein_coding	6:44064034-44064174^+	518	SSC-testis-5,SSC-testis-8,SSC-testis-6,SSC-liver-6,SSC-liver-5,SSC-testis-10,SSC-testis-3,SSC-testis-2,SSC-testis-4,SSC-testis-9,SSC-liver-8,SSC-liver-9,SSC-testis-7,SSC-muscle-3,SSC-muscle-2,SSC-muscle-4
ENSSSCG00000002029	MYH7	protein_coding	7:75656709-75656818^+	20	SSC-muscle-2,SSC-muscle-4
ENSSSCG00000001930	protein_coding_no_name	protein_coding	7:60976570-60977321^+	5	SSC-testis-10
ENSSSCG00000001808	CPEB1	protein_coding	7:52372636-52372945^+	5	SSC-testis-9
ENSSSCG00000001661	SRF	protein_coding	7:38221055-38221282^+	18	SSC-muscle-3,SSC-muscle-4
ENSSSCG00000000740	TEX52	protein_coding	5:67263876-67265184^+	21	SSC-testis-4,SSC-testis-2,SSC-testis-7
ENSSSCG00000000386	ANKRD52	protein_coding	5:21644295-21644504^-	24	SSC-muscle-4,SSC-muscle-3
ENSSSCG00000000288	HNRNPA1	protein_coding	5:19488283-19488530^+	10	SSC-testis-10
ENSSSCG00000000204	PRPF40B	protein_coding	5:15580976-15581209^+	5	SSC-testis-2

## Sheet: oar_by_dataset
id_intron	gene_name	biotype	nb_circ_rna	nb_ccr	dataset
24:1341161-1341677^-	ENSOARG00020026306	c	1	6	OAR-liver-2
24:26465993-26466186^-	ENSOARG00020025958	c	1	5	OAR-muscle-4
19:50931991-50932213^+	ENSOARG00020025928	c	1	11	OAR-muscle-4
19:50931991-50932213^+	ENSOARG00020025928	c	1	14	OAR-muscle-5
19:50931991-50932213^+	ENSOARG00020025928	c	1	19	OAR-muscle-3
19:50931991-50932213^+	ENSOARG00020025928	c	1	6	OAR-liver-3
19:50931991-50932213^+	ENSOARG00020025928	c	1	7	OAR-muscle-2
19:50931991-50932213^+	ENSOARG00020025928	c	1	7	OAR-muscle-6
2:234739573-234739823^-	ENSOARG00020025486	c	1	5	OAR-liver-3
20:8881055-8881889^-	ENSOARG00020025187	c	1	6	OAR-liver-5
24:28040234-28040825^+	ENSOARG00020023937	c	1	5	OAR-liver-1
22:23248586-23249753^-	ENSOARG00020022896	c	1	6	OAR-liver-2
11:35642730-35642933^+	ENSOARG00020022543	c	1	13	OAR-muscle-4
11:35642730-35642933^+	ENSOARG00020022543	c	1	16	OAR-liver-3
11:35642730-35642933^+	ENSOARG00020022543	c	1	5	OAR-liver-5
11:35642730-35642933^+	ENSOARG00020022543	c	1	6	OAR-muscle-1
11:35642730-35642933^+	ENSOARG00020022543	c	1	7	OAR-muscle-5
11:35642730-35642933^+	ENSOARG00020022543	c	1	9	OAR-muscle-3
11:40324659-40324776^-	ENSOARG00020022481	c	1	5	OAR-muscle-5
14:37953586-37956622^+	ENSOARG00020022476	c	1	5	OAR-testis-1
24:692427-692734^-	ENSOARG00020021127	c	1	7	OAR-muscle-4
23:46855370-46855603^+	ENSOARG00020019733	c	1	9	OAR-liver-5
5:3854767-3854956^-	ENSOARG00020019709	c	1	5	OAR-liver-3
12:48587920-48588160^+	ENSOARG00020019455	c	2	13	OAR-liver-3
11:48785437-48785550^-	ENSOARG00020018814	c	1	5	OAR-muscle-1
12:83185704-83185806^-	ENSOARG00020017774	c	1	5	OAR-muscle-4
11:36361095-36361264^+	ENSOARG00020017354	c	1	11	OAR-testis-3
5:18701744-18701989^-	ENSOARG00020017288	c	1	5	OAR-liver-5
5:44253716-44253938^+	ENSOARG00020015406	c	1	23	OAR-liver-3
1:106962443-106963003^-	ENSOARG00020014612	c	1	5	OAR-liver-6
1:106962443-106963003^-	ENSOARG00020014612	c	1	9	OAR-liver-1
5:39237501-39237988^-	ENSOARG00020013851	c	1	20	OAR-liver-3
22:55612221-55612499^+	ENSOARG00020010172	c	1	5	OAR-liver-4
5:54177983-54178800^+	ENSOARG00020009907	c	1	5	OAR-liver-1
24:39622457-39622571^+	ENSOARG00020008714	c	1	5	OAR-liver-3
3:224633491-224633590^-	ENSOARG00020005655	c	1	16	OAR-muscle-3
9:90477604-90478191^+	ENSOARG00020003806	c	1	6	OAR-liver-1
12:53140179-53140388^-	ENSOARG00020003274	c	1	8	OAR-testis-3
3:174082406-174083192^-	ENSOARG00020001685	c	1	9	OAR-liver-1
1:251143837-251144119^+	ENSOARG00020000976	c	1	18	OAR-liver-3
1:251143837-251144119^+	ENSOARG00020000976	c	1	6	OAR-liver-5
1:21261295-21261545^+	ENSOARG00020000575	c	1	6	OAR-muscle-4
1:21261295-21261545^+	ENSOARG00020000575	c	1	9	OAR-muscle-5
1:21267958-21268159^+	ENSOARG00020000575	c	1	6	OAR-muscle-5
10:79471822-79471895^-	ENSOARG00020013170	c	1	10	OAR-testis-3
10:79471822-79471895^-	ENSOARG00020013170	c	1	5	OAR-testis-1
10:79471822-79471895^-	ENSOARG00020013170	c	1	6	OAR-liver-6
10:79471822-79471895^-	ENSOARG00020013170	c	1	9	OAR-liver-4

## Sheet: sheep_by intron
gene_id	gene_name	biotype	id_intron	nb_ccr	dataset
ENSOARG00020026306	HAGH	protein_coding	24:1341161-1341677^-	6	OAR-liver-2
ENSOARG00020025958	ATP2A1	protein_coding	24:26465993-26466186^-	5	OAR-muscle-4
ENSOARG00020025928	PCBP4	protein_coding	19:50931991-50932213^+	64	OAR-muscle-4,OAR-muscle-5,OAR-muscle-3,OAR-liver-3,OAR-muscle-2,OAR-muscle-6
ENSOARG00020025486	TNS1	protein_coding	2:234739573-234739823^-	5	OAR-liver-3
ENSOARG00020025187	TAP1	protein_coding	20:8881055-8881889^-	6	OAR-liver-5
ENSOARG00020023937	FUS	protein_coding	24:28040234-28040825^+	5	OAR-liver-1
ENSOARG00020022896	SLC25A28	protein_coding	22:23248586-23249753^-	6	OAR-liver-2
ENSOARG00020022543	PER1	protein_coding	11:35642730-35642933^+	56	OAR-muscle-4,OAR-liver-3,OAR-liver-5,OAR-muscle-1,OAR-muscle-5,OAR-muscle-3
ENSOARG00020022481	DPH1	protein_coding	11:40324659-40324776^-	5	OAR-muscle-5
ENSOARG00020022476	CTCF	protein_coding	14:37953586-37956622^+	5	OAR-testis-1
ENSOARG00020021127	LMF1	protein_coding	24:692427-692734^-	7	OAR-muscle-4
ENSOARG00020019733	no_name	protein_coding	23:46855370-46855603^+	9	OAR-liver-5
ENSOARG00020019709	NDUFA13	protein_coding	5:3854767-3854956^-	5	OAR-liver-3
ENSOARG00020019455	RERE	protein_coding	12:48587920-48588160^+	13	OAR-liver-3
ENSOARG00020018814	no_name	protein_coding	11:48785437-48785550^-	5	OAR-muscle-1
ENSOARG00020017774	CACNA1S	protein_coding	12:83185704-83185806^-	5	OAR-muscle-4
ENSOARG00020017354	YBX2	protein_coding	11:36361095-36361264^+	11	OAR-testis-3
ENSOARG00020017288	TJP3	protein_coding	5:18701744-18701989^-	5	OAR-liver-5
ENSOARG00020015406	ARHGEF40	protein_coding	5:44253716-44253938^+	23	OAR-liver-3
ENSOARG00020014612	PI4KB	protein_coding	1:106962443-106963003^-	14	OAR-liver-6,OAR-liver-1
ENSOARG00020013851	PDLIM7	protein_coding	5:39237501-39237988^-	20	OAR-liver-3
ENSOARG00020013170	no_name	protein_coding	10:79471822-79471895^-	30	OAR-testis-3,OAR-testis-1,OAR-liver-6,OAR-liver-4
ENSOARG00020010172	CYP2E1	protein_coding	22:55612221-55612499^+	5	OAR-liver-4
ENSOARG00020009907	HARS2	protein_coding	5:54177983-54178800^+	5	OAR-liver-1
ENSOARG00020008714	ACTB	protein_coding	24:39622457-39622571^+	5	OAR-liver-3
ENSOARG00020005655	no_name	protein_coding	3:224633491-224633590^-	16	OAR-muscle-3
ENSOARG00020003806	TP53INP1	protein_coding	9:90477604-90478191^+	6	OAR-liver-1
ENSOARG00020003274	no_name	protein_coding	12:53140179-53140388^-	8	OAR-testis-3
ENSOARG00020001685	LRP1	protein_coding	3:174082406-174083192^-	9	OAR-liver-1
ENSOARG00020000976	CCNL1	protein_coding	1:251143837-251144119^+	24	OAR-liver-3,OAR-liver-5
ENSOARG00020000575	MAST2	protein_coding	1:21261295-21261545^+	15	OAR-muscle-4,OAR-muscle-5
ENSOARG00020000575	MAST2	protein_coding	1:21267958-21268159^+	6	OAR-muscle-5
