# Supplementary material for: Comparative Analysis of the Circular Transcriptome in Muscle, Liver, and Testis in Three Livestock Species
Source: Front Genet. 2021 May 10;12:665153. doi: 10.3389/fgene.2021.665153 (PMC8141914; doi:10.3389/fgene.2021.665153)
Supplement: Supplementary File 1 — Some features relative to circRNAs characterization (CE2 + CIRI2). [file Data_Sheet_1.ZIP › Suppl_Lists-4.xlsx]

## Sheet: Cover sheet
		This file describes exons concerned by sub-exonic circular RNAs identified by CD
		For each species, you can find three sheets
		only raw data (CCRs) were reported
		gene-biotype
		c	protein-coding gene
		c from MT	protein-coding gene from mitochondrial genome

## Sheet: cattle_by_dataset
gene_id	gene_name	type_gene	exon_id	size-exon	dataset	N. CCRs
ENSBTAG00000043250	7SK	misc_RNA	ENSBTAE00000464456	300	bta_testis_6	47
ENSBTAG00000043250	7SK	misc_RNA	ENSBTAE00000449183	299	bta_testis_5	18
ENSBTAG00000043250	7SK	misc_RNA	ENSBTAE00000464456	300	bta_testis_5	5
ENSBTAG00000043250	7SK	misc_RNA	ENSBTAE00000449183	299	bta_testis_4	6
ENSBTAG00000043171	7SK	misc_RNA	ENSBTAE00000464456	300	bta_testis_3	5
ENSBTAG00000043250	7SK	misc_RNA	ENSBTAE00000449183	299	bta_testis_3	41
ENSBTAG00000043171	7SK	misc_RNA	ENSBTAE00000464456	300	bta_testis_2	17
ENSBTAG00000043250	7SK	misc_RNA	ENSBTAE00000449183	299	bta_testis_2	29
ENSBTAG00000043250	7SK	misc_RNA	ENSBTAE00000482575	300	bta_testis_2	99
ENSBTAG00000043171	7SK	misc_RNA	ENSBTAE00000464456	300	bta_testis_1	38
ENSBTAG00000043250	7SK	misc_RNA	ENSBTAE00000449183	299	bta_testis_1	38
ENSBTAG00000043250	7SK	misc_RNA	ENSBTAE00000539898	104	bta_muscle_2	108
ENSBTAG00000043171	7SK	misc_RNA	ENSBTAE00000464456	300	bta_liver_15	27
ENSBTAG00000042601	7SK	misc_RNA	ENSBTAE00000432886	314	bta_liver_14	11
ENSBTAG00000042601	7SK	misc_RNA	ENSBTAE00000432886	314	bta_liver_13	5
ENSBTAG00000009735	A1BG	c	ENSBTAE00000104698	273	bta_liver_15	5
ENSBTAG00000009735	A1BG	c	ENSBTAE00000248512	189	bta_liver_15	5
ENSBTAG00000009735	A1BG	c	ENSBTAE00000104694	279	bta_liver_14	9
ENSBTAG00000009735	A1BG	c	ENSBTAE00000104698	273	bta_liver_14	6
ENSBTAG00000009735	A1BG	c	ENSBTAE00000248515	288	bta_liver_14	16
ENSBTAG00000009735	A1BG	c	ENSBTAE00000248515	288	bta_liver_13	5
ENSBTAG00000021195	A1CF	c	ENSBTAE00000230680	239	bta_liver_15	12
ENSBTAG00000021195	A1CF	c	ENSBTAE00000230678	135	bta_liver_14	5
ENSBTAG00000021195	A1CF	c	ENSBTAE00000230680	239	bta_liver_14	7
ENSBTAG00000021195	A1CF	c	ENSBTAE00000230678	135	bta_liver_12	5
ENSBTAG00000003927	AAMP	c	ENSBTAE00000041235	508	bta_muscle_12	5
ENSBTAG00000003927	AAMP	c	ENSBTAE00000041235	508	bta_liver_6	7
ENSBTAG00000004038	ABAT	c	ENSBTAE00000042490	3168	bta_liver_15	5
ENSBTAG00000020661	ABCA1	c	ENSBTAE00000324921	241	bta_liver_14	8
ENSBTAG00000000607	ABCF2	c	ENSBTAE00000324689	213	bta_muscle_12	5
ENSBTAG00000037377	ABHD14B	c	ENSBTAE00000201457	1058	bta_liver_7	9
ENSBTAG00000037377	ABHD14B	c	ENSBTAE00000201457	1058	bta_liver_6	7
ENSBTAG00000037377	ABHD14B	c	ENSBTAE00000201457	1058	bta_liver_5	6
ENSBTAG00000037377	ABHD14B	c	ENSBTAE00000201457	1058	bta_liver_3	5
ENSBTAG00000037377	ABHD14B	c	ENSBTAE00000201457	1058	bta_liver_12	6
ENSBTAG00000037377	ABHD14B	c	ENSBTAE00000201457	1058	bta_liver_10	5
ENSBTAG00000018283	ACAA1	c	ENSBTAE00000484995	917	bta_liver_13	5
ENSBTAG00000018283	ACAA1	c	ENSBTAE00000491073	1076	bta_liver_13	6
ENSBTAG00000002863	ACAA2	c	ENSBTAE00000030047	176	bta_liver_9	8
ENSBTAG00000002863	ACAA2	c	ENSBTAE00000442727	117	bta_liver_9	13
ENSBTAG00000002863	ACAA2	c	ENSBTAE00000442727	117	bta_liver_8	16
ENSBTAG00000002863	ACAA2	c	ENSBTAE00000030047	176	bta_liver_7	7
ENSBTAG00000002863	ACAA2	c	ENSBTAE00000442727	117	bta_liver_7	21
ENSBTAG00000002863	ACAA2	c	ENSBTAE00000030047	176	bta_liver_6	6
ENSBTAG00000002863	ACAA2	c	ENSBTAE00000442727	117	bta_liver_6	6
ENSBTAG00000002863	ACAA2	c	ENSBTAE00000442727	117	bta_liver_5	5
ENSBTAG00000002863	ACAA2	c	ENSBTAE00000442727	117	bta_liver_4	6
ENSBTAG00000002863	ACAA2	c	ENSBTAE00000442727	117	bta_liver_3	10
ENSBTAG00000002863	ACAA2	c	ENSBTAE00000442727	117	bta_liver_2	22
ENSBTAG00000002863	ACAA2	c	ENSBTAE00000442727	117	bta_liver_15	6
ENSBTAG00000002863	ACAA2	c	ENSBTAE00000346871	422	bta_liver_14	10
ENSBTAG00000002863	ACAA2	c	ENSBTAE00000442727	117	bta_liver_14	7
ENSBTAG00000002863	ACAA2	c	ENSBTAE00000346871	422	bta_liver_13	8
ENSBTAG00000002863	ACAA2	c	ENSBTAE00000442727	117	bta_liver_13	7
ENSBTAG00000002863	ACAA2	c	ENSBTAE00000442727	117	bta_liver_12	11
ENSBTAG00000002863	ACAA2	c	ENSBTAE00000442727	117	bta_liver_11	35
ENSBTAG00000002863	ACAA2	c	ENSBTAE00000442727	117	bta_liver_10	19
ENSBTAG00000002863	ACAA2	c	ENSBTAE00000030047	176	bta_liver_1	5
ENSBTAG00000002863	ACAA2	c	ENSBTAE00000442727	117	bta_liver_1	11
ENSBTAG00000001164	ACAD10	c	ENSBTAE00000407370	951	bta_liver_11	6
ENSBTAG00000024240	ACADM	c	ENSBTAE00000089341	131	bta_liver_11	6
ENSBTAG00000007484	ACADS	c	ENSBTAE00000080141	171	bta_liver_14	5
ENSBTAG00000003072	ACADVL	c	ENSBTAE00000032291	145	bta_liver_15	8
ENSBTAG00000003072	ACADVL	c	ENSBTAE00000032291	145	bta_liver_14	8
ENSBTAG00000012885	ACAT1	c	ENSBTAE00000139123	144	bta_liver_7	5
ENSBTAG00000012885	ACAT1	c	ENSBTAE00000139123	144	bta_liver_10	5
ENSBTAG00000004178	ACOX2	c	ENSBTAE00000043788	281	bta_liver_13	5
ENSBTAG00000004344	ACSL1	c	ENSBTAE00000045550	102	bta_liver_15	6
ENSBTAG00000004344	ACSL1	c	ENSBTAE00000045550	102	bta_liver_14	11
ENSBTAG00000001417	ACSM1	c	ENSBTAE00000014800	211	bta_liver_15	6
ENSBTAG00000001417	ACSM1	c	ENSBTAE00000014811	338	bta_liver_15	10
ENSBTAG00000001417	ACSM1	c	ENSBTAE00000014813	208	bta_liver_15	38
ENSBTAG00000001417	ACSM1	c	ENSBTAE00000014817	124	bta_liver_15	7
ENSBTAG00000001417	ACSM1	c	ENSBTAE00000014811	338	bta_liver_14	17
ENSBTAG00000001417	ACSM1	c	ENSBTAE00000014813	208	bta_liver_14	27
ENSBTAG00000001417	ACSM1	c	ENSBTAE00000371176	204	bta_liver_14	6
ENSBTAG00000001417	ACSM1	c	ENSBTAE00000014813	208	bta_liver_13	12
ENSBTAG00000019423	ACSM2B	c	ENSBTAE00000371153	1040	bta_liver_9	13
ENSBTAG00000019423	ACSM2B	c	ENSBTAE00000371153	1040	bta_liver_7	5
ENSBTAG00000019423	ACSM2B	c	ENSBTAE00000371156	157	bta_liver_7	5
ENSBTAG00000019423	ACSM2B	c	ENSBTAE00000371160	208	bta_liver_7	12
ENSBTAG00000019423	ACSM2B	c	ENSBTAE00000371153	1040	bta_liver_6	26
ENSBTAG00000019423	ACSM2B	c	ENSBTAE00000371153	1040	bta_liver_5	48
ENSBTAG00000019423	ACSM2B	c	ENSBTAE00000371160	208	bta_liver_5	5
ENSBTAG00000019423	ACSM2B	c	ENSBTAE00000262956	185	bta_liver_15	9
ENSBTAG00000019423	ACSM2B	c	ENSBTAE00000262956	185	bta_liver_14	18
ENSBTAG00000019423	ACSM2B	c	ENSBTAE00000371160	208	bta_liver_14	5
ENSBTAG00000019423	ACSM2B	c	ENSBTAE00000262956	185	bta_liver_13	19
ENSBTAG00000019423	ACSM2B	c	ENSBTAE00000371153	1040	bta_liver_12	5
ENSBTAG00000018694	ACSS3	c	ENSBTAE00000202211	81	bta_liver_14	6
ENSBTAG00000046332	ACTA1	c	ENSBTAE00000052331	388	bta_muscle_9	19
ENSBTAG00000046332	ACTA1	c	ENSBTAE00000450411	182	bta_muscle_9	60
ENSBTAG00000046332	ACTA1	c	ENSBTAE00000461443	325	bta_muscle_9	265
ENSBTAG00000046332	ACTA1	c	ENSBTAE00000052331	388	bta_muscle_8	11
ENSBTAG00000046332	ACTA1	c	ENSBTAE00000450411	182	bta_muscle_8	63
ENSBTAG00000046332	ACTA1	c	ENSBTAE00000461443	325	bta_muscle_8	180
ENSBTAG00000046332	ACTA1	c	ENSBTAE00000450411	182	bta_muscle_7	26
ENSBTAG00000046332	ACTA1	c	ENSBTAE00000461443	325	bta_muscle_7	201
ENSBTAG00000046332	ACTA1	c	ENSBTAE00000052331	388	bta_muscle_6	6
ENSBTAG00000046332	ACTA1	c	ENSBTAE00000450411	182	bta_muscle_6	83
ENSBTAG00000046332	ACTA1	c	ENSBTAE00000461443	325	bta_muscle_6	343
ENSBTAG00000046332	ACTA1	c	ENSBTAE00000052331	388	bta_muscle_5	11
ENSBTAG00000046332	ACTA1	c	ENSBTAE00000450411	182	bta_muscle_5	59
ENSBTAG00000046332	ACTA1	c	ENSBTAE00000461443	325	bta_muscle_5	230
ENSBTAG00000046332	ACTA1	c	ENSBTAE00000052331	388	bta_muscle_4	15
ENSBTAG00000046332	ACTA1	c	ENSBTAE00000450411	182	bta_muscle_4	71
ENSBTAG00000046332	ACTA1	c	ENSBTAE00000461443	325	bta_muscle_4	322
ENSBTAG00000046332	ACTA1	c	ENSBTAE00000052331	388	bta_muscle_3	6
ENSBTAG00000046332	ACTA1	c	ENSBTAE00000450411	182	bta_muscle_3	35
ENSBTAG00000046332	ACTA1	c	ENSBTAE00000461443	325	bta_muscle_3	160
ENSBTAG00000046332	ACTA1	c	ENSBTAE00000052331	388	bta_muscle_2	5
ENSBTAG00000046332	ACTA1	c	ENSBTAE00000450411	182	bta_muscle_2	56
ENSBTAG00000046332	ACTA1	c	ENSBTAE00000461443	325	bta_muscle_2	270
ENSBTAG00000046332	ACTA1	c	ENSBTAE00000052331	388	bta_muscle_12	11
ENSBTAG00000046332	ACTA1	c	ENSBTAE00000450411	182	bta_muscle_12	22
ENSBTAG00000046332	ACTA1	c	ENSBTAE00000461443	325	bta_muscle_12	181
ENSBTAG00000046332	ACTA1	c	ENSBTAE00000461443	325	bta_muscle_11	30
ENSBTAG00000046332	ACTA1	c	ENSBTAE00000450411	182	bta_muscle_10	15
ENSBTAG00000046332	ACTA1	c	ENSBTAE00000461443	325	bta_muscle_10	65
ENSBTAG00000046332	ACTA1	c	ENSBTAE00000052331	388	bta_muscle_1	24
ENSBTAG00000046332	ACTA1	c	ENSBTAE00000450411	182	bta_muscle_1	60
ENSBTAG00000046332	ACTA1	c	ENSBTAE00000461443	325	bta_muscle_1	307
ENSBTAG00000026199	ACTB	c	ENSBTAE00000321726	761	bta_liver_9	5
ENSBTAG00000026199	ACTB	c	ENSBTAE00000321726	761	bta_liver_14	5
ENSBTAG00000006189	ACTG1	c	ENSBTAE00000274389	888	bta_testis_2	6
ENSBTAG00000022244	ACTN3	c	ENSBTAE00000243847	159	bta_muscle_9	8
ENSBTAG00000022244	ACTN3	c	ENSBTAE00000243847	159	bta_muscle_8	22
ENSBTAG00000022244	ACTN3	c	ENSBTAE00000243847	159	bta_muscle_7	18
ENSBTAG00000022244	ACTN3	c	ENSBTAE00000243847	159	bta_muscle_6	10
ENSBTAG00000022244	ACTN3	c	ENSBTAE00000243847	159	bta_muscle_5	15
ENSBTAG00000022244	ACTN3	c	ENSBTAE00000243847	159	bta_muscle_4	10
ENSBTAG00000022244	ACTN3	c	ENSBTAE00000243847	159	bta_muscle_3	28
ENSBTAG00000022244	ACTN3	c	ENSBTAE00000243847	159	bta_muscle_2	16
ENSBTAG00000022244	ACTN3	c	ENSBTAE00000243847	159	bta_muscle_12	18
ENSBTAG00000022244	ACTN3	c	ENSBTAE00000243847	159	bta_muscle_11	20
ENSBTAG00000022244	ACTN3	c	ENSBTAE00000243847	159	bta_muscle_10	11
ENSBTAG00000022244	ACTN3	c	ENSBTAE00000243847	159	bta_muscle_1	17
ENSBTAG00000032304	ACY1	c	ENSBTAE00000456546	145	bta_liver_14	5
ENSBTAG00000032304	ACY1	c	ENSBTAE00000456546	145	bta_liver_13	6
ENSBTAG00000033312	ADAM3A	c	ENSBTAE00000352937	196	bta_testis_6	8
ENSBTAG00000033312	ADAM3A	c	ENSBTAE00000352937	196	bta_testis_5	12
ENSBTAG00000033312	ADAM3A	c	ENSBTAE00000352937	196	bta_testis_4	5
ENSBTAG00000034189	ADH1C	c	ENSBTAE00000442222	118	bta_liver_9	5
ENSBTAG00000034189	ADH1C	c	ENSBTAE00000442222	118	bta_liver_6	5
ENSBTAG00000034189	ADH1C	c	ENSBTAE00000534360	261	bta_liver_14	7
ENSBTAG00000016007	ADH5	c	ENSBTAE00000174043	261	bta_liver_15	8
ENSBTAG00000016007	ADH5	c	ENSBTAE00000174043	261	bta_liver_14	13
ENSBTAG00000016007	ADH5	c	ENSBTAE00000174043	261	bta_liver_13	16
ENSBTAG00000006991	ADH6	c	ENSBTAE00000074864	291	bta_liver_9	15
ENSBTAG00000006991	ADH6	c	ENSBTAE00000074864	291	bta_liver_8	5
ENSBTAG00000006991	ADH6	c	ENSBTAE00000074864	291	bta_liver_6	9
ENSBTAG00000006991	ADH6	c	ENSBTAE00000074864	291	bta_liver_5	8
ENSBTAG00000006991	ADH6	c	ENSBTAE00000074858	261	bta_liver_14	5
ENSBTAG00000006491	AGL	c	ENSBTAE00000329251	167	bta_muscle_3	6
ENSBTAG00000012393	AGT	c	ENSBTAE00000133923	857	bta_liver_15	21
ENSBTAG00000012393	AGT	c	ENSBTAE00000133923	857	bta_liver_14	61
ENSBTAG00000012393	AGT	c	ENSBTAE00000133923	857	bta_liver_13	31
ENSBTAG00000018101	AHCY	c	ENSBTAE00000196129	866	bta_muscle_6	6
ENSBTAG00000018101	AHCY	c	ENSBTAE00000196129	866	bta_muscle_12	6
ENSBTAG00000018101	AHCY	c	ENSBTAE00000196129	866	bta_muscle_1	7
ENSBTAG00000018101	AHCY	c	ENSBTAE00000196129	866	bta_liver_9	193
ENSBTAG00000018101	AHCY	c	ENSBTAE00000196129	866	bta_liver_8	54
ENSBTAG00000018101	AHCY	c	ENSBTAE00000196129	866	bta_liver_7	157
ENSBTAG00000018101	AHCY	c	ENSBTAE00000196129	866	bta_liver_6	334
ENSBTAG00000018101	AHCY	c	ENSBTAE00000196129	866	bta_liver_5	186
ENSBTAG00000018101	AHCY	c	ENSBTAE00000196129	866	bta_liver_4	78
ENSBTAG00000018101	AHCY	c	ENSBTAE00000196129	866	bta_liver_3	86
ENSBTAG00000018101	AHCY	c	ENSBTAE00000196128	195	bta_liver_2	7
ENSBTAG00000018101	AHCY	c	ENSBTAE00000196129	866	bta_liver_2	66
ENSBTAG00000018101	AHCY	c	ENSBTAE00000196129	866	bta_liver_15	20
ENSBTAG00000018101	AHCY	c	ENSBTAE00000196124	113	bta_liver_14	9
ENSBTAG00000018101	AHCY	c	ENSBTAE00000196129	866	bta_liver_14	32
ENSBTAG00000018101	AHCY	c	ENSBTAE00000196124	113	bta_liver_13	7
ENSBTAG00000018101	AHCY	c	ENSBTAE00000196129	866	bta_liver_13	11
ENSBTAG00000018101	AHCY	c	ENSBTAE00000196128	195	bta_liver_12	8
ENSBTAG00000018101	AHCY	c	ENSBTAE00000196129	866	bta_liver_12	74
ENSBTAG00000018101	AHCY	c	ENSBTAE00000196128	195	bta_liver_11	5
ENSBTAG00000018101	AHCY	c	ENSBTAE00000196129	866	bta_liver_11	110
ENSBTAG00000018101	AHCY	c	ENSBTAE00000196129	866	bta_liver_10	79
ENSBTAG00000018101	AHCY	c	ENSBTAE00000196128	195	bta_liver_1	5
ENSBTAG00000018101	AHCY	c	ENSBTAE00000196129	866	bta_liver_1	51
ENSBTAG00000013468	AHNAK	c	ENSBTAE00000244615	14916	bta_testis_5	5
ENSBTAG00000013468	AHNAK	c	ENSBTAE00000244615	14916	bta_testis_4	28
ENSBTAG00000013468	AHNAK	c	ENSBTAE00000244615	14916	bta_testis_3	11
ENSBTAG00000013468	AHNAK	c	ENSBTAE00000244615	14916	bta_testis_2	51
ENSBTAG00000013468	AHNAK	c	ENSBTAE00000244615	14916	bta_muscle_9	12
ENSBTAG00000013468	AHNAK	c	ENSBTAE00000244615	14916	bta_muscle_8	21
ENSBTAG00000013468	AHNAK	c	ENSBTAE00000244615	14916	bta_muscle_7	26
ENSBTAG00000013468	AHNAK	c	ENSBTAE00000244615	14916	bta_muscle_6	11
ENSBTAG00000013468	AHNAK	c	ENSBTAE00000244615	14916	bta_muscle_5	22
ENSBTAG00000013468	AHNAK	c	ENSBTAE00000244615	14916	bta_muscle_4	5
ENSBTAG00000013468	AHNAK	c	ENSBTAE00000244615	14916	bta_muscle_3	16
ENSBTAG00000013468	AHNAK	c	ENSBTAE00000244615	14916	bta_muscle_2	124
ENSBTAG00000013468	AHNAK	c	ENSBTAE00000244615	14916	bta_muscle_12	62
ENSBTAG00000013468	AHNAK	c	ENSBTAE00000244615	14916	bta_muscle_11	24
ENSBTAG00000013468	AHNAK	c	ENSBTAE00000244615	14916	bta_muscle_10	106
ENSBTAG00000013468	AHNAK	c	ENSBTAE00000244615	14916	bta_muscle_1	14
ENSBTAG00000013468	AHNAK	c	ENSBTAE00000244615	14916	bta_liver_6	5
ENSBTAG00000013468	AHNAK	c	ENSBTAE00000244615	14916	bta_liver_2	28
ENSBTAG00000013468	AHNAK	c	ENSBTAE00000244615	14916	bta_liver_13	5
ENSBTAG00000013468	AHNAK	c	ENSBTAE00000244615	14916	bta_liver_10	35
ENSBTAG00000000522	AHSG	c	ENSBTAE00000005041	694	bta_liver_8	7
ENSBTAG00000000522	AHSG	c	ENSBTAE00000005041	694	bta_liver_7	6
ENSBTAG00000000522	AHSG	c	ENSBTAE00000005041	694	bta_liver_5	5
ENSBTAG00000000522	AHSG	c	ENSBTAE00000005041	694	bta_liver_2	6
ENSBTAG00000000522	AHSG	c	ENSBTAE00000005041	694	bta_liver_15	13
ENSBTAG00000000522	AHSG	c	ENSBTAE00000005000	368	bta_liver_14	5
ENSBTAG00000000522	AHSG	c	ENSBTAE00000005041	694	bta_liver_14	31
ENSBTAG00000000522	AHSG	c	ENSBTAE00000005000	368	bta_liver_13	5
ENSBTAG00000000522	AHSG	c	ENSBTAE00000005041	694	bta_liver_13	51
ENSBTAG00000000522	AHSG	c	ENSBTAE00000257979	164	bta_liver_13	6
ENSBTAG00000000522	AHSG	c	ENSBTAE00000005041	694	bta_liver_12	10
ENSBTAG00000000522	AHSG	c	ENSBTAE00000005041	694	bta_liver_10	6
ENSBTAG00000020554	AIF1	c	ENSBTAE00000223069	205	bta_testis_5	6
ENSBTAG00000020554	AIF1	c	ENSBTAE00000223069	205	bta_liver_5	9
ENSBTAG00000020554	AIF1	c	ENSBTAE00000223069	205	bta_liver_2	8
ENSBTAG00000014788	AKAP12	c	ENSBTAE00000160164	4954	bta_testis_6	10
ENSBTAG00000014788	AKAP12	c	ENSBTAE00000160164	4954	bta_testis_5	6
ENSBTAG00000014788	AKAP12	c	ENSBTAE00000160164	4954	bta_testis_3	5
ENSBTAG00000016399	AKAP4	c	ENSBTAE00000178059	2142	bta_testis_5	5
ENSBTAG00000022564	AKR1C4	c	ENSBTAE00000247154	396	bta_liver_14	6
ENSBTAG00000001658	AKR1D1	c	ENSBTAE00000017336	110	bta_liver_7	5
ENSBTAG00000001400	AKT2	c	ENSBTAE00000514799	448	bta_liver_9	7
ENSBTAG00000000251	ALAD	c	ENSBTAE00000002403	146	bta_liver_9	14
ENSBTAG00000000251	ALAD	c	ENSBTAE00000461668	188	bta_liver_9	9
ENSBTAG00000000251	ALAD	c	ENSBTAE00000002403	146	bta_liver_8	27
ENSBTAG00000000251	ALAD	c	ENSBTAE00000002403	146	bta_liver_7	15
ENSBTAG00000000251	ALAD	c	ENSBTAE00000461668	188	bta_liver_7	6
ENSBTAG00000000251	ALAD	c	ENSBTAE00000002403	146	bta_liver_6	5
ENSBTAG00000000251	ALAD	c	ENSBTAE00000002403	146	bta_liver_5	5
ENSBTAG00000000251	ALAD	c	ENSBTAE00000461668	188	bta_liver_5	10
ENSBTAG00000000251	ALAD	c	ENSBTAE00000002403	146	bta_liver_4	14
ENSBTAG00000000251	ALAD	c	ENSBTAE00000002403	146	bta_liver_3	11
ENSBTAG00000000251	ALAD	c	ENSBTAE00000461668	188	bta_liver_3	6
ENSBTAG00000000251	ALAD	c	ENSBTAE00000002403	146	bta_liver_2	12
ENSBTAG00000000251	ALAD	c	ENSBTAE00000002403	146	bta_liver_15	11
ENSBTAG00000000251	ALAD	c	ENSBTAE00000002403	146	bta_liver_14	17
ENSBTAG00000000251	ALAD	c	ENSBTAE00000002403	146	bta_liver_13	14
ENSBTAG00000000251	ALAD	c	ENSBTAE00000002403	146	bta_liver_12	46
ENSBTAG00000000251	ALAD	c	ENSBTAE00000002403	146	bta_liver_11	63
ENSBTAG00000000251	ALAD	c	ENSBTAE00000461668	188	bta_liver_11	6
ENSBTAG00000000251	ALAD	c	ENSBTAE00000002403	146	bta_liver_10	46
ENSBTAG00000000251	ALAD	c	ENSBTAE00000002403	146	bta_liver_1	16
ENSBTAG00000017121	ALB	c	ENSBTAE00000185937	215	bta_liver_9	590
ENSBTAG00000017121	ALB	c	ENSBTAE00000185960	98	bta_liver_9	7
ENSBTAG00000017121	ALB	c	ENSBTAE00000185968	139	bta_liver_9	54
ENSBTAG00000017121	ALB	c	ENSBTAE00000185974	224	bta_liver_9	606
ENSBTAG00000017121	ALB	c	ENSBTAE00000186025	209	bta_liver_9	98
ENSBTAG00000017121	ALB	c	ENSBTAE00000251881	130	bta_liver_9	29
ENSBTAG00000017121	ALB	c	ENSBTAE00000251883	98	bta_liver_9	44
ENSBTAG00000017121	ALB	c	ENSBTAE00000251884	133	bta_liver_9	14
ENSBTAG00000017121	ALB	c	ENSBTAE00000506909	172	bta_liver_9	60
ENSBTAG00000017121	ALB	c	ENSBTAE00000185937	215	bta_liver_8	380
ENSBTAG00000017121	ALB	c	ENSBTAE00000185954	133	bta_liver_8	10
ENSBTAG00000017121	ALB	c	ENSBTAE00000185960	98	bta_liver_8	11
ENSBTAG00000017121	ALB	c	ENSBTAE00000185968	139	bta_liver_8	10
ENSBTAG00000017121	ALB	c	ENSBTAE00000185974	224	bta_liver_8	277
ENSBTAG00000017121	ALB	c	ENSBTAE00000185980	133	bta_liver_8	37
ENSBTAG00000017121	ALB	c	ENSBTAE00000186025	209	bta_liver_8	282
ENSBTAG00000017121	ALB	c	ENSBTAE00000251881	130	bta_liver_8	46
ENSBTAG00000017121	ALB	c	ENSBTAE00000251883	98	bta_liver_8	24
ENSBTAG00000017121	ALB	c	ENSBTAE00000251884	133	bta_liver_8	34
ENSBTAG00000017121	ALB	c	ENSBTAE00000506909	172	bta_liver_8	84
ENSBTAG00000017121	ALB	c	ENSBTAE00000185937	215	bta_liver_7	613
ENSBTAG00000017121	ALB	c	ENSBTAE00000185954	133	bta_liver_7	9
ENSBTAG00000017121	ALB	c	ENSBTAE00000185960	98	bta_liver_7	12
ENSBTAG00000017121	ALB	c	ENSBTAE00000185968	139	bta_liver_7	42
ENSBTAG00000017121	ALB	c	ENSBTAE00000185974	224	bta_liver_7	506
ENSBTAG00000017121	ALB	c	ENSBTAE00000185980	133	bta_liver_7	35
ENSBTAG00000017121	ALB	c	ENSBTAE00000186025	209	bta_liver_7	199
ENSBTAG00000017121	ALB	c	ENSBTAE00000251881	130	bta_liver_7	48
ENSBTAG00000017121	ALB	c	ENSBTAE00000251883	98	bta_liver_7	62
ENSBTAG00000017121	ALB	c	ENSBTAE00000251884	133	bta_liver_7	30
ENSBTAG00000017121	ALB	c	ENSBTAE00000506909	172	bta_liver_7	151
ENSBTAG00000017121	ALB	c	ENSBTAE00000185937	215	bta_liver_6	684
ENSBTAG00000017121	ALB	c	ENSBTAE00000185968	139	bta_liver_6	61
ENSBTAG00000017121	ALB	c	ENSBTAE00000185974	224	bta_liver_6	534
ENSBTAG00000017121	ALB	c	ENSBTAE00000185980	133	bta_liver_6	10
ENSBTAG00000017121	ALB	c	ENSBTAE00000186025	209	bta_liver_6	87
ENSBTAG00000017121	ALB	c	ENSBTAE00000251881	130	bta_liver_6	12
ENSBTAG00000017121	ALB	c	ENSBTAE00000251883	98	bta_liver_6	13
ENSBTAG00000017121	ALB	c	ENSBTAE00000251884	133	bta_liver_6	5
ENSBTAG00000017121	ALB	c	ENSBTAE00000506909	172	bta_liver_6	68
ENSBTAG00000017121	ALB	c	ENSBTAE00000185937	215	bta_liver_5	475
ENSBTAG00000017121	ALB	c	ENSBTAE00000185968	139	bta_liver_5	42
ENSBTAG00000017121	ALB	c	ENSBTAE00000185974	224	bta_liver_5	444
ENSBTAG00000017121	ALB	c	ENSBTAE00000185980	133	bta_liver_5	6
ENSBTAG00000017121	ALB	c	ENSBTAE00000186025	209	bta_liver_5	80
ENSBTAG00000017121	ALB	c	ENSBTAE00000251881	130	bta_liver_5	15
ENSBTAG00000017121	ALB	c	ENSBTAE00000251883	98	bta_liver_5	26
ENSBTAG00000017121	ALB	c	ENSBTAE00000251884	133	bta_liver_5	14
ENSBTAG00000017121	ALB	c	ENSBTAE00000506909	172	bta_liver_5	53
ENSBTAG00000017121	ALB	c	ENSBTAE00000185937	215	bta_liver_4	165
ENSBTAG00000017121	ALB	c	ENSBTAE00000185968	139	bta_liver_4	16
ENSBTAG00000017121	ALB	c	ENSBTAE00000185974	224	bta_liver_4	219
ENSBTAG00000017121	ALB	c	ENSBTAE00000186025	209	bta_liver_4	145
ENSBTAG00000017121	ALB	c	ENSBTAE00000251881	130	bta_liver_4	14
ENSBTAG00000017121	ALB	c	ENSBTAE00000251883	98	bta_liver_4	34
ENSBTAG00000017121	ALB	c	ENSBTAE00000251884	133	bta_liver_4	29
ENSBTAG00000017121	ALB	c	ENSBTAE00000506909	172	bta_liver_4	116
ENSBTAG00000017121	ALB	c	ENSBTAE00000185937	215	bta_liver_3	313
ENSBTAG00000017121	ALB	c	ENSBTAE00000185968	139	bta_liver_3	36
ENSBTAG00000017121	ALB	c	ENSBTAE00000185974	224	bta_liver_3	301
ENSBTAG00000017121	ALB	c	ENSBTAE00000186025	209	bta_liver_3	103
ENSBTAG00000017121	ALB	c	ENSBTAE00000251881	130	bta_liver_3	10
ENSBTAG00000017121	ALB	c	ENSBTAE00000251883	98	bta_liver_3	30
ENSBTAG00000017121	ALB	c	ENSBTAE00000251884	133	bta_liver_3	11
ENSBTAG00000017121	ALB	c	ENSBTAE00000506909	172	bta_liver_3	134
ENSBTAG00000017121	ALB	c	ENSBTAE00000185937	215	bta_liver_2	490
ENSBTAG00000017121	ALB	c	ENSBTAE00000185954	133	bta_liver_2	5
ENSBTAG00000017121	ALB	c	ENSBTAE00000185960	98	bta_liver_2	6
ENSBTAG00000017121	ALB	c	ENSBTAE00000185968	139	bta_liver_2	14
ENSBTAG00000017121	ALB	c	ENSBTAE00000185974	224	bta_liver_2	233
ENSBTAG00000017121	ALB	c	ENSBTAE00000185980	133	bta_liver_2	26
ENSBTAG00000017121	ALB	c	ENSBTAE00000186025	209	bta_liver_2	204
ENSBTAG00000017121	ALB	c	ENSBTAE00000251881	130	bta_liver_2	36
ENSBTAG00000017121	ALB	c	ENSBTAE00000251883	98	bta_liver_2	50
ENSBTAG00000017121	ALB	c	ENSBTAE00000251884	133	bta_liver_2	29
ENSBTAG00000017121	ALB	c	ENSBTAE00000506909	172	bta_liver_2	167
ENSBTAG00000017121	ALB	c	ENSBTAE00000185937	215	bta_liver_15	481
ENSBTAG00000017121	ALB	c	ENSBTAE00000185954	133	bta_liver_15	42
ENSBTAG00000017121	ALB	c	ENSBTAE00000185960	98	bta_liver_15	41
ENSBTAG00000017121	ALB	c	ENSBTAE00000185968	139	bta_liver_15	24
ENSBTAG00000017121	ALB	c	ENSBTAE00000185974	224	bta_liver_15	317
ENSBTAG00000017121	ALB	c	ENSBTAE00000185980	133	bta_liver_15	73
ENSBTAG00000017121	ALB	c	ENSBTAE00000186025	209	bta_liver_15	177
ENSBTAG00000017121	ALB	c	ENSBTAE00000251881	130	bta_liver_15	35
ENSBTAG00000017121	ALB	c	ENSBTAE00000251883	98	bta_liver_15	89
ENSBTAG00000017121	ALB	c	ENSBTAE00000251884	133	bta_liver_15	40
ENSBTAG00000017121	ALB	c	ENSBTAE00000506909	172	bta_liver_15	35
ENSBTAG00000017121	ALB	c	ENSBTAE00000185937	215	bta_liver_14	742
ENSBTAG00000017121	ALB	c	ENSBTAE00000185954	133	bta_liver_14	69
ENSBTAG00000017121	ALB	c	ENSBTAE00000185960	98	bta_liver_14	70
ENSBTAG00000017121	ALB	c	ENSBTAE00000185968	139	bta_liver_14	40
ENSBTAG00000017121	ALB	c	ENSBTAE00000185974	224	bta_liver_14	550
ENSBTAG00000017121	ALB	c	ENSBTAE00000185980	133	bta_liver_14	84
ENSBTAG00000017121	ALB	c	ENSBTAE00000186025	209	bta_liver_14	280
ENSBTAG00000017121	ALB	c	ENSBTAE00000251881	130	bta_liver_14	55
ENSBTAG00000017121	ALB	c	ENSBTAE00000251883	98	bta_liver_14	145
ENSBTAG00000017121	ALB	c	ENSBTAE00000251884	133	bta_liver_14	48
ENSBTAG00000017121	ALB	c	ENSBTAE00000251885	133	bta_liver_14	5
ENSBTAG00000017121	ALB	c	ENSBTAE00000506909	172	bta_liver_14	48
ENSBTAG00000017121	ALB	c	ENSBTAE00000185937	215	bta_liver_13	732
ENSBTAG00000017121	ALB	c	ENSBTAE00000185954	133	bta_liver_13	44
ENSBTAG00000017121	ALB	c	ENSBTAE00000185960	98	bta_liver_13	93
ENSBTAG00000017121	ALB	c	ENSBTAE00000185968	139	bta_liver_13	57
ENSBTAG00000017121	ALB	c	ENSBTAE00000185974	224	bta_liver_13	587
ENSBTAG00000017121	ALB	c	ENSBTAE00000185980	133	bta_liver_13	96
ENSBTAG00000017121	ALB	c	ENSBTAE00000186025	209	bta_liver_13	286
ENSBTAG00000017121	ALB	c	ENSBTAE00000251881	130	bta_liver_13	44
ENSBTAG00000017121	ALB	c	ENSBTAE00000251883	98	bta_liver_13	138
ENSBTAG00000017121	ALB	c	ENSBTAE00000251884	133	bta_liver_13	56
ENSBTAG00000017121	ALB	c	ENSBTAE00000251885	133	bta_liver_13	16
ENSBTAG00000017121	ALB	c	ENSBTAE00000506909	172	bta_liver_13	33
ENSBTAG00000017121	ALB	c	ENSBTAE00000185937	215	bta_liver_12	410
ENSBTAG00000017121	ALB	c	ENSBTAE00000185954	133	bta_liver_12	9
ENSBTAG00000017121	ALB	c	ENSBTAE00000185960	98	bta_liver_12	9
ENSBTAG00000017121	ALB	c	ENSBTAE00000185968	139	bta_liver_12	30
ENSBTAG00000017121	ALB	c	ENSBTAE00000185974	224	bta_liver_12	390
ENSBTAG00000017121	ALB	c	ENSBTAE00000185980	133	bta_liver_12	29
ENSBTAG00000017121	ALB	c	ENSBTAE00000186025	209	bta_liver_12	256
ENSBTAG00000017121	ALB	c	ENSBTAE00000251881	130	bta_liver_12	61
ENSBTAG00000017121	ALB	c	ENSBTAE00000251883	98	bta_liver_12	79
ENSBTAG00000017121	ALB	c	ENSBTAE00000251884	133	bta_liver_12	22
ENSBTAG00000017121	ALB	c	ENSBTAE00000251885	133	bta_liver_12	5
ENSBTAG00000017121	ALB	c	ENSBTAE00000506909	172	bta_liver_12	183
ENSBTAG00000017121	ALB	c	ENSBTAE00000185937	215	bta_liver_11	344
ENSBTAG00000017121	ALB	c	ENSBTAE00000185954	133	bta_liver_11	11
ENSBTAG00000017121	ALB	c	ENSBTAE00000185960	98	bta_liver_11	86
ENSBTAG00000017121	ALB	c	ENSBTAE00000185968	139	bta_liver_11	11
ENSBTAG00000017121	ALB	c	ENSBTAE00000185974	224	bta_liver_11	313
ENSBTAG00000017121	ALB	c	ENSBTAE00000185980	133	bta_liver_11	75
ENSBTAG00000017121	ALB	c	ENSBTAE00000186025	209	bta_liver_11	206
ENSBTAG00000017121	ALB	c	ENSBTAE00000251881	130	bta_liver_11	56
ENSBTAG00000017121	ALB	c	ENSBTAE00000251883	98	bta_liver_11	57
ENSBTAG00000017121	ALB	c	ENSBTAE00000251884	133	bta_liver_11	40
ENSBTAG00000017121	ALB	c	ENSBTAE00000506909	172	bta_liver_11	76
ENSBTAG00000017121	ALB	c	ENSBTAE00000185937	215	bta_liver_10	491
ENSBTAG00000017121	ALB	c	ENSBTAE00000185954	133	bta_liver_10	8
ENSBTAG00000017121	ALB	c	ENSBTAE00000185968	139	bta_liver_10	13
ENSBTAG00000017121	ALB	c	ENSBTAE00000185974	224	bta_liver_10	336
ENSBTAG00000017121	ALB	c	ENSBTAE00000185980	133	bta_liver_10	75
ENSBTAG00000017121	ALB	c	ENSBTAE00000186025	209	bta_liver_10	300
ENSBTAG00000017121	ALB	c	ENSBTAE00000251881	130	bta_liver_10	57
ENSBTAG00000017121	ALB	c	ENSBTAE00000251883	98	bta_liver_10	41
ENSBTAG00000017121	ALB	c	ENSBTAE00000251884	133	bta_liver_10	18
ENSBTAG00000017121	ALB	c	ENSBTAE00000506909	172	bta_liver_10	91
ENSBTAG00000017121	ALB	c	ENSBTAE00000185937	215	bta_liver_1	174
ENSBTAG00000017121	ALB	c	ENSBTAE00000185968	139	bta_liver_1	13
ENSBTAG00000017121	ALB	c	ENSBTAE00000185974	224	bta_liver_1	236
ENSBTAG00000017121	ALB	c	ENSBTAE00000185980	133	bta_liver_1	31
ENSBTAG00000017121	ALB	c	ENSBTAE00000186025	209	bta_liver_1	213
ENSBTAG00000017121	ALB	c	ENSBTAE00000251881	130	bta_liver_1	15
ENSBTAG00000017121	ALB	c	ENSBTAE00000251883	98	bta_liver_1	39
ENSBTAG00000017121	ALB	c	ENSBTAE00000251884	133	bta_liver_1	24
ENSBTAG00000017121	ALB	c	ENSBTAE00000506909	172	bta_liver_1	146
ENSBTAG00000008103	ALDH1A1	c	ENSBTAE00000086588	185	bta_liver_9	7
ENSBTAG00000008103	ALDH1A1	c	ENSBTAE00000086580	105	bta_liver_7	5
ENSBTAG00000008103	ALDH1A1	c	ENSBTAE00000086599	605	bta_liver_13	5
ENSBTAG00000008103	ALDH1A1	c	ENSBTAE00000086588	185	bta_liver_12	5
ENSBTAG00000014470	ALDH1L1	c	ENSBTAE00000156555	235	bta_liver_9	6
ENSBTAG00000014470	ALDH1L1	c	ENSBTAE00000156555	235	bta_liver_5	5
ENSBTAG00000014470	ALDH1L1	c	ENSBTAE00000156602	559	bta_liver_2	6
ENSBTAG00000014470	ALDH1L1	c	ENSBTAE00000156599	200	bta_liver_14	5
ENSBTAG00000014470	ALDH1L1	c	ENSBTAE00000156602	559	bta_liver_11	8
ENSBTAG00000008743	ALDH2	c	ENSBTAE00000093404	427	bta_liver_8	6
ENSBTAG00000008743	ALDH2	c	ENSBTAE00000093399	103	bta_liver_7	10
ENSBTAG00000008743	ALDH2	c	ENSBTAE00000093404	427	bta_liver_7	8
ENSBTAG00000008743	ALDH2	c	ENSBTAE00000093399	103	bta_liver_2	6
ENSBTAG00000008743	ALDH2	c	ENSBTAE00000093404	427	bta_liver_2	5
ENSBTAG00000008743	ALDH2	c	ENSBTAE00000093401	165	bta_liver_15	8
ENSBTAG00000008743	ALDH2	c	ENSBTAE00000093404	427	bta_liver_15	6
ENSBTAG00000008743	ALDH2	c	ENSBTAE00000093401	165	bta_liver_14	9
ENSBTAG00000008743	ALDH2	c	ENSBTAE00000093404	427	bta_liver_14	10
ENSBTAG00000008743	ALDH2	c	ENSBTAE00000093401	165	bta_liver_13	7
ENSBTAG00000008743	ALDH2	c	ENSBTAE00000093404	427	bta_liver_13	6
ENSBTAG00000008743	ALDH2	c	ENSBTAE00000093399	103	bta_liver_12	6
ENSBTAG00000008743	ALDH2	c	ENSBTAE00000093404	427	bta_liver_12	11
ENSBTAG00000008743	ALDH2	c	ENSBTAE00000093404	427	bta_liver_11	6
ENSBTAG00000008743	ALDH2	c	ENSBTAE00000093399	103	bta_liver_10	6
ENSBTAG00000008743	ALDH2	c	ENSBTAE00000093404	427	bta_liver_10	5
ENSBTAG00000008743	ALDH2	c	ENSBTAE00000093404	427	bta_liver_1	8
ENSBTAG00000039161	ALDH3A2	c	ENSBTAE00000412750	1536	bta_liver_9	5
ENSBTAG00000039161	ALDH3A2	c	ENSBTAE00000412750	1536	bta_liver_7	6
ENSBTAG00000018469	ALDH6A1	c	ENSBTAE00000515614	1139	bta_liver_9	13
ENSBTAG00000018469	ALDH6A1	c	ENSBTAE00000515614	1139	bta_liver_7	18
ENSBTAG00000018469	ALDH6A1	c	ENSBTAE00000515614	1139	bta_liver_6	8
ENSBTAG00000018469	ALDH6A1	c	ENSBTAE00000515614	1139	bta_liver_5	6
ENSBTAG00000018469	ALDH6A1	c	ENSBTAE00000515614	1139	bta_liver_3	6
ENSBTAG00000018469	ALDH6A1	c	ENSBTAE00000515614	1139	bta_liver_12	5
ENSBTAG00000007975	ALDH8A1	c	ENSBTAE00000085287	257	bta_liver_15	6
ENSBTAG00000007975	ALDH8A1	c	ENSBTAE00000266865	1284	bta_liver_13	5
ENSBTAG00000017852	ALDH9A1	c	ENSBTAE00000193792	113	bta_liver_13	6
ENSBTAG00000012927	ALDOA	c	ENSBTAE00000139446	175	bta_muscle_9	5
ENSBTAG00000012927	ALDOA	c	ENSBTAE00000139446	175	bta_muscle_8	9
ENSBTAG00000012927	ALDOA	c	ENSBTAE00000139449	200	bta_muscle_8	5
ENSBTAG00000012927	ALDOA	c	ENSBTAE00000139450	307	bta_muscle_8	6
ENSBTAG00000012927	ALDOA	c	ENSBTAE00000139446	175	bta_muscle_7	13
ENSBTAG00000012927	ALDOA	c	ENSBTAE00000139450	307	bta_muscle_7	5
ENSBTAG00000012927	ALDOA	c	ENSBTAE00000139446	175	bta_muscle_6	6
ENSBTAG00000012927	ALDOA	c	ENSBTAE00000139449	200	bta_muscle_6	6
ENSBTAG00000012927	ALDOA	c	ENSBTAE00000139449	200	bta_muscle_5	6
ENSBTAG00000012927	ALDOA	c	ENSBTAE00000139450	307	bta_muscle_5	6
ENSBTAG00000012927	ALDOA	c	ENSBTAE00000139450	307	bta_muscle_4	12
ENSBTAG00000012927	ALDOA	c	ENSBTAE00000139446	175	bta_muscle_3	9
ENSBTAG00000012927	ALDOA	c	ENSBTAE00000139449	200	bta_muscle_3	5
ENSBTAG00000012927	ALDOA	c	ENSBTAE00000139446	175	bta_muscle_2	8
ENSBTAG00000012927	ALDOA	c	ENSBTAE00000139449	200	bta_muscle_2	7
ENSBTAG00000012927	ALDOA	c	ENSBTAE00000139450	307	bta_muscle_2	7
ENSBTAG00000012927	ALDOA	c	ENSBTAE00000536390	112	bta_muscle_2	5
ENSBTAG00000012927	ALDOA	c	ENSBTAE00000139446	175	bta_muscle_12	6
ENSBTAG00000012927	ALDOA	c	ENSBTAE00000139449	200	bta_muscle_12	5
ENSBTAG00000012927	ALDOA	c	ENSBTAE00000139450	307	bta_muscle_12	10
ENSBTAG00000012927	ALDOA	c	ENSBTAE00000139446	175	bta_muscle_11	8
ENSBTAG00000012927	ALDOA	c	ENSBTAE00000139450	307	bta_muscle_11	7
ENSBTAG00000012927	ALDOA	c	ENSBTAE00000139450	307	bta_muscle_10	5
ENSBTAG00000012927	ALDOA	c	ENSBTAE00000139446	175	bta_muscle_1	9
ENSBTAG00000012927	ALDOA	c	ENSBTAE00000139449	200	bta_muscle_1	6
ENSBTAG00000012927	ALDOA	c	ENSBTAE00000139450	307	bta_muscle_1	7
ENSBTAG00000015358	ALDOB	c	ENSBTAE00000166919	161	bta_liver_9	33
ENSBTAG00000015358	ALDOB	c	ENSBTAE00000166942	518	bta_liver_9	85
ENSBTAG00000015358	ALDOB	c	ENSBTAE00000166919	161	bta_liver_8	47
ENSBTAG00000015358	ALDOB	c	ENSBTAE00000166942	518	bta_liver_8	95
ENSBTAG00000015358	ALDOB	c	ENSBTAE00000166919	161	bta_liver_7	97
ENSBTAG00000015358	ALDOB	c	ENSBTAE00000166942	518	bta_liver_7	175
ENSBTAG00000015358	ALDOB	c	ENSBTAE00000166919	161	bta_liver_6	58
ENSBTAG00000015358	ALDOB	c	ENSBTAE00000166942	518	bta_liver_6	126
ENSBTAG00000015358	ALDOB	c	ENSBTAE00000166919	161	bta_liver_5	54
ENSBTAG00000015358	ALDOB	c	ENSBTAE00000166942	518	bta_liver_5	78
ENSBTAG00000015358	ALDOB	c	ENSBTAE00000166919	161	bta_liver_4	48
ENSBTAG00000015358	ALDOB	c	ENSBTAE00000166942	518	bta_liver_4	48
ENSBTAG00000015358	ALDOB	c	ENSBTAE00000166919	161	bta_liver_3	63
ENSBTAG00000015358	ALDOB	c	ENSBTAE00000166942	518	bta_liver_3	77
ENSBTAG00000015358	ALDOB	c	ENSBTAE00000166919	161	bta_liver_2	57
ENSBTAG00000015358	ALDOB	c	ENSBTAE00000166942	518	bta_liver_2	23
ENSBTAG00000015358	ALDOB	c	ENSBTAE00000166919	161	bta_liver_15	17
ENSBTAG00000015358	ALDOB	c	ENSBTAE00000166942	518	bta_liver_15	30
ENSBTAG00000015358	ALDOB	c	ENSBTAE00000166911	212	bta_liver_14	9
ENSBTAG00000015358	ALDOB	c	ENSBTAE00000166919	161	bta_liver_14	53
ENSBTAG00000015358	ALDOB	c	ENSBTAE00000166942	518	bta_liver_14	79
ENSBTAG00000015358	ALDOB	c	ENSBTAE00000451819	175	bta_liver_14	10
ENSBTAG00000015358	ALDOB	c	ENSBTAE00000166911	212	bta_liver_13	14
ENSBTAG00000015358	ALDOB	c	ENSBTAE00000166919	161	bta_liver_13	40
ENSBTAG00000015358	ALDOB	c	ENSBTAE00000166942	518	bta_liver_13	115
ENSBTAG00000015358	ALDOB	c	ENSBTAE00000451819	175	bta_liver_13	12
ENSBTAG00000015358	ALDOB	c	ENSBTAE00000166911	212	bta_liver_12	5
ENSBTAG00000015358	ALDOB	c	ENSBTAE00000166919	161	bta_liver_12	88
ENSBTAG00000015358	ALDOB	c	ENSBTAE00000166942	518	bta_liver_12	112
ENSBTAG00000015358	ALDOB	c	ENSBTAE00000166919	161	bta_liver_11	73
ENSBTAG00000015358	ALDOB	c	ENSBTAE00000166942	518	bta_liver_11	94
ENSBTAG00000015358	ALDOB	c	ENSBTAE00000166919	161	bta_liver_10	79
ENSBTAG00000015358	ALDOB	c	ENSBTAE00000166942	518	bta_liver_10	88
ENSBTAG00000015358	ALDOB	c	ENSBTAE00000166919	161	bta_liver_1	28
ENSBTAG00000015358	ALDOB	c	ENSBTAE00000166942	518	bta_liver_1	33
ENSBTAG00000001618	ALPK3	c	ENSBTAE00000016791	2083	bta_muscle_9	10
ENSBTAG00000001618	ALPK3	c	ENSBTAE00000016791	2083	bta_muscle_5	5
ENSBTAG00000001618	ALPK3	c	ENSBTAE00000016791	2083	bta_muscle_3	7
ENSBTAG00000001618	ALPK3	c	ENSBTAE00000016791	2083	bta_muscle_2	9
ENSBTAG00000001618	ALPK3	c	ENSBTAE00000016791	2083	bta_muscle_12	13
ENSBTAG00000001618	ALPK3	c	ENSBTAE00000016791	2083	bta_muscle_11	8
ENSBTAG00000001618	ALPK3	c	ENSBTAE00000016791	2083	bta_muscle_1	7
ENSBTAG00000019093	AMY2B	c	ENSBTAE00000462823	198	bta_liver_2	5
ENSBTAG00000019093	AMY2B	c	ENSBTAE00000206858	147	bta_liver_14	5
ENSBTAG00000019093	AMY2B	c	ENSBTAE00000462823	198	bta_liver_12	6
ENSBTAG00000019093	AMY2B	c	ENSBTAE00000462823	198	bta_liver_1	8
ENSBTAG00000046668	ANG2	c	ENSBTAE00000405364	608	bta_liver_14	10
ENSBTAG00000021386	ANGPTL3	c	ENSBTAE00000493084	495	bta_liver_9	49
ENSBTAG00000021386	ANGPTL3	c	ENSBTAE00000493084	495	bta_liver_8	5
ENSBTAG00000021386	ANGPTL3	c	ENSBTAE00000489687	185	bta_liver_7	8
ENSBTAG00000021386	ANGPTL3	c	ENSBTAE00000493084	495	bta_liver_7	32
ENSBTAG00000021386	ANGPTL3	c	ENSBTAE00000493084	495	bta_liver_6	36
ENSBTAG00000021386	ANGPTL3	c	ENSBTAE00000493084	495	bta_liver_5	47
ENSBTAG00000021386	ANGPTL3	c	ENSBTAE00000493084	495	bta_liver_4	5
ENSBTAG00000021386	ANGPTL3	c	ENSBTAE00000493084	495	bta_liver_3	18
ENSBTAG00000021386	ANGPTL3	c	ENSBTAE00000493084	495	bta_liver_2	5
ENSBTAG00000021386	ANGPTL3	c	ENSBTAE00000493084	495	bta_liver_12	13
ENSBTAG00000021386	ANGPTL3	c	ENSBTAE00000493084	495	bta_liver_11	11
ENSBTAG00000021386	ANGPTL3	c	ENSBTAE00000493084	495	bta_liver_10	11
ENSBTAG00000021386	ANGPTL3	c	ENSBTAE00000493084	495	bta_liver_1	12
ENSBTAG00000011734	ANKRD1	c	ENSBTAE00000126679	180	bta_muscle_7	6
ENSBTAG00000011734	ANKRD1	c	ENSBTAE00000126679	180	bta_muscle_11	6
ENSBTAG00000011734	ANKRD1	c	ENSBTAE00000126680	138	bta_muscle_11	15
ENSBTAG00000011734	ANKRD1	c	ENSBTAE00000126679	180	bta_muscle_10	10
ENSBTAG00000004912	ANKRD17	c	ENSBTAE00000051714	172	bta_muscle_12	5
ENSBTAG00000004912	ANKRD17	c	ENSBTAE00000051714	172	bta_liver_9	9
ENSBTAG00000004912	ANKRD17	c	ENSBTAE00000051714	172	bta_liver_7	6
ENSBTAG00000004912	ANKRD17	c	ENSBTAE00000051714	172	bta_liver_6	6
ENSBTAG00000010849	ANKRD23	c	ENSBTAE00000117283	147	bta_muscle_9	6
ENSBTAG00000010849	ANKRD23	c	ENSBTAE00000117283	147	bta_muscle_6	5
ENSBTAG00000010849	ANKRD23	c	ENSBTAE00000117283	147	bta_muscle_5	5
ENSBTAG00000010849	ANKRD23	c	ENSBTAE00000117283	147	bta_muscle_4	17
ENSBTAG00000010849	ANKRD23	c	ENSBTAE00000117283	147	bta_muscle_1	13
ENSBTAG00000021367	ANP32B	c	ENSBTAE00000498511	125	bta_muscle_12	6
ENSBTAG00000021367	ANP32B	c	ENSBTAE00000498511	125	bta_liver_8	5
ENSBTAG00000021367	ANP32B	c	ENSBTAE00000498511	125	bta_liver_6	7
ENSBTAG00000021367	ANP32B	c	ENSBTAE00000498511	125	bta_liver_5	5
ENSBTAG00000021367	ANP32B	c	ENSBTAE00000498511	125	bta_liver_2	6
ENSBTAG00000021367	ANP32B	c	ENSBTAE00000498511	125	bta_liver_10	5
ENSBTAG00000009725	AOX1	c	ENSBTAE00000104637	189	bta_liver_9	15
ENSBTAG00000009725	AOX1	c	ENSBTAE00000104637	189	bta_liver_8	5
ENSBTAG00000009725	AOX1	c	ENSBTAE00000104637	189	bta_liver_7	6
ENSBTAG00000009725	AOX1	c	ENSBTAE00000104637	189	bta_liver_6	12
ENSBTAG00000009725	AOX1	c	ENSBTAE00000104637	189	bta_liver_5	14
ENSBTAG00000009725	AOX1	c	ENSBTAE00000104637	189	bta_liver_4	10
ENSBTAG00000009725	AOX1	c	ENSBTAE00000104637	189	bta_liver_3	8
ENSBTAG00000009725	AOX1	c	ENSBTAE00000104637	189	bta_liver_2	12
ENSBTAG00000009725	AOX1	c	ENSBTAE00000104637	189	bta_liver_11	5
ENSBTAG00000009725	AOX1	c	ENSBTAE00000104637	189	bta_liver_10	8
ENSBTAG00000009725	AOX1	c	ENSBTAE00000104637	189	bta_liver_1	13
ENSBTAG00000003941	AP1AR	c	ENSBTAE00000041381	1872	bta_testis_4	5
ENSBTAG00000018852	APC	c	ENSBTAE00000491486	6598	bta_liver_11	5
ENSBTAG00000019616	APCS	c	ENSBTAE00000212590	241	bta_liver_9	98
ENSBTAG00000019616	APCS	c	ENSBTAE00000212590	241	bta_liver_8	45
ENSBTAG00000019616	APCS	c	ENSBTAE00000212590	241	bta_liver_7	25
ENSBTAG00000019616	APCS	c	ENSBTAE00000212590	241	bta_liver_6	64
ENSBTAG00000019616	APCS	c	ENSBTAE00000212590	241	bta_liver_5	30
ENSBTAG00000019616	APCS	c	ENSBTAE00000212590	241	bta_liver_4	21
ENSBTAG00000019616	APCS	c	ENSBTAE00000212590	241	bta_liver_3	58
ENSBTAG00000019616	APCS	c	ENSBTAE00000212590	241	bta_liver_2	17
ENSBTAG00000019616	APCS	c	ENSBTAE00000212590	241	bta_liver_15	18
ENSBTAG00000019616	APCS	c	ENSBTAE00000212591	1210	bta_liver_15	26
ENSBTAG00000019616	APCS	c	ENSBTAE00000212590	241	bta_liver_14	8
ENSBTAG00000019616	APCS	c	ENSBTAE00000212591	1210	bta_liver_14	71
ENSBTAG00000019616	APCS	c	ENSBTAE00000212590	241	bta_liver_13	5
ENSBTAG00000019616	APCS	c	ENSBTAE00000212591	1210	bta_liver_13	54
ENSBTAG00000019616	APCS	c	ENSBTAE00000212590	241	bta_liver_12	80
ENSBTAG00000019616	APCS	c	ENSBTAE00000212591	1210	bta_liver_12	6
ENSBTAG00000019616	APCS	c	ENSBTAE00000212590	241	bta_liver_11	96
ENSBTAG00000019616	APCS	c	ENSBTAE00000212591	1210	bta_liver_11	17
ENSBTAG00000019616	APCS	c	ENSBTAE00000212590	241	bta_liver_10	64
ENSBTAG00000004278	APMAP	c	ENSBTAE00000044847	175	bta_liver_9	5
ENSBTAG00000004278	APMAP	c	ENSBTAE00000510514	1201	bta_liver_14	15
ENSBTAG00000004278	APMAP	c	ENSBTAE00000510514	1201	bta_liver_13	5
ENSBTAG00000004278	APMAP	c	ENSBTAE00000044847	175	bta_liver_12	9
ENSBTAG00000004278	APMAP	c	ENSBTAE00000044847	175	bta_liver_11	7
ENSBTAG00000002258	APOA1	c	ENSBTAE00000023336	680	bta_liver_15	5
ENSBTAG00000009212	APOA2	c	ENSBTAE00000098760	233	bta_liver_7	5
ENSBTAG00000009212	APOA2	c	ENSBTAE00000098760	233	bta_liver_4	5
ENSBTAG00000009212	APOA2	c	ENSBTAE00000098759	133	bta_liver_14	5
ENSBTAG00000009212	APOA2	c	ENSBTAE00000098760	233	bta_liver_14	6
ENSBTAG00000009212	APOA2	c	ENSBTAE00000098759	133	bta_liver_13	6
ENSBTAG00000009212	APOA2	c	ENSBTAE00000098760	233	bta_liver_10	7
ENSBTAG00000019770	APOA4	c	ENSBTAE00000514199	874	bta_liver_15	7
ENSBTAG00000019770	APOA4	c	ENSBTAE00000514199	874	bta_liver_14	15
ENSBTAG00000019770	APOA4	c	ENSBTAE00000514199	874	bta_liver_13	23
ENSBTAG00000019764	APOA5	c	ENSBTAE00000214204	1151	bta_liver_15	5
ENSBTAG00000019764	APOA5	c	ENSBTAE00000214204	1151	bta_liver_14	14
ENSBTAG00000019764	APOA5	c	ENSBTAE00000214204	1151	bta_liver_13	25
ENSBTAG00000008505	APOB	c	ENSBTAE00000091156	7557	bta_liver_9	17
ENSBTAG00000008505	APOB	c	ENSBTAE00000091117	154	bta_liver_8	7
ENSBTAG00000008505	APOB	c	ENSBTAE00000091156	7557	bta_liver_7	34
ENSBTAG00000008505	APOB	c	ENSBTAE00000091156	7557	bta_liver_6	6
ENSBTAG00000008505	APOB	c	ENSBTAE00000091117	154	bta_liver_5	7
ENSBTAG00000008505	APOB	c	ENSBTAE00000091156	7557	bta_liver_5	5
ENSBTAG00000008505	APOB	c	ENSBTAE00000091156	7557	bta_liver_4	12
ENSBTAG00000008505	APOB	c	ENSBTAE00000091117	154	bta_liver_3	6
ENSBTAG00000008505	APOB	c	ENSBTAE00000091156	7557	bta_liver_3	32
ENSBTAG00000008505	APOB	c	ENSBTAE00000091156	7557	bta_liver_2	5
ENSBTAG00000008505	APOB	c	ENSBTAE00000091117	154	bta_liver_15	48
ENSBTAG00000008505	APOB	c	ENSBTAE00000091130	212	bta_liver_15	6
ENSBTAG00000008505	APOB	c	ENSBTAE00000091156	7557	bta_liver_15	29
ENSBTAG00000008505	APOB	c	ENSBTAE00000091117	154	bta_liver_14	77
ENSBTAG00000008505	APOB	c	ENSBTAE00000091122	220	bta_liver_14	6
ENSBTAG00000008505	APOB	c	ENSBTAE00000091130	212	bta_liver_14	11
ENSBTAG00000008505	APOB	c	ENSBTAE00000091156	7557	bta_liver_14	122
ENSBTAG00000008505	APOB	c	ENSBTAE00000373434	1928	bta_liver_14	28
ENSBTAG00000008505	APOB	c	ENSBTAE00000091117	154	bta_liver_13	51
ENSBTAG00000008505	APOB	c	ENSBTAE00000091130	212	bta_liver_13	5
ENSBTAG00000008505	APOB	c	ENSBTAE00000091156	7557	bta_liver_13	58
ENSBTAG00000008505	APOB	c	ENSBTAE00000373434	1928	bta_liver_13	7
ENSBTAG00000008505	APOB	c	ENSBTAE00000091156	7557	bta_liver_12	26
ENSBTAG00000008505	APOB	c	ENSBTAE00000091117	154	bta_liver_11	6
ENSBTAG00000008505	APOB	c	ENSBTAE00000091124	228	bta_liver_11	7
ENSBTAG00000008505	APOB	c	ENSBTAE00000091156	7557	bta_liver_11	24
ENSBTAG00000008505	APOB	c	ENSBTAE00000091117	154	bta_liver_10	5
ENSBTAG00000008505	APOB	c	ENSBTAE00000091156	7557	bta_liver_10	17
ENSBTAG00000008505	APOB	c	ENSBTAE00000091117	154	bta_liver_1	8
ENSBTAG00000008505	APOB	c	ENSBTAE00000091156	7557	bta_liver_1	12
ENSBTAG00000012398	APOC3	c	ENSBTAE00000134009	294	bta_liver_9	168
ENSBTAG00000012398	APOC3	c	ENSBTAE00000134009	294	bta_liver_8	176
ENSBTAG00000012398	APOC3	c	ENSBTAE00000134009	294	bta_liver_7	406
ENSBTAG00000012398	APOC3	c	ENSBTAE00000134009	294	bta_liver_6	502
ENSBTAG00000012398	APOC3	c	ENSBTAE00000134009	294	bta_liver_5	529
ENSBTAG00000012398	APOC3	c	ENSBTAE00000134009	294	bta_liver_4	182
ENSBTAG00000012398	APOC3	c	ENSBTAE00000134009	294	bta_liver_3	196
ENSBTAG00000012398	APOC3	c	ENSBTAE00000134009	294	bta_liver_2	131
ENSBTAG00000012398	APOC3	c	ENSBTAE00000134000	124	bta_liver_15	5
ENSBTAG00000012398	APOC3	c	ENSBTAE00000134009	294	bta_liver_15	20
ENSBTAG00000012398	APOC3	c	ENSBTAE00000134000	124	bta_liver_14	7
ENSBTAG00000012398	APOC3	c	ENSBTAE00000134009	294	bta_liver_14	48
ENSBTAG00000012398	APOC3	c	ENSBTAE00000134000	124	bta_liver_13	9
ENSBTAG00000012398	APOC3	c	ENSBTAE00000134009	294	bta_liver_13	27
ENSBTAG00000012398	APOC3	c	ENSBTAE00000134009	294	bta_liver_12	168
ENSBTAG00000012398	APOC3	c	ENSBTAE00000134009	294	bta_liver_11	22
ENSBTAG00000012398	APOC3	c	ENSBTAE00000134009	294	bta_liver_10	19
ENSBTAG00000012398	APOC3	c	ENSBTAE00000134009	294	bta_liver_1	153
ENSBTAG00000010123	APOE	c	ENSBTAE00000520151	532	bta_liver_9	44
ENSBTAG00000010123	APOE	c	ENSBTAE00000520151	532	bta_liver_8	5
ENSBTAG00000010123	APOE	c	ENSBTAE00000510061	271	bta_liver_7	10
ENSBTAG00000010123	APOE	c	ENSBTAE00000520151	532	bta_liver_7	28
ENSBTAG00000010123	APOE	c	ENSBTAE00000109016	854	bta_liver_6	7
ENSBTAG00000010123	APOE	c	ENSBTAE00000520151	532	bta_liver_6	41
ENSBTAG00000010123	APOE	c	ENSBTAE00000109016	854	bta_liver_5	5
ENSBTAG00000010123	APOE	c	ENSBTAE00000510061	271	bta_liver_5	5
ENSBTAG00000010123	APOE	c	ENSBTAE00000520151	532	bta_liver_5	32
ENSBTAG00000010123	APOE	c	ENSBTAE00000510061	271	bta_liver_4	6
ENSBTAG00000010123	APOE	c	ENSBTAE00000520151	532	bta_liver_4	15
ENSBTAG00000010123	APOE	c	ENSBTAE00000109016	854	bta_liver_3	6
ENSBTAG00000010123	APOE	c	ENSBTAE00000520151	532	bta_liver_3	29
ENSBTAG00000010123	APOE	c	ENSBTAE00000510061	271	bta_liver_2	6
ENSBTAG00000010123	APOE	c	ENSBTAE00000520151	532	bta_liver_2	16
ENSBTAG00000010123	APOE	c	ENSBTAE00000109016	854	bta_liver_15	16
ENSBTAG00000010123	APOE	c	ENSBTAE00000510061	271	bta_liver_15	26
ENSBTAG00000010123	APOE	c	ENSBTAE00000520151	532	bta_liver_15	64
ENSBTAG00000010123	APOE	c	ENSBTAE00000109014	190	bta_liver_14	11
ENSBTAG00000010123	APOE	c	ENSBTAE00000109016	854	bta_liver_14	47
ENSBTAG00000010123	APOE	c	ENSBTAE00000510061	271	bta_liver_14	42
ENSBTAG00000010123	APOE	c	ENSBTAE00000520151	532	bta_liver_14	80
ENSBTAG00000010123	APOE	c	ENSBTAE00000109016	854	bta_liver_13	13
ENSBTAG00000010123	APOE	c	ENSBTAE00000510061	271	bta_liver_13	7
ENSBTAG00000010123	APOE	c	ENSBTAE00000520151	532	bta_liver_13	25
ENSBTAG00000010123	APOE	c	ENSBTAE00000520151	532	bta_liver_12	30
ENSBTAG00000010123	APOE	c	ENSBTAE00000520151	532	bta_liver_11	18
ENSBTAG00000010123	APOE	c	ENSBTAE00000510061	271	bta_liver_10	13
ENSBTAG00000010123	APOE	c	ENSBTAE00000520151	532	bta_liver_10	16
ENSBTAG00000010123	APOE	c	ENSBTAE00000510061	271	bta_liver_1	6
ENSBTAG00000010123	APOE	c	ENSBTAE00000520151	532	bta_liver_1	14
ENSBTAG00000004384	APOF	c	ENSBTAE00000046016	1648	bta_liver_14	5
ENSBTAG00000001915	APOH	c	ENSBTAE00000383224	180	bta_liver_9	8
ENSBTAG00000001915	APOH	c	ENSBTAE00000383224	180	bta_liver_8	6
ENSBTAG00000001915	APOH	c	ENSBTAE00000386807	189	bta_liver_8	11
ENSBTAG00000001915	APOH	c	ENSBTAE00000393763	97	bta_liver_8	5
ENSBTAG00000001915	APOH	c	ENSBTAE00000383224	180	bta_liver_7	8
ENSBTAG00000001915	APOH	c	ENSBTAE00000386807	189	bta_liver_7	10
ENSBTAG00000001915	APOH	c	ENSBTAE00000386807	189	bta_liver_6	13
ENSBTAG00000001915	APOH	c	ENSBTAE00000383224	180	bta_liver_5	8
ENSBTAG00000001915	APOH	c	ENSBTAE00000386807	189	bta_liver_5	6
ENSBTAG00000001915	APOH	c	ENSBTAE00000386807	189	bta_liver_4	6
ENSBTAG00000001915	APOH	c	ENSBTAE00000386807	189	bta_liver_3	5
ENSBTAG00000001915	APOH	c	ENSBTAE00000383224	180	bta_liver_15	5
ENSBTAG00000001915	APOH	c	ENSBTAE00000386807	189	bta_liver_15	6
ENSBTAG00000001915	APOH	c	ENSBTAE00000393763	97	bta_liver_15	5
ENSBTAG00000001915	APOH	c	ENSBTAE00000383224	180	bta_liver_14	20
ENSBTAG00000001915	APOH	c	ENSBTAE00000386807	189	bta_liver_14	34
ENSBTAG00000001915	APOH	c	ENSBTAE00000418944	198	bta_liver_14	14
ENSBTAG00000001915	APOH	c	ENSBTAE00000383224	180	bta_liver_13	15
ENSBTAG00000001915	APOH	c	ENSBTAE00000386807	189	bta_liver_13	29
ENSBTAG00000001915	APOH	c	ENSBTAE00000418944	198	bta_liver_13	11
ENSBTAG00000001915	APOH	c	ENSBTAE00000383224	180	bta_liver_12	5
ENSBTAG00000001915	APOH	c	ENSBTAE00000383224	180	bta_liver_11	6
ENSBTAG00000001915	APOH	c	ENSBTAE00000386807	189	bta_liver_11	5
ENSBTAG00000001915	APOH	c	ENSBTAE00000383224	180	bta_liver_10	6
ENSBTAG00000001915	APOH	c	ENSBTAE00000386807	189	bta_liver_1	5
ENSBTAG00000001057	ARFGAP3	c	ENSBTAE00000011218	143	bta_liver_12	6
ENSBTAG00000012403	ARG1	c	ENSBTAE00000134031	137	bta_liver_4	5
ENSBTAG00000012403	ARG1	c	ENSBTAE00000134031	137	bta_liver_12	7
ENSBTAG00000012403	ARG1	c	ENSBTAE00000134031	137	bta_liver_11	5
ENSBTAG00000012403	ARG1	c	ENSBTAE00000134031	137	bta_liver_10	10
ENSBTAG00000015124	ARGLU1	c	ENSBTAE00000529571	845	bta_muscle_9	5
ENSBTAG00000015124	ARGLU1	c	ENSBTAE00000529571	845	bta_muscle_7	5
ENSBTAG00000015124	ARGLU1	c	ENSBTAE00000529571	845	bta_liver_7	9
ENSBTAG00000015124	ARGLU1	c	ENSBTAE00000529571	845	bta_liver_12	9
ENSBTAG00000049516	ARL6IP1	c	ENSBTAE00000534222	2705	bta_liver_8	5
ENSBTAG00000021506	ARL6IP5	c	ENSBTAE00000234140	935	bta_muscle_8	5
ENSBTAG00000021506	ARL6IP5	c	ENSBTAE00000234140	935	bta_liver_9	9
ENSBTAG00000021506	ARL6IP5	c	ENSBTAE00000234140	935	bta_liver_8	11
ENSBTAG00000021506	ARL6IP5	c	ENSBTAE00000234140	935	bta_liver_7	13
ENSBTAG00000021506	ARL6IP5	c	ENSBTAE00000234140	935	bta_liver_5	13
ENSBTAG00000021506	ARL6IP5	c	ENSBTAE00000234140	935	bta_liver_3	14
ENSBTAG00000021506	ARL6IP5	c	ENSBTAE00000234140	935	bta_liver_13	5
ENSBTAG00000021506	ARL6IP5	c	ENSBTAE00000234140	935	bta_liver_11	8
ENSBTAG00000021506	ARL6IP5	c	ENSBTAE00000234140	935	bta_liver_10	8
ENSBTAG00000021506	ARL6IP5	c	ENSBTAE00000234140	935	bta_liver_1	7
ENSBTAG00000019952	ARMC8	c	ENSBTAE00000531568	2091	bta_muscle_3	5
ENSBTAG00000037996	ARMCX3	c	ENSBTAE00000400998	3105	bta_muscle_10	5
ENSBTAG00000010386	ARPC2	c	ENSBTAE00000111821	456	bta_testis_5	5
ENSBTAG00000010386	ARPC2	c	ENSBTAE00000111821	456	bta_testis_1	7
ENSBTAG00000002151	ASB15	c	ENSBTAE00000022254	571	bta_muscle_12	7
ENSBTAG00000019458	ASB3	c	ENSBTAE00000341372	1806	bta_testis_6	6
ENSBTAG00000025101	ASGR2	c	ENSBTAE00000276687	275	bta_liver_15	5
ENSBTAG00000025101	ASGR2	c	ENSBTAE00000525405	1027	bta_liver_14	5
ENSBTAG00000003954	ASH1L	c	ENSBTAE00000494216	4432	bta_testis_4	5
ENSBTAG00000011847	ASPN	c	ENSBTAE00000127839	139	bta_liver_9	22
ENSBTAG00000011847	ASPN	c	ENSBTAE00000127839	139	bta_liver_8	5
ENSBTAG00000011847	ASPN	c	ENSBTAE00000127839	139	bta_liver_7	15
ENSBTAG00000011847	ASPN	c	ENSBTAE00000127839	139	bta_liver_6	6
ENSBTAG00000011847	ASPN	c	ENSBTAE00000127839	139	bta_liver_5	14
ENSBTAG00000011847	ASPN	c	ENSBTAE00000127839	139	bta_liver_4	6
ENSBTAG00000011847	ASPN	c	ENSBTAE00000127839	139	bta_liver_3	7
ENSBTAG00000011847	ASPN	c	ENSBTAE00000127839	139	bta_liver_2	11
ENSBTAG00000011847	ASPN	c	ENSBTAE00000127839	139	bta_liver_14	7
ENSBTAG00000011847	ASPN	c	ENSBTAE00000127839	139	bta_liver_13	5
ENSBTAG00000011847	ASPN	c	ENSBTAE00000127839	139	bta_liver_11	8
ENSBTAG00000011847	ASPN	c	ENSBTAE00000127839	139	bta_liver_10	6
ENSBTAG00000011847	ASPN	c	ENSBTAE00000127839	139	bta_liver_1	15
ENSBTAG00000020747	ASS1	c	ENSBTAE00000225213	291	bta_liver_14	10
ENSBTAG00000018131	ATF1	c	ENSBTAE00000507827	505	bta_testis_6	5
ENSBTAG00000018131	ATF1	c	ENSBTAE00000507827	505	bta_testis_5	10
ENSBTAG00000018131	ATF1	c	ENSBTAE00000507827	505	bta_testis_4	7
ENSBTAG00000017462	ATF4	c	ENSBTAE00000189543	900	bta_muscle_9	6
ENSBTAG00000017462	ATF4	c	ENSBTAE00000189543	900	bta_muscle_8	5
ENSBTAG00000017462	ATF4	c	ENSBTAE00000189543	900	bta_muscle_7	5
ENSBTAG00000017462	ATF4	c	ENSBTAE00000189543	900	bta_muscle_6	21
ENSBTAG00000017462	ATF4	c	ENSBTAE00000189543	900	bta_muscle_5	7
ENSBTAG00000017462	ATF4	c	ENSBTAE00000189543	900	bta_muscle_4	7
ENSBTAG00000017462	ATF4	c	ENSBTAE00000189543	900	bta_muscle_12	11
ENSBTAG00000017462	ATF4	c	ENSBTAE00000189543	900	bta_muscle_1	20
ENSBTAG00000005227	ATF6	c	ENSBTAE00000436081	186	bta_liver_14	6
ENSBTAG00000019274	ATIC	c	ENSBTAE00000389524	296	bta_testis_2	6
ENSBTAG00000016167	ATL2	c	ENSBTAE00000522363	1566	bta_muscle_11	5
ENSBTAG00000016167	ATL2	c	ENSBTAE00000522363	1566	bta_liver_15	5
ENSBTAG00000016167	ATL2	c	ENSBTAE00000522363	1566	bta_liver_14	9
ENSBTAG00000016167	ATL2	c	ENSBTAE00000522363	1566	bta_liver_13	5
ENSBTAG00000001246	ATP1A1	c	ENSBTAE00000505011	57	bta_liver_9	9
ENSBTAG00000001246	ATP1A1	c	ENSBTAE00000505011	57	bta_liver_7	5
ENSBTAG00000001246	ATP1A1	c	ENSBTAE00000505011	57	bta_liver_6	5
ENSBTAG00000001246	ATP1A1	c	ENSBTAE00000538247	374	bta_liver_14	7
ENSBTAG00000001246	ATP1A1	c	ENSBTAE00000505011	57	bta_liver_12	6
ENSBTAG00000001246	ATP1A1	c	ENSBTAE00000505011	57	bta_liver_11	5
ENSBTAG00000002688	ATP1B1	c	ENSBTAE00000545274	97	bta_liver_14	6
ENSBTAG00000014140	ATP1B3	c	ENSBTAE00000153095	673	bta_liver_8	5
ENSBTAG00000014140	ATP1B3	c	ENSBTAE00000153095	673	bta_liver_7	6
ENSBTAG00000014140	ATP1B3	c	ENSBTAE00000153095	673	bta_liver_5	6
ENSBTAG00000014140	ATP1B3	c	ENSBTAE00000153095	673	bta_liver_3	6
ENSBTAG00000014140	ATP1B3	c	ENSBTAE00000153095	673	bta_liver_11	8
ENSBTAG00000008920	ATP1B4	c	ENSBTAE00000095206	259	bta_muscle_1	6
ENSBTAG00000006541	ATP2A1	c	ENSBTAE00000488572	313	bta_muscle_9	36
ENSBTAG00000006541	ATP2A1	c	ENSBTAE00000291583	118	bta_muscle_8	30
ENSBTAG00000006541	ATP2A1	c	ENSBTAE00000488572	313	bta_muscle_8	9
ENSBTAG00000006541	ATP2A1	c	ENSBTAE00000069577	86	bta_muscle_7	6
ENSBTAG00000006541	ATP2A1	c	ENSBTAE00000291583	118	bta_muscle_7	9
ENSBTAG00000006541	ATP2A1	c	ENSBTAE00000291583	118	bta_muscle_6	8
ENSBTAG00000006541	ATP2A1	c	ENSBTAE00000488572	313	bta_muscle_6	35
ENSBTAG00000006541	ATP2A1	c	ENSBTAE00000291583	118	bta_muscle_5	6
ENSBTAG00000006541	ATP2A1	c	ENSBTAE00000488572	313	bta_muscle_5	24
ENSBTAG00000006541	ATP2A1	c	ENSBTAE00000291583	118	bta_muscle_4	7
ENSBTAG00000006541	ATP2A1	c	ENSBTAE00000488572	313	bta_muscle_4	13
ENSBTAG00000006541	ATP2A1	c	ENSBTAE00000291583	118	bta_muscle_3	21
ENSBTAG00000006541	ATP2A1	c	ENSBTAE00000488572	313	bta_muscle_3	6
ENSBTAG00000006541	ATP2A1	c	ENSBTAE00000069585	219	bta_muscle_2	7
ENSBTAG00000006541	ATP2A1	c	ENSBTAE00000291583	118	bta_muscle_2	22
ENSBTAG00000006541	ATP2A1	c	ENSBTAE00000488572	313	bta_muscle_2	14
ENSBTAG00000006541	ATP2A1	c	ENSBTAE00000291583	118	bta_muscle_12	12
ENSBTAG00000006541	ATP2A1	c	ENSBTAE00000488572	313	bta_muscle_12	33
ENSBTAG00000006541	ATP2A1	c	ENSBTAE00000291583	118	bta_muscle_11	15
ENSBTAG00000006541	ATP2A1	c	ENSBTAE00000069585	219	bta_muscle_10	5
ENSBTAG00000006541	ATP2A1	c	ENSBTAE00000291583	118	bta_muscle_10	17
ENSBTAG00000006541	ATP2A1	c	ENSBTAE00000488572	313	bta_muscle_10	7
ENSBTAG00000006541	ATP2A1	c	ENSBTAE00000291583	118	bta_muscle_1	10
ENSBTAG00000006541	ATP2A1	c	ENSBTAE00000488572	313	bta_muscle_1	15
ENSBTAG00000013930	ATP5F1C	c	ENSBTAE00000150705	144	bta_liver_11	5
ENSBTAG00000007332	ATP5MG	c	ENSBTAE00000385235	199	bta_liver_14	7
ENSBTAG00000043584	ATP6	c from MT	ENSBTAE00000433906	681	bta_muscle_9	71
ENSBTAG00000043584	ATP6	c from MT	ENSBTAE00000433906	681	bta_muscle_8	18
ENSBTAG00000043584	ATP6	c from MT	ENSBTAE00000433906	681	bta_muscle_7	31
ENSBTAG00000043584	ATP6	c from MT	ENSBTAE00000433906	681	bta_muscle_6	42
ENSBTAG00000043584	ATP6	c from MT	ENSBTAE00000433906	681	bta_muscle_5	67
ENSBTAG00000043584	ATP6	c from MT	ENSBTAE00000433906	681	bta_muscle_4	13
ENSBTAG00000043584	ATP6	c from MT	ENSBTAE00000433906	681	bta_muscle_3	12
ENSBTAG00000043584	ATP6	c from MT	ENSBTAE00000433906	681	bta_muscle_2	43
ENSBTAG00000043584	ATP6	c from MT	ENSBTAE00000433906	681	bta_muscle_12	48
ENSBTAG00000043584	ATP6	c from MT	ENSBTAE00000433906	681	bta_muscle_11	15
ENSBTAG00000043584	ATP6	c from MT	ENSBTAE00000433906	681	bta_muscle_1	32
ENSBTAG00000043584	ATP6	c from MT	ENSBTAE00000433906	681	bta_liver_9	50
ENSBTAG00000043584	ATP6	c from MT	ENSBTAE00000433906	681	bta_liver_8	5
ENSBTAG00000043584	ATP6	c from MT	ENSBTAE00000433906	681	bta_liver_7	37
ENSBTAG00000043584	ATP6	c from MT	ENSBTAE00000433906	681	bta_liver_6	109
ENSBTAG00000043584	ATP6	c from MT	ENSBTAE00000433906	681	bta_liver_5	97
ENSBTAG00000043584	ATP6	c from MT	ENSBTAE00000433906	681	bta_liver_3	14
ENSBTAG00000043584	ATP6	c from MT	ENSBTAE00000433906	681	bta_liver_2	10
ENSBTAG00000043584	ATP6	c from MT	ENSBTAE00000433906	681	bta_liver_15	20
ENSBTAG00000043584	ATP6	c from MT	ENSBTAE00000433906	681	bta_liver_14	112
ENSBTAG00000043584	ATP6	c from MT	ENSBTAE00000433906	681	bta_liver_13	35
ENSBTAG00000043584	ATP6	c from MT	ENSBTAE00000433906	681	bta_liver_12	15
ENSBTAG00000043584	ATP6	c from MT	ENSBTAE00000433906	681	bta_liver_11	23
ENSBTAG00000043584	ATP6	c from MT	ENSBTAE00000433906	681	bta_liver_10	5
ENSBTAG00000016309	ATP6V1D	c	ENSBTAE00000451403	142	bta_liver_14	5
ENSBTAG00000026236	AZGP1	c	ENSBTAE00000290517	276	bta_liver_15	8
ENSBTAG00000026236	AZGP1	c	ENSBTAE00000290517	276	bta_liver_14	6
ENSBTAG00000026236	AZGP1	c	ENSBTAE00000290517	276	bta_liver_11	6
ENSBTAG00000017845	BAG1	c	ENSBTAE00000285943	114	bta_muscle_1	5
ENSBTAG00000017845	BAG1	c	ENSBTAE00000285943	114	bta_liver_9	6
ENSBTAG00000017845	BAG1	c	ENSBTAE00000285943	114	bta_liver_7	7
ENSBTAG00000017845	BAG1	c	ENSBTAE00000193650	265	bta_liver_5	5
ENSBTAG00000017845	BAG1	c	ENSBTAE00000285943	114	bta_liver_3	22
ENSBTAG00000017845	BAG1	c	ENSBTAE00000285943	114	bta_liver_2	12
ENSBTAG00000017845	BAG1	c	ENSBTAE00000285943	114	bta_liver_14	5
ENSBTAG00000017845	BAG1	c	ENSBTAE00000285943	114	bta_liver_12	7
ENSBTAG00000017845	BAG1	c	ENSBTAE00000285943	114	bta_liver_11	5
ENSBTAG00000017845	BAG1	c	ENSBTAE00000285943	114	bta_liver_1	6
ENSBTAG00000006893	BBX	c	ENSBTAE00000073542	1009	bta_liver_6	5
ENSBTAG00000000835	BCAS1	c	ENSBTAE00000537585	783	bta_liver_4	5
ENSBTAG00000005792	BCCIP	c	ENSBTAE00000061220	175	bta_liver_14	8
ENSBTAG00000007802	BCLAF1	c	ENSBTAE00000083381	666	bta_testis_1	6
ENSBTAG00000007802	BCLAF1	c	ENSBTAE00000083379	912	bta_liver_5	5
ENSBTAG00000007802	BCLAF1	c	ENSBTAE00000083379	912	bta_liver_14	6
ENSBTAG00000014670	BEX5	c	ENSBTAE00000158900	462	bta_testis_1	5
ENSBTAG00000002255	BHMT	c	ENSBTAE00000023346	183	bta_liver_15	6
ENSBTAG00000002255	BHMT	c	ENSBTAE00000023346	183	bta_liver_13	19
ENSBTAG00000019177	BIN1	c	ENSBTAE00000207743	148	bta_muscle_9	7
ENSBTAG00000019177	BIN1	c	ENSBTAE00000207743	148	bta_muscle_8	5
ENSBTAG00000019177	BIN1	c	ENSBTAE00000207743	148	bta_muscle_7	5
ENSBTAG00000019177	BIN1	c	ENSBTAE00000207743	148	bta_muscle_6	9
ENSBTAG00000019177	BIN1	c	ENSBTAE00000207743	148	bta_muscle_5	14
ENSBTAG00000019177	BIN1	c	ENSBTAE00000207743	148	bta_muscle_4	17
ENSBTAG00000019177	BIN1	c	ENSBTAE00000207743	148	bta_muscle_2	7
ENSBTAG00000019177	BIN1	c	ENSBTAE00000207743	148	bta_muscle_1	11
ENSBTAG00000000231	BMPR1A	c	ENSBTAE00000002227	2336	bta_liver_13	10
ENSBTAG00000002069	BOLA	c	ENSBTAE00000251044	312	bta_liver_14	13
ENSBTAG00000001543	BRI3BP	c	ENSBTAE00000016018	555	bta_testis_5	7
ENSBTAG00000011025	BTF3L4	c	ENSBTAE00000118906	455	bta_liver_10	5
ENSBTAG00000039878	C11H2orf78	c	ENSBTAE00000418793	770	bta_testis_5	11
ENSBTAG00000048856	C16H1orf115	c	ENSBTAE00000513521	2466	bta_liver_5	8
ENSBTAG00000003503	C18H16orf87	c	ENSBTAE00000036583	183	bta_testis_6	5
ENSBTAG00000003503	C18H16orf87	c	ENSBTAE00000036583	183	bta_testis_4	5
ENSBTAG00000007153	C1QA	c	ENSBTAE00000076686	777	bta_liver_13	5
ENSBTAG00000008612	C1R	c	ENSBTAE00000520788	156	bta_liver_15	12
ENSBTAG00000008612	C1R	c	ENSBTAE00000418415	915	bta_liver_14	6
ENSBTAG00000008612	C1R	c	ENSBTAE00000456744	229	bta_liver_14	8
ENSBTAG00000008612	C1R	c	ENSBTAE00000520788	156	bta_liver_14	8
ENSBTAG00000008612	C1R	c	ENSBTAE00000418415	915	bta_liver_13	6
ENSBTAG00000008612	C1R	c	ENSBTAE00000520788	156	bta_liver_13	11
ENSBTAG00000004840	C1S	c	ENSBTAE00000050769	1244	bta_liver_8	13
ENSBTAG00000004840	C1S	c	ENSBTAE00000050769	1244	bta_liver_6	8
ENSBTAG00000004840	C1S	c	ENSBTAE00000050769	1244	bta_liver_4	10
ENSBTAG00000004840	C1S	c	ENSBTAE00000050769	1244	bta_liver_3	13
ENSBTAG00000004840	C1S	c	ENSBTAE00000050761	178	bta_liver_15	5
ENSBTAG00000004840	C1S	c	ENSBTAE00000050769	1244	bta_liver_15	40
ENSBTAG00000004840	C1S	c	ENSBTAE00000050761	178	bta_liver_14	12
ENSBTAG00000004840	C1S	c	ENSBTAE00000050763	200	bta_liver_14	6
ENSBTAG00000004840	C1S	c	ENSBTAE00000050769	1244	bta_liver_14	68
ENSBTAG00000004840	C1S	c	ENSBTAE00000050763	200	bta_liver_13	11
ENSBTAG00000004840	C1S	c	ENSBTAE00000050769	1244	bta_liver_13	43
ENSBTAG00000004840	C1S	c	ENSBTAE00000050769	1244	bta_liver_12	28
ENSBTAG00000004840	C1S	c	ENSBTAE00000050769	1244	bta_liver_11	18
ENSBTAG00000004840	C1S	c	ENSBTAE00000050769	1244	bta_liver_10	43
ENSBTAG00000004840	C1S	c	ENSBTAE00000050769	1244	bta_liver_1	13
ENSBTAG00000013763	C26H10orf82	c	ENSBTAE00000501676	356	bta_testis_5	16
ENSBTAG00000013763	C26H10orf82	c	ENSBTAE00000501676	356	bta_testis_4	12
ENSBTAG00000045949	C28H10orf53	c	ENSBTAE00000473275	362	bta_testis_5	6
ENSBTAG00000026710	C2H2orf72	c	ENSBTAE00000296404	733	bta_liver_14	7
ENSBTAG00000017280	C3	c	ENSBTAE00000187507	193	bta_liver_9	5
ENSBTAG00000017280	C3	c	ENSBTAE00000187565	210	bta_liver_9	22
ENSBTAG00000017280	C3	c	ENSBTAE00000187572	159	bta_liver_9	7
ENSBTAG00000017280	C3	c	ENSBTAE00000187673	204	bta_liver_9	399
ENSBTAG00000017280	C3	c	ENSBTAE00000187673	204	bta_liver_8	147
ENSBTAG00000017280	C3	c	ENSBTAE00000187565	210	bta_liver_7	6
ENSBTAG00000017280	C3	c	ENSBTAE00000187572	159	bta_liver_7	5
ENSBTAG00000017280	C3	c	ENSBTAE00000187673	204	bta_liver_7	282
ENSBTAG00000017280	C3	c	ENSBTAE00000187507	193	bta_liver_6	26
ENSBTAG00000017280	C3	c	ENSBTAE00000187565	210	bta_liver_6	11
ENSBTAG00000017280	C3	c	ENSBTAE00000187673	204	bta_liver_6	657
ENSBTAG00000017280	C3	c	ENSBTAE00000187507	193	bta_liver_5	8
ENSBTAG00000017280	C3	c	ENSBTAE00000187565	210	bta_liver_5	6
ENSBTAG00000017280	C3	c	ENSBTAE00000187673	204	bta_liver_5	471
ENSBTAG00000017280	C3	c	ENSBTAE00000187572	159	bta_liver_4	5
ENSBTAG00000017280	C3	c	ENSBTAE00000187673	204	bta_liver_4	28
ENSBTAG00000017280	C3	c	ENSBTAE00000187572	159	bta_liver_3	7
ENSBTAG00000017280	C3	c	ENSBTAE00000187673	204	bta_liver_3	321
ENSBTAG00000017280	C3	c	ENSBTAE00000282351	204	bta_liver_3	5
ENSBTAG00000017280	C3	c	ENSBTAE00000187673	204	bta_liver_2	116
ENSBTAG00000017280	C3	c	ENSBTAE00000187507	193	bta_liver_15	68
ENSBTAG00000017280	C3	c	ENSBTAE00000187561	147	bta_liver_15	5
ENSBTAG00000017280	C3	c	ENSBTAE00000187565	210	bta_liver_15	5
ENSBTAG00000017280	C3	c	ENSBTAE00000187572	159	bta_liver_15	19
ENSBTAG00000017280	C3	c	ENSBTAE00000187589	198	bta_liver_15	5
ENSBTAG00000017280	C3	c	ENSBTAE00000187626	157	bta_liver_15	6
ENSBTAG00000017280	C3	c	ENSBTAE00000187673	204	bta_liver_15	432
ENSBTAG00000017280	C3	c	ENSBTAE00000282350	164	bta_liver_15	10
ENSBTAG00000017280	C3	c	ENSBTAE00000282351	204	bta_liver_15	51
ENSBTAG00000017280	C3	c	ENSBTAE00000282352	213	bta_liver_15	48
ENSBTAG00000017280	C3	c	ENSBTAE00000187507	193	bta_liver_14	102
ENSBTAG00000017280	C3	c	ENSBTAE00000187565	210	bta_liver_14	19
ENSBTAG00000017280	C3	c	ENSBTAE00000187572	159	bta_liver_14	23
ENSBTAG00000017280	C3	c	ENSBTAE00000187577	130	bta_liver_14	8
ENSBTAG00000017280	C3	c	ENSBTAE00000187589	198	bta_liver_14	13
ENSBTAG00000017280	C3	c	ENSBTAE00000187619	76	bta_liver_14	5
ENSBTAG00000017280	C3	c	ENSBTAE00000187621	160	bta_liver_14	12
ENSBTAG00000017280	C3	c	ENSBTAE00000187626	157	bta_liver_14	12
ENSBTAG00000017280	C3	c	ENSBTAE00000187667	136	bta_liver_14	6
ENSBTAG00000017280	C3	c	ENSBTAE00000187673	204	bta_liver_14	891
ENSBTAG00000017280	C3	c	ENSBTAE00000282350	164	bta_liver_14	5
ENSBTAG00000017280	C3	c	ENSBTAE00000282351	204	bta_liver_14	94
ENSBTAG00000017280	C3	c	ENSBTAE00000282352	213	bta_liver_14	73
ENSBTAG00000017280	C3	c	ENSBTAE00000187507	193	bta_liver_13	95
ENSBTAG00000017280	C3	c	ENSBTAE00000187565	210	bta_liver_13	10
ENSBTAG00000017280	C3	c	ENSBTAE00000187572	159	bta_liver_13	19
ENSBTAG00000017280	C3	c	ENSBTAE00000187577	130	bta_liver_13	9
ENSBTAG00000017280	C3	c	ENSBTAE00000187589	198	bta_liver_13	11
ENSBTAG00000017280	C3	c	ENSBTAE00000187626	157	bta_liver_13	10
ENSBTAG00000017280	C3	c	ENSBTAE00000187667	136	bta_liver_13	5
ENSBTAG00000017280	C3	c	ENSBTAE00000187673	204	bta_liver_13	535
ENSBTAG00000017280	C3	c	ENSBTAE00000282350	164	bta_liver_13	29
ENSBTAG00000017280	C3	c	ENSBTAE00000282351	204	bta_liver_13	44
ENSBTAG00000017280	C3	c	ENSBTAE00000282352	213	bta_liver_13	59
ENSBTAG00000017280	C3	c	ENSBTAE00000187673	204	bta_liver_12	173
ENSBTAG00000017280	C3	c	ENSBTAE00000187572	159	bta_liver_11	5
ENSBTAG00000017280	C3	c	ENSBTAE00000187667	136	bta_liver_11	5
ENSBTAG00000017280	C3	c	ENSBTAE00000187673	204	bta_liver_11	159
ENSBTAG00000017280	C3	c	ENSBTAE00000187673	204	bta_liver_10	110
ENSBTAG00000017280	C3	c	ENSBTAE00000187565	210	bta_liver_1	5
ENSBTAG00000017280	C3	c	ENSBTAE00000187572	159	bta_liver_1	8
ENSBTAG00000017280	C3	c	ENSBTAE00000187667	136	bta_liver_1	9
ENSBTAG00000017280	C3	c	ENSBTAE00000187673	204	bta_liver_1	55
ENSBTAG00000037533	C4A	c	ENSBTAE00000471657	187	bta_liver_9	11
ENSBTAG00000037533	C4A	c	ENSBTAE00000463203	199	bta_liver_8	7
ENSBTAG00000037533	C4A	c	ENSBTAE00000471657	187	bta_liver_7	8
ENSBTAG00000037533	C4A	c	ENSBTAE00000471657	187	bta_liver_6	5
ENSBTAG00000037533	C4A	c	ENSBTAE00000471657	187	bta_liver_5	6
ENSBTAG00000037533	C4A	c	ENSBTAE00000471657	187	bta_liver_4	7
ENSBTAG00000037533	C4A	c	ENSBTAE00000471657	187	bta_liver_3	5
ENSBTAG00000037533	C4A	c	ENSBTAE00000471657	187	bta_liver_14	6
ENSBTAG00000037533	C4A	c	ENSBTAE00000471657	187	bta_liver_13	6
ENSBTAG00000037533	C4A	c	ENSBTAE00000471657	187	bta_liver_11	8
ENSBTAG00000037533	C4A	c	ENSBTAE00000471657	187	bta_liver_10	9
ENSBTAG00000009876	C4BPA	c	ENSBTAE00000444970	195	bta_liver_8	9
ENSBTAG00000009876	C4BPA	c	ENSBTAE00000444970	195	bta_liver_7	5
ENSBTAG00000009876	C4BPA	c	ENSBTAE00000106240	201	bta_liver_6	5
ENSBTAG00000009876	C4BPA	c	ENSBTAE00000106240	201	bta_liver_5	6
ENSBTAG00000009876	C4BPA	c	ENSBTAE00000444970	195	bta_liver_4	5
ENSBTAG00000009876	C4BPA	c	ENSBTAE00000106240	201	bta_liver_3	5
ENSBTAG00000009876	C4BPA	c	ENSBTAE00000444970	195	bta_liver_3	7
ENSBTAG00000009876	C4BPA	c	ENSBTAE00000444970	195	bta_liver_2	8
ENSBTAG00000009876	C4BPA	c	ENSBTAE00000106240	201	bta_liver_15	13
ENSBTAG00000009876	C4BPA	c	ENSBTAE00000444970	195	bta_liver_15	8
ENSBTAG00000009876	C4BPA	c	ENSBTAE00000106240	201	bta_liver_14	31
ENSBTAG00000009876	C4BPA	c	ENSBTAE00000444970	195	bta_liver_14	8
ENSBTAG00000009876	C4BPA	c	ENSBTAE00000474105	183	bta_liver_14	5
ENSBTAG00000009876	C4BPA	c	ENSBTAE00000106240	201	bta_liver_13	8
ENSBTAG00000009876	C4BPA	c	ENSBTAE00000444970	195	bta_liver_11	7
ENSBTAG00000009876	C4BPA	c	ENSBTAE00000106240	201	bta_liver_10	6
ENSBTAG00000009876	C4BPA	c	ENSBTAE00000444970	195	bta_liver_10	11
ENSBTAG00000017714	C4BPB	c	ENSBTAE00000192142	333	bta_liver_2	5
ENSBTAG00000017714	C4BPB	c	ENSBTAE00000192173	208	bta_liver_2	5
ENSBTAG00000017714	C4BPB	c	ENSBTAE00000192173	208	bta_liver_11	6
ENSBTAG00000017714	C4BPB	c	ENSBTAE00000192142	333	bta_liver_10	7
ENSBTAG00000017714	C4BPB	c	ENSBTAE00000192173	208	bta_liver_10	5
ENSBTAG00000012210	C5	c	ENSBTAE00000131969	528	bta_liver_3	5
ENSBTAG00000012210	C5	c	ENSBTAE00000131969	528	bta_liver_2	12
ENSBTAG00000012210	C5	c	ENSBTAE00000131969	528	bta_liver_15	12
ENSBTAG00000012210	C5	c	ENSBTAE00000131968	139	bta_liver_14	6
ENSBTAG00000012210	C5	c	ENSBTAE00000131969	528	bta_liver_14	42
ENSBTAG00000012210	C5	c	ENSBTAE00000131969	528	bta_liver_13	15
ENSBTAG00000016996	C5H12orf54	c	ENSBTAE00000455051	208	bta_testis_5	7
ENSBTAG00000014177	C6	c	ENSBTAE00000153433	531	bta_liver_6	6
ENSBTAG00000014177	C6	c	ENSBTAE00000153433	531	bta_liver_4	7
ENSBTAG00000014177	C6	c	ENSBTAE00000153433	531	bta_liver_3	6
ENSBTAG00000014177	C6	c	ENSBTAE00000153417	201	bta_liver_15	7
ENSBTAG00000014177	C6	c	ENSBTAE00000153419	241	bta_liver_15	5
ENSBTAG00000014177	C6	c	ENSBTAE00000287762	167	bta_liver_15	5
ENSBTAG00000014177	C6	c	ENSBTAE00000351118	145	bta_liver_15	48
ENSBTAG00000014177	C6	c	ENSBTAE00000153417	201	bta_liver_14	7
ENSBTAG00000014177	C6	c	ENSBTAE00000153423	172	bta_liver_14	5
ENSBTAG00000014177	C6	c	ENSBTAE00000287762	167	bta_liver_14	5
ENSBTAG00000014177	C6	c	ENSBTAE00000351118	145	bta_liver_14	57
ENSBTAG00000014177	C6	c	ENSBTAE00000351118	145	bta_liver_13	34
ENSBTAG00000014177	C6	c	ENSBTAE00000153433	531	bta_liver_1	5
ENSBTAG00000011766	C7	c	ENSBTAE00000127008	229	bta_liver_14	5
ENSBTAG00000003774	C8A	c	ENSBTAE00000320009	190	bta_liver_9	21
ENSBTAG00000003774	C8A	c	ENSBTAE00000320009	190	bta_liver_8	8
ENSBTAG00000003774	C8A	c	ENSBTAE00000320009	190	bta_liver_7	30
ENSBTAG00000003774	C8A	c	ENSBTAE00000320009	190	bta_liver_6	27
ENSBTAG00000003774	C8A	c	ENSBTAE00000320009	190	bta_liver_5	30
ENSBTAG00000003774	C8A	c	ENSBTAE00000320009	190	bta_liver_4	14
ENSBTAG00000003774	C8A	c	ENSBTAE00000320009	190	bta_liver_3	30
ENSBTAG00000003774	C8A	c	ENSBTAE00000320009	190	bta_liver_2	12
ENSBTAG00000003774	C8A	c	ENSBTAE00000039504	223	bta_liver_15	21
ENSBTAG00000003774	C8A	c	ENSBTAE00000320009	190	bta_liver_15	12
ENSBTAG00000003774	C8A	c	ENSBTAE00000039504	223	bta_liver_14	28
ENSBTAG00000003774	C8A	c	ENSBTAE00000039506	506	bta_liver_14	7
ENSBTAG00000003774	C8A	c	ENSBTAE00000265937	148	bta_liver_14	6
ENSBTAG00000003774	C8A	c	ENSBTAE00000320009	190	bta_liver_14	11
ENSBTAG00000003774	C8A	c	ENSBTAE00000039504	223	bta_liver_13	23
ENSBTAG00000003774	C8A	c	ENSBTAE00000039504	223	bta_liver_12	7
ENSBTAG00000003774	C8A	c	ENSBTAE00000320009	190	bta_liver_12	29
ENSBTAG00000003774	C8A	c	ENSBTAE00000039504	223	bta_liver_11	7
ENSBTAG00000003774	C8A	c	ENSBTAE00000320009	190	bta_liver_11	41
ENSBTAG00000003774	C8A	c	ENSBTAE00000039504	223	bta_liver_10	10
ENSBTAG00000003774	C8A	c	ENSBTAE00000320009	190	bta_liver_10	28
ENSBTAG00000003774	C8A	c	ENSBTAE00000320009	190	bta_liver_1	23
ENSBTAG00000003775	C8B	c	ENSBTAE00000039513	241	bta_liver_13	5
ENSBTAG00000016149	C9	c	ENSBTAE00000175483	276	bta_liver_9	19
ENSBTAG00000016149	C9	c	ENSBTAE00000175494	179	bta_liver_9	7
ENSBTAG00000016149	C9	c	ENSBTAE00000175483	276	bta_liver_8	30
ENSBTAG00000016149	C9	c	ENSBTAE00000175494	179	bta_liver_8	6
ENSBTAG00000016149	C9	c	ENSBTAE00000175500	229	bta_liver_8	5
ENSBTAG00000016149	C9	c	ENSBTAE00000175483	276	bta_liver_7	32
ENSBTAG00000016149	C9	c	ENSBTAE00000175500	229	bta_liver_6	6
ENSBTAG00000016149	C9	c	ENSBTAE00000544935	844	bta_liver_6	5
ENSBTAG00000016149	C9	c	ENSBTAE00000175483	276	bta_liver_5	14
ENSBTAG00000016149	C9	c	ENSBTAE00000175500	229	bta_liver_5	13
ENSBTAG00000016149	C9	c	ENSBTAE00000175483	276	bta_liver_4	19
ENSBTAG00000016149	C9	c	ENSBTAE00000175483	276	bta_liver_3	25
ENSBTAG00000016149	C9	c	ENSBTAE00000175494	179	bta_liver_3	8
ENSBTAG00000016149	C9	c	ENSBTAE00000175483	276	bta_liver_2	18
ENSBTAG00000016149	C9	c	ENSBTAE00000175479	145	bta_liver_15	7
ENSBTAG00000016149	C9	c	ENSBTAE00000175480	148	bta_liver_15	9
ENSBTAG00000016149	C9	c	ENSBTAE00000175482	139	bta_liver_15	6
ENSBTAG00000016149	C9	c	ENSBTAE00000175483	276	bta_liver_15	30
ENSBTAG00000016149	C9	c	ENSBTAE00000175494	179	bta_liver_15	43
ENSBTAG00000016149	C9	c	ENSBTAE00000175500	229	bta_liver_15	30
ENSBTAG00000016149	C9	c	ENSBTAE00000175480	148	bta_liver_14	12
ENSBTAG00000016149	C9	c	ENSBTAE00000175482	139	bta_liver_14	11
ENSBTAG00000016149	C9	c	ENSBTAE00000175483	276	bta_liver_14	31
ENSBTAG00000016149	C9	c	ENSBTAE00000175494	179	bta_liver_14	90
ENSBTAG00000016149	C9	c	ENSBTAE00000175500	229	bta_liver_14	34
ENSBTAG00000016149	C9	c	ENSBTAE00000175483	276	bta_liver_13	15
ENSBTAG00000016149	C9	c	ENSBTAE00000175494	179	bta_liver_13	36
ENSBTAG00000016149	C9	c	ENSBTAE00000175500	229	bta_liver_13	15
ENSBTAG00000016149	C9	c	ENSBTAE00000175483	276	bta_liver_12	26
ENSBTAG00000016149	C9	c	ENSBTAE00000175500	229	bta_liver_12	7
ENSBTAG00000016149	C9	c	ENSBTAE00000175483	276	bta_liver_11	27
ENSBTAG00000016149	C9	c	ENSBTAE00000175494	179	bta_liver_11	7
ENSBTAG00000016149	C9	c	ENSBTAE00000175483	276	bta_liver_10	20
ENSBTAG00000016149	C9	c	ENSBTAE00000175500	229	bta_liver_10	6
ENSBTAG00000016149	C9	c	ENSBTAE00000175483	276	bta_liver_1	23
ENSBTAG00000015214	CA3	c	ENSBTAE00000164999	198	bta_muscle_9	6
ENSBTAG00000015214	CA3	c	ENSBTAE00000164999	198	bta_muscle_8	23
ENSBTAG00000015214	CA3	c	ENSBTAE00000164999	198	bta_muscle_7	12
ENSBTAG00000015214	CA3	c	ENSBTAE00000164999	198	bta_muscle_6	19
ENSBTAG00000015214	CA3	c	ENSBTAE00000164999	198	bta_muscle_5	23
ENSBTAG00000015214	CA3	c	ENSBTAE00000164999	198	bta_muscle_4	18
ENSBTAG00000015214	CA3	c	ENSBTAE00000164999	198	bta_muscle_3	34
ENSBTAG00000015214	CA3	c	ENSBTAE00000164999	198	bta_muscle_2	17
ENSBTAG00000015214	CA3	c	ENSBTAE00000165004	980	bta_muscle_2	5
ENSBTAG00000015214	CA3	c	ENSBTAE00000164999	198	bta_muscle_12	8
ENSBTAG00000015214	CA3	c	ENSBTAE00000164999	198	bta_muscle_10	7
ENSBTAG00000015214	CA3	c	ENSBTAE00000164999	198	bta_muscle_1	11
ENSBTAG00000015214	CA3	c	ENSBTAE00000164999	198	bta_liver_8	8
ENSBTAG00000015214	CA3	c	ENSBTAE00000164999	198	bta_liver_7	8
ENSBTAG00000015214	CA3	c	ENSBTAE00000164999	198	bta_liver_6	7
ENSBTAG00000015214	CA3	c	ENSBTAE00000164999	198	bta_liver_5	11
ENSBTAG00000015214	CA3	c	ENSBTAE00000164999	198	bta_liver_4	6
ENSBTAG00000015214	CA3	c	ENSBTAE00000164999	198	bta_liver_3	8
ENSBTAG00000015214	CA3	c	ENSBTAE00000164999	198	bta_liver_11	7
ENSBTAG00000015214	CA3	c	ENSBTAE00000164999	198	bta_liver_1	5
ENSBTAG00000019849	CABS1	c	ENSBTAE00000215154	1320	bta_testis_5	5
ENSBTAG00000013953	CALD1	c	ENSBTAE00000468623	403	bta_liver_7	5
ENSBTAG00000013953	CALD1	c	ENSBTAE00000468623	403	bta_liver_6	7
ENSBTAG00000013953	CALD1	c	ENSBTAE00000468623	403	bta_liver_5	8
ENSBTAG00000013953	CALD1	c	ENSBTAE00000468623	403	bta_liver_3	6
ENSBTAG00000013953	CALD1	c	ENSBTAE00000468623	403	bta_liver_2	5
ENSBTAG00000013953	CALD1	c	ENSBTAE00000468623	403	bta_liver_12	6
ENSBTAG00000013953	CALD1	c	ENSBTAE00000468623	403	bta_liver_11	5
ENSBTAG00000013953	CALD1	c	ENSBTAE00000468623	403	bta_liver_10	5
ENSBTAG00000032705	CALM	c	ENSBTAE00000345581	1143	bta_testis_5	5
ENSBTAG00000032705	CALM	c	ENSBTAE00000345581	1143	bta_muscle_9	16
ENSBTAG00000032705	CALM	c	ENSBTAE00000345581	1143	bta_muscle_7	21
ENSBTAG00000032705	CALM	c	ENSBTAE00000345581	1143	bta_muscle_5	6
ENSBTAG00000032705	CALM	c	ENSBTAE00000345581	1143	bta_muscle_4	8
ENSBTAG00000032705	CALM	c	ENSBTAE00000345581	1143	bta_muscle_3	6
ENSBTAG00000032705	CALM	c	ENSBTAE00000345581	1143	bta_muscle_2	17
ENSBTAG00000032705	CALM	c	ENSBTAE00000345581	1143	bta_muscle_12	22
ENSBTAG00000032705	CALM	c	ENSBTAE00000345581	1143	bta_muscle_11	8
ENSBTAG00000032705	CALM	c	ENSBTAE00000345581	1143	bta_muscle_10	5
ENSBTAG00000032705	CALM	c	ENSBTAE00000345581	1143	bta_muscle_1	6
ENSBTAG00000032705	CALM	c	ENSBTAE00000345581	1143	bta_liver_9	28
ENSBTAG00000032705	CALM	c	ENSBTAE00000345581	1143	bta_liver_8	23
ENSBTAG00000032705	CALM	c	ENSBTAE00000345581	1143	bta_liver_7	25
ENSBTAG00000032705	CALM	c	ENSBTAE00000345581	1143	bta_liver_6	21
ENSBTAG00000032705	CALM	c	ENSBTAE00000345581	1143	bta_liver_5	39
ENSBTAG00000032705	CALM	c	ENSBTAE00000345581	1143	bta_liver_4	17
ENSBTAG00000032705	CALM	c	ENSBTAE00000345581	1143	bta_liver_3	23
ENSBTAG00000032705	CALM	c	ENSBTAE00000345581	1143	bta_liver_2	34
ENSBTAG00000032705	CALM	c	ENSBTAE00000345581	1143	bta_liver_14	8
ENSBTAG00000032705	CALM	c	ENSBTAE00000345581	1143	bta_liver_12	28
ENSBTAG00000032705	CALM	c	ENSBTAE00000345581	1143	bta_liver_11	44
ENSBTAG00000032705	CALM	c	ENSBTAE00000345581	1143	bta_liver_10	16
ENSBTAG00000032705	CALM	c	ENSBTAE00000345581	1143	bta_liver_1	24
ENSBTAG00000025644	CALM1	c	ENSBTAE00000316887	893	bta_testis_6	5
ENSBTAG00000025644	CALM1	c	ENSBTAE00000316887	893	bta_muscle_12	6
ENSBTAG00000001575	CALM2	c	ENSBTAE00000016250	136	bta_testis_6	9
ENSBTAG00000001575	CALM2	c	ENSBTAE00000016250	136	bta_testis_5	12
ENSBTAG00000001575	CALM2	c	ENSBTAE00000016250	136	bta_muscle_9	9
ENSBTAG00000001575	CALM2	c	ENSBTAE00000016250	136	bta_muscle_8	9
ENSBTAG00000001575	CALM2	c	ENSBTAE00000016250	136	bta_muscle_7	18
ENSBTAG00000001575	CALM2	c	ENSBTAE00000016250	136	bta_muscle_6	6
ENSBTAG00000001575	CALM2	c	ENSBTAE00000016250	136	bta_muscle_5	10
ENSBTAG00000001575	CALM2	c	ENSBTAE00000016250	136	bta_muscle_4	13
ENSBTAG00000001575	CALM2	c	ENSBTAE00000016250	136	bta_muscle_3	6
ENSBTAG00000001575	CALM2	c	ENSBTAE00000016250	136	bta_muscle_2	21
ENSBTAG00000001575	CALM2	c	ENSBTAE00000016250	136	bta_muscle_12	14
ENSBTAG00000001575	CALM2	c	ENSBTAE00000016250	136	bta_muscle_11	15
ENSBTAG00000001575	CALM2	c	ENSBTAE00000016250	136	bta_muscle_10	9
ENSBTAG00000001575	CALM2	c	ENSBTAE00000016250	136	bta_muscle_1	11
ENSBTAG00000001575	CALM2	c	ENSBTAE00000016250	136	bta_liver_9	21
ENSBTAG00000001575	CALM2	c	ENSBTAE00000016250	136	bta_liver_8	17
ENSBTAG00000001575	CALM2	c	ENSBTAE00000016250	136	bta_liver_7	29
ENSBTAG00000001575	CALM2	c	ENSBTAE00000016250	136	bta_liver_6	23
ENSBTAG00000001575	CALM2	c	ENSBTAE00000016250	136	bta_liver_5	30
ENSBTAG00000001575	CALM2	c	ENSBTAE00000016250	136	bta_liver_4	17
ENSBTAG00000001575	CALM2	c	ENSBTAE00000016250	136	bta_liver_3	26
ENSBTAG00000001575	CALM2	c	ENSBTAE00000016250	136	bta_liver_2	26
ENSBTAG00000001575	CALM2	c	ENSBTAE00000016250	136	bta_liver_15	5
ENSBTAG00000001575	CALM2	c	ENSBTAE00000016250	136	bta_liver_14	10
ENSBTAG00000001575	CALM2	c	ENSBTAE00000016250	136	bta_liver_12	18
ENSBTAG00000001575	CALM2	c	ENSBTAE00000016250	136	bta_liver_11	38
ENSBTAG00000001575	CALM2	c	ENSBTAE00000016250	136	bta_liver_10	26
ENSBTAG00000001575	CALM2	c	ENSBTAE00000016250	136	bta_liver_1	25
ENSBTAG00000014583	CALM3	c	ENSBTAE00000536736	1077	bta_muscle_9	17
ENSBTAG00000014583	CALM3	c	ENSBTAE00000536736	1077	bta_muscle_6	14
ENSBTAG00000014583	CALM3	c	ENSBTAE00000536736	1077	bta_muscle_5	5
ENSBTAG00000014583	CALM3	c	ENSBTAE00000536736	1077	bta_muscle_4	7
ENSBTAG00000014583	CALM3	c	ENSBTAE00000536736	1077	bta_muscle_12	6
ENSBTAG00000014583	CALM3	c	ENSBTAE00000536736	1077	bta_muscle_1	6
ENSBTAG00000015114	CALR	c	ENSBTAE00000163819	792	bta_muscle_12	5
ENSBTAG00000015114	CALR	c	ENSBTAE00000163819	792	bta_liver_9	54
ENSBTAG00000015114	CALR	c	ENSBTAE00000163819	792	bta_liver_8	51
ENSBTAG00000015114	CALR	c	ENSBTAE00000163819	792	bta_liver_7	8
ENSBTAG00000015114	CALR	c	ENSBTAE00000163819	792	bta_liver_6	121
ENSBTAG00000015114	CALR	c	ENSBTAE00000163819	792	bta_liver_5	244
ENSBTAG00000015114	CALR	c	ENSBTAE00000163819	792	bta_liver_4	35
ENSBTAG00000015114	CALR	c	ENSBTAE00000163819	792	bta_liver_3	93
ENSBTAG00000015114	CALR	c	ENSBTAE00000163819	792	bta_liver_2	6
ENSBTAG00000015114	CALR	c	ENSBTAE00000163819	792	bta_liver_15	52
ENSBTAG00000015114	CALR	c	ENSBTAE00000163814	210	bta_liver_14	13
ENSBTAG00000015114	CALR	c	ENSBTAE00000163819	792	bta_liver_14	103
ENSBTAG00000015114	CALR	c	ENSBTAE00000163814	210	bta_liver_13	9
ENSBTAG00000015114	CALR	c	ENSBTAE00000163819	792	bta_liver_13	7
ENSBTAG00000015114	CALR	c	ENSBTAE00000163819	792	bta_liver_12	55
ENSBTAG00000015114	CALR	c	ENSBTAE00000163819	792	bta_liver_11	68
ENSBTAG00000015114	CALR	c	ENSBTAE00000163819	792	bta_liver_10	27
ENSBTAG00000015114	CALR	c	ENSBTAE00000163819	792	bta_liver_1	45
ENSBTAG00000048107	CANX	c	ENSBTAE00000471002	127	bta_muscle_7	6
ENSBTAG00000048107	CANX	c	ENSBTAE00000471002	127	bta_muscle_1	6
ENSBTAG00000048107	CANX	c	ENSBTAE00000471002	127	bta_liver_9	27
ENSBTAG00000048107	CANX	c	ENSBTAE00000471002	127	bta_liver_8	16
ENSBTAG00000048107	CANX	c	ENSBTAE00000471002	127	bta_liver_7	14
ENSBTAG00000048107	CANX	c	ENSBTAE00000471002	127	bta_liver_6	35
ENSBTAG00000048107	CANX	c	ENSBTAE00000471002	127	bta_liver_5	74
ENSBTAG00000048107	CANX	c	ENSBTAE00000471002	127	bta_liver_4	18
ENSBTAG00000048107	CANX	c	ENSBTAE00000471002	127	bta_liver_3	14
ENSBTAG00000048107	CANX	c	ENSBTAE00000471002	127	bta_liver_2	16
ENSBTAG00000048107	CANX	c	ENSBTAE00000470056	1865	bta_liver_15	5
ENSBTAG00000048107	CANX	c	ENSBTAE00000445311	142	bta_liver_14	11
ENSBTAG00000048107	CANX	c	ENSBTAE00000471002	127	bta_liver_14	5
ENSBTAG00000048107	CANX	c	ENSBTAE00000471002	127	bta_liver_12	14
ENSBTAG00000048107	CANX	c	ENSBTAE00000471002	127	bta_liver_11	23
ENSBTAG00000048107	CANX	c	ENSBTAE00000445311	142	bta_liver_10	5
ENSBTAG00000048107	CANX	c	ENSBTAE00000471002	127	bta_liver_10	20
ENSBTAG00000048107	CANX	c	ENSBTAE00000471002	127	bta_liver_1	14
ENSBTAG00000020223	CASQ1	c	ENSBTAE00000219222	578	bta_muscle_9	39
ENSBTAG00000020223	CASQ1	c	ENSBTAE00000219222	578	bta_muscle_8	28
ENSBTAG00000020223	CASQ1	c	ENSBTAE00000506695	120	bta_muscle_8	5
ENSBTAG00000020223	CASQ1	c	ENSBTAE00000526542	279	bta_muscle_8	6
ENSBTAG00000020223	CASQ1	c	ENSBTAE00000219222	578	bta_muscle_7	29
ENSBTAG00000020223	CASQ1	c	ENSBTAE00000219222	578	bta_muscle_6	128
ENSBTAG00000020223	CASQ1	c	ENSBTAE00000219222	578	bta_muscle_5	97
ENSBTAG00000020223	CASQ1	c	ENSBTAE00000219222	578	bta_muscle_4	88
ENSBTAG00000020223	CASQ1	c	ENSBTAE00000219222	578	bta_muscle_3	55
ENSBTAG00000020223	CASQ1	c	ENSBTAE00000506695	120	bta_muscle_3	7
ENSBTAG00000020223	CASQ1	c	ENSBTAE00000526542	279	bta_muscle_3	5
ENSBTAG00000020223	CASQ1	c	ENSBTAE00000219222	578	bta_muscle_2	77
ENSBTAG00000020223	CASQ1	c	ENSBTAE00000219222	578	bta_muscle_12	74
ENSBTAG00000020223	CASQ1	c	ENSBTAE00000219222	578	bta_muscle_11	11
ENSBTAG00000020223	CASQ1	c	ENSBTAE00000219222	578	bta_muscle_10	10
ENSBTAG00000020223	CASQ1	c	ENSBTAE00000219222	578	bta_muscle_1	77
ENSBTAG00000020980	CAT	c	ENSBTAE00000380789	699	bta_liver_15	10
ENSBTAG00000020980	CAT	c	ENSBTAE00000380789	699	bta_liver_14	9
ENSBTAG00000020980	CAT	c	ENSBTAE00000380789	699	bta_liver_13	20
ENSBTAG00000018497	CAVIN2	c	ENSBTAE00000518609	835	bta_liver_5	5
ENSBTAG00000017157	CCDC110	c	ENSBTAE00000186390	2054	bta_testis_6	6
ENSBTAG00000017157	CCDC110	c	ENSBTAE00000186390	2054	bta_testis_5	22
ENSBTAG00000017157	CCDC110	c	ENSBTAE00000186390	2054	bta_testis_4	15
ENSBTAG00000015841	CCDC115	c	ENSBTAE00000033756	1357	bta_liver_7	5
ENSBTAG00000015841	CCDC115	c	ENSBTAE00000033756	1357	bta_liver_5	5
ENSBTAG00000011002	CCDC136	c	ENSBTAE00000118728	309	bta_testis_4	5
ENSBTAG00000009862	CCDC198	c	ENSBTAE00000106132	160	bta_liver_7	5
ENSBTAG00000009862	CCDC198	c	ENSBTAE00000106132	160	bta_liver_6	5
ENSBTAG00000036282	CCDC59	c	ENSBTAE00000375086	313	bta_testis_6	7
ENSBTAG00000036282	CCDC59	c	ENSBTAE00000375086	313	bta_testis_5	33
ENSBTAG00000036282	CCDC59	c	ENSBTAE00000375086	313	bta_testis_4	12
ENSBTAG00000017469	CCDC88A	c	ENSBTAE00000189635	1071	bta_testis_6	6
ENSBTAG00000017469	CCDC88A	c	ENSBTAE00000189635	1071	bta_testis_5	8
ENSBTAG00000000599	CCNI	c	ENSBTAE00000005957	1716	bta_testis_3	5
ENSBTAG00000000599	CCNI	c	ENSBTAE00000005957	1716	bta_testis_2	6
ENSBTAG00000000599	CCNI	c	ENSBTAE00000005957	1716	bta_liver_6	6
ENSBTAG00000000599	CCNI	c	ENSBTAE00000005957	1716	bta_liver_5	10
ENSBTAG00000014158	CCNT2	c	ENSBTAE00000514895	1153	bta_testis_6	6
ENSBTAG00000012741	CCPG1	c	ENSBTAE00000137542	1406	bta_testis_6	6
ENSBTAG00000012741	CCPG1	c	ENSBTAE00000137542	1406	bta_testis_5	13
ENSBTAG00000012741	CCPG1	c	ENSBTAE00000137542	1406	bta_testis_4	8
ENSBTAG00000012741	CCPG1	c	ENSBTAE00000137542	1406	bta_muscle_9	6
ENSBTAG00000012741	CCPG1	c	ENSBTAE00000137542	1406	bta_muscle_8	5
ENSBTAG00000012741	CCPG1	c	ENSBTAE00000137542	1406	bta_muscle_7	15
ENSBTAG00000012741	CCPG1	c	ENSBTAE00000137542	1406	bta_muscle_2	10
ENSBTAG00000012741	CCPG1	c	ENSBTAE00000137542	1406	bta_muscle_12	6
ENSBTAG00000012741	CCPG1	c	ENSBTAE00000137542	1406	bta_muscle_1	6
ENSBTAG00000012741	CCPG1	c	ENSBTAE00000137542	1406	bta_liver_7	5
ENSBTAG00000012741	CCPG1	c	ENSBTAE00000137542	1406	bta_liver_6	6
ENSBTAG00000012741	CCPG1	c	ENSBTAE00000137542	1406	bta_liver_5	6
ENSBTAG00000012741	CCPG1	c	ENSBTAE00000137542	1406	bta_liver_12	5
ENSBTAG00000012741	CCPG1	c	ENSBTAE00000137542	1406	bta_liver_11	7
ENSBTAG00000017889	CCT5	c	ENSBTAE00000194022	181	bta_testis_6	6
ENSBTAG00000017889	CCT5	c	ENSBTAE00000194022	181	bta_testis_5	7
ENSBTAG00000017889	CCT5	c	ENSBTAE00000194018	150	bta_liver_14	5
ENSBTAG00000019669	CD163	c	ENSBTAE00000213094	321	bta_liver_14	6
ENSBTAG00000017866	CD36	c	ENSBTAE00000268271	1145	bta_muscle_8	6
ENSBTAG00000017866	CD36	c	ENSBTAE00000268271	1145	bta_muscle_10	7
ENSBTAG00000002302	CD59	c	ENSBTAE00000023830	228	bta_liver_7	7
ENSBTAG00000002302	CD59	c	ENSBTAE00000023830	228	bta_liver_5	6
ENSBTAG00000002302	CD59	c	ENSBTAE00000023830	228	bta_liver_15	6
ENSBTAG00000002302	CD59	c	ENSBTAE00000023830	228	bta_liver_14	14
ENSBTAG00000002302	CD59	c	ENSBTAE00000023830	228	bta_liver_12	7
ENSBTAG00000002302	CD59	c	ENSBTAE00000023830	228	bta_liver_11	7
ENSBTAG00000002302	CD59	c	ENSBTAE00000023830	228	bta_liver_1	7
ENSBTAG00000015228	CD74	c	ENSBTAE00000277165	606	bta_muscle_2	5
ENSBTAG00000015228	CD74	c	ENSBTAE00000277165	606	bta_muscle_12	5
ENSBTAG00000015228	CD74	c	ENSBTAE00000277165	606	bta_liver_9	30
ENSBTAG00000015228	CD74	c	ENSBTAE00000277165	606	bta_liver_7	13
ENSBTAG00000015228	CD74	c	ENSBTAE00000277165	606	bta_liver_6	43
ENSBTAG00000015228	CD74	c	ENSBTAE00000277165	606	bta_liver_5	46
ENSBTAG00000015228	CD74	c	ENSBTAE00000277165	606	bta_liver_2	5
ENSBTAG00000015228	CD74	c	ENSBTAE00000277165	606	bta_liver_12	5
ENSBTAG00000015228	CD74	c	ENSBTAE00000277165	606	bta_liver_11	6
ENSBTAG00000017137	CDC37L1	c	ENSBTAE00000510234	618	bta_testis_2	9
ENSBTAG00000017137	CDC37L1	c	ENSBTAE00000510234	618	bta_muscle_3	8
ENSBTAG00000017137	CDC37L1	c	ENSBTAE00000510234	618	bta_muscle_11	5
ENSBTAG00000000409	CDC40	c	ENSBTAE00000353518	1947	bta_testis_1	5
ENSBTAG00000039770	CEBPZ	c	ENSBTAE00000394500	188	bta_muscle_7	5
ENSBTAG00000039770	CEBPZ	c	ENSBTAE00000394500	188	bta_muscle_6	5
ENSBTAG00000039770	CEBPZ	c	ENSBTAE00000394500	188	bta_muscle_5	5
ENSBTAG00000039770	CEBPZ	c	ENSBTAE00000394500	188	bta_muscle_4	5
ENSBTAG00000039770	CEBPZ	c	ENSBTAE00000394500	188	bta_muscle_12	7
ENSBTAG00000039770	CEBPZ	c	ENSBTAE00000394500	188	bta_liver_9	8
ENSBTAG00000039770	CEBPZ	c	ENSBTAE00000394500	188	bta_liver_8	6
ENSBTAG00000039770	CEBPZ	c	ENSBTAE00000394500	188	bta_liver_7	8
ENSBTAG00000039770	CEBPZ	c	ENSBTAE00000394500	188	bta_liver_5	5
ENSBTAG00000039770	CEBPZ	c	ENSBTAE00000394500	188	bta_liver_4	5
ENSBTAG00000039770	CEBPZ	c	ENSBTAE00000394500	188	bta_liver_3	9
ENSBTAG00000039770	CEBPZ	c	ENSBTAE00000394500	188	bta_liver_14	12
ENSBTAG00000039770	CEBPZ	c	ENSBTAE00000394500	188	bta_liver_13	5
ENSBTAG00000039770	CEBPZ	c	ENSBTAE00000394500	188	bta_liver_12	18
ENSBTAG00000039770	CEBPZ	c	ENSBTAE00000394500	188	bta_liver_10	5
ENSBTAG00000045784	CENPB	c	ENSBTAE00000443574	1716	bta_muscle_6	7
ENSBTAG00000012929	CEP85L	c	ENSBTAE00000139463	153	bta_muscle_12	5
ENSBTAG00000040413	CES3	c	ENSBTAE00000411046	148	bta_liver_7	5
ENSBTAG00000040413	CES3	c	ENSBTAE00000521964	641	bta_liver_6	5
ENSBTAG00000040413	CES3	c	ENSBTAE00000521964	641	bta_liver_5	6
ENSBTAG00000040413	CES3	c	ENSBTAE00000411046	148	bta_liver_15	5
ENSBTAG00000040413	CES3	c	ENSBTAE00000521964	641	bta_liver_14	9
ENSBTAG00000046158	CFB	c	ENSBTAE00000079752	133	bta_liver_9	5
ENSBTAG00000046158	CFB	c	ENSBTAE00000079748	118	bta_liver_8	5
ENSBTAG00000046158	CFB	c	ENSBTAE00000079752	133	bta_liver_8	22
ENSBTAG00000046158	CFB	c	ENSBTAE00000079752	133	bta_liver_7	15
ENSBTAG00000046158	CFB	c	ENSBTAE00000079738	174	bta_liver_6	6
ENSBTAG00000046158	CFB	c	ENSBTAE00000079752	133	bta_liver_5	7
ENSBTAG00000046158	CFB	c	ENSBTAE00000079752	133	bta_liver_4	6
ENSBTAG00000046158	CFB	c	ENSBTAE00000079752	133	bta_liver_3	13
ENSBTAG00000046158	CFB	c	ENSBTAE00000079736	234	bta_liver_2	6
ENSBTAG00000046158	CFB	c	ENSBTAE00000079743	132	bta_liver_2	6
ENSBTAG00000046158	CFB	c	ENSBTAE00000079752	133	bta_liver_2	19
ENSBTAG00000046158	CFB	c	ENSBTAE00000079736	234	bta_liver_15	26
ENSBTAG00000046158	CFB	c	ENSBTAE00000079737	186	bta_liver_15	20
ENSBTAG00000046158	CFB	c	ENSBTAE00000079738	174	bta_liver_15	80
ENSBTAG00000046158	CFB	c	ENSBTAE00000079743	132	bta_liver_15	8
ENSBTAG00000046158	CFB	c	ENSBTAE00000079748	118	bta_liver_15	5
ENSBTAG00000046158	CFB	c	ENSBTAE00000079749	154	bta_liver_15	5
ENSBTAG00000046158	CFB	c	ENSBTAE00000079751	101	bta_liver_15	12
ENSBTAG00000046158	CFB	c	ENSBTAE00000079752	133	bta_liver_15	7
ENSBTAG00000046158	CFB	c	ENSBTAE00000079756	195	bta_liver_15	11
ENSBTAG00000046158	CFB	c	ENSBTAE00000508087	73	bta_liver_15	5
ENSBTAG00000046158	CFB	c	ENSBTAE00000079736	234	bta_liver_14	19
ENSBTAG00000046158	CFB	c	ENSBTAE00000079737	186	bta_liver_14	32
ENSBTAG00000046158	CFB	c	ENSBTAE00000079738	174	bta_liver_14	108
ENSBTAG00000046158	CFB	c	ENSBTAE00000079741	137	bta_liver_14	6
ENSBTAG00000046158	CFB	c	ENSBTAE00000079743	132	bta_liver_14	5
ENSBTAG00000046158	CFB	c	ENSBTAE00000079747	98	bta_liver_14	5
ENSBTAG00000046158	CFB	c	ENSBTAE00000079748	118	bta_liver_14	9
ENSBTAG00000046158	CFB	c	ENSBTAE00000079749	154	bta_liver_14	6
ENSBTAG00000046158	CFB	c	ENSBTAE00000079751	101	bta_liver_14	5
ENSBTAG00000046158	CFB	c	ENSBTAE00000079752	133	bta_liver_14	7
ENSBTAG00000046158	CFB	c	ENSBTAE00000079756	195	bta_liver_14	5
ENSBTAG00000046158	CFB	c	ENSBTAE00000508087	73	bta_liver_14	5
ENSBTAG00000046158	CFB	c	ENSBTAE00000079736	234	bta_liver_13	20
ENSBTAG00000046158	CFB	c	ENSBTAE00000079737	186	bta_liver_13	29
ENSBTAG00000046158	CFB	c	ENSBTAE00000079738	174	bta_liver_13	79
ENSBTAG00000046158	CFB	c	ENSBTAE00000079743	132	bta_liver_13	12
ENSBTAG00000046158	CFB	c	ENSBTAE00000079749	154	bta_liver_13	6
ENSBTAG00000046158	CFB	c	ENSBTAE00000079752	133	bta_liver_13	5
ENSBTAG00000046158	CFB	c	ENSBTAE00000079748	118	bta_liver_12	13
ENSBTAG00000046158	CFB	c	ENSBTAE00000079752	133	bta_liver_12	22
ENSBTAG00000046158	CFB	c	ENSBTAE00000079752	133	bta_liver_11	22
ENSBTAG00000046158	CFB	c	ENSBTAE00000079752	133	bta_liver_10	22
ENSBTAG00000046158	CFB	c	ENSBTAE00000079748	118	bta_liver_1	5
ENSBTAG00000046158	CFB	c	ENSBTAE00000079752	133	bta_liver_1	22
ENSBTAG00000023177	CFH	c	ENSBTAE00000512471	183	bta_liver_8	6
ENSBTAG00000023177	CFH	c	ENSBTAE00000512471	183	bta_liver_6	29
ENSBTAG00000023177	CFH	c	ENSBTAE00000512471	183	bta_liver_5	26
ENSBTAG00000023177	CFH	c	ENSBTAE00000514561	197	bta_liver_3	5
ENSBTAG00000023177	CFH	c	ENSBTAE00000512471	183	bta_liver_2	15
ENSBTAG00000023177	CFH	c	ENSBTAE00000445646	183	bta_liver_15	5
ENSBTAG00000023177	CFH	c	ENSBTAE00000445646	183	bta_liver_14	22
ENSBTAG00000023177	CFH	c	ENSBTAE00000463885	174	bta_liver_14	5
ENSBTAG00000023177	CFH	c	ENSBTAE00000544668	77	bta_liver_14	5
ENSBTAG00000023177	CFH	c	ENSBTAE00000445646	183	bta_liver_13	5
ENSBTAG00000023177	CFH	c	ENSBTAE00000514561	197	bta_liver_11	6
ENSBTAG00000038171	CFHR5	c	ENSBTAE00000000573	243	bta_liver_9	5
ENSBTAG00000038171	CFHR5	c	ENSBTAE00000000573	243	bta_liver_5	12
ENSBTAG00000038171	CFHR5	c	ENSBTAE00000000573	243	bta_liver_4	8
ENSBTAG00000038171	CFHR5	c	ENSBTAE00000000573	243	bta_liver_3	11
ENSBTAG00000038171	CFHR5	c	ENSBTAE00000000573	243	bta_liver_12	5
ENSBTAG00000038171	CFHR5	c	ENSBTAE00000000573	243	bta_liver_10	5
ENSBTAG00000034501	CFI	c	ENSBTAE00000363778	111	bta_liver_9	13
ENSBTAG00000034501	CFI	c	ENSBTAE00000363758	105	bta_liver_8	6
ENSBTAG00000034501	CFI	c	ENSBTAE00000363778	111	bta_liver_8	22
ENSBTAG00000034501	CFI	c	ENSBTAE00000363758	105	bta_liver_7	5
ENSBTAG00000034501	CFI	c	ENSBTAE00000363778	111	bta_liver_7	13
ENSBTAG00000034501	CFI	c	ENSBTAE00000363778	111	bta_liver_6	18
ENSBTAG00000034501	CFI	c	ENSBTAE00000363778	111	bta_liver_5	15
ENSBTAG00000034501	CFI	c	ENSBTAE00000363778	111	bta_liver_4	8
ENSBTAG00000034501	CFI	c	ENSBTAE00000363778	111	bta_liver_3	13
ENSBTAG00000034501	CFI	c	ENSBTAE00000363758	105	bta_liver_2	6
ENSBTAG00000034501	CFI	c	ENSBTAE00000363778	111	bta_liver_2	6
ENSBTAG00000034501	CFI	c	ENSBTAE00000363778	111	bta_liver_15	14
ENSBTAG00000034501	CFI	c	ENSBTAE00000412602	280	bta_liver_15	9
ENSBTAG00000034501	CFI	c	ENSBTAE00000363778	111	bta_liver_14	27
ENSBTAG00000034501	CFI	c	ENSBTAE00000412602	280	bta_liver_14	11
ENSBTAG00000034501	CFI	c	ENSBTAE00000363758	105	bta_liver_13	6
ENSBTAG00000034501	CFI	c	ENSBTAE00000363778	111	bta_liver_13	23
ENSBTAG00000034501	CFI	c	ENSBTAE00000412602	280	bta_liver_13	10
ENSBTAG00000034501	CFI	c	ENSBTAE00000363758	105	bta_liver_12	6
ENSBTAG00000034501	CFI	c	ENSBTAE00000363778	111	bta_liver_12	9
ENSBTAG00000034501	CFI	c	ENSBTAE00000363778	111	bta_liver_11	10
ENSBTAG00000034501	CFI	c	ENSBTAE00000363778	111	bta_liver_10	11
ENSBTAG00000034501	CFI	c	ENSBTAE00000363778	111	bta_liver_1	14
ENSBTAG00000022032	CHCHD10	c	ENSBTAE00000326169	197	bta_liver_6	8
ENSBTAG00000022032	CHCHD10	c	ENSBTAE00000326169	197	bta_liver_3	6
ENSBTAG00000022032	CHCHD10	c	ENSBTAE00000326169	197	bta_liver_12	5
ENSBTAG00000022032	CHCHD10	c	ENSBTAE00000326169	197	bta_liver_10	6
ENSBTAG00000020860	CHD1	c	ENSBTAE00000226617	177	bta_liver_9	5
ENSBTAG00000020860	CHD1	c	ENSBTAE00000226617	177	bta_liver_5	7
ENSBTAG00000013882	CHMP2A	c	ENSBTAE00000149889	131	bta_testis_4	7
ENSBTAG00000002490	CHPT1	c	ENSBTAE00000026052	273	bta_liver_9	7
ENSBTAG00000002490	CHPT1	c	ENSBTAE00000026052	273	bta_liver_8	8
ENSBTAG00000002490	CHPT1	c	ENSBTAE00000026052	273	bta_liver_7	7
ENSBTAG00000002490	CHPT1	c	ENSBTAE00000026052	273	bta_liver_6	10
ENSBTAG00000002490	CHPT1	c	ENSBTAE00000026052	273	bta_liver_5	10
ENSBTAG00000002490	CHPT1	c	ENSBTAE00000026052	273	bta_liver_3	6
ENSBTAG00000002490	CHPT1	c	ENSBTAE00000026052	273	bta_liver_13	5
ENSBTAG00000002490	CHPT1	c	ENSBTAE00000026052	273	bta_liver_12	5
ENSBTAG00000002490	CHPT1	c	ENSBTAE00000026052	273	bta_liver_11	10
ENSBTAG00000002490	CHPT1	c	ENSBTAE00000026052	273	bta_liver_1	7
ENSBTAG00000001854	CIAPIN1	c	ENSBTAE00000470410	1068	bta_testis_6	8
ENSBTAG00000001854	CIAPIN1	c	ENSBTAE00000470410	1068	bta_testis_5	11
ENSBTAG00000001854	CIAPIN1	c	ENSBTAE00000470410	1068	bta_testis_4	8
ENSBTAG00000011224	CITED2	c	ENSBTAE00000120895	1685	bta_muscle_9	5
ENSBTAG00000011224	CITED2	c	ENSBTAE00000120895	1685	bta_muscle_2	5
ENSBTAG00000011224	CITED2	c	ENSBTAE00000120895	1685	bta_muscle_11	5
ENSBTAG00000011224	CITED2	c	ENSBTAE00000120895	1685	bta_liver_9	6
ENSBTAG00000011224	CITED2	c	ENSBTAE00000120895	1685	bta_liver_6	27
ENSBTAG00000011224	CITED2	c	ENSBTAE00000120895	1685	bta_liver_5	21
ENSBTAG00000011224	CITED2	c	ENSBTAE00000120895	1685	bta_liver_11	8
ENSBTAG00000013921	CKM	c	ENSBTAE00000150503	214	bta_muscle_9	7
ENSBTAG00000013921	CKM	c	ENSBTAE00000150564	541	bta_muscle_9	7
ENSBTAG00000013921	CKM	c	ENSBTAE00000150555	124	bta_muscle_8	8
ENSBTAG00000013921	CKM	c	ENSBTAE00000150564	541	bta_muscle_7	5
ENSBTAG00000013921	CKM	c	ENSBTAE00000150503	214	bta_muscle_6	5
ENSBTAG00000013921	CKM	c	ENSBTAE00000150503	214	bta_muscle_5	8
ENSBTAG00000013921	CKM	c	ENSBTAE00000450284	155	bta_muscle_5	6
ENSBTAG00000013921	CKM	c	ENSBTAE00000150503	214	bta_muscle_3	5
ENSBTAG00000013921	CKM	c	ENSBTAE00000150555	124	bta_muscle_3	5
ENSBTAG00000013921	CKM	c	ENSBTAE00000150564	541	bta_muscle_3	5
ENSBTAG00000013921	CKM	c	ENSBTAE00000150503	214	bta_muscle_2	9
ENSBTAG00000013921	CKM	c	ENSBTAE00000150503	214	bta_muscle_12	9
ENSBTAG00000013921	CKM	c	ENSBTAE00000150555	124	bta_muscle_10	7
ENSBTAG00000013921	CKM	c	ENSBTAE00000150503	214	bta_muscle_1	7
ENSBTAG00000013921	CKM	c	ENSBTAE00000150564	541	bta_muscle_1	5
ENSBTAG00000005408	CLK1	c	ENSBTAE00000056891	229	bta_testis_4	5
ENSBTAG00000010740	CLTB	c	ENSBTAE00000116035	112	bta_muscle_9	10
ENSBTAG00000010740	CLTB	c	ENSBTAE00000116035	112	bta_muscle_6	7
ENSBTAG00000010740	CLTB	c	ENSBTAE00000116035	112	bta_muscle_5	7
ENSBTAG00000010740	CLTB	c	ENSBTAE00000116035	112	bta_muscle_4	8
ENSBTAG00000010740	CLTB	c	ENSBTAE00000116035	112	bta_muscle_2	5
ENSBTAG00000010740	CLTB	c	ENSBTAE00000116035	112	bta_muscle_12	8
ENSBTAG00000010740	CLTB	c	ENSBTAE00000116035	112	bta_liver_9	8
ENSBTAG00000010740	CLTB	c	ENSBTAE00000116035	112	bta_liver_7	5
ENSBTAG00000016708	CLTC	c	ENSBTAE00000181397	158	bta_liver_15	6
ENSBTAG00000016708	CLTC	c	ENSBTAE00000181397	158	bta_liver_14	7
ENSBTAG00000016708	CLTC	c	ENSBTAE00000181397	158	bta_liver_13	6
ENSBTAG00000016708	CLTC	c	ENSBTAE00000181397	158	bta_liver_11	6
ENSBTAG00000005574	CLU	c	ENSBTAE00000476483	149	bta_testis_3	5
ENSBTAG00000005574	CLU	c	ENSBTAE00000058774	170	bta_liver_9	5
ENSBTAG00000005574	CLU	c	ENSBTAE00000476483	149	bta_liver_9	16
ENSBTAG00000005574	CLU	c	ENSBTAE00000058768	117	bta_liver_7	6
ENSBTAG00000005574	CLU	c	ENSBTAE00000476483	149	bta_liver_7	29
ENSBTAG00000005574	CLU	c	ENSBTAE00000476483	149	bta_liver_6	34
ENSBTAG00000005574	CLU	c	ENSBTAE00000058768	117	bta_liver_5	5
ENSBTAG00000005574	CLU	c	ENSBTAE00000476483	149	bta_liver_5	57
ENSBTAG00000005574	CLU	c	ENSBTAE00000476483	149	bta_liver_4	5
ENSBTAG00000005574	CLU	c	ENSBTAE00000476483	149	bta_liver_3	15
ENSBTAG00000005574	CLU	c	ENSBTAE00000058770	171	bta_liver_15	5
ENSBTAG00000005574	CLU	c	ENSBTAE00000058768	117	bta_liver_14	8
ENSBTAG00000005574	CLU	c	ENSBTAE00000058775	268	bta_liver_14	5
ENSBTAG00000005574	CLU	c	ENSBTAE00000058771	409	bta_liver_13	6
ENSBTAG00000005574	CLU	c	ENSBTAE00000476483	149	bta_liver_12	10
ENSBTAG00000005574	CLU	c	ENSBTAE00000476483	149	bta_liver_11	9
ENSBTAG00000005574	CLU	c	ENSBTAE00000476483	149	bta_liver_1	6
ENSBTAG00000017009	CMC2	c	ENSBTAE00000363376	377	bta_muscle_4	5
ENSBTAG00000017009	CMC2	c	ENSBTAE00000363376	377	bta_liver_6	5
ENSBTAG00000019956	CMPK1	c	ENSBTAE00000216404	77	bta_liver_7	7
ENSBTAG00000019956	CMPK1	c	ENSBTAE00000216404	77	bta_liver_5	6
ENSBTAG00000019956	CMPK1	c	ENSBTAE00000216404	77	bta_liver_11	8
ENSBTAG00000019526	CMTM6	c	ENSBTAE00000211770	2407	bta_liver_13	5
ENSBTAG00000006823	CMYA5	c	ENSBTAE00000072786	234	bta_muscle_9	86
ENSBTAG00000006823	CMYA5	c	ENSBTAE00000521054	10173	bta_muscle_9	120
ENSBTAG00000006823	CMYA5	c	ENSBTAE00000072786	234	bta_muscle_8	32
ENSBTAG00000006823	CMYA5	c	ENSBTAE00000521054	10173	bta_muscle_8	60
ENSBTAG00000006823	CMYA5	c	ENSBTAE00000072786	234	bta_muscle_7	62
ENSBTAG00000006823	CMYA5	c	ENSBTAE00000521054	10173	bta_muscle_7	92
ENSBTAG00000006823	CMYA5	c	ENSBTAE00000072786	234	bta_muscle_6	84
ENSBTAG00000006823	CMYA5	c	ENSBTAE00000521054	10173	bta_muscle_6	161
ENSBTAG00000006823	CMYA5	c	ENSBTAE00000072786	234	bta_muscle_5	60
ENSBTAG00000006823	CMYA5	c	ENSBTAE00000521054	10173	bta_muscle_5	162
ENSBTAG00000006823	CMYA5	c	ENSBTAE00000072786	234	bta_muscle_4	51
ENSBTAG00000006823	CMYA5	c	ENSBTAE00000521054	10173	bta_muscle_4	102
ENSBTAG00000006823	CMYA5	c	ENSBTAE00000072786	234	bta_muscle_3	16
ENSBTAG00000006823	CMYA5	c	ENSBTAE00000521054	10173	bta_muscle_3	57
ENSBTAG00000006823	CMYA5	c	ENSBTAE00000072786	234	bta_muscle_2	64
ENSBTAG00000006823	CMYA5	c	ENSBTAE00000521054	10173	bta_muscle_2	77
ENSBTAG00000006823	CMYA5	c	ENSBTAE00000072786	234	bta_muscle_12	107
ENSBTAG00000006823	CMYA5	c	ENSBTAE00000521054	10173	bta_muscle_12	235
ENSBTAG00000006823	CMYA5	c	ENSBTAE00000072786	234	bta_muscle_11	41
ENSBTAG00000006823	CMYA5	c	ENSBTAE00000521054	10173	bta_muscle_11	82
ENSBTAG00000006823	CMYA5	c	ENSBTAE00000072786	234	bta_muscle_10	19
ENSBTAG00000006823	CMYA5	c	ENSBTAE00000521054	10173	bta_muscle_10	48
ENSBTAG00000006823	CMYA5	c	ENSBTAE00000072786	234	bta_muscle_1	53
ENSBTAG00000006823	CMYA5	c	ENSBTAE00000521054	10173	bta_muscle_1	126
ENSBTAG00000003748	CNOT2	c	ENSBTAE00000039218	148	bta_liver_14	5
ENSBTAG00000017275	COIL	c	ENSBTAE00000187424	1111	bta_testis_5	5
ENSBTAG00000023907	COL18A1	c	ENSBTAE00000383097	739	bta_liver_14	6
ENSBTAG00000021466	COL3A1	c	ENSBTAE00000538194	1076	bta_testis_1	6
ENSBTAG00000021466	COL3A1	c	ENSBTAE00000233834	188	bta_liver_14	8
ENSBTAG00000054578	COMMD6	c	ENSBTAE00000501266	284	bta_testis_5	5
ENSBTAG00000019516	COMT	c	ENSBTAE00000509229	739	bta_liver_14	6
ENSBTAG00000019516	COMT	c	ENSBTAE00000509229	739	bta_liver_13	6
ENSBTAG00000005384	COPZ1	c	ENSBTAE00000056744	1412	bta_liver_6	5
ENSBTAG00000043561	COX1	c from MT	ENSBTAE00000433886	1545	bta_testis_6	5
ENSBTAG00000043561	COX1	c from MT	ENSBTAE00000433886	1545	bta_testis_4	15
ENSBTAG00000043561	COX1	c from MT	ENSBTAE00000433886	1545	bta_muscle_9	929
ENSBTAG00000043561	COX1	c from MT	ENSBTAE00000433886	1545	bta_muscle_8	725
ENSBTAG00000043561	COX1	c from MT	ENSBTAE00000433886	1545	bta_muscle_7	1130
ENSBTAG00000043561	COX1	c from MT	ENSBTAE00000433886	1545	bta_muscle_6	937
ENSBTAG00000043561	COX1	c from MT	ENSBTAE00000433886	1545	bta_muscle_5	891
ENSBTAG00000043561	COX1	c from MT	ENSBTAE00000433886	1545	bta_muscle_4	881
ENSBTAG00000043561	COX1	c from MT	ENSBTAE00000433886	1545	bta_muscle_3	646
ENSBTAG00000043561	COX1	c from MT	ENSBTAE00000433886	1545	bta_muscle_2	1186
ENSBTAG00000043561	COX1	c from MT	ENSBTAE00000433886	1545	bta_muscle_12	1298
ENSBTAG00000043561	COX1	c from MT	ENSBTAE00000433886	1545	bta_muscle_11	564
ENSBTAG00000043561	COX1	c from MT	ENSBTAE00000433886	1545	bta_muscle_10	394
ENSBTAG00000043561	COX1	c from MT	ENSBTAE00000433886	1545	bta_muscle_1	1528
ENSBTAG00000043561	COX1	c from MT	ENSBTAE00000433886	1545	bta_liver_9	2246
ENSBTAG00000043561	COX1	c from MT	ENSBTAE00000433886	1545	bta_liver_8	776
ENSBTAG00000043561	COX1	c from MT	ENSBTAE00000433886	1545	bta_liver_7	1875
ENSBTAG00000043561	COX1	c from MT	ENSBTAE00000433886	1545	bta_liver_6	1948
ENSBTAG00000043561	COX1	c from MT	ENSBTAE00000433886	1545	bta_liver_5	2308
ENSBTAG00000043561	COX1	c from MT	ENSBTAE00000433886	1545	bta_liver_4	702
ENSBTAG00000043561	COX1	c from MT	ENSBTAE00000433886	1545	bta_liver_3	1204
ENSBTAG00000043561	COX1	c from MT	ENSBTAE00000433886	1545	bta_liver_2	634
ENSBTAG00000043561	COX1	c from MT	ENSBTAE00000433886	1545	bta_liver_15	532
ENSBTAG00000043561	COX1	c from MT	ENSBTAE00000433886	1545	bta_liver_14	1110
ENSBTAG00000043561	COX1	c from MT	ENSBTAE00000433886	1545	bta_liver_13	487
ENSBTAG00000043561	COX1	c from MT	ENSBTAE00000433886	1545	bta_liver_12	851
ENSBTAG00000043561	COX1	c from MT	ENSBTAE00000433886	1545	bta_liver_11	1229
ENSBTAG00000043561	COX1	c from MT	ENSBTAE00000433886	1545	bta_liver_10	778
ENSBTAG00000043561	COX1	c from MT	ENSBTAE00000433886	1545	bta_liver_1	1000
ENSBTAG00000043556	COX2	c from MT	ENSBTAE00000433873	684	bta_testis_6	13
ENSBTAG00000043556	COX2	c from MT	ENSBTAE00000433873	684	bta_testis_5	9
ENSBTAG00000043556	COX2	c from MT	ENSBTAE00000433873	684	bta_testis_4	29
ENSBTAG00000043556	COX2	c from MT	ENSBTAE00000433873	684	bta_testis_3	14
ENSBTAG00000043556	COX2	c from MT	ENSBTAE00000433873	684	bta_testis_2	21
ENSBTAG00000043556	COX2	c from MT	ENSBTAE00000433873	684	bta_muscle_9	16
ENSBTAG00000043556	COX2	c from MT	ENSBTAE00000433873	684	bta_muscle_8	28
ENSBTAG00000043556	COX2	c from MT	ENSBTAE00000433873	684	bta_muscle_7	22
ENSBTAG00000043556	COX2	c from MT	ENSBTAE00000433873	684	bta_muscle_6	26
ENSBTAG00000043556	COX2	c from MT	ENSBTAE00000433873	684	bta_muscle_5	26
ENSBTAG00000043556	COX2	c from MT	ENSBTAE00000433873	684	bta_muscle_4	21
ENSBTAG00000043556	COX2	c from MT	ENSBTAE00000433873	684	bta_muscle_3	6
ENSBTAG00000043556	COX2	c from MT	ENSBTAE00000433873	684	bta_muscle_2	32
ENSBTAG00000043556	COX2	c from MT	ENSBTAE00000433873	684	bta_muscle_12	24
ENSBTAG00000043556	COX2	c from MT	ENSBTAE00000433873	684	bta_muscle_11	13
ENSBTAG00000043556	COX2	c from MT	ENSBTAE00000433873	684	bta_muscle_10	12
ENSBTAG00000043556	COX2	c from MT	ENSBTAE00000433873	684	bta_muscle_1	25
ENSBTAG00000043556	COX2	c from MT	ENSBTAE00000433873	684	bta_liver_9	52
ENSBTAG00000043556	COX2	c from MT	ENSBTAE00000433873	684	bta_liver_8	20
ENSBTAG00000043556	COX2	c from MT	ENSBTAE00000433873	684	bta_liver_7	44
ENSBTAG00000043556	COX2	c from MT	ENSBTAE00000433873	684	bta_liver_6	33
ENSBTAG00000043556	COX2	c from MT	ENSBTAE00000433873	684	bta_liver_5	44
ENSBTAG00000043556	COX2	c from MT	ENSBTAE00000433873	684	bta_liver_4	17
ENSBTAG00000043556	COX2	c from MT	ENSBTAE00000433873	684	bta_liver_3	26
ENSBTAG00000043556	COX2	c from MT	ENSBTAE00000433873	684	bta_liver_2	18
ENSBTAG00000043556	COX2	c from MT	ENSBTAE00000433873	684	bta_liver_15	54
ENSBTAG00000043556	COX2	c from MT	ENSBTAE00000433873	684	bta_liver_14	98
ENSBTAG00000043556	COX2	c from MT	ENSBTAE00000433873	684	bta_liver_13	33
ENSBTAG00000043556	COX2	c from MT	ENSBTAE00000433873	684	bta_liver_12	21
ENSBTAG00000043556	COX2	c from MT	ENSBTAE00000433873	684	bta_liver_11	21
ENSBTAG00000043556	COX2	c from MT	ENSBTAE00000433873	684	bta_liver_10	18
ENSBTAG00000043556	COX2	c from MT	ENSBTAE00000433873	684	bta_liver_1	22
ENSBTAG00000043560	COX3	c from MT	ENSBTAE00000433861	781	bta_muscle_9	10
ENSBTAG00000043560	COX3	c from MT	ENSBTAE00000433861	781	bta_muscle_7	13
ENSBTAG00000043560	COX3	c from MT	ENSBTAE00000433861	781	bta_muscle_6	10
ENSBTAG00000043560	COX3	c from MT	ENSBTAE00000433861	781	bta_muscle_5	16
ENSBTAG00000043560	COX3	c from MT	ENSBTAE00000433861	781	bta_muscle_4	8
ENSBTAG00000043560	COX3	c from MT	ENSBTAE00000433861	781	bta_muscle_2	6
ENSBTAG00000043560	COX3	c from MT	ENSBTAE00000433861	781	bta_muscle_12	15
ENSBTAG00000043560	COX3	c from MT	ENSBTAE00000433861	781	bta_muscle_11	6
ENSBTAG00000043560	COX3	c from MT	ENSBTAE00000433861	781	bta_muscle_1	7
ENSBTAG00000043560	COX3	c from MT	ENSBTAE00000433861	781	bta_liver_9	6
ENSBTAG00000043560	COX3	c from MT	ENSBTAE00000433861	781	bta_liver_8	9
ENSBTAG00000043560	COX3	c from MT	ENSBTAE00000433861	781	bta_liver_7	9
ENSBTAG00000043560	COX3	c from MT	ENSBTAE00000433861	781	bta_liver_6	8
ENSBTAG00000043560	COX3	c from MT	ENSBTAE00000433861	781	bta_liver_5	21
ENSBTAG00000043560	COX3	c from MT	ENSBTAE00000433861	781	bta_liver_3	5
ENSBTAG00000043560	COX3	c from MT	ENSBTAE00000433861	781	bta_liver_2	8
ENSBTAG00000043560	COX3	c from MT	ENSBTAE00000433861	781	bta_liver_15	27
ENSBTAG00000043560	COX3	c from MT	ENSBTAE00000433861	781	bta_liver_14	65
ENSBTAG00000043560	COX3	c from MT	ENSBTAE00000433861	781	bta_liver_13	32
ENSBTAG00000043560	COX3	c from MT	ENSBTAE00000433861	781	bta_liver_12	5
ENSBTAG00000043560	COX3	c from MT	ENSBTAE00000433861	781	bta_liver_11	6
ENSBTAG00000043560	COX3	c from MT	ENSBTAE00000433861	781	bta_liver_1	5
ENSBTAG00000012788	COX6A1	c	ENSBTAE00000137994	302	bta_liver_14	12
ENSBTAG00000000705	COX7A2L	c	ENSBTAE00000007296	874	bta_testis_6	7
ENSBTAG00000000705	COX7A2L	c	ENSBTAE00000007296	874	bta_testis_5	7
ENSBTAG00000000705	COX7A2L	c	ENSBTAE00000007296	874	bta_testis_2	21
ENSBTAG00000000705	COX7A2L	c	ENSBTAE00000007296	874	bta_testis_1	19
ENSBTAG00000012164	CP	c	ENSBTAE00000131483	169	bta_liver_9	23
ENSBTAG00000012164	CP	c	ENSBTAE00000131487	151	bta_liver_9	6
ENSBTAG00000012164	CP	c	ENSBTAE00000502212	411	bta_liver_9	31
ENSBTAG00000012164	CP	c	ENSBTAE00000131481	174	bta_liver_8	12
ENSBTAG00000012164	CP	c	ENSBTAE00000131483	169	bta_liver_8	11
ENSBTAG00000012164	CP	c	ENSBTAE00000131487	151	bta_liver_8	17
ENSBTAG00000012164	CP	c	ENSBTAE00000131488	213	bta_liver_8	8
ENSBTAG00000012164	CP	c	ENSBTAE00000502212	411	bta_liver_8	19
ENSBTAG00000012164	CP	c	ENSBTAE00000131481	174	bta_liver_7	6
ENSBTAG00000012164	CP	c	ENSBTAE00000131483	169	bta_liver_7	10
ENSBTAG00000012164	CP	c	ENSBTAE00000502212	411	bta_liver_7	57
ENSBTAG00000012164	CP	c	ENSBTAE00000131483	169	bta_liver_6	18
ENSBTAG00000012164	CP	c	ENSBTAE00000131487	151	bta_liver_6	5
ENSBTAG00000012164	CP	c	ENSBTAE00000502212	411	bta_liver_6	16
ENSBTAG00000012164	CP	c	ENSBTAE00000131483	169	bta_liver_5	55
ENSBTAG00000012164	CP	c	ENSBTAE00000502212	411	bta_liver_5	64
ENSBTAG00000012164	CP	c	ENSBTAE00000131481	174	bta_liver_4	6
ENSBTAG00000012164	CP	c	ENSBTAE00000131487	151	bta_liver_4	11
ENSBTAG00000012164	CP	c	ENSBTAE00000502212	411	bta_liver_4	15
ENSBTAG00000012164	CP	c	ENSBTAE00000131481	174	bta_liver_3	10
ENSBTAG00000012164	CP	c	ENSBTAE00000131483	169	bta_liver_3	13
ENSBTAG00000012164	CP	c	ENSBTAE00000131487	151	bta_liver_3	25
ENSBTAG00000012164	CP	c	ENSBTAE00000502212	411	bta_liver_3	42
ENSBTAG00000012164	CP	c	ENSBTAE00000131487	151	bta_liver_2	12
ENSBTAG00000012164	CP	c	ENSBTAE00000502212	411	bta_liver_2	19
ENSBTAG00000012164	CP	c	ENSBTAE00000131481	174	bta_liver_15	18
ENSBTAG00000012164	CP	c	ENSBTAE00000131482	255	bta_liver_15	15
ENSBTAG00000012164	CP	c	ENSBTAE00000131483	169	bta_liver_15	59
ENSBTAG00000012164	CP	c	ENSBTAE00000131486	215	bta_liver_15	7
ENSBTAG00000012164	CP	c	ENSBTAE00000131487	151	bta_liver_15	23
ENSBTAG00000012164	CP	c	ENSBTAE00000131488	213	bta_liver_15	13
ENSBTAG00000012164	CP	c	ENSBTAE00000131489	208	bta_liver_15	6
ENSBTAG00000012164	CP	c	ENSBTAE00000131495	163	bta_liver_15	7
ENSBTAG00000012164	CP	c	ENSBTAE00000502212	411	bta_liver_15	53
ENSBTAG00000012164	CP	c	ENSBTAE00000539390	138	bta_liver_15	28
ENSBTAG00000012164	CP	c	ENSBTAE00000131481	174	bta_liver_14	30
ENSBTAG00000012164	CP	c	ENSBTAE00000131482	255	bta_liver_14	16
ENSBTAG00000012164	CP	c	ENSBTAE00000131483	169	bta_liver_14	108
ENSBTAG00000012164	CP	c	ENSBTAE00000131487	151	bta_liver_14	36
ENSBTAG00000012164	CP	c	ENSBTAE00000131488	213	bta_liver_14	10
ENSBTAG00000012164	CP	c	ENSBTAE00000131490	140	bta_liver_14	11
ENSBTAG00000012164	CP	c	ENSBTAE00000131495	163	bta_liver_14	16
ENSBTAG00000012164	CP	c	ENSBTAE00000502212	411	bta_liver_14	95
ENSBTAG00000012164	CP	c	ENSBTAE00000539390	138	bta_liver_14	61
ENSBTAG00000012164	CP	c	ENSBTAE00000131483	169	bta_liver_13	30
ENSBTAG00000012164	CP	c	ENSBTAE00000131487	151	bta_liver_13	11
ENSBTAG00000012164	CP	c	ENSBTAE00000502212	411	bta_liver_13	19
ENSBTAG00000012164	CP	c	ENSBTAE00000539390	138	bta_liver_13	16
ENSBTAG00000012164	CP	c	ENSBTAE00000131481	174	bta_liver_12	5
ENSBTAG00000012164	CP	c	ENSBTAE00000131483	169	bta_liver_12	17
ENSBTAG00000012164	CP	c	ENSBTAE00000131487	151	bta_liver_12	10
ENSBTAG00000012164	CP	c	ENSBTAE00000502212	411	bta_liver_12	17
ENSBTAG00000012164	CP	c	ENSBTAE00000131481	174	bta_liver_11	9
ENSBTAG00000012164	CP	c	ENSBTAE00000131483	169	bta_liver_11	19
ENSBTAG00000012164	CP	c	ENSBTAE00000131487	151	bta_liver_11	13
ENSBTAG00000012164	CP	c	ENSBTAE00000502212	411	bta_liver_11	26
ENSBTAG00000012164	CP	c	ENSBTAE00000131487	151	bta_liver_10	15
ENSBTAG00000012164	CP	c	ENSBTAE00000502212	411	bta_liver_10	6
ENSBTAG00000012164	CP	c	ENSBTAE00000131481	174	bta_liver_1	6
ENSBTAG00000012164	CP	c	ENSBTAE00000131483	169	bta_liver_1	12
ENSBTAG00000012164	CP	c	ENSBTAE00000131487	151	bta_liver_1	25
ENSBTAG00000012164	CP	c	ENSBTAE00000502212	411	bta_liver_1	44
ENSBTAG00000007073	CPB2	c	ENSBTAE00000075613	125	bta_liver_8	8
ENSBTAG00000007073	CPB2	c	ENSBTAE00000075613	125	bta_liver_15	15
ENSBTAG00000007073	CPB2	c	ENSBTAE00000075613	125	bta_liver_14	15
ENSBTAG00000007073	CPB2	c	ENSBTAE00000075613	125	bta_liver_13	6
ENSBTAG00000007073	CPB2	c	ENSBTAE00000075613	125	bta_liver_11	5
ENSBTAG00000032656	CPN2	c	ENSBTAE00000258252	1922	bta_liver_15	5
ENSBTAG00000004124	CPOX	c	ENSBTAE00000421992	723	bta_testis_3	5
ENSBTAG00000004124	CPOX	c	ENSBTAE00000043254	142	bta_liver_11	5
ENSBTAG00000011908	CPQ	c	ENSBTAE00000341811	533	bta_testis_4	5
ENSBTAG00000016662	CPS1	c	ENSBTAE00000180933	158	bta_liver_9	14
ENSBTAG00000016662	CPS1	c	ENSBTAE00000180933	158	bta_liver_8	30
ENSBTAG00000016662	CPS1	c	ENSBTAE00000180933	158	bta_liver_7	26
ENSBTAG00000016662	CPS1	c	ENSBTAE00000180966	108	bta_liver_7	11
ENSBTAG00000016662	CPS1	c	ENSBTAE00000180933	158	bta_liver_6	25
ENSBTAG00000016662	CPS1	c	ENSBTAE00000180953	182	bta_liver_6	5
ENSBTAG00000016662	CPS1	c	ENSBTAE00000180933	158	bta_liver_5	16
ENSBTAG00000016662	CPS1	c	ENSBTAE00000180966	108	bta_liver_5	5
ENSBTAG00000016662	CPS1	c	ENSBTAE00000180933	158	bta_liver_4	9
ENSBTAG00000016662	CPS1	c	ENSBTAE00000180933	158	bta_liver_3	13
ENSBTAG00000016662	CPS1	c	ENSBTAE00000180933	158	bta_liver_15	9
ENSBTAG00000016662	CPS1	c	ENSBTAE00000180941	199	bta_liver_15	8
ENSBTAG00000016662	CPS1	c	ENSBTAE00000180966	108	bta_liver_15	7
ENSBTAG00000016662	CPS1	c	ENSBTAE00000427504	1108	bta_liver_15	29
ENSBTAG00000016662	CPS1	c	ENSBTAE00000180910	247	bta_liver_14	5
ENSBTAG00000016662	CPS1	c	ENSBTAE00000180924	129	bta_liver_14	6
ENSBTAG00000016662	CPS1	c	ENSBTAE00000180933	158	bta_liver_14	6
ENSBTAG00000016662	CPS1	c	ENSBTAE00000180935	129	bta_liver_14	10
ENSBTAG00000016662	CPS1	c	ENSBTAE00000180941	199	bta_liver_14	6
ENSBTAG00000016662	CPS1	c	ENSBTAE00000180943	177	bta_liver_14	5
ENSBTAG00000016662	CPS1	c	ENSBTAE00000180953	182	bta_liver_14	9
ENSBTAG00000016662	CPS1	c	ENSBTAE00000180966	108	bta_liver_14	15
ENSBTAG00000016662	CPS1	c	ENSBTAE00000288908	142	bta_liver_14	6
ENSBTAG00000016662	CPS1	c	ENSBTAE00000427504	1108	bta_liver_14	43
ENSBTAG00000016662	CPS1	c	ENSBTAE00000180924	129	bta_liver_13	6
ENSBTAG00000016662	CPS1	c	ENSBTAE00000180933	158	bta_liver_13	10
ENSBTAG00000016662	CPS1	c	ENSBTAE00000180935	129	bta_liver_13	8
ENSBTAG00000016662	CPS1	c	ENSBTAE00000180953	182	bta_liver_13	5
ENSBTAG00000016662	CPS1	c	ENSBTAE00000180966	108	bta_liver_13	9
ENSBTAG00000016662	CPS1	c	ENSBTAE00000427504	1108	bta_liver_13	18
ENSBTAG00000016662	CPS1	c	ENSBTAE00000180933	158	bta_liver_12	31
ENSBTAG00000016662	CPS1	c	ENSBTAE00000180933	158	bta_liver_11	15
ENSBTAG00000016662	CPS1	c	ENSBTAE00000180933	158	bta_liver_10	15
ENSBTAG00000016662	CPS1	c	ENSBTAE00000180933	158	bta_liver_1	22
ENSBTAG00000010215	CREB3L3	c	ENSBTAE00000110006	824	bta_liver_14	8
ENSBTAG00000047801	CRELD2	c	ENSBTAE00000449430	261	bta_testis_5	5
ENSBTAG00000002166	CRISP2	c	ENSBTAE00000022331	566	bta_testis_5	6
ENSBTAG00000005665	CRK	c	ENSBTAE00000412823	2641	bta_liver_8	8
ENSBTAG00000005665	CRK	c	ENSBTAE00000412823	2641	bta_liver_12	5
ENSBTAG00000005665	CRK	c	ENSBTAE00000412823	2641	bta_liver_10	10
ENSBTAG00000021535	CROT	c	ENSBTAE00000234380	125	bta_liver_15	20
ENSBTAG00000021535	CROT	c	ENSBTAE00000234380	125	bta_liver_14	39
ENSBTAG00000021535	CROT	c	ENSBTAE00000509756	225	bta_liver_14	6
ENSBTAG00000013907	CRP	c	ENSBTAE00000150220	3716	bta_liver_9	92
ENSBTAG00000013907	CRP	c	ENSBTAE00000150220	3716	bta_liver_8	32
ENSBTAG00000013907	CRP	c	ENSBTAE00000150220	3716	bta_liver_7	46
ENSBTAG00000013907	CRP	c	ENSBTAE00000150220	3716	bta_liver_6	151
ENSBTAG00000013907	CRP	c	ENSBTAE00000150220	3716	bta_liver_5	133
ENSBTAG00000013907	CRP	c	ENSBTAE00000150220	3716	bta_liver_4	26
ENSBTAG00000013907	CRP	c	ENSBTAE00000150220	3716	bta_liver_3	107
ENSBTAG00000013907	CRP	c	ENSBTAE00000150220	3716	bta_liver_2	66
ENSBTAG00000013907	CRP	c	ENSBTAE00000150215	166	bta_liver_15	6
ENSBTAG00000013907	CRP	c	ENSBTAE00000150220	3716	bta_liver_15	91
ENSBTAG00000013907	CRP	c	ENSBTAE00000150215	166	bta_liver_14	16
ENSBTAG00000013907	CRP	c	ENSBTAE00000150220	3716	bta_liver_14	188
ENSBTAG00000013907	CRP	c	ENSBTAE00000150220	3716	bta_liver_13	36
ENSBTAG00000013907	CRP	c	ENSBTAE00000150220	3716	bta_liver_12	19
ENSBTAG00000013907	CRP	c	ENSBTAE00000150220	3716	bta_liver_11	63
ENSBTAG00000013907	CRP	c	ENSBTAE00000150220	3716	bta_liver_10	51
ENSBTAG00000013907	CRP	c	ENSBTAE00000150220	3716	bta_liver_1	11
ENSBTAG00000000434	CRYAB	c	ENSBTAE00000004273	294	bta_muscle_9	18
ENSBTAG00000000434	CRYAB	c	ENSBTAE00000004284	357	bta_muscle_9	5
ENSBTAG00000000434	CRYAB	c	ENSBTAE00000004284	357	bta_muscle_8	7
ENSBTAG00000000434	CRYAB	c	ENSBTAE00000004273	294	bta_muscle_6	5
ENSBTAG00000000434	CRYAB	c	ENSBTAE00000004273	294	bta_muscle_5	6
ENSBTAG00000000434	CRYAB	c	ENSBTAE00000004284	357	bta_muscle_5	8
ENSBTAG00000000434	CRYAB	c	ENSBTAE00000004273	294	bta_muscle_4	107
ENSBTAG00000000434	CRYAB	c	ENSBTAE00000004284	357	bta_muscle_4	19
ENSBTAG00000000434	CRYAB	c	ENSBTAE00000004284	357	bta_muscle_3	12
ENSBTAG00000000434	CRYAB	c	ENSBTAE00000004284	357	bta_muscle_2	15
ENSBTAG00000000434	CRYAB	c	ENSBTAE00000004273	294	bta_muscle_12	10
ENSBTAG00000000434	CRYAB	c	ENSBTAE00000004273	294	bta_muscle_11	11
ENSBTAG00000000434	CRYAB	c	ENSBTAE00000004284	357	bta_muscle_11	17
ENSBTAG00000000434	CRYAB	c	ENSBTAE00000004273	294	bta_muscle_1	26
ENSBTAG00000000434	CRYAB	c	ENSBTAE00000004284	357	bta_muscle_1	18
ENSBTAG00000000678	CSDE1	c	ENSBTAE00000501257	395	bta_muscle_3	7
ENSBTAG00000000678	CSDE1	c	ENSBTAE00000501257	395	bta_muscle_2	5
ENSBTAG00000000678	CSDE1	c	ENSBTAE00000501257	395	bta_muscle_1	5
ENSBTAG00000011869	CSRP3	c	ENSBTAE00000245603	336	bta_muscle_11	5
ENSBTAG00000045699	CTNNA3	c	ENSBTAE00000466644	193	bta_muscle_1	6
ENSBTAG00000016420	CTNNB1	c	ENSBTAE00000178277	254	bta_liver_2	5
ENSBTAG00000016420	CTNNB1	c	ENSBTAE00000178277	254	bta_liver_15	9
ENSBTAG00000016420	CTNNB1	c	ENSBTAE00000178277	254	bta_liver_14	14
ENSBTAG00000016420	CTNNB1	c	ENSBTAE00000178277	254	bta_liver_13	12
ENSBTAG00000007622	CTSD	c	ENSBTAE00000081557	227	bta_liver_14	6
ENSBTAG00000017077	CTSV	c	ENSBTAE00000445083	118	bta_liver_8	5
ENSBTAG00000017077	CTSV	c	ENSBTAE00000445083	118	bta_liver_2	7
ENSBTAG00000017077	CTSV	c	ENSBTAE00000392026	225	bta_liver_15	7
ENSBTAG00000017077	CTSV	c	ENSBTAE00000445083	118	bta_liver_15	6
ENSBTAG00000017077	CTSV	c	ENSBTAE00000376631	411	bta_liver_14	5
ENSBTAG00000017077	CTSV	c	ENSBTAE00000392026	225	bta_liver_13	6
ENSBTAG00000012012	CYB5A	c	ENSBTAE00000488153	1683	bta_liver_9	27
ENSBTAG00000012012	CYB5A	c	ENSBTAE00000488153	1683	bta_liver_7	33
ENSBTAG00000012012	CYB5A	c	ENSBTAE00000488153	1683	bta_liver_6	21
ENSBTAG00000012012	CYB5A	c	ENSBTAE00000488153	1683	bta_liver_5	10
ENSBTAG00000012012	CYB5A	c	ENSBTAE00000129704	129	bta_liver_4	5
ENSBTAG00000012012	CYB5A	c	ENSBTAE00000488153	1683	bta_liver_3	13
ENSBTAG00000012012	CYB5A	c	ENSBTAE00000129704	129	bta_liver_2	5
ENSBTAG00000012012	CYB5A	c	ENSBTAE00000488153	1683	bta_liver_2	5
ENSBTAG00000012012	CYB5A	c	ENSBTAE00000488153	1683	bta_liver_15	23
ENSBTAG00000012012	CYB5A	c	ENSBTAE00000488153	1683	bta_liver_14	22
ENSBTAG00000012012	CYB5A	c	ENSBTAE00000488153	1683	bta_liver_13	38
ENSBTAG00000012012	CYB5A	c	ENSBTAE00000488153	1683	bta_liver_12	16
ENSBTAG00000012012	CYB5A	c	ENSBTAE00000488153	1683	bta_liver_11	7
ENSBTAG00000012012	CYB5A	c	ENSBTAE00000488153	1683	bta_liver_10	8
ENSBTAG00000012012	CYB5A	c	ENSBTAE00000488153	1683	bta_liver_1	5
ENSBTAG00000022613	CYCS	c	ENSBTAE00000065863	673	bta_muscle_8	5
ENSBTAG00000022613	CYCS	c	ENSBTAE00000065863	673	bta_muscle_12	7
ENSBTAG00000006934	CYP11A1	c	ENSBTAE00000074091	158	bta_liver_15	5
ENSBTAG00000006934	CYP11A1	c	ENSBTAE00000074091	158	bta_liver_14	8
ENSBTAG00000006934	CYP11A1	c	ENSBTAE00000074099	198	bta_liver_14	10
ENSBTAG00000000085	CYP1A2	c	ENSBTAE00000512722	718	bta_liver_9	11
ENSBTAG00000000085	CYP1A2	c	ENSBTAE00000000688	840	bta_liver_8	11
ENSBTAG00000000085	CYP1A2	c	ENSBTAE00000343935	298	bta_liver_8	15
ENSBTAG00000000085	CYP1A2	c	ENSBTAE00000512722	718	bta_liver_8	5
ENSBTAG00000000085	CYP1A2	c	ENSBTAE00000000688	840	bta_liver_7	7
ENSBTAG00000000085	CYP1A2	c	ENSBTAE00000343935	298	bta_liver_7	16
ENSBTAG00000000085	CYP1A2	c	ENSBTAE00000512722	718	bta_liver_7	19
ENSBTAG00000000085	CYP1A2	c	ENSBTAE00000512722	718	bta_liver_6	16
ENSBTAG00000000085	CYP1A2	c	ENSBTAE00000000688	840	bta_liver_4	6
ENSBTAG00000000085	CYP1A2	c	ENSBTAE00000343935	298	bta_liver_4	6
ENSBTAG00000000085	CYP1A2	c	ENSBTAE00000000688	840	bta_liver_3	8
ENSBTAG00000000085	CYP1A2	c	ENSBTAE00000512722	718	bta_liver_3	11
ENSBTAG00000000085	CYP1A2	c	ENSBTAE00000000688	840	bta_liver_2	5
ENSBTAG00000000085	CYP1A2	c	ENSBTAE00000512722	718	bta_liver_2	6
ENSBTAG00000000085	CYP1A2	c	ENSBTAE00000000688	840	bta_liver_15	33
ENSBTAG00000000085	CYP1A2	c	ENSBTAE00000000688	840	bta_liver_14	32
ENSBTAG00000000085	CYP1A2	c	ENSBTAE00000512722	718	bta_liver_14	13
ENSBTAG00000000085	CYP1A2	c	ENSBTAE00000000688	840	bta_liver_13	13
ENSBTAG00000000085	CYP1A2	c	ENSBTAE00000343935	298	bta_liver_13	5
ENSBTAG00000000085	CYP1A2	c	ENSBTAE00000512722	718	bta_liver_13	7
ENSBTAG00000000085	CYP1A2	c	ENSBTAE00000000688	840	bta_liver_12	16
ENSBTAG00000000085	CYP1A2	c	ENSBTAE00000343935	298	bta_liver_12	25
ENSBTAG00000000085	CYP1A2	c	ENSBTAE00000512722	718	bta_liver_12	5
ENSBTAG00000000085	CYP1A2	c	ENSBTAE00000000688	840	bta_liver_11	17
ENSBTAG00000000085	CYP1A2	c	ENSBTAE00000343935	298	bta_liver_11	6
ENSBTAG00000000085	CYP1A2	c	ENSBTAE00000000688	840	bta_liver_10	15
ENSBTAG00000000085	CYP1A2	c	ENSBTAE00000343935	298	bta_liver_10	15
ENSBTAG00000000085	CYP1A2	c	ENSBTAE00000512722	718	bta_liver_10	10
ENSBTAG00000000085	CYP1A2	c	ENSBTAE00000000688	840	bta_liver_1	7
ENSBTAG00000000085	CYP1A2	c	ENSBTAE00000512722	718	bta_liver_1	8
ENSBTAG00000003871	CYP2B6	c	ENSBTAE00000040672	658	bta_liver_4	6
ENSBTAG00000003871	CYP2B6	c	ENSBTAE00000040672	658	bta_liver_11	5
ENSBTAG00000023549	CYP2C19	c	ENSBTAE00000457619	177	bta_liver_9	115
ENSBTAG00000023549	CYP2C19	c	ENSBTAE00000461759	142	bta_liver_9	20
ENSBTAG00000023549	CYP2C19	c	ENSBTAE00000457619	177	bta_liver_8	46
ENSBTAG00000023549	CYP2C19	c	ENSBTAE00000461759	142	bta_liver_8	10
ENSBTAG00000023549	CYP2C19	c	ENSBTAE00000457619	177	bta_liver_7	62
ENSBTAG00000023549	CYP2C19	c	ENSBTAE00000461759	142	bta_liver_7	14
ENSBTAG00000023549	CYP2C19	c	ENSBTAE00000457619	177	bta_liver_6	134
ENSBTAG00000023549	CYP2C19	c	ENSBTAE00000461759	142	bta_liver_6	37
ENSBTAG00000023549	CYP2C19	c	ENSBTAE00000457619	177	bta_liver_5	65
ENSBTAG00000023549	CYP2C19	c	ENSBTAE00000461759	142	bta_liver_5	23
ENSBTAG00000023549	CYP2C19	c	ENSBTAE00000457619	177	bta_liver_4	47
ENSBTAG00000023549	CYP2C19	c	ENSBTAE00000461759	142	bta_liver_4	14
ENSBTAG00000023549	CYP2C19	c	ENSBTAE00000457619	177	bta_liver_3	44
ENSBTAG00000023549	CYP2C19	c	ENSBTAE00000461759	142	bta_liver_3	8
ENSBTAG00000023549	CYP2C19	c	ENSBTAE00000457619	177	bta_liver_2	66
ENSBTAG00000023549	CYP2C19	c	ENSBTAE00000461759	142	bta_liver_2	8
ENSBTAG00000023549	CYP2C19	c	ENSBTAE00000457619	177	bta_liver_14	10
ENSBTAG00000023549	CYP2C19	c	ENSBTAE00000457619	177	bta_liver_13	19
ENSBTAG00000023549	CYP2C19	c	ENSBTAE00000461759	142	bta_liver_13	5
ENSBTAG00000023549	CYP2C19	c	ENSBTAE00000457619	177	bta_liver_12	51
ENSBTAG00000023549	CYP2C19	c	ENSBTAE00000461759	142	bta_liver_12	13
ENSBTAG00000023549	CYP2C19	c	ENSBTAE00000457619	177	bta_liver_11	12
ENSBTAG00000023549	CYP2C19	c	ENSBTAE00000461759	142	bta_liver_11	5
ENSBTAG00000023549	CYP2C19	c	ENSBTAE00000457619	177	bta_liver_10	47
ENSBTAG00000023549	CYP2C19	c	ENSBTAE00000461759	142	bta_liver_10	13
ENSBTAG00000023549	CYP2C19	c	ENSBTAE00000457619	177	bta_liver_1	39
ENSBTAG00000023549	CYP2C19	c	ENSBTAE00000461759	142	bta_liver_1	12
ENSBTAG00000018365	CYP2E1	c	ENSBTAE00000198658	441	bta_liver_9	22
ENSBTAG00000018365	CYP2E1	c	ENSBTAE00000198674	526	bta_liver_9	6
ENSBTAG00000018365	CYP2E1	c	ENSBTAE00000198658	441	bta_liver_8	16
ENSBTAG00000018365	CYP2E1	c	ENSBTAE00000198671	142	bta_liver_8	6
ENSBTAG00000018365	CYP2E1	c	ENSBTAE00000198673	142	bta_liver_8	9
ENSBTAG00000018365	CYP2E1	c	ENSBTAE00000198674	526	bta_liver_8	18
ENSBTAG00000018365	CYP2E1	c	ENSBTAE00000198658	441	bta_liver_7	22
ENSBTAG00000018365	CYP2E1	c	ENSBTAE00000198671	142	bta_liver_7	5
ENSBTAG00000018365	CYP2E1	c	ENSBTAE00000198673	142	bta_liver_7	7
ENSBTAG00000018365	CYP2E1	c	ENSBTAE00000198674	526	bta_liver_7	30
ENSBTAG00000018365	CYP2E1	c	ENSBTAE00000198658	441	bta_liver_6	17
ENSBTAG00000018365	CYP2E1	c	ENSBTAE00000198670	177	bta_liver_6	5
ENSBTAG00000018365	CYP2E1	c	ENSBTAE00000198674	526	bta_liver_6	17
ENSBTAG00000018365	CYP2E1	c	ENSBTAE00000198658	441	bta_liver_5	6
ENSBTAG00000018365	CYP2E1	c	ENSBTAE00000198674	526	bta_liver_5	5
ENSBTAG00000018365	CYP2E1	c	ENSBTAE00000198658	441	bta_liver_4	8
ENSBTAG00000018365	CYP2E1	c	ENSBTAE00000198673	142	bta_liver_4	5
ENSBTAG00000018365	CYP2E1	c	ENSBTAE00000198658	441	bta_liver_3	9
ENSBTAG00000018365	CYP2E1	c	ENSBTAE00000198670	177	bta_liver_14	10
ENSBTAG00000018365	CYP2E1	c	ENSBTAE00000198674	526	bta_liver_14	5
ENSBTAG00000018365	CYP2E1	c	ENSBTAE00000198658	441	bta_liver_13	5
ENSBTAG00000018365	CYP2E1	c	ENSBTAE00000198662	160	bta_liver_13	6
ENSBTAG00000018365	CYP2E1	c	ENSBTAE00000198667	150	bta_liver_13	6
ENSBTAG00000018365	CYP2E1	c	ENSBTAE00000198669	161	bta_liver_13	17
ENSBTAG00000018365	CYP2E1	c	ENSBTAE00000198670	177	bta_liver_13	9
ENSBTAG00000018365	CYP2E1	c	ENSBTAE00000198674	526	bta_liver_13	24
ENSBTAG00000018365	CYP2E1	c	ENSBTAE00000198658	441	bta_liver_12	13
ENSBTAG00000018365	CYP2E1	c	ENSBTAE00000198669	161	bta_liver_12	8
ENSBTAG00000018365	CYP2E1	c	ENSBTAE00000198673	142	bta_liver_12	7
ENSBTAG00000018365	CYP2E1	c	ENSBTAE00000198674	526	bta_liver_12	7
ENSBTAG00000018365	CYP2E1	c	ENSBTAE00000198658	441	bta_liver_11	12
ENSBTAG00000018365	CYP2E1	c	ENSBTAE00000198671	142	bta_liver_11	6
ENSBTAG00000018365	CYP2E1	c	ENSBTAE00000198673	142	bta_liver_11	6
ENSBTAG00000018365	CYP2E1	c	ENSBTAE00000198674	526	bta_liver_11	18
ENSBTAG00000018365	CYP2E1	c	ENSBTAE00000198658	441	bta_liver_10	10
ENSBTAG00000018365	CYP2E1	c	ENSBTAE00000198673	142	bta_liver_10	5
ENSBTAG00000018365	CYP2E1	c	ENSBTAE00000198674	526	bta_liver_10	10
ENSBTAG00000018365	CYP2E1	c	ENSBTAE00000198658	441	bta_liver_1	5
ENSBTAG00000018365	CYP2E1	c	ENSBTAE00000198673	142	bta_liver_1	7
ENSBTAG00000021263	CYP4V2	c	ENSBTAE00000231509	192	bta_liver_6	6
ENSBTAG00000001992	CYP51A1	c	ENSBTAE00000020600	1295	bta_testis_5	6
ENSBTAG00000043550	CYTB	c from MT	ENSBTAE00000433896	1140	bta_muscle_9	77
ENSBTAG00000043550	CYTB	c from MT	ENSBTAE00000433896	1140	bta_muscle_8	29
ENSBTAG00000043550	CYTB	c from MT	ENSBTAE00000433896	1140	bta_muscle_7	44
ENSBTAG00000043550	CYTB	c from MT	ENSBTAE00000433896	1140	bta_muscle_6	84
ENSBTAG00000043550	CYTB	c from MT	ENSBTAE00000433896	1140	bta_muscle_5	65
ENSBTAG00000043550	CYTB	c from MT	ENSBTAE00000433896	1140	bta_muscle_4	63
ENSBTAG00000043550	CYTB	c from MT	ENSBTAE00000433896	1140	bta_muscle_3	29
ENSBTAG00000043550	CYTB	c from MT	ENSBTAE00000433896	1140	bta_muscle_2	68
ENSBTAG00000043550	CYTB	c from MT	ENSBTAE00000433896	1140	bta_muscle_12	61
ENSBTAG00000043550	CYTB	c from MT	ENSBTAE00000433896	1140	bta_muscle_10	34
ENSBTAG00000043550	CYTB	c from MT	ENSBTAE00000433896	1140	bta_muscle_1	91
ENSBTAG00000043550	CYTB	c from MT	ENSBTAE00000433896	1140	bta_liver_9	58
ENSBTAG00000043550	CYTB	c from MT	ENSBTAE00000433896	1140	bta_liver_8	7
ENSBTAG00000043550	CYTB	c from MT	ENSBTAE00000433896	1140	bta_liver_7	68
ENSBTAG00000043550	CYTB	c from MT	ENSBTAE00000433896	1140	bta_liver_6	125
ENSBTAG00000043550	CYTB	c from MT	ENSBTAE00000433896	1140	bta_liver_5	178
ENSBTAG00000043550	CYTB	c from MT	ENSBTAE00000433896	1140	bta_liver_4	18
ENSBTAG00000043550	CYTB	c from MT	ENSBTAE00000433896	1140	bta_liver_3	45
ENSBTAG00000043550	CYTB	c from MT	ENSBTAE00000433896	1140	bta_liver_2	11
ENSBTAG00000043550	CYTB	c from MT	ENSBTAE00000433896	1140	bta_liver_15	22
ENSBTAG00000043550	CYTB	c from MT	ENSBTAE00000433896	1140	bta_liver_14	93
ENSBTAG00000043550	CYTB	c from MT	ENSBTAE00000433896	1140	bta_liver_13	30
ENSBTAG00000043550	CYTB	c from MT	ENSBTAE00000433896	1140	bta_liver_12	27
ENSBTAG00000043550	CYTB	c from MT	ENSBTAE00000433896	1140	bta_liver_11	44
ENSBTAG00000043550	CYTB	c from MT	ENSBTAE00000433896	1140	bta_liver_10	13
ENSBTAG00000043550	CYTB	c from MT	ENSBTAE00000433896	1140	bta_liver_1	31
ENSBTAG00000009517	DBI	c	ENSBTAE00000102063	294	bta_testis_6	14
ENSBTAG00000009517	DBI	c	ENSBTAE00000102063	294	bta_testis_5	11
ENSBTAG00000009517	DBI	c	ENSBTAE00000102063	294	bta_testis_4	6
ENSBTAG00000009517	DBI	c	ENSBTAE00000102063	294	bta_testis_3	7
ENSBTAG00000009517	DBI	c	ENSBTAE00000102063	294	bta_testis_2	8
ENSBTAG00000009517	DBI	c	ENSBTAE00000102063	294	bta_testis_1	8
ENSBTAG00000009517	DBI	c	ENSBTAE00000102063	294	bta_liver_9	15
ENSBTAG00000009517	DBI	c	ENSBTAE00000102063	294	bta_liver_8	7
ENSBTAG00000009517	DBI	c	ENSBTAE00000102063	294	bta_liver_7	18
ENSBTAG00000009517	DBI	c	ENSBTAE00000102063	294	bta_liver_6	9
ENSBTAG00000009517	DBI	c	ENSBTAE00000102063	294	bta_liver_5	10
ENSBTAG00000009517	DBI	c	ENSBTAE00000102063	294	bta_liver_2	9
ENSBTAG00000009517	DBI	c	ENSBTAE00000102063	294	bta_liver_15	16
ENSBTAG00000009517	DBI	c	ENSBTAE00000102063	294	bta_liver_14	50
ENSBTAG00000009517	DBI	c	ENSBTAE00000102063	294	bta_liver_13	30
ENSBTAG00000009517	DBI	c	ENSBTAE00000102063	294	bta_liver_12	13
ENSBTAG00000009517	DBI	c	ENSBTAE00000102063	294	bta_liver_11	9
ENSBTAG00000009517	DBI	c	ENSBTAE00000102063	294	bta_liver_10	7
ENSBTAG00000009517	DBI	c	ENSBTAE00000102063	294	bta_liver_1	6
ENSBTAG00000011400	DBN1	c	ENSBTAE00000078480	371	bta_muscle_6	5
ENSBTAG00000011400	DBN1	c	ENSBTAE00000078480	371	bta_muscle_4	5
ENSBTAG00000011400	DBN1	c	ENSBTAE00000078480	371	bta_muscle_1	5
ENSBTAG00000021449	DCAF13	c	ENSBTAE00000543034	1088	bta_testis_1	7
ENSBTAG00000007683	DCAF17	c	ENSBTAE00000397473	696	bta_testis_4	21
ENSBTAG00000007683	DCAF17	c	ENSBTAE00000397473	696	bta_muscle_4	6
ENSBTAG00000003505	DCN	c	ENSBTAE00000036725	1029	bta_testis_3	8
ENSBTAG00000003505	DCN	c	ENSBTAE00000036725	1029	bta_testis_2	7
ENSBTAG00000003505	DCN	c	ENSBTAE00000036725	1029	bta_testis_1	11
ENSBTAG00000008747	DCXR	c	ENSBTAE00000457170	1104	bta_liver_14	7
ENSBTAG00000021569	DDB1	c	ENSBTAE00000234764	115	bta_liver_7	5
ENSBTAG00000021569	DDB1	c	ENSBTAE00000234764	115	bta_liver_5	6
ENSBTAG00000009887	DDX17	c	ENSBTAE00000509113	3046	bta_testis_5	6
ENSBTAG00000009887	DDX17	c	ENSBTAE00000509113	3046	bta_testis_3	11
ENSBTAG00000009887	DDX17	c	ENSBTAE00000509113	3046	bta_testis_2	5
ENSBTAG00000009887	DDX17	c	ENSBTAE00000509113	3046	bta_testis_1	6
ENSBTAG00000009887	DDX17	c	ENSBTAE00000509113	3046	bta_muscle_5	6
ENSBTAG00000009887	DDX17	c	ENSBTAE00000509113	3046	bta_muscle_12	5
ENSBTAG00000009887	DDX17	c	ENSBTAE00000509113	3046	bta_muscle_1	7
ENSBTAG00000009887	DDX17	c	ENSBTAE00000509113	3046	bta_liver_9	10
ENSBTAG00000009887	DDX17	c	ENSBTAE00000509113	3046	bta_liver_6	9
ENSBTAG00000009887	DDX17	c	ENSBTAE00000509113	3046	bta_liver_5	5
ENSBTAG00000009887	DDX17	c	ENSBTAE00000509113	3046	bta_liver_3	10
ENSBTAG00000009887	DDX17	c	ENSBTAE00000509113	3046	bta_liver_14	5
ENSBTAG00000009887	DDX17	c	ENSBTAE00000509113	3046	bta_liver_12	5
ENSBTAG00000018717	DDX20	c	ENSBTAE00000202424	1531	bta_testis_5	8
ENSBTAG00000018423	DDX5	c	ENSBTAE00000199291	166	bta_liver_4	7
ENSBTAG00000018423	DDX5	c	ENSBTAE00000199291	166	bta_liver_3	10
ENSBTAG00000018423	DDX5	c	ENSBTAE00000199291	166	bta_liver_2	6
ENSBTAG00000018423	DDX5	c	ENSBTAE00000199291	166	bta_liver_14	5
ENSBTAG00000018423	DDX5	c	ENSBTAE00000199291	166	bta_liver_12	7
ENSBTAG00000018423	DDX5	c	ENSBTAE00000199291	166	bta_liver_11	5
ENSBTAG00000018423	DDX5	c	ENSBTAE00000199291	166	bta_liver_10	5
ENSBTAG00000018423	DDX5	c	ENSBTAE00000199291	166	bta_liver_1	5
ENSBTAG00000009067	DDX6	c	ENSBTAE00000097302	470	bta_liver_15	6
ENSBTAG00000019663	DECR1	c	ENSBTAE00000213052	648	bta_liver_5	6
ENSBTAG00000022167	DERA	c	ENSBTAE00000059260	638	bta_liver_15	5
ENSBTAG00000022167	DERA	c	ENSBTAE00000059260	638	bta_liver_14	5
ENSBTAG00000022167	DERA	c	ENSBTAE00000059260	638	bta_liver_13	5
ENSBTAG00000005353	DES	c	ENSBTAE00000056417	804	bta_muscle_9	13
ENSBTAG00000005353	DES	c	ENSBTAE00000056417	804	bta_muscle_8	12
ENSBTAG00000005353	DES	c	ENSBTAE00000056417	804	bta_muscle_7	20
ENSBTAG00000005353	DES	c	ENSBTAE00000056417	804	bta_muscle_6	31
ENSBTAG00000005353	DES	c	ENSBTAE00000056417	804	bta_muscle_5	39
ENSBTAG00000005353	DES	c	ENSBTAE00000056375	733	bta_muscle_4	9
ENSBTAG00000005353	DES	c	ENSBTAE00000056417	804	bta_muscle_4	64
ENSBTAG00000005353	DES	c	ENSBTAE00000056417	804	bta_muscle_3	12
ENSBTAG00000005353	DES	c	ENSBTAE00000056417	804	bta_muscle_2	29
ENSBTAG00000005353	DES	c	ENSBTAE00000056417	804	bta_muscle_12	33
ENSBTAG00000005353	DES	c	ENSBTAE00000056417	804	bta_muscle_11	17
ENSBTAG00000005353	DES	c	ENSBTAE00000056417	804	bta_muscle_10	15
ENSBTAG00000005353	DES	c	ENSBTAE00000056417	804	bta_muscle_1	63
ENSBTAG00000017665	DHRS4	c	ENSBTAE00000409650	570	bta_liver_8	32
ENSBTAG00000017665	DHRS4	c	ENSBTAE00000409650	570	bta_liver_7	5
ENSBTAG00000017665	DHRS4	c	ENSBTAE00000409650	570	bta_liver_5	72
ENSBTAG00000017665	DHRS4	c	ENSBTAE00000409650	570	bta_liver_4	8
ENSBTAG00000017665	DHRS4	c	ENSBTAE00000409650	570	bta_liver_3	34
ENSBTAG00000017665	DHRS4	c	ENSBTAE00000409650	570	bta_liver_15	5
ENSBTAG00000017665	DHRS4	c	ENSBTAE00000409650	570	bta_liver_14	9
ENSBTAG00000017665	DHRS4	c	ENSBTAE00000409650	570	bta_liver_11	15
ENSBTAG00000017665	DHRS4	c	ENSBTAE00000409650	570	bta_liver_10	24
ENSBTAG00000017665	DHRS4	c	ENSBTAE00000409650	570	bta_liver_1	8
ENSBTAG00000020729	DHRS7	c	ENSBTAE00000224981	216	bta_liver_8	7
ENSBTAG00000020729	DHRS7	c	ENSBTAE00000224981	216	bta_liver_7	5
ENSBTAG00000020729	DHRS7	c	ENSBTAE00000224981	216	bta_liver_4	7
ENSBTAG00000046588	DNAJB9	c	ENSBTAE00000461491	1505	bta_liver_3	6
ENSBTAG00000046588	DNAJB9	c	ENSBTAE00000461491	1505	bta_liver_14	5
ENSBTAG00000046588	DNAJB9	c	ENSBTAE00000461491	1505	bta_liver_11	9
ENSBTAG00000046588	DNAJB9	c	ENSBTAE00000461491	1505	bta_liver_1	5
ENSBTAG00000033315	DNAJC1	c	ENSBTAE00000107985	98	bta_liver_11	5
ENSBTAG00000003784	DNAJC2	c	ENSBTAE00000039603	150	bta_muscle_4	5
ENSBTAG00000012065	DNAJC3	c	ENSBTAE00000340151	125	bta_liver_15	30
ENSBTAG00000012065	DNAJC3	c	ENSBTAE00000303338	149	bta_liver_14	22
ENSBTAG00000012065	DNAJC3	c	ENSBTAE00000340151	125	bta_liver_14	51
ENSBTAG00000012065	DNAJC3	c	ENSBTAE00000340151	125	bta_liver_13	21
ENSBTAG00000007455	DNASE1L1	c	ENSBTAE00000532450	1271	bta_muscle_6	5
ENSBTAG00000007455	DNASE1L1	c	ENSBTAE00000532450	1271	bta_muscle_5	5
ENSBTAG00000007455	DNASE1L1	c	ENSBTAE00000532450	1271	bta_muscle_12	6
ENSBTAG00000007455	DNASE1L1	c	ENSBTAE00000532450	1271	bta_liver_5	5
ENSBTAG00000005371	DPAGT1	c	ENSBTAE00000056616	547	bta_liver_5	5
ENSBTAG00000003916	DPH3	c	ENSBTAE00000041121	2668	bta_liver_10	7
ENSBTAG00000031358	DPYD	c	ENSBTAE00000543183	171	bta_liver_6	6
ENSBTAG00000031358	DPYD	c	ENSBTAE00000453832	144	bta_liver_15	5
ENSBTAG00000031358	DPYD	c	ENSBTAE00000543183	171	bta_liver_15	11
ENSBTAG00000031358	DPYD	c	ENSBTAE00000453832	144	bta_liver_14	20
ENSBTAG00000031358	DPYD	c	ENSBTAE00000543183	171	bta_liver_14	9
ENSBTAG00000031358	DPYD	c	ENSBTAE00000453832	144	bta_liver_13	12
ENSBTAG00000031358	DPYD	c	ENSBTAE00000543183	171	bta_liver_13	7
ENSBTAG00000031358	DPYD	c	ENSBTAE00000453832	144	bta_liver_12	6
ENSBTAG00000016413	DUSP26	c	ENSBTAE00000178204	838	bta_muscle_12	5
ENSBTAG00000008652	DUSP27	c	ENSBTAE00000092619	3788	bta_muscle_2	5
ENSBTAG00000007256	DYRK2	c	ENSBTAE00000077656	1602	bta_testis_2	5
ENSBTAG00000012377	ECHDC3	c	ENSBTAE00000490560	2184	bta_liver_6	6
ENSBTAG00000017710	ECHS1	c	ENSBTAE00000333272	636	bta_liver_15	7
ENSBTAG00000017710	ECHS1	c	ENSBTAE00000333272	636	bta_liver_14	5
ENSBTAG00000017710	ECHS1	c	ENSBTAE00000333272	636	bta_liver_13	6
ENSBTAG00000017710	ECHS1	c	ENSBTAE00000192132	198	bta_liver_12	6
ENSBTAG00000015178	ECI2	c	ENSBTAE00000518957	806	bta_liver_9	7
ENSBTAG00000015178	ECI2	c	ENSBTAE00000518957	806	bta_liver_8	8
ENSBTAG00000015178	ECI2	c	ENSBTAE00000518957	806	bta_liver_7	10
ENSBTAG00000015178	ECI2	c	ENSBTAE00000518957	806	bta_liver_6	12
ENSBTAG00000015178	ECI2	c	ENSBTAE00000518957	806	bta_liver_3	7
ENSBTAG00000015178	ECI2	c	ENSBTAE00000518957	806	bta_liver_12	5
ENSBTAG00000015178	ECI2	c	ENSBTAE00000518957	806	bta_liver_1	5
ENSBTAG00000000421	EEA1	c	ENSBTAE00000004234	186	bta_muscle_9	7
ENSBTAG00000000421	EEA1	c	ENSBTAE00000004234	186	bta_muscle_7	5
ENSBTAG00000000421	EEA1	c	ENSBTAE00000004234	186	bta_muscle_6	5
[truncated: 4,317 more rows]

## Sheet: cattle-by exon
exon_id	gene_id	type_gene	size-exon	N. CCRs	dataset
ENSBTAE00000500511	ENSBTAG00000000019	c	1550	10	bta_liver_12,bta_liver_4
ENSBTAE00000533535	ENSBTAG00000000025	c	1294	16	bta_liver_13,bta_liver_14
ENSBTAE00000000688	ENSBTAG00000000085	c	840	170	bta_liver_1,bta_liver_10,bta_liver_11,bta_liver_12,bta_liver_13,bta_liver_14,bta_liver_15,bta_liver_2,bta_liver_3,bta_liver_4,bta_liver_7,bta_liver_8
ENSBTAE00000343935	ENSBTAG00000000085	c	298	88	bta_liver_10,bta_liver_11,bta_liver_12,bta_liver_13,bta_liver_4,bta_liver_7,bta_liver_8
ENSBTAE00000512722	ENSBTAG00000000085	c	718	111	bta_liver_1,bta_liver_10,bta_liver_12,bta_liver_13,bta_liver_14,bta_liver_2,bta_liver_3,bta_liver_6,bta_liver_7,bta_liver_8,bta_liver_9
ENSBTAE00000001035	ENSBTAG00000000123	c	284	27	bta_liver_11,bta_liver_7,bta_liver_8
ENSBTAE00000001039	ENSBTAG00000000123	c	1324	657	bta_liver_1,bta_liver_10,bta_liver_11,bta_liver_12,bta_liver_13,bta_liver_14,bta_liver_15,bta_liver_2,bta_liver_3,bta_liver_4,bta_liver_5,bta_liver_6,bta_liver_7,bta_liver_8,bta_liver_9
ENSBTAE00000001213	ENSBTAG00000000140	c	130	5	bta_liver_14
ENSBTAE00000270688	ENSBTAG00000000140	c	228	14	bta_liver_13,bta_liver_14
ENSBTAE00000270689	ENSBTAG00000000140	c	188	5	bta_liver_6
ENSBTAE00000543877	ENSBTAG00000000140	c	202	20	bta_liver_13,bta_liver_14
ENSBTAE00000496712	ENSBTAG00000000185	c	284	64	bta_liver_1,bta_liver_10,bta_liver_2,bta_liver_3,bta_liver_4,bta_liver_7,bta_liver_8
ENSBTAE00000142785	ENSBTAG00000000191	c	863	6	bta_liver_14
ENSBTAE00000002227	ENSBTAG00000000231	c	2336	10	bta_liver_13
ENSBTAE00000514792	ENSBTAG00000000241	c	1350	11	bta_liver_14,bta_liver_15
ENSBTAE00000002403	ENSBTAG00000000251	c	146	316	bta_liver_1,bta_liver_10,bta_liver_11,bta_liver_12,bta_liver_13,bta_liver_14,bta_liver_15,bta_liver_2,bta_liver_3,bta_liver_4,bta_liver_5,bta_liver_6,bta_liver_7,bta_liver_8,bta_liver_9
ENSBTAE00000461668	ENSBTAG00000000251	c	188	37	bta_liver_11,bta_liver_3,bta_liver_5,bta_liver_7,bta_liver_9
ENSBTAE00000002863	ENSBTAG00000000286	c	552	26	bta_muscle_12,bta_muscle_2,bta_muscle_6,bta_muscle_7
ENSBTAE00000002884	ENSBTAG00000000288	c	140	137	bta_liver_1,bta_liver_10,bta_liver_11,bta_liver_2,bta_liver_3,bta_liver_4,bta_liver_5,bta_liver_6,bta_liver_7,bta_liver_8,bta_liver_9
ENSBTAE00000002998	ENSBTAG00000000297	c	579	5	bta_liver_4
ENSBTAE00000003419	ENSBTAG00000000335	c	725	14	bta_testis_5,bta_testis_6
ENSBTAE00000353518	ENSBTAG00000000409	c	1947	5	bta_testis_1
ENSBTAE00000004234	ENSBTAG00000000421	c	186	125	bta_liver_11,bta_liver_3,bta_liver_5,bta_liver_6,bta_liver_7,bta_liver_8,bta_liver_9,bta_muscle_12,bta_muscle_3,bta_muscle_4,bta_muscle_5,bta_muscle_6,bta_muscle_7,bta_muscle_9
ENSBTAE00000004235	ENSBTAG00000000421	c	132	7	bta_liver_13
ENSBTAE00000057229	ENSBTAG00000000423	c	677	8	bta_testis_5
ENSBTAE00000004273	ENSBTAG00000000434	c	294	183	bta_muscle_1,bta_muscle_11,bta_muscle_12,bta_muscle_4,bta_muscle_5,bta_muscle_6,bta_muscle_9
ENSBTAE00000004284	ENSBTAG00000000434	c	357	101	bta_muscle_1,bta_muscle_11,bta_muscle_2,bta_muscle_3,bta_muscle_4,bta_muscle_5,bta_muscle_8,bta_muscle_9
ENSBTAE00000004334	ENSBTAG00000000442	c	137	51	bta_liver_13,bta_liver_14,bta_liver_15
ENSBTAE00000004344	ENSBTAG00000000442	c	213	534	bta_liver_1,bta_liver_10,bta_liver_11,bta_liver_12,bta_liver_13,bta_liver_14,bta_liver_15,bta_liver_2,bta_liver_3,bta_liver_4,bta_liver_5,bta_liver_6,bta_liver_7,bta_liver_8,bta_liver_9
ENSBTAE00000005000	ENSBTAG00000000522	c	368	10	bta_liver_13,bta_liver_14
ENSBTAE00000005041	ENSBTAG00000000522	c	694	135	bta_liver_10,bta_liver_12,bta_liver_13,bta_liver_14,bta_liver_15,bta_liver_2,bta_liver_5,bta_liver_7,bta_liver_8
ENSBTAE00000257979	ENSBTAG00000000522	c	164	6	bta_liver_13
ENSBTAE00000005957	ENSBTAG00000000599	c	1716	27	bta_liver_5,bta_liver_6,bta_testis_2,bta_testis_3
ENSBTAE00000324689	ENSBTAG00000000607	c	213	5	bta_muscle_12
ENSBTAE00000501257	ENSBTAG00000000678	c	395	17	bta_muscle_1,bta_muscle_2,bta_muscle_3
ENSBTAE00000007296	ENSBTAG00000000705	c	874	54	bta_testis_1,bta_testis_2,bta_testis_5,bta_testis_6
ENSBTAE00000254242	ENSBTAG00000000778	c	309	16	bta_liver_5,bta_liver_7,bta_muscle_12
ENSBTAE00000282194	ENSBTAG00000000778	c	269	11	bta_liver_1,bta_liver_11
ENSBTAE00000344756	ENSBTAG00000000782	c	124	10	bta_liver_2,bta_liver_3
ENSBTAE00000301633	ENSBTAG00000000801	c	2361	11	bta_muscle_9,bta_testis_4
ENSBTAE00000537585	ENSBTAG00000000835	c	783	5	bta_liver_4
ENSBTAE00000008625	ENSBTAG00000000836	c	221	6	bta_liver_14
ENSBTAE00000503109	ENSBTAG00000000843	c	996	186	bta_liver_1,bta_liver_10,bta_liver_11,bta_liver_12,bta_liver_13,bta_liver_14,bta_liver_15,bta_liver_2,bta_liver_3,bta_liver_5,bta_liver_6,bta_liver_7,bta_liver_8,bta_liver_9,bta_muscle_11,bta_muscle_12,bta_muscle_3,bta_muscle_8
ENSBTAE00000009147	ENSBTAG00000000880	c	152	6	bta_liver_4
ENSBTAE00000461776	ENSBTAG00000000894	c	477	16	bta_muscle_1,bta_muscle_12,bta_muscle_6
ENSBTAE00000527019	ENSBTAG00000000948	c	271	5	bta_liver_12
ENSBTAE00000009941	ENSBTAG00000000950	c	241	6	bta_liver_14
ENSBTAE00000325306	ENSBTAG00000000985	c	1261	32	bta_liver_6,bta_liver_9,bta_muscle_12,bta_muscle_6,bta_muscle_9
ENSBTAE00000010941	ENSBTAG00000001032	c	148	25	bta_muscle_11,bta_muscle_12,bta_muscle_5,bta_muscle_9
ENSBTAE00000010949	ENSBTAG00000001032	c	426	105	bta_muscle_1,bta_muscle_12,bta_muscle_2,bta_muscle_4,bta_muscle_5,bta_muscle_6,bta_muscle_7,bta_muscle_8,bta_muscle_9
ENSBTAE00000449252	ENSBTAG00000001032	c	144	87	bta_muscle_1,bta_muscle_12,bta_muscle_2,bta_muscle_3,bta_muscle_4,bta_muscle_5,bta_muscle_6,bta_muscle_7,bta_muscle_8,bta_muscle_9
ENSBTAE00000011218	ENSBTAG00000001057	c	143	6	bta_liver_12
ENSBTAE00000012192	ENSBTAG00000001144	c	521	6	bta_testis_3
ENSBTAE00000318982	ENSBTAG00000001161	c	2076	5	bta_testis_3
ENSBTAE00000407370	ENSBTAG00000001164	c	951	6	bta_liver_11
ENSBTAE00000012656	ENSBTAG00000001182	c	136	6	bta_liver_5
ENSBTAE00000013012	ENSBTAG00000001225	c	878	5	bta_liver_13
ENSBTAE00000505011	ENSBTAG00000001246	c	57	30	bta_liver_11,bta_liver_12,bta_liver_6,bta_liver_7,bta_liver_9
ENSBTAE00000538247	ENSBTAG00000001246	c	374	7	bta_liver_14
ENSBTAE00000013194	ENSBTAG00000001247	c	428	62	bta_liver_11,bta_liver_12,bta_liver_13,bta_liver_14,bta_liver_15,bta_liver_2,bta_liver_8,bta_liver_9
ENSBTAE00000013350	ENSBTAG00000001265	c	167	5	bta_liver_7
ENSBTAE00000013353	ENSBTAG00000001265	c	861	587	bta_liver_1,bta_liver_10,bta_liver_11,bta_liver_12,bta_liver_2,bta_liver_3,bta_liver_4,bta_liver_5,bta_liver_6,bta_liver_7,bta_liver_8,bta_liver_9
ENSBTAE00000013389	ENSBTAG00000001271	c	146	5	bta_liver_14
ENSBTAE00000013394	ENSBTAG00000001271	c	173	22	bta_liver_14,bta_liver_15
ENSBTAE00000013407	ENSBTAG00000001271	c	118	16	bta_liver_14,bta_liver_15
ENSBTAE00000218054	ENSBTAG00000001271	c	136	5	bta_liver_13
ENSBTAE00000460295	ENSBTAG00000001271	c	413	31	bta_liver_1,bta_liver_12,bta_liver_13,bta_liver_15
ENSBTAE00000243639	ENSBTAG00000001288	c	150	106	bta_liver_10,bta_liver_11,bta_liver_14,bta_liver_2,bta_liver_3,bta_liver_4,bta_liver_5,bta_liver_6,bta_liver_7,bta_liver_9
ENSBTAE00000013847	ENSBTAG00000001311	c	1544	5	bta_liver_14
ENSBTAE00000307593	ENSBTAG00000001328	c	910	6	bta_testis_4
ENSBTAE00000351570	ENSBTAG00000001335	c	179	13	bta_liver_12,bta_liver_6
ENSBTAE00000523204	ENSBTAG00000001335	c	2124	31	bta_liver_1,bta_liver_12,bta_liver_5,bta_liver_6,bta_muscle_12
ENSBTAE00000277482	ENSBTAG00000001349	c	1243	57	bta_liver_5,bta_muscle_12,bta_muscle_4,bta_muscle_6,bta_muscle_9
ENSBTAE00000225559	ENSBTAG00000001376	c	144	5	bta_liver_14
ENSBTAE00000514799	ENSBTAG00000001400	c	448	7	bta_liver_9
ENSBTAE00000014800	ENSBTAG00000001417	c	211	6	bta_liver_15
ENSBTAE00000014811	ENSBTAG00000001417	c	338	27	bta_liver_14,bta_liver_15
ENSBTAE00000014813	ENSBTAG00000001417	c	208	77	bta_liver_13,bta_liver_14,bta_liver_15
ENSBTAE00000014817	ENSBTAG00000001417	c	124	7	bta_liver_15
ENSBTAE00000371176	ENSBTAG00000001417	c	204	6	bta_liver_14
ENSBTAE00000015129	ENSBTAG00000001460	c	3357	15	bta_liver_14,bta_liver_2,bta_liver_7
ENSBTAE00000015395	ENSBTAG00000001485	c	155	10	bta_liver_12,bta_liver_13
ENSBTAE00000430709	ENSBTAG00000001537	c	1822	60	bta_liver_10,bta_liver_5,bta_liver_6,bta_liver_7,bta_liver_9
ENSBTAE00000016018	ENSBTAG00000001543	c	555	7	bta_testis_5
ENSBTAE00000016185	ENSBTAG00000001564	c	92	28	bta_muscle_10,bta_muscle_11,bta_muscle_3,bta_muscle_7
ENSBTAE00000267944	ENSBTAG00000001564	c	236	5	bta_muscle_8
ENSBTAE00000267946	ENSBTAG00000001564	c	529	99	bta_muscle_1,bta_muscle_10,bta_muscle_11,bta_muscle_12,bta_muscle_2,bta_muscle_3,bta_muscle_4,bta_muscle_8,bta_muscle_9
ENSBTAE00000267948	ENSBTAG00000001564	c	193	23	bta_muscle_12,bta_muscle_5,bta_muscle_6,bta_muscle_7
ENSBTAE00000267949	ENSBTAG00000001564	c	436	196	bta_muscle_1,bta_muscle_11,bta_muscle_12,bta_muscle_2,bta_muscle_3,bta_muscle_4,bta_muscle_5,bta_muscle_6,bta_muscle_7,bta_muscle_8,bta_muscle_9
ENSBTAE00000016250	ENSBTAG00000001575	c	136	473	bta_liver_1,bta_liver_10,bta_liver_11,bta_liver_12,bta_liver_14,bta_liver_15,bta_liver_2,bta_liver_3,bta_liver_4,bta_liver_5,bta_liver_6,bta_liver_7,bta_liver_8,bta_liver_9,bta_muscle_1,bta_muscle_10,bta_muscle_11,bta_muscle_12,bta_muscle_2,bta_muscle_3,bta_muscle_4,bta_muscle_5,bta_muscle_6,bta_muscle_7,bta_muscle_8,bta_muscle_9,bta_testis_5,bta_testis_6
ENSBTAE00000345648	ENSBTAG00000001595	c	223	83	bta_liver_13,bta_liver_14,bta_liver_15
ENSBTAE00000353413	ENSBTAG00000001601	c	744	629	bta_muscle_1,bta_muscle_10,bta_muscle_11,bta_muscle_12,bta_muscle_2,bta_muscle_3,bta_muscle_4,bta_muscle_5,bta_muscle_6,bta_muscle_7,bta_muscle_8,bta_muscle_9
ENSBTAE00000016791	ENSBTAG00000001618	c	2083	59	bta_muscle_1,bta_muscle_11,bta_muscle_12,bta_muscle_2,bta_muscle_3,bta_muscle_5,bta_muscle_9
ENSBTAE00000016971	ENSBTAG00000001638	c	184	49	bta_liver_13,bta_liver_14,bta_liver_15
ENSBTAE00000016976	ENSBTAG00000001638	c	146	108	bta_liver_1,bta_liver_10,bta_liver_11,bta_liver_12,bta_liver_13,bta_liver_14,bta_liver_15,bta_liver_4
ENSBTAE00000016981	ENSBTAG00000001638	c	1285	3712	bta_liver_1,bta_liver_10,bta_liver_11,bta_liver_12,bta_liver_13,bta_liver_14,bta_liver_15,bta_liver_2,bta_liver_3,bta_liver_4,bta_liver_5,bta_liver_6,bta_liver_7,bta_liver_8,bta_liver_9
ENSBTAE00000539595	ENSBTAG00000001638	c	905	8	bta_liver_14
ENSBTAE00000017336	ENSBTAG00000001658	c	110	5	bta_liver_7
ENSBTAE00000387101	ENSBTAG00000001737	c	326	26	bta_liver_10,bta_liver_14,bta_liver_15,bta_liver_6
ENSBTAE00000378939	ENSBTAG00000001776	c	1159	15	bta_liver_9,bta_muscle_12
ENSBTAE00000339638	ENSBTAG00000001810	c	61	86	bta_liver_1,bta_liver_10,bta_liver_12,bta_liver_5,bta_liver_6,bta_liver_7,bta_liver_9,bta_muscle_11,bta_muscle_4,bta_muscle_6,bta_muscle_9
ENSBTAE00000470410	ENSBTAG00000001854	c	1068	27	bta_testis_4,bta_testis_5,bta_testis_6
ENSBTAE00000509355	ENSBTAG00000001868	c	528	45	bta_liver_5,bta_liver_6,bta_liver_7,bta_liver_9
ENSBTAE00000019473	ENSBTAG00000001881	c	668	23	bta_liver_13,bta_liver_14
ENSBTAE00000019484	ENSBTAG00000001881	c	1012	207	bta_liver_12,bta_liver_13,bta_liver_2,bta_liver_3,bta_liver_5,bta_liver_6,bta_liver_7,bta_liver_8,bta_liver_9
ENSBTAE00000383224	ENSBTAG00000001915	c	180	87	bta_liver_10,bta_liver_11,bta_liver_12,bta_liver_13,bta_liver_14,bta_liver_15,bta_liver_5,bta_liver_7,bta_liver_8,bta_liver_9
ENSBTAE00000386807	ENSBTAG00000001915	c	189	130	bta_liver_1,bta_liver_11,bta_liver_13,bta_liver_14,bta_liver_15,bta_liver_3,bta_liver_4,bta_liver_5,bta_liver_6,bta_liver_7,bta_liver_8
ENSBTAE00000393763	ENSBTAG00000001915	c	97	10	bta_liver_15,bta_liver_8
ENSBTAE00000418944	ENSBTAG00000001915	c	198	25	bta_liver_13,bta_liver_14
ENSBTAE00000020052	ENSBTAG00000001928	c	131	30	bta_liver_10,bta_liver_12,bta_liver_3,bta_liver_8
ENSBTAE00000020121,ENSBTAE00000492230	ENSBTAG00000001936	c	265	26	bta_liver_13,bta_liver_14,bta_liver_15
ENSBTAE00000020130	ENSBTAG00000001936	c	1023	255	bta_liver_1,bta_liver_10,bta_liver_11,bta_liver_12,bta_liver_13,bta_liver_14,bta_liver_15,bta_liver_2,bta_liver_3,bta_liver_7,bta_liver_8
ENSBTAE00000275828,ENSBTAE00000517714	ENSBTAG00000001936	c	225	5	bta_liver_9
ENSBTAE00000330987,ENSBTAE00000528332	ENSBTAG00000001936	c	163	6	bta_liver_13
ENSBTAE00000492230	ENSBTAG00000001936	c	190	55	bta_liver_10,bta_liver_12,bta_liver_13,bta_liver_14,bta_liver_15
ENSBTAE00000020381	ENSBTAG00000001968	c	1126	7	bta_testis_3
ENSBTAE00000520550	ENSBTAG00000001987	c	983	5	bta_liver_6
ENSBTAE00000020600	ENSBTAG00000001992	c	1295	6	bta_testis_5
ENSBTAE00000020861	ENSBTAG00000002014	c	434	55	bta_liver_5,bta_muscle_4,bta_muscle_9,bta_testis_4,bta_testis_5,bta_testis_6
ENSBTAE00000021070	ENSBTAG00000002038	c	100	15	bta_liver_14,bta_liver_6
ENSBTAE00000021080	ENSBTAG00000002038	c	341	22	bta_liver_13,bta_liver_14,bta_liver_15,bta_testis_1
ENSBTAE00000109333	ENSBTAG00000002068	c	793	24	bta_liver_5,bta_liver_6,bta_liver_9
ENSBTAE00000251044	ENSBTAG00000002069	c	312	13	bta_liver_14
ENSBTAE00000022254	ENSBTAG00000002151	c	571	7	bta_muscle_12
ENSBTAE00000022274	ENSBTAG00000002157	c	1362	10	bta_muscle_5,bta_muscle_8
ENSBTAE00000022331	ENSBTAG00000002166	c	566	6	bta_testis_5
ENSBTAE00000434535	ENSBTAG00000002175	c	483	7	bta_testis_6
ENSBTAE00000022447	ENSBTAG00000002178	c	123	6	bta_liver_14
ENSBTAE00000023346	ENSBTAG00000002255	c	183	25	bta_liver_13,bta_liver_15
ENSBTAE00000023336	ENSBTAG00000002258	c	680	5	bta_liver_15
ENSBTAE00000023525	ENSBTAG00000002279	c	284	5	bta_liver_5
ENSBTAE00000295590	ENSBTAG00000002279	c	433	18	bta_liver_5,bta_muscle_12,bta_muscle_7
ENSBTAE00000520350	ENSBTAG00000002279	c	141	11	bta_liver_6,bta_muscle_12
ENSBTAE00000023772	ENSBTAG00000002292	c	213	16	bta_liver_1,bta_liver_3,bta_liver_4
ENSBTAE00000023830	ENSBTAG00000002302	c	228	54	bta_liver_1,bta_liver_11,bta_liver_12,bta_liver_14,bta_liver_15,bta_liver_5,bta_liver_7
ENSBTAE00000024338	ENSBTAG00000002333	c	807	5	bta_liver_14
ENSBTAE00000024650	ENSBTAG00000002369	c	1078	8	bta_testis_5
ENSBTAE00000025999	ENSBTAG00000002485	c	1587	5	bta_muscle_12
ENSBTAE00000026052	ENSBTAG00000002490	c	273	75	bta_liver_1,bta_liver_11,bta_liver_12,bta_liver_13,bta_liver_3,bta_liver_5,bta_liver_6,bta_liver_7,bta_liver_8,bta_liver_9
ENSBTAE00000026393	ENSBTAG00000002528	c	200	7	bta_liver_14
ENSBTAE00000435040	ENSBTAG00000002528	c	226	5	bta_muscle_4
ENSBTAE00000333098	ENSBTAG00000002542	c	1349	6	bta_liver_11
ENSBTAE00000026885	ENSBTAG00000002574	c	130	52	bta_muscle_1,bta_muscle_11,bta_muscle_12,bta_muscle_2,bta_muscle_4,bta_muscle_6
ENSBTAE00000545274	ENSBTAG00000002688	c	97	6	bta_liver_14
ENSBTAE00000028231	ENSBTAG00000002706	c	127	5	bta_liver_14
ENSBTAE00000028811	ENSBTAG00000002750	c	484	5	bta_testis_5
ENSBTAE00000545042	ENSBTAG00000002770	c	2029	27	bta_liver_5,bta_liver_6
ENSBTAE00000484694	ENSBTAG00000002853	c	2263	5	bta_muscle_5
ENSBTAE00000515058	ENSBTAG00000002853	c	2016	17	bta_muscle_1,bta_muscle_11,bta_muscle_8
ENSBTAE00000030047	ENSBTAG00000002863	c	176	26	bta_liver_1,bta_liver_6,bta_liver_7,bta_liver_9
ENSBTAE00000346871	ENSBTAG00000002863	c	422	18	bta_liver_13,bta_liver_14
ENSBTAE00000442727	ENSBTAG00000002863	c	117	195	bta_liver_1,bta_liver_10,bta_liver_11,bta_liver_12,bta_liver_13,bta_liver_14,bta_liver_15,bta_liver_2,bta_liver_3,bta_liver_4,bta_liver_5,bta_liver_6,bta_liver_7,bta_liver_8,bta_liver_9
ENSBTAE00000030786	ENSBTAG00000002939	c	96	5	bta_liver_14
ENSBTAE00000443187	ENSBTAG00000002939	c	1602	5	bta_liver_14
ENSBTAE00000544216	ENSBTAG00000002959	c	600	5	bta_testis_1
ENSBTAE00000031290	ENSBTAG00000002988	c	121	11	bta_liver_4,bta_liver_6
ENSBTAE00000032223	ENSBTAG00000003066	c	248	11	bta_liver_1,bta_muscle_3
ENSBTAE00000032237	ENSBTAG00000003068	c	971	6	bta_liver_11
ENSBTAE00000032291	ENSBTAG00000003072	c	145	16	bta_liver_14,bta_liver_15
ENSBTAE00000522319	ENSBTAG00000003205	c	150	56	bta_liver_13,bta_liver_14,bta_liver_15,bta_liver_5,bta_liver_6,bta_liver_7
ENSBTAE00000033765	ENSBTAG00000003228	c	120	5	bta_liver_14
ENSBTAE00000034115	ENSBTAG00000003263	c	106	10	bta_liver_5,bta_liver_9
ENSBTAE00000034247	ENSBTAG00000003279	c	169	63	bta_liver_14,bta_liver_15,bta_liver_6,bta_muscle_10,bta_muscle_5,bta_muscle_6,bta_muscle_7,bta_muscle_9,bta_testis_5
ENSBTAE00000208031	ENSBTAG00000003289	c	1079	5	bta_liver_9
ENSBTAE00000034840	ENSBTAG00000003338	c	209	11	bta_liver_12,bta_liver_4
ENSBTAE00000035001	ENSBTAG00000003358	c	1493	27	bta_liver_14,bta_liver_5,bta_liver_6,bta_liver_9
ENSBTAE00000394227	ENSBTAG00000003359	c	1875	13	bta_liver_14
ENSBTAE00000035019	ENSBTAG00000003362	c	103	34	bta_liver_5,bta_liver_6,bta_liver_8
ENSBTAE00000035053	ENSBTAG00000003362	c	246	61	bta_liver_11,bta_liver_14,bta_liver_3,bta_liver_5,bta_liver_6
ENSBTAE00000035062	ENSBTAG00000003362	c	123	39	bta_liver_14,bta_liver_15,bta_liver_5
ENSBTAE00000540985	ENSBTAG00000003446	c	1084	6	bta_liver_6
ENSBTAE00000035998	ENSBTAG00000003456	c	2448	5	bta_testis_4
ENSBTAE00000036583	ENSBTAG00000003503	c	183	10	bta_testis_4,bta_testis_6
ENSBTAE00000036725	ENSBTAG00000003505	c	1029	26	bta_testis_1,bta_testis_2,bta_testis_3
ENSBTAE00000344739	ENSBTAG00000003546	c	337	19	bta_testis_4,bta_testis_5
ENSBTAE00000037294	ENSBTAG00000003564	c	151	5	bta_liver_15
ENSBTAE00000037295	ENSBTAG00000003564	c	213	13	bta_liver_14,bta_liver_15
ENSBTAE00000037297	ENSBTAG00000003564	c	131	6	bta_liver_14
ENSBTAE00000037299	ENSBTAG00000003564	c	333	96	bta_liver_13,bta_liver_14,bta_liver_15
ENSBTAE00000037774	ENSBTAG00000003609	c	251	12	bta_liver_10,bta_liver_5
ENSBTAE00000470389	ENSBTAG00000003645	c	5938	5	bta_testis_6
ENSBTAE00000039201	ENSBTAG00000003746	c	151	148	bta_liver_10,bta_liver_11,bta_liver_12,bta_liver_13,bta_liver_14,bta_liver_2,bta_liver_3,bta_liver_4,bta_liver_5,bta_liver_7,bta_liver_8,bta_liver_9
ENSBTAE00000039213	ENSBTAG00000003746	c	1017	335	bta_liver_1,bta_liver_10,bta_liver_11,bta_liver_12,bta_liver_13,bta_liver_14,bta_liver_15,bta_liver_2,bta_liver_3,bta_liver_4,bta_liver_5,bta_liver_6,bta_liver_7,bta_liver_8,bta_liver_9,bta_muscle_9
ENSBTAE00000039218	ENSBTAG00000003748	c	148	5	bta_liver_14
ENSBTAE00000363821	ENSBTAG00000003773	c	1161	32	bta_liver_1,bta_liver_10,bta_liver_11,bta_liver_5,bta_liver_7
ENSBTAE00000364056	ENSBTAG00000003773	c	159	5	bta_liver_12
ENSBTAE00000039504	ENSBTAG00000003774	c	223	96	bta_liver_10,bta_liver_11,bta_liver_12,bta_liver_13,bta_liver_14,bta_liver_15
ENSBTAE00000039506	ENSBTAG00000003774	c	506	7	bta_liver_14
ENSBTAE00000265937	ENSBTAG00000003774	c	148	6	bta_liver_14
ENSBTAE00000320009	ENSBTAG00000003774	c	190	316	bta_liver_1,bta_liver_10,bta_liver_11,bta_liver_12,bta_liver_14,bta_liver_15,bta_liver_2,bta_liver_3,bta_liver_4,bta_liver_5,bta_liver_6,bta_liver_7,bta_liver_8,bta_liver_9
ENSBTAE00000039513	ENSBTAG00000003775	c	241	5	bta_liver_13
ENSBTAE00000039603	ENSBTAG00000003784	c	150	5	bta_muscle_4
ENSBTAE00000039651	ENSBTAG00000003789	c	273	5	bta_liver_5
ENSBTAE00000465384	ENSBTAG00000003826	c	658	121	bta_muscle_1,bta_muscle_12,bta_muscle_2,bta_muscle_4,bta_muscle_5,bta_muscle_6,bta_muscle_9
ENSBTAE00000040672	ENSBTAG00000003871	c	658	11	bta_liver_11,bta_liver_4
ENSBTAE00000040950	ENSBTAG00000003898	c	455	35	bta_liver_14,bta_liver_15
ENSBTAE00000041121	ENSBTAG00000003916	c	2668	7	bta_liver_10
ENSBTAE00000041235	ENSBTAG00000003927	c	508	12	bta_liver_6,bta_muscle_12
ENSBTAE00000041381	ENSBTAG00000003941	c	1872	5	bta_testis_4
ENSBTAE00000514444	ENSBTAG00000003942	c	1462	5	bta_liver_13
ENSBTAE00000323904	ENSBTAG00000003949	c	195	228	bta_liver_1,bta_liver_12,bta_liver_14,bta_liver_3,bta_liver_5,bta_liver_6,bta_liver_7,bta_liver_9,bta_muscle_1,bta_muscle_12,bta_muscle_4,bta_muscle_6,bta_muscle_7,bta_muscle_8,bta_muscle_9
ENSBTAE00000041523	ENSBTAG00000003950	c	578	10	bta_liver_6,bta_liver_9
ENSBTAE00000494216	ENSBTAG00000003954	c	4432	5	bta_testis_4
ENSBTAE00000456292	ENSBTAG00000004003	c	164	5	bta_liver_5
ENSBTAE00000466710	ENSBTAG00000004003	c	114	6	bta_liver_15
ENSBTAE00000514635	ENSBTAG00000004003	c	548	17	bta_liver_13,bta_liver_14,bta_liver_7
ENSBTAE00000042490	ENSBTAG00000004038	c	3168	5	bta_liver_15
ENSBTAE00000042703	ENSBTAG00000004063	c	1042	5	bta_testis_4
ENSBTAE00000495948	ENSBTAG00000004077	c	666	29	bta_muscle_1,bta_muscle_6,bta_muscle_7,bta_muscle_9
ENSBTAE00000042834	ENSBTAG00000004079	c	2181	61	bta_muscle_10,bta_muscle_11,bta_muscle_3,bta_muscle_4,bta_muscle_5,bta_muscle_7,bta_muscle_8
ENSBTAE00000042843	ENSBTAG00000004079	c	339	21	bta_muscle_1,bta_muscle_4,bta_muscle_7
ENSBTAE00000042845	ENSBTAG00000004079	c	781	5	bta_muscle_2
ENSBTAE00000477165	ENSBTAG00000004079	c	198	262	bta_muscle_1,bta_muscle_12,bta_muscle_2,bta_muscle_3,bta_muscle_4,bta_muscle_5,bta_muscle_6,bta_muscle_7,bta_muscle_8,bta_muscle_9
ENSBTAE00000042974	ENSBTAG00000004094	c	966	43	bta_liver_9,bta_testis_1,bta_testis_2,bta_testis_3
ENSBTAE00000043133	ENSBTAG00000004112	c	111	122	bta_liver_1,bta_liver_10,bta_liver_11,bta_liver_12,bta_liver_2,bta_liver_3,bta_liver_4,bta_liver_7,bta_liver_8,bta_liver_9
ENSBTAE00000278583	ENSBTAG00000004112	c	330	5	bta_liver_14
ENSBTAE00000043254	ENSBTAG00000004124	c	142	5	bta_liver_11
ENSBTAE00000421992	ENSBTAG00000004124	c	723	5	bta_testis_3
ENSBTAE00000043788	ENSBTAG00000004178	c	281	5	bta_liver_13
ENSBTAE00000044233	ENSBTAG00000004215	c	198	43	bta_liver_13,bta_liver_14,bta_liver_15,bta_liver_6
ENSBTAE00000265605	ENSBTAG00000004215	c	129	81	bta_liver_10,bta_liver_11,bta_liver_13,bta_liver_14,bta_liver_15,bta_liver_5,bta_liver_6,bta_liver_7,bta_liver_8,bta_liver_9
ENSBTAE00000044676	ENSBTAG00000004258	c	139	6	bta_liver_14
ENSBTAE00000044847	ENSBTAG00000004278	c	175	21	bta_liver_11,bta_liver_12,bta_liver_9
ENSBTAE00000510514	ENSBTAG00000004278	c	1201	20	bta_liver_13,bta_liver_14
ENSBTAE00000045189	ENSBTAG00000004303	c	131	16	bta_liver_13,bta_liver_15
ENSBTAE00000045274	ENSBTAG00000004315	c	216	5	bta_liver_14
ENSBTAE00000045289	ENSBTAG00000004315	c	114	6	bta_liver_14
ENSBTAE00000501961	ENSBTAG00000004315	c	222	7	bta_liver_13
ENSBTAE00000045550	ENSBTAG00000004344	c	102	17	bta_liver_14,bta_liver_15
ENSBTAE00000045819	ENSBTAG00000004362	c	370	191	bta_liver_1,bta_liver_12,bta_liver_13,bta_liver_14,bta_liver_15,bta_liver_7,bta_liver_8
ENSBTAE00000045821	ENSBTAG00000004362	c	138	66	bta_liver_10,bta_liver_11,bta_liver_12,bta_liver_2,bta_liver_3,bta_liver_4,bta_liver_6,bta_liver_7,bta_liver_8,bta_liver_9
ENSBTAE00000045822	ENSBTAG00000004362	c	391	30	bta_liver_10,bta_liver_13,bta_liver_14,bta_liver_7
ENSBTAE00000045988	ENSBTAG00000004379	c	218	10	bta_liver_14,bta_liver_6
ENSBTAE00000046011	ENSBTAG00000004380	c	329	5	bta_liver_13
ENSBTAE00000046016	ENSBTAG00000004384	c	1648	5	bta_liver_14
ENSBTAE00000047614	ENSBTAG00000004553	c	1375	6	bta_liver_14
ENSBTAE00000536129,ENSBTAE00000536113	ENSBTAG00000004564	c	2202	22	bta_muscle_12,bta_muscle_2
ENSBTAE00000048948	ENSBTAG00000004675	c	1228	8	bta_testis_6
ENSBTAE00000481958	ENSBTAG00000004675	c	480	5	bta_testis_6
ENSBTAE00000514819	ENSBTAG00000004721	c	340	6	bta_testis_5
ENSBTAE00000050761	ENSBTAG00000004840	c	178	17	bta_liver_14,bta_liver_15
ENSBTAE00000050763	ENSBTAG00000004840	c	200	17	bta_liver_13,bta_liver_14
ENSBTAE00000050769	ENSBTAG00000004840	c	1244	297	bta_liver_1,bta_liver_10,bta_liver_11,bta_liver_12,bta_liver_13,bta_liver_14,bta_liver_15,bta_liver_3,bta_liver_4,bta_liver_6,bta_liver_8
ENSBTAE00000050910	ENSBTAG00000004850	c	170	45	bta_liver_5,bta_muscle_1,bta_muscle_11,bta_muscle_12,bta_muscle_2,bta_muscle_4,bta_muscle_8,bta_muscle_9
ENSBTAE00000051714	ENSBTAG00000004912	c	172	26	bta_liver_6,bta_liver_7,bta_liver_9,bta_muscle_12
ENSBTAE00000051703	ENSBTAG00000004915	c	348	198	bta_liver_1,bta_liver_10,bta_liver_11,bta_liver_2,bta_liver_3,bta_liver_4,bta_liver_5,bta_liver_6,bta_liver_7,bta_liver_8,bta_liver_9,bta_muscle_1,bta_muscle_4,bta_muscle_5,bta_muscle_6,bta_muscle_9
ENSBTAE00000455937	ENSBTAG00000004921	c	156	5	bta_liver_7
ENSBTAE00000051820	ENSBTAG00000004924	c	961	21	bta_testis_1,bta_testis_3
ENSBTAE00000051917	ENSBTAG00000004934	c	89	6	bta_liver_5
ENSBTAE00000247332	ENSBTAG00000004937	c	198	26	bta_liver_10,bta_liver_14,bta_liver_5,bta_liver_9
ENSBTAE00000054166	ENSBTAG00000005122	c	173	56	bta_liver_13,bta_liver_14,bta_liver_15
ENSBTAE00000054181	ENSBTAG00000005122	c	173	8	bta_liver_12
ENSBTAE00000411398	ENSBTAG00000005122	c	1888	181	bta_liver_1,bta_liver_10,bta_liver_11,bta_liver_12,bta_liver_13,bta_liver_14,bta_liver_15,bta_liver_3,bta_liver_5,bta_liver_7,bta_liver_8
ENSBTAE00000465062	ENSBTAG00000005122	c	288	136	bta_liver_13,bta_liver_14,bta_liver_15,bta_liver_3,bta_liver_6,bta_liver_7,bta_liver_9
ENSBTAE00000054548	ENSBTAG00000005160	c	1010	6	bta_testis_2
ENSBTAE00000054762	ENSBTAG00000005183	c	733	76	bta_liver_10,bta_liver_11,bta_liver_12,bta_liver_4,bta_liver_5,bta_liver_6,bta_liver_7,bta_liver_8,bta_liver_9
ENSBTAE00000055052	ENSBTAG00000005211	c	309	518	bta_liver_1,bta_liver_10,bta_liver_11,bta_liver_12,bta_liver_13,bta_liver_14,bta_liver_15,bta_liver_2,bta_liver_3,bta_liver_4,bta_liver_5,bta_liver_6,bta_liver_7,bta_liver_8,bta_liver_9,bta_muscle_1,bta_muscle_10,bta_muscle_11,bta_muscle_12,bta_muscle_2,bta_muscle_3,bta_muscle_4,bta_muscle_5,bta_muscle_6,bta_muscle_7,bta_muscle_9,bta_testis_1,bta_testis_2,bta_testis_3
ENSBTAE00000436081	ENSBTAG00000005227	c	186	6	bta_liver_14
ENSBTAE00000056219	ENSBTAG00000005333	c	103	18	bta_muscle_1,bta_muscle_12
ENSBTAE00000056226	ENSBTAG00000005333	c	223	284	bta_muscle_1,bta_muscle_10,bta_muscle_11,bta_muscle_12,bta_muscle_2,bta_muscle_3,bta_muscle_4,bta_muscle_5,bta_muscle_6,bta_muscle_7,bta_muscle_8,bta_muscle_9
ENSBTAE00000056228	ENSBTAG00000005333	c	695	2964	bta_muscle_1,bta_muscle_10,bta_muscle_11,bta_muscle_12,bta_muscle_2,bta_muscle_3,bta_muscle_4,bta_muscle_5,bta_muscle_6,bta_muscle_7,bta_muscle_8,bta_muscle_9
ENSBTAE00000056375	ENSBTAG00000005353	c	733	9	bta_muscle_4
ENSBTAE00000056417	ENSBTAG00000005353	c	804	348	bta_muscle_1,bta_muscle_10,bta_muscle_11,bta_muscle_12,bta_muscle_2,bta_muscle_3,bta_muscle_4,bta_muscle_5,bta_muscle_6,bta_muscle_7,bta_muscle_8,bta_muscle_9
ENSBTAE00000056501	ENSBTAG00000005364	c	422	5	bta_liver_14
ENSBTAE00000056616	ENSBTAG00000005371	c	547	5	bta_liver_5
ENSBTAE00000282467	ENSBTAG00000005373	c	201	40	bta_muscle_1,bta_muscle_12,bta_muscle_2,bta_muscle_3,bta_muscle_4,bta_muscle_6
ENSBTAE00000442852	ENSBTAG00000005373	c	118	474	bta_muscle_1,bta_muscle_10,bta_muscle_11,bta_muscle_12,bta_muscle_2,bta_muscle_3,bta_muscle_4,bta_muscle_5,bta_muscle_6,bta_muscle_7,bta_muscle_8,bta_muscle_9
ENSBTAE00000508251	ENSBTAG00000005373	c	126	21	bta_muscle_10,bta_muscle_12,bta_muscle_8,bta_muscle_9
ENSBTAE00000056742	ENSBTAG00000005380	c	1153	6	bta_liver_9
ENSBTAE00000056744	ENSBTAG00000005384	c	1412	5	bta_liver_6
ENSBTAE00000056891	ENSBTAG00000005408	c	229	5	bta_testis_4
ENSBTAE00000057268	ENSBTAG00000005441	c	146	6	bta_muscle_1
ENSBTAE00000508574	ENSBTAG00000005444	c	158	6	bta_liver_14
ENSBTAE00000057783	ENSBTAG00000005479	c	173	223	bta_liver_1,bta_liver_10,bta_liver_11,bta_liver_12,bta_liver_13,bta_liver_14,bta_liver_15,bta_liver_2,bta_liver_3,bta_liver_4,bta_liver_5,bta_liver_6,bta_liver_7,bta_liver_8,bta_liver_9
ENSBTAE00000464603	ENSBTAG00000005534	c	223	11	bta_muscle_2,bta_muscle_3
ENSBTAE00000529986	ENSBTAG00000005534	c	188	273	bta_muscle_1,bta_muscle_10,bta_muscle_11,bta_muscle_12,bta_muscle_2,bta_muscle_3,bta_muscle_4,bta_muscle_5,bta_muscle_6,bta_muscle_7,bta_muscle_8,bta_muscle_9
ENSBTAE00000115706	ENSBTAG00000005536	c	280	15	bta_testis_5,bta_testis_6
ENSBTAE00000058768	ENSBTAG00000005574	c	117	19	bta_liver_14,bta_liver_5,bta_liver_7
ENSBTAE00000058770	ENSBTAG00000005574	c	171	5	bta_liver_15
ENSBTAE00000058771	ENSBTAG00000005574	c	409	6	bta_liver_13
ENSBTAE00000058774	ENSBTAG00000005574	c	170	5	bta_liver_9
ENSBTAE00000058775	ENSBTAG00000005574	c	268	5	bta_liver_14
ENSBTAE00000476483	ENSBTAG00000005574	c	149	186	bta_liver_1,bta_liver_11,bta_liver_12,bta_liver_3,bta_liver_4,bta_liver_5,bta_liver_6,bta_liver_7,bta_liver_9,bta_testis_3
ENSBTAE00000058914	ENSBTAG00000005586	c	1039	30	bta_liver_14,bta_liver_15,bta_liver_2
ENSBTAE00000059065	ENSBTAG00000005596	c	141	6	bta_liver_8
ENSBTAE00000059069	ENSBTAG00000005596	c	550	32	bta_liver_11,bta_liver_12,bta_liver_13,bta_liver_14,bta_liver_9
ENSBTAE00000538685	ENSBTAG00000005596	c	529	5	bta_liver_14
ENSBTAE00000449797	ENSBTAG00000005639	c	762	154	bta_liver_10,bta_liver_11,bta_liver_14,bta_liver_2,bta_liver_3,bta_liver_4,bta_liver_5,bta_liver_6,bta_testis_1,bta_testis_2,bta_testis_3,bta_testis_5,bta_testis_6
ENSBTAE00000059808	ENSBTAG00000005664	c	951	48	bta_liver_6,bta_liver_7,bta_muscle_1,bta_muscle_12,bta_muscle_3,bta_muscle_5,bta_muscle_6
ENSBTAE00000412823	ENSBTAG00000005665	c	2641	23	bta_liver_10,bta_liver_12,bta_liver_8
ENSBTAE00000280256	ENSBTAG00000005694	c	1545	22	bta_liver_5,bta_liver_6,bta_testis_3
ENSBTAE00000061220	ENSBTAG00000005792	c	175	8	bta_liver_14
ENSBTAE00000061356	ENSBTAG00000005807	c	175	44	bta_liver_5,bta_liver_6,bta_muscle_11,bta_muscle_12,bta_muscle_2,bta_muscle_7,bta_muscle_8
ENSBTAE00000251840	ENSBTAG00000005963	c	313	22	bta_liver_12,bta_liver_4,bta_liver_7
ENSBTAE00000528313	ENSBTAG00000005963	c	2098	20	bta_liver_1,bta_liver_13,bta_liver_4
ENSBTAE00000062992	ENSBTAG00000005970	c	227	73	bta_liver_1,bta_liver_10,bta_liver_11,bta_liver_14,bta_liver_3,bta_liver_4,bta_liver_5,bta_liver_6,bta_liver_7,bta_liver_9
ENSBTAE00000517726	ENSBTAG00000005970	c	558	6	bta_liver_14
ENSBTAE00000063029	ENSBTAG00000005975	c	618	6	bta_liver_10
ENSBTAE00000382750	ENSBTAG00000006010	c	129	6	bta_liver_1
ENSBTAE00000063861	ENSBTAG00000006027	c	158	5	bta_muscle_4
ENSBTAE00000064117	ENSBTAG00000006045	c	207	5	bta_liver_14
ENSBTAE00000064123	ENSBTAG00000006045	c	105	41	bta_liver_1,bta_liver_10,bta_liver_11,bta_liver_14,bta_liver_3,bta_liver_6
ENSBTAE00000064133	ENSBTAG00000006045	c	935	29	bta_liver_11,bta_liver_12,bta_liver_13,bta_liver_15,bta_liver_8
ENSBTAE00000064215	ENSBTAG00000006056	c	1913	10	bta_liver_13,bta_liver_15
ENSBTAE00000064925	ENSBTAG00000006122	c	246	7	bta_liver_6
ENSBTAE00000065003	ENSBTAG00000006122	c	192	5	bta_liver_11
ENSBTAE00000274389	ENSBTAG00000006189	c	888	6	bta_testis_2
ENSBTAE00000066258	ENSBTAG00000006242	c	343	27	bta_liver_12,bta_liver_7,bta_liver_9,bta_muscle_6,bta_muscle_8
ENSBTAE00000066289	ENSBTAG00000006242	c	754	5	bta_liver_5
ENSBTAE00000299300	ENSBTAG00000006270	c	321	187	bta_liver_1,bta_liver_10,bta_liver_11,bta_liver_12,bta_liver_14,bta_liver_3,bta_liver_5,bta_liver_6,bta_liver_8,bta_liver_9,bta_muscle_1,bta_muscle_4,bta_muscle_6,bta_testis_1,bta_testis_3,bta_testis_4,bta_testis_5,bta_testis_6
ENSBTAE00000451595	ENSBTAG00000006270	c	191	13	bta_liver_14,bta_liver_15
ENSBTAE00000518440	ENSBTAG00000006270	c	228	126	bta_liver_1,bta_liver_10,bta_liver_11,bta_liver_12,bta_liver_3,bta_liver_4,bta_liver_5,bta_liver_7,bta_liver_8,bta_muscle_11,bta_muscle_12,bta_muscle_2,bta_muscle_4,bta_testis_5,bta_testis_6
ENSBTAE00000066855	ENSBTAG00000006307	c	724	301	bta_liver_1,bta_liver_10,bta_liver_11,bta_liver_12,bta_liver_14,bta_liver_15,bta_liver_2,bta_liver_3,bta_liver_4,bta_liver_5,bta_liver_6,bta_liver_7,bta_liver_8,bta_liver_9
ENSBTAE00000293936	ENSBTAG00000006307	c	138	45	bta_liver_1,bta_liver_13,bta_liver_14,bta_liver_15,bta_liver_4
ENSBTAE00000333001	ENSBTAG00000006307	c	108	5	bta_liver_11
ENSBTAE00000067320	ENSBTAG00000006354	c	102	29	bta_liver_14,bta_liver_15
ENSBTAE00000067326	ENSBTAG00000006354	c	75	49	bta_liver_14,bta_liver_15
ENSBTAE00000067330	ENSBTAG00000006354	c	901	1764	bta_liver_13,bta_liver_14,bta_liver_15,bta_liver_5
ENSBTAE00000337375	ENSBTAG00000006354	c	99	7	bta_liver_15
ENSBTAE00000509056	ENSBTAG00000006354	c	779	1821	bta_liver_13,bta_liver_14,bta_liver_15
ENSBTAE00000068074	ENSBTAG00000006419	c	114	12	bta_muscle_1
ENSBTAE00000068859	ENSBTAG00000006487	c	247	34	bta_liver_13,bta_liver_14,bta_testis_1,bta_testis_3
ENSBTAE00000329251	ENSBTAG00000006491	c	167	6	bta_muscle_3
ENSBTAE00000069577	ENSBTAG00000006541	c	86	6	bta_muscle_7
ENSBTAE00000069585	ENSBTAG00000006541	c	219	12	bta_muscle_10,bta_muscle_2
ENSBTAE00000291583	ENSBTAG00000006541	c	118	157	bta_muscle_1,bta_muscle_10,bta_muscle_11,bta_muscle_12,bta_muscle_2,bta_muscle_3,bta_muscle_4,bta_muscle_5,bta_muscle_6,bta_muscle_7,bta_muscle_8
ENSBTAE00000488572	ENSBTAG00000006541	c	313	192	bta_muscle_1,bta_muscle_10,bta_muscle_12,bta_muscle_2,bta_muscle_3,bta_muscle_4,bta_muscle_5,bta_muscle_6,bta_muscle_8,bta_muscle_9
ENSBTAE00000069658	ENSBTAG00000006546	c	142	5	bta_liver_8
ENSBTAE00000069757	ENSBTAG00000006561	c	96	5	bta_liver_14
ENSBTAE00000070212	ENSBTAG00000006609	c	2626	19	bta_liver_13,bta_liver_14,bta_liver_15
ENSBTAE00000070615	ENSBTAG00000006644	c	135	37	bta_liver_13,bta_liver_14,bta_liver_15
ENSBTAE00000070760	ENSBTAG00000006661	c	185	5	bta_liver_7
ENSBTAE00000071126	ENSBTAG00000006693	c	477	10	bta_testis_6
ENSBTAE00000071584	ENSBTAG00000006733	c	2774	65	bta_muscle_1,bta_muscle_12,bta_muscle_2,bta_muscle_3,bta_muscle_4,bta_muscle_5,bta_muscle_7
ENSBTAE00000071761	ENSBTAG00000006745	c	94	20	bta_liver_14,bta_liver_15
ENSBTAE00000071769	ENSBTAG00000006745	c	131	1406	bta_liver_1,bta_liver_10,bta_liver_11,bta_liver_12,bta_liver_13,bta_liver_14,bta_liver_15,bta_liver_2,bta_liver_3,bta_liver_4,bta_liver_7,bta_liver_8,bta_liver_9
ENSBTAE00000071778	ENSBTAG00000006745	c	134	5	bta_liver_15
ENSBTAE00000071784	ENSBTAG00000006745	c	185	310	bta_liver_1,bta_liver_10,bta_liver_11,bta_liver_13,bta_liver_14,bta_liver_15,bta_liver_2,bta_liver_4
ENSBTAE00000071789	ENSBTAG00000006745	c	278	1552	bta_liver_1,bta_liver_10,bta_liver_11,bta_liver_12,bta_liver_13,bta_liver_14,bta_liver_15,bta_liver_2,bta_liver_4,bta_liver_5,bta_liver_6,bta_liver_7,bta_liver_8
ENSBTAE00000071825	ENSBTAG00000006745	c	184	53	bta_liver_14,bta_liver_15,bta_liver_6
ENSBTAE00000071826	ENSBTAG00000006745	c	467	147	bta_liver_13,bta_liver_14,bta_liver_15
ENSBTAE00000368443	ENSBTAG00000006745	c	221	264	bta_liver_13,bta_liver_14,bta_liver_15,bta_liver_3,bta_liver_5,bta_liver_6,bta_liver_9
ENSBTAE00000368452	ENSBTAG00000006745	c	170	119	bta_liver_1,bta_liver_10,bta_liver_13,bta_liver_14,bta_liver_15,bta_liver_2,bta_liver_7
ENSBTAE00000071954	ENSBTAG00000006756	c	1092	34	bta_liver_6,bta_liver_9,bta_muscle_4,bta_muscle_6,bta_muscle_9
ENSBTAE00000071983	ENSBTAG00000006756	c	132	6	bta_testis_3
ENSBTAE00000071993	ENSBTAG00000006756	c	376	28	bta_testis_2,bta_testis_3,bta_testis_4
ENSBTAE00000072257	ENSBTAG00000006771	c	201	5	bta_muscle_1
ENSBTAE00000363318	ENSBTAG00000006775	c	1370	391	bta_liver_1,bta_liver_10,bta_liver_11,bta_liver_12,bta_liver_13,bta_liver_14,bta_liver_15,bta_liver_2,bta_liver_3,bta_liver_4,bta_liver_5,bta_liver_6,bta_liver_7,bta_liver_8,bta_liver_9,bta_testis_1,bta_testis_3,bta_testis_5,bta_testis_6
ENSBTAE00000072786	ENSBTAG00000006823	c	234	675	bta_muscle_1,bta_muscle_10,bta_muscle_11,bta_muscle_12,bta_muscle_2,bta_muscle_3,bta_muscle_4,bta_muscle_5,bta_muscle_6,bta_muscle_7,bta_muscle_8,bta_muscle_9
ENSBTAE00000521054	ENSBTAG00000006823	c	10173	1322	bta_muscle_1,bta_muscle_10,bta_muscle_11,bta_muscle_12,bta_muscle_2,bta_muscle_3,bta_muscle_4,bta_muscle_5,bta_muscle_6,bta_muscle_7,bta_muscle_8,bta_muscle_9
ENSBTAE00000531902	ENSBTAG00000006864	c	172	11	bta_liver_14,bta_liver_15
ENSBTAE00000298785	ENSBTAG00000006883	c	174	21	bta_liver_12,bta_liver_14,bta_liver_15,bta_liver_5
ENSBTAE00000073542	ENSBTAG00000006893	c	1009	5	bta_liver_6
ENSBTAE00000073615	ENSBTAG00000006898	c	263	25	bta_liver_11,bta_liver_13,bta_liver_14
ENSBTAE00000073789	ENSBTAG00000006907	c	111	41	bta_muscle_10,bta_muscle_2,bta_muscle_3,bta_muscle_7,bta_muscle_8
ENSBTAE00000073814	ENSBTAG00000006907	c	105	47	bta_muscle_1,bta_muscle_12,bta_muscle_5,bta_muscle_6,bta_muscle_7
ENSBTAE00000298605	ENSBTAG00000006907	c	108	22	bta_muscle_1,bta_muscle_2,bta_muscle_6,bta_muscle_7
ENSBTAE00000381862	ENSBTAG00000006907	c	105	28	bta_muscle_2,bta_muscle_3,bta_muscle_4,bta_muscle_8
ENSBTAE00000397567	ENSBTAG00000006907	c	105	15	bta_muscle_1,bta_muscle_4,bta_muscle_5
ENSBTAE00000402060	ENSBTAG00000006907	c	105	5	bta_muscle_2
ENSBTAE00000410582	ENSBTAG00000006907	c	105	103	bta_muscle_11,bta_muscle_12,bta_muscle_2,bta_muscle_3,bta_muscle_4,bta_muscle_5,bta_muscle_6,bta_muscle_7,bta_muscle_8,bta_muscle_9
ENSBTAE00000418672	ENSBTAG00000006907	c	105	21	bta_muscle_1,bta_muscle_4,bta_muscle_5,bta_muscle_6
ENSBTAE00000428320	ENSBTAG00000006907	c	312	31	bta_muscle_12,bta_muscle_2,bta_muscle_4,bta_muscle_6,bta_muscle_7
ENSBTAE00000436664	ENSBTAG00000006907	c	312	8	bta_muscle_4
ENSBTAE00000436910	ENSBTAG00000006907	c	207	54	bta_muscle_1,bta_muscle_11,bta_muscle_12,bta_muscle_2,bta_muscle_4,bta_muscle_5,bta_muscle_6,bta_muscle_8
ENSBTAE00000437286	ENSBTAG00000006907	c	312	265	bta_muscle_1,bta_muscle_10,bta_muscle_11,bta_muscle_12,bta_muscle_2,bta_muscle_3,bta_muscle_4,bta_muscle_5,bta_muscle_6,bta_muscle_7,bta_muscle_8,bta_muscle_9
ENSBTAE00000438423	ENSBTAG00000006907	c	312	50	bta_muscle_10,bta_muscle_11,bta_muscle_12,bta_muscle_2,bta_muscle_3
ENSBTAE00000439424	ENSBTAG00000006907	c	312	142	bta_muscle_1,bta_muscle_12,bta_muscle_2,bta_muscle_3,bta_muscle_4,bta_muscle_5,bta_muscle_6,bta_muscle_7,bta_muscle_8,bta_muscle_9
ENSBTAE00000439637	ENSBTAG00000006907	c	198	10	bta_muscle_10,bta_muscle_12
ENSBTAE00000439778	ENSBTAG00000006907	c	105	23	bta_muscle_12,bta_muscle_2
ENSBTAE00000446799	ENSBTAG00000006907	c	105	19	bta_muscle_10,bta_muscle_12,bta_muscle_8
ENSBTAE00000462254	ENSBTAG00000006907	c	312	6	bta_muscle_2
ENSBTAE00000465457	ENSBTAG00000006907	c	204	321	bta_muscle_1,bta_muscle_10,bta_muscle_11,bta_muscle_12,bta_muscle_2,bta_muscle_3,bta_muscle_4,bta_muscle_5,bta_muscle_6,bta_muscle_7,bta_muscle_8,bta_muscle_9
ENSBTAE00000470747	ENSBTAG00000006907	c	174	88	bta_muscle_1,bta_muscle_10,bta_muscle_11,bta_muscle_12,bta_muscle_2,bta_muscle_3,bta_muscle_4,bta_muscle_5,bta_muscle_6,bta_muscle_7,bta_muscle_8
ENSBTAE00000537672	ENSBTAG00000006907	c	282	5	bta_muscle_5
ENSBTAE00000542322	ENSBTAG00000006907	c	186	114	bta_muscle_1,bta_muscle_10,bta_muscle_11,bta_muscle_12,bta_muscle_2,bta_muscle_3,bta_muscle_4,bta_muscle_5,bta_muscle_6,bta_muscle_7,bta_muscle_9
ENSBTAE00000074091	ENSBTAG00000006934	c	158	13	bta_liver_14,bta_liver_15
ENSBTAE00000074099	ENSBTAG00000006934	c	198	10	bta_liver_14
ENSBTAE00000375395	ENSBTAG00000006978	c	344	5	bta_liver_14
ENSBTAE00000074858	ENSBTAG00000006991	c	261	5	bta_liver_14
ENSBTAE00000074864	ENSBTAG00000006991	c	291	37	bta_liver_5,bta_liver_6,bta_liver_8,bta_liver_9
ENSBTAE00000380169	ENSBTAG00000006999	c	270	32	bta_muscle_1,bta_muscle_11,bta_muscle_3,bta_muscle_6
ENSBTAE00000442551	ENSBTAG00000006999	c	395	123	bta_muscle_1,bta_muscle_10,bta_muscle_11,bta_muscle_12,bta_muscle_2,bta_muscle_3,bta_muscle_4,bta_muscle_5,bta_muscle_6,bta_muscle_7,bta_muscle_8
ENSBTAE00000541390	ENSBTAG00000006999	c	128	12	bta_muscle_12,bta_muscle_5
ENSBTAE00000075332	ENSBTAG00000007041	c	636	7	bta_liver_14
ENSBTAE00000075333	ENSBTAG00000007041	c	274	5	bta_liver_15
ENSBTAE00000075394	ENSBTAG00000007049	c	1009	22	bta_liver_12,bta_liver_13,bta_liver_14
ENSBTAE00000075554	ENSBTAG00000007068	c	93	461	bta_muscle_1,bta_muscle_10,bta_muscle_11,bta_muscle_12,bta_muscle_2,bta_muscle_3,bta_muscle_4,bta_muscle_5,bta_muscle_6,bta_muscle_7,bta_muscle_8,bta_muscle_9
ENSBTAE00000244473	ENSBTAG00000007068	c	150	38	bta_muscle_12,bta_muscle_2,bta_muscle_5,bta_muscle_6,bta_muscle_9
ENSBTAE00000075613	ENSBTAG00000007073	c	125	49	bta_liver_11,bta_liver_13,bta_liver_14,bta_liver_15,bta_liver_8
ENSBTAE00000059178	ENSBTAG00000007090	c	224	58	bta_muscle_1,bta_muscle_10,bta_muscle_2,bta_muscle_3,bta_muscle_7,bta_muscle_8,bta_muscle_9
ENSBTAE00000328217	ENSBTAG00000007090	c	256	22	bta_muscle_2,bta_muscle_7,bta_muscle_8
ENSBTAE00000328228	ENSBTAG00000007090	c	310	112	bta_muscle_1,bta_muscle_10,bta_muscle_11,bta_muscle_12,bta_muscle_2,bta_muscle_3,bta_muscle_5,bta_muscle_7,bta_muscle_8,bta_muscle_9
ENSBTAE00000444692	ENSBTAG00000007090	c	298	29	bta_muscle_2,bta_muscle_8,bta_muscle_9
ENSBTAE00000453454	ENSBTAG00000007090	c	115	6	bta_muscle_5
ENSBTAE00000455457	ENSBTAG00000007090	c	125	3215	bta_muscle_1,bta_muscle_10,bta_muscle_11,bta_muscle_12,bta_muscle_2,bta_muscle_3,bta_muscle_4,bta_muscle_5,bta_muscle_6,bta_muscle_7,bta_muscle_8,bta_muscle_9
ENSBTAE00000463394	ENSBTAG00000007090	c	91	97	bta_muscle_10,bta_muscle_11,bta_muscle_2,bta_muscle_3,bta_muscle_4,bta_muscle_5,bta_muscle_6,bta_muscle_7,bta_muscle_8
ENSBTAE00000463931	ENSBTAG00000007090	c	127	36	bta_muscle_10,bta_muscle_3,bta_muscle_8
ENSBTAE00000464979	ENSBTAG00000007090	c	166	102	bta_muscle_1,bta_muscle_10,bta_muscle_12,bta_muscle_2,bta_muscle_4,bta_muscle_5,bta_muscle_6,bta_muscle_7,bta_muscle_8,bta_muscle_9
ENSBTAE00000468191	ENSBTAG00000007090	c	105	75	bta_muscle_1,bta_muscle_2,bta_muscle_4,bta_muscle_5,bta_muscle_6,bta_muscle_9
ENSBTAE00000471669	ENSBTAG00000007090	c	126	5	bta_muscle_10
ENSBTAE00000472422	ENSBTAG00000007090	c	197	5	bta_muscle_10
ENSBTAE00000477606	ENSBTAG00000007090	c	204	12	bta_muscle_4
ENSBTAE00000478579	ENSBTAG00000007090	c	144	47	bta_muscle_1,bta_muscle_10,bta_muscle_2,bta_muscle_4,bta_muscle_7,bta_muscle_8
ENSBTAE00000480004	ENSBTAG00000007090	c	243	553	bta_muscle_1,bta_muscle_10,bta_muscle_11,bta_muscle_12,bta_muscle_2,bta_muscle_3,bta_muscle_4,bta_muscle_5,bta_muscle_6,bta_muscle_7,bta_muscle_8,bta_muscle_9
ENSBTAE00000480099	ENSBTAG00000007090	c	184	41	bta_muscle_10,bta_muscle_2,bta_muscle_3,bta_muscle_5,bta_muscle_8
ENSBTAE00000076606	ENSBTAG00000007148	c	164	15	bta_liver_13,bta_liver_15
ENSBTAE00000076610	ENSBTAG00000007148	c	137	13	bta_liver_13,bta_liver_14
ENSBTAE00000076611	ENSBTAG00000007148	c	315	14	bta_liver_13,bta_liver_14
ENSBTAE00000076614	ENSBTAG00000007148	c	135	23	bta_liver_14,bta_liver_15
ENSBTAE00000076617	ENSBTAG00000007148	c	174	6	bta_liver_15
ENSBTAE00000076652	ENSBTAG00000007152	c	211	27	bta_liver_10,bta_liver_15,bta_liver_3,bta_liver_5
ENSBTAE00000076660	ENSBTAG00000007152	c	276	91	bta_liver_10,bta_liver_11,bta_liver_12,bta_liver_5,bta_liver_6,bta_liver_7,bta_liver_8,bta_liver_9
ENSBTAE00000076686	ENSBTAG00000007153	c	777	5	bta_liver_13
ENSBTAE00000451587	ENSBTAG00000007172	c	1147	9	bta_liver_13
ENSBTAE00000077237	ENSBTAG00000007214	c	568	11	bta_liver_6
ENSBTAE00000077580	ENSBTAG00000007244	c	113	6	bta_liver_9
ENSBTAE00000077656	ENSBTAG00000007256	c	1602	5	bta_testis_2
ENSBTAE00000077815	ENSBTAG00000007273	c	170	23	bta_liver_13,bta_liver_15
ENSBTAE00000077818	ENSBTAG00000007273	c	109	33	bta_liver_10,bta_liver_14,bta_liver_4,bta_liver_8
ENSBTAE00000077823	ENSBTAG00000007273	c	178	11	bta_liver_14,bta_liver_8
ENSBTAE00000077825	ENSBTAG00000007273	c	152	2854	bta_liver_1,bta_liver_10,bta_liver_11,bta_liver_12,bta_liver_13,bta_liver_14,bta_liver_15,bta_liver_2,bta_liver_3,bta_liver_4,bta_liver_5,bta_liver_6,bta_liver_7,bta_liver_8,bta_liver_9
ENSBTAE00000077826	ENSBTAG00000007273	c	91	12	bta_liver_14,bta_liver_15
ENSBTAE00000077828	ENSBTAG00000007273	c	156	96	bta_liver_11,bta_liver_13,bta_liver_14,bta_liver_15
ENSBTAE00000077829	ENSBTAG00000007273	c	145	35	bta_liver_12,bta_liver_14,bta_liver_7,bta_liver_8
ENSBTAE00000077833	ENSBTAG00000007273	c	185	290	bta_liver_1,bta_liver_10,bta_liver_11,bta_liver_12,bta_liver_13,bta_liver_14,bta_liver_15,bta_liver_2,bta_liver_3,bta_liver_4,bta_liver_6,bta_liver_8,bta_liver_9
ENSBTAE00000077834	ENSBTAG00000007273	c	187	95	bta_liver_1,bta_liver_10,bta_liver_13,bta_liver_14,bta_liver_15,bta_liver_3,bta_liver_8
ENSBTAE00000077837	ENSBTAG00000007273	c	367	6	bta_liver_15
ENSBTAE00000448152	ENSBTAG00000007273	c	148	52	bta_liver_13,bta_liver_14,bta_liver_15
ENSBTAE00000385235	ENSBTAG00000007332	c	199	7	bta_liver_14
ENSBTAE00000078562	ENSBTAG00000007356	c	84	20	bta_liver_1,bta_liver_3,bta_liver_7
ENSBTAE00000471269	ENSBTAG00000007399	c	526	6	bta_liver_14
ENSBTAE00000532450	ENSBTAG00000007455	c	1271	21	bta_liver_5,bta_muscle_12,bta_muscle_5,bta_muscle_6
ENSBTAE00000080141	ENSBTAG00000007484	c	171	5	bta_liver_14
ENSBTAE00000529999	ENSBTAG00000007507	c	362	5	bta_liver_6
ENSBTAE00000080784	ENSBTAG00000007540	c	180	30	bta_liver_1,bta_liver_11,bta_liver_12,bta_liver_3,bta_liver_4
ENSBTAE00000133512	ENSBTAG00000007540	c	1366	56	bta_liver_11,bta_liver_12,bta_liver_14,bta_liver_4,bta_liver_8
ENSBTAE00000081104	ENSBTAG00000007578	c	1726	12	bta_liver_1,bta_liver_3
ENSBTAE00000081198	ENSBTAG00000007589	c	752	6	bta_testis_3
ENSBTAE00000081376	ENSBTAG00000007606	c	120	6	bta_liver_13
ENSBTAE00000081557	ENSBTAG00000007622	c	227	6	bta_liver_14
ENSBTAE00000081838	ENSBTAG00000007648	c	3882	5	bta_liver_14
ENSBTAE00000081957	ENSBTAG00000007662	c	927	164	bta_liver_11,bta_liver_13,bta_liver_14,bta_liver_15,bta_liver_2,bta_testis_6
ENSBTAE00000319823	ENSBTAG00000007662	c	168	5	bta_liver_14
ENSBTAE00000525960	ENSBTAG00000007662	c	391	6	bta_testis_4
ENSBTAE00000397473	ENSBTAG00000007683	c	696	27	bta_muscle_4,bta_testis_4
ENSBTAE00000082407	ENSBTAG00000007703	c	168	34	bta_liver_5,bta_liver_6,bta_liver_7,bta_liver_9
ENSBTAE00000082682	ENSBTAG00000007737	c	195	11	bta_liver_10,bta_muscle_12
ENSBTAE00000448795	ENSBTAG00000007767	c	1756	65	bta_muscle_11,bta_muscle_5,bta_muscle_6,bta_muscle_7,bta_muscle_9
ENSBTAE00000083140	ENSBTAG00000007782	c	175	6	bta_muscle_8
ENSBTAE00000083163	ENSBTAG00000007782	c	614	23	bta_muscle_11,bta_muscle_2,bta_muscle_7,bta_muscle_9
ENSBTAE00000491358	ENSBTAG00000007782	c	356	357	bta_muscle_1,bta_muscle_10,bta_muscle_11,bta_muscle_12,bta_muscle_2,bta_muscle_3,bta_muscle_4,bta_muscle_5,bta_muscle_6,bta_muscle_7,bta_muscle_8,bta_muscle_9
ENSBTAE00000380208	ENSBTAG00000007784	c	2345	5	bta_muscle_11
ENSBTAE00000083379	ENSBTAG00000007802	c	912	11	bta_liver_14,bta_liver_5
ENSBTAE00000083381	ENSBTAG00000007802	c	666	6	bta_testis_1
ENSBTAE00000083412	ENSBTAG00000007806	c	797	5	bta_liver_14
ENSBTAE00000083413	ENSBTAG00000007807	c	2505	5	bta_testis_5
ENSBTAE00000083507	ENSBTAG00000007820	c	555	18	bta_liver_10,bta_liver_11,bta_liver_14
ENSBTAE00000083834	ENSBTAG00000007843	c	163	5	bta_liver_14
ENSBTAE00000083841	ENSBTAG00000007843	c	186	15	bta_liver_5,bta_liver_6
ENSBTAE00000083842	ENSBTAG00000007843	c	140	42	bta_liver_13,bta_liver_14,bta_liver_15,bta_liver_6
ENSBTAE00000083851	ENSBTAG00000007843	c	276	41	bta_liver_13,bta_liver_14,bta_liver_15
ENSBTAE00000421860	ENSBTAG00000007843	c	167	6	bta_liver_14
ENSBTAE00000513034	ENSBTAG00000007843	c	130	5	bta_liver_14
ENSBTAE00000083878	ENSBTAG00000007846	c	126	5	bta_liver_14
ENSBTAE00000083882	ENSBTAG00000007846	c	186	14	bta_liver_14,bta_liver_15
ENSBTAE00000386636	ENSBTAG00000007846	c	254	5	bta_liver_13
ENSBTAE00000083912	ENSBTAG00000007850	c	108	250	bta_liver_1,bta_liver_12,bta_liver_13,bta_liver_14,bta_liver_15,bta_liver_2,bta_liver_3,bta_liver_4,bta_liver_5,bta_liver_6,bta_liver_7,bta_liver_8,bta_liver_9
ENSBTAE00000083926	ENSBTAG00000007850	c	163	36	bta_liver_14,bta_liver_15
ENSBTAE00000083928	ENSBTAG00000007850	c	129	41	bta_liver_14,bta_liver_15
ENSBTAE00000083938	ENSBTAG00000007850	c	126	35	bta_liver_14,bta_liver_15
ENSBTAE00000083941	ENSBTAG00000007850	c	140	9	bta_liver_14
ENSBTAE00000083962	ENSBTAG00000007850	c	175	8	bta_liver_14
ENSBTAE00000083967	ENSBTAG00000007850	c	155	174	bta_liver_13,bta_liver_14,bta_liver_15
ENSBTAE00000247479	ENSBTAG00000007850	c	167	56	bta_liver_14,bta_liver_15
ENSBTAE00000524541	ENSBTAG00000007872	c	229	6	bta_liver_7
ENSBTAE00000380801	ENSBTAG00000007875	c	207	5	bta_liver_11
ENSBTAE00000085287	ENSBTAG00000007975	c	257	6	bta_liver_15
ENSBTAE00000266865	ENSBTAG00000007975	c	1284	5	bta_liver_13
ENSBTAE00000085803	ENSBTAG00000008025	c	1331	11	bta_liver_13,bta_liver_15
ENSBTAE00000085884	ENSBTAG00000008034	c	685	6	bta_liver_14
ENSBTAE00000474795	ENSBTAG00000008077	c	1138	88	bta_liver_1,bta_liver_12,bta_liver_2,bta_liver_3,bta_liver_5,bta_liver_6,bta_liver_7
ENSBTAE00000086580	ENSBTAG00000008103	c	105	5	bta_liver_7
ENSBTAE00000086588	ENSBTAG00000008103	c	185	12	bta_liver_12,bta_liver_9
ENSBTAE00000086599	ENSBTAG00000008103	c	605	5	bta_liver_13
ENSBTAE00000088579	ENSBTAG00000008285	c	1063	5	bta_liver_9
ENSBTAE00000088704	ENSBTAG00000008300	c	129	6	bta_liver_13
ENSBTAE00000088714	ENSBTAG00000008300	c	153	23	bta_liver_13,bta_liver_14,bta_liver_15
ENSBTAE00000088717	ENSBTAG00000008300	c	122	372	bta_liver_10,bta_liver_11,bta_liver_12,bta_liver_13,bta_liver_14,bta_liver_15,bta_liver_3,bta_liver_5,bta_liver_6,bta_liver_7,bta_liver_8,bta_liver_9
ENSBTAE00000088729	ENSBTAG00000008300	c	87	15	bta_liver_14,bta_liver_15
ENSBTAE00000088730	ENSBTAG00000008300	c	192	38	bta_liver_13,bta_liver_14,bta_liver_15
ENSBTAE00000088732	ENSBTAG00000008300	c	183	10	bta_liver_1,bta_liver_7
ENSBTAE00000088742	ENSBTAG00000008300	c	177	5	bta_liver_14
ENSBTAE00000088744	ENSBTAG00000008300	c	180	12	bta_liver_13,bta_liver_14
ENSBTAE00000298136	ENSBTAG00000008300	c	107	54	bta_liver_12,bta_liver_13,bta_liver_14,bta_liver_15,bta_liver_3,bta_liver_7,bta_liver_9
ENSBTAE00000298152	ENSBTAG00000008300	c	126	70	bta_liver_1,bta_liver_13,bta_liver_14,bta_liver_3,bta_liver_5
ENSBTAE00000298154	ENSBTAG00000008300	c	467	6	bta_liver_13
ENSBTAE00000456213	ENSBTAG00000008300	c	107	12	bta_liver_13,bta_liver_14
ENSBTAE00000456504	ENSBTAG00000008300	c	760	48	bta_liver_13,bta_liver_14,bta_liver_15,bta_liver_7,bta_liver_9
ENSBTAE00000287459	ENSBTAG00000008414	c	146	6	bta_muscle_4
ENSBTAE00000090859,ENSBTAE00000534107	ENSBTAG00000008482	c	5904	5	bta_liver_13
ENSBTAE00000091117	ENSBTAG00000008505	c	154	215	bta_liver_1,bta_liver_10,bta_liver_11,bta_liver_13,bta_liver_14,bta_liver_15,bta_liver_3,bta_liver_5,bta_liver_8
ENSBTAE00000091122	ENSBTAG00000008505	c	220	6	bta_liver_14
ENSBTAE00000091124	ENSBTAG00000008505	c	228	7	bta_liver_11
ENSBTAE00000091130	ENSBTAG00000008505	c	212	22	bta_liver_13,bta_liver_14,bta_liver_15
ENSBTAE00000091156	ENSBTAG00000008505	c	7557	399	bta_liver_1,bta_liver_10,bta_liver_11,bta_liver_12,bta_liver_13,bta_liver_14,bta_liver_15,bta_liver_2,bta_liver_3,bta_liver_4,bta_liver_5,bta_liver_6,bta_liver_7,bta_liver_9
ENSBTAE00000373434	ENSBTAG00000008505	c	1928	35	bta_liver_13,bta_liver_14
ENSBTAE00000510620	ENSBTAG00000008530	c	4167	41	bta_liver_10,bta_liver_11,bta_liver_5,bta_liver_8
ENSBTAE00000032764	ENSBTAG00000008540	c	215	30	bta_liver_13,bta_liver_14,bta_liver_15
ENSBTAE00000091458	ENSBTAG00000008541	c	141	68	bta_liver_10,bta_liver_11,bta_liver_12,bta_liver_14,bta_liver_2,bta_liver_3,bta_liver_4,bta_liver_7,bta_liver_8
ENSBTAE00000092303	ENSBTAG00000008611	c	1190	64	bta_liver_11,bta_liver_13,bta_liver_14,bta_liver_15,bta_liver_6
ENSBTAE00000418415	ENSBTAG00000008612	c	915	12	bta_liver_13,bta_liver_14
ENSBTAE00000456744	ENSBTAG00000008612	c	229	8	bta_liver_14
ENSBTAE00000520788	ENSBTAG00000008612	c	156	31	bta_liver_13,bta_liver_14,bta_liver_15
ENSBTAE00000092492	ENSBTAG00000008635	c	181	23	bta_liver_12,bta_liver_6,bta_liver_7,bta_liver_9
ENSBTAE00000092619	ENSBTAG00000008652	c	3788	5	bta_muscle_2
ENSBTAE00000092827	ENSBTAG00000008683	c	124	33	bta_muscle_10,bta_muscle_11,bta_muscle_3,bta_muscle_8
ENSBTAE00000092828	ENSBTAG00000008683	c	775	48	bta_muscle_12,bta_muscle_2,bta_muscle_3,bta_muscle_5,bta_muscle_6,bta_muscle_8
ENSBTAE00000093104	ENSBTAG00000008716	c	187	6	bta_liver_5
ENSBTAE00000093266	ENSBTAG00000008731	c	871	6	bta_liver_5
ENSBTAE00000093399	ENSBTAG00000008743	c	103	28	bta_liver_10,bta_liver_12,bta_liver_2,bta_liver_7
ENSBTAE00000093401	ENSBTAG00000008743	c	165	24	bta_liver_13,bta_liver_14,bta_liver_15
ENSBTAE00000093404	ENSBTAG00000008743	c	427	71	bta_liver_1,bta_liver_10,bta_liver_11,bta_liver_12,bta_liver_13,bta_liver_14,bta_liver_15,bta_liver_2,bta_liver_7,bta_liver_8
ENSBTAE00000457170	ENSBTAG00000008747	c	1104	7	bta_liver_14
ENSBTAE00000467276	ENSBTAG00000008827	c	3773	5	bta_testis_3
ENSBTAE00000094428	ENSBTAG00000008842	c	760	12	bta_muscle_11,bta_muscle_12
ENSBTAE00000094431	ENSBTAG00000008842	c	638	9	bta_muscle_6
ENSBTAE00000094605	ENSBTAG00000008862	c	5198	5	bta_liver_1
ENSBTAE00000094890	ENSBTAG00000008883	c	243	5	bta_liver_6
ENSBTAE00000095156	ENSBTAG00000008915	c	222	11	bta_testis_1,bta_testis_2
ENSBTAE00000095163	ENSBTAG00000008915	c	273	6	bta_liver_14
ENSBTAE00000095206	ENSBTAG00000008920	c	259	6	bta_muscle_1
ENSBTAE00000095228	ENSBTAG00000008921	c	189	5	bta_muscle_2
ENSBTAE00000095241	ENSBTAG00000008921	c	198	5	bta_muscle_9
ENSBTAE00000095247	ENSBTAG00000008921	c	222	10	bta_muscle_4,bta_muscle_9
ENSBTAE00000095250	ENSBTAG00000008921	c	186	6	bta_muscle_2
ENSBTAE00000303177	ENSBTAG00000008921	c	198	5	bta_muscle_7
ENSBTAE00000303178	ENSBTAG00000008921	c	192	62	bta_muscle_10,bta_muscle_11,bta_muscle_12,bta_muscle_2,bta_muscle_3,bta_muscle_4,bta_muscle_5,bta_muscle_6,bta_muscle_8,bta_muscle_9
ENSBTAE00000325049	ENSBTAG00000008921	c	177	13	bta_muscle_4,bta_muscle_7
ENSBTAE00000334992	ENSBTAG00000008967	c	1231	6	bta_liver_6
ENSBTAE00000269642	ENSBTAG00000009048	c	1772	5	bta_liver_6
ENSBTAE00000097302	ENSBTAG00000009067	c	470	6	bta_liver_15
ENSBTAE00000098759	ENSBTAG00000009212	c	133	11	bta_liver_13,bta_liver_14
ENSBTAE00000098760	ENSBTAG00000009212	c	233	23	bta_liver_10,bta_liver_14,bta_liver_4,bta_liver_7
ENSBTAE00000446358	ENSBTAG00000009237	c	253	25	bta_liver_13,bta_liver_14,bta_liver_6,bta_liver_9
ENSBTAE00000459014	ENSBTAG00000009237	c	1092	6	bta_liver_15
ENSBTAE00000264144	ENSBTAG00000009242	c	1219	32	bta_liver_12,bta_liver_3,bta_liver_7,bta_testis_1
ENSBTAE00000099173	ENSBTAG00000009256	c	150	20	bta_testis_1,bta_testis_2,bta_testis_3
ENSBTAE00000101032	ENSBTAG00000009417	c	1649	59	bta_muscle_1,bta_muscle_11,bta_muscle_12,bta_muscle_6,bta_muscle_7,bta_muscle_9
ENSBTAE00000102063	ENSBTAG00000009517	c	294	253	bta_liver_1,bta_liver_10,bta_liver_11,bta_liver_12,bta_liver_13,bta_liver_14,bta_liver_15,bta_liver_2,bta_liver_5,bta_liver_6,bta_liver_7,bta_liver_8,bta_liver_9,bta_testis_1,bta_testis_2,bta_testis_3,bta_testis_4,bta_testis_5,bta_testis_6
ENSBTAE00000102189	ENSBTAG00000009535	c	174	18	bta_liver_13,bta_liver_14,bta_liver_15
ENSBTAE00000457028	ENSBTAG00000009535	c	90	5	bta_liver_14
ENSBTAE00000479453	ENSBTAG00000009535	c	180	15	bta_liver_13,bta_liver_14
ENSBTAE00000348339	ENSBTAG00000009541	c	1098	5	bta_liver_13
ENSBTAE00000103606	ENSBTAG00000009655	c	96	8	bta_liver_15
ENSBTAE00000355556	ENSBTAG00000009689	c	294	41	bta_testis_2,bta_testis_4,bta_testis_5,bta_testis_6
ENSBTAE00000104309	ENSBTAG00000009703	c	150	12	bta_muscle_2,bta_muscle_8
ENSBTAE00000285345	ENSBTAG00000009703	c	132	542	bta_muscle_1,bta_muscle_10,bta_muscle_11,bta_muscle_12,bta_muscle_2,bta_muscle_3,bta_muscle_4,bta_muscle_5,bta_muscle_6,bta_muscle_7,bta_muscle_8,bta_muscle_9
ENSBTAE00000456757	ENSBTAG00000009703	c	146	226	bta_muscle_1,bta_muscle_10,bta_muscle_11,bta_muscle_12,bta_muscle_2,bta_muscle_3,bta_muscle_4,bta_muscle_5,bta_muscle_6,bta_muscle_7,bta_muscle_8,bta_muscle_9
ENSBTAE00000472752	ENSBTAG00000009703	c	119	123	bta_muscle_1,bta_muscle_10,bta_muscle_11,bta_muscle_12,bta_muscle_2,bta_muscle_3,bta_muscle_4,bta_muscle_6,bta_muscle_7,bta_muscle_8,bta_muscle_9
ENSBTAE00000480136	ENSBTAG00000009703	c	137	16	bta_muscle_1,bta_muscle_3,bta_muscle_8
ENSBTAE00000104385	ENSBTAG00000009705	c	384	11	bta_liver_3,bta_liver_4
ENSBTAE00000377670	ENSBTAG00000009707	c	1182	988	bta_muscle_1,bta_muscle_10,bta_muscle_11,bta_muscle_12,bta_muscle_2,bta_muscle_3,bta_muscle_4,bta_muscle_5,bta_muscle_6,bta_muscle_7,bta_muscle_8,bta_muscle_9
ENSBTAE00000104637	ENSBTAG00000009725	c	189	108	bta_liver_1,bta_liver_10,bta_liver_11,bta_liver_2,bta_liver_3,bta_liver_4,bta_liver_5,bta_liver_6,bta_liver_7,bta_liver_8,bta_liver_9
ENSBTAE00000104685	ENSBTAG00000009733	c	766	6	bta_liver_13
ENSBTAE00000104706	ENSBTAG00000009733	c	192	41	bta_liver_13,bta_liver_14,bta_liver_15
ENSBTAE00000104694	ENSBTAG00000009735	c	279	9	bta_liver_14
ENSBTAE00000104698	ENSBTAG00000009735	c	273	11	bta_liver_14,bta_liver_15
ENSBTAE00000248512	ENSBTAG00000009735	c	189	5	bta_liver_15
ENSBTAE00000248515	ENSBTAG00000009735	c	288	21	bta_liver_13,bta_liver_14
ENSBTAE00000104977	ENSBTAG00000009757	c	246	35	bta_liver_12,bta_liver_14,bta_liver_15,bta_liver_5,bta_liver_6
ENSBTAE00000106132	ENSBTAG00000009862	c	160	10	bta_liver_6,bta_liver_7
ENSBTAE00000106209	ENSBTAG00000009871	c	1254	5	bta_liver_7
ENSBTAE00000106240	ENSBTAG00000009876	c	201	74	bta_liver_10,bta_liver_13,bta_liver_14,bta_liver_15,bta_liver_3,bta_liver_5,bta_liver_6
ENSBTAE00000444970	ENSBTAG00000009876	c	195	68	bta_liver_10,bta_liver_11,bta_liver_14,bta_liver_15,bta_liver_2,bta_liver_3,bta_liver_4,bta_liver_7,bta_liver_8
ENSBTAE00000474105	ENSBTAG00000009876	c	183	5	bta_liver_14
ENSBTAE00000509113	ENSBTAG00000009887	c	3046	90	bta_liver_12,bta_liver_14,bta_liver_3,bta_liver_5,bta_liver_6,bta_liver_9,bta_muscle_1,bta_muscle_12,bta_muscle_5,bta_testis_1,bta_testis_2,bta_testis_3,bta_testis_5
ENSBTAE00000106639	ENSBTAG00000009908	c	188	32	bta_liver_11,bta_liver_13,bta_liver_3,bta_liver_8,bta_testis_2,bta_testis_5
ENSBTAE00000544535	ENSBTAG00000009916	c	582	14	bta_liver_6,bta_liver_9
ENSBTAE00000109053	ENSBTAG00000010118	c	456	18	bta_testis_4,bta_testis_5
ENSBTAE00000109014	ENSBTAG00000010123	c	190	11	bta_liver_14
ENSBTAE00000109016	ENSBTAG00000010123	c	854	94	bta_liver_13,bta_liver_14,bta_liver_15,bta_liver_3,bta_liver_5,bta_liver_6
ENSBTAE00000510061	ENSBTAG00000010123	c	271	121	bta_liver_1,bta_liver_10,bta_liver_13,bta_liver_14,bta_liver_15,bta_liver_2,bta_liver_4,bta_liver_5,bta_liver_7
ENSBTAE00000520151	ENSBTAG00000010123	c	532	457	bta_liver_1,bta_liver_10,bta_liver_11,bta_liver_12,bta_liver_13,bta_liver_14,bta_liver_15,bta_liver_2,bta_liver_3,bta_liver_4,bta_liver_5,bta_liver_6,bta_liver_7,bta_liver_8,bta_liver_9
ENSBTAE00000109398	ENSBTAG00000010156	c	106	10	bta_liver_11,bta_muscle_3
ENSBTAE00000109744	ENSBTAG00000010184	c	2006	37	bta_liver_12,bta_liver_14,bta_liver_4,bta_liver_5,bta_liver_7
ENSBTAE00000110006	ENSBTAG00000010215	c	824	8	bta_liver_14
ENSBTAE00000110371	ENSBTAG00000010242	c	217	27	bta_liver_5,bta_liver_6
ENSBTAE00000340187	ENSBTAG00000010357	c	649	10	bta_liver_14,bta_liver_15
ENSBTAE00000488087	ENSBTAG00000010357	c	2850	16	bta_liver_14,bta_liver_15
ENSBTAE00000111821	ENSBTAG00000010386	c	456	12	bta_testis_1,bta_testis_5
ENSBTAE00000411706	ENSBTAG00000010498	c	654	5	bta_testis_2
ENSBTAE00000334703	ENSBTAG00000010513	c	110	15	bta_muscle_6
ENSBTAE00000462720	ENSBTAG00000010577	c	432	6	bta_testis_5
ENSBTAE00000517635	ENSBTAG00000010606	c	2214	5	bta_liver_15
ENSBTAE00000114675	ENSBTAG00000010627	c	144	10	bta_liver_5,bta_liver_6
ENSBTAE00000116035	ENSBTAG00000010740	c	112	58	bta_liver_7,bta_liver_9,bta_muscle_12,bta_muscle_2,bta_muscle_4,bta_muscle_5,bta_muscle_6,bta_muscle_9
ENSBTAE00000116042	ENSBTAG00000010741	c	1154	11	bta_muscle_11,bta_muscle_3
ENSBTAE00000480343,ENSBTAE00000454995	ENSBTAG00000010799	c	189	46	bta_liver_1,bta_liver_10,bta_liver_12,bta_liver_14,bta_liver_2,bta_liver_4,bta_liver_7
ENSBTAE00000142469	ENSBTAG00000010830	c	201	7	bta_liver_14
ENSBTAE00000142482	ENSBTAG00000010830	c	141	10	bta_liver_13,bta_liver_14
ENSBTAE00000142491	ENSBTAG00000010830	c	378	9	bta_liver_14
ENSBTAE00000142492	ENSBTAG00000010830	c	190	12	bta_liver_14
ENSBTAE00000142527	ENSBTAG00000010830	c	141	13	bta_liver_13,bta_liver_14
ENSBTAE00000142529	ENSBTAG00000010830	c	120	7	bta_liver_14
ENSBTAE00000297376	ENSBTAG00000010830	c	237	19	bta_liver_10,bta_liver_3,bta_liver_8
ENSBTAE00000117185	ENSBTAG00000010843	c	1256	5	bta_liver_14
ENSBTAE00000117283	ENSBTAG00000010849	c	147	46	bta_muscle_1,bta_muscle_4,bta_muscle_5,bta_muscle_6,bta_muscle_9
ENSBTAE00000449226	ENSBTAG00000010880	c	205	207	bta_muscle_1,bta_muscle_10,bta_muscle_11,bta_muscle_12,bta_muscle_2,bta_muscle_3,bta_muscle_4,bta_muscle_5,bta_muscle_6,bta_muscle_7,bta_muscle_8,bta_muscle_9
ENSBTAE00000117650	ENSBTAG00000010885	c	3259	18	bta_liver_7,bta_liver_8,bta_muscle_12
ENSBTAE00000118435	ENSBTAG00000010978	c	1794	5	bta_liver_1
ENSBTAE00000118550	ENSBTAG00000010991	c	131	37	bta_liver_13,bta_liver_14
ENSBTAE00000118562	ENSBTAG00000010991	c	136	181	bta_liver_1,bta_liver_10,bta_liver_11,bta_liver_12,bta_liver_13,bta_liver_14,bta_liver_2,bta_liver_3,bta_liver_4,bta_liver_5,bta_liver_6,bta_liver_7,bta_liver_8,bta_liver_9
ENSBTAE00000118567	ENSBTAG00000010991	c	251	458	bta_liver_1,bta_liver_10,bta_liver_11,bta_liver_12,bta_liver_13,bta_liver_2,bta_liver_3,bta_liver_4,bta_liver_5,bta_liver_6,bta_liver_7,bta_liver_8,bta_liver_9
ENSBTAE00000495091	ENSBTAG00000010991	c	269	12	bta_liver_13
ENSBTAE00000118728	ENSBTAG00000011002	c	309	5	bta_testis_4
ENSBTAE00000118792	ENSBTAG00000011011	c	2028	5	bta_testis_1
ENSBTAE00000118906	ENSBTAG00000011025	c	455	5	bta_liver_10
ENSBTAE00000118924	ENSBTAG00000011027	c	343	13	bta_liver_14,bta_liver_15
ENSBTAE00000120200	ENSBTAG00000011154	c	1434	5	bta_liver_14
ENSBTAE00000457316	ENSBTAG00000011184	c	401	56	bta_liver_11,bta_liver_14,bta_liver_2,bta_liver_5,bta_liver_6,bta_liver_7,bta_liver_9
ENSBTAE00000389207	ENSBTAG00000011198	c	1326	33	bta_testis_4,bta_testis_5,bta_testis_6
ENSBTAE00000120895	ENSBTAG00000011224	c	1685	77	bta_liver_11,bta_liver_5,bta_liver_6,bta_liver_9,bta_muscle_11,bta_muscle_2,bta_muscle_9
ENSBTAE00000121989	ENSBTAG00000011322	c	1078	196	bta_liver_10,bta_liver_11,bta_liver_5,bta_liver_6,bta_liver_8,bta_muscle_1,bta_muscle_6,bta_testis_1,bta_testis_2,bta_testis_3,bta_testis_4,bta_testis_5,bta_testis_6
ENSBTAE00000382561	ENSBTAG00000011325	c	147	6	bta_liver_14
ENSBTAE00000273826	ENSBTAG00000011382	c	855	37	bta_liver_5,bta_liver_6,bta_liver_7,bta_liver_9
ENSBTAE00000122781	ENSBTAG00000011392	c	163	20	bta_muscle_11,bta_muscle_2,bta_muscle_3
ENSBTAE00000122790	ENSBTAG00000011392	c	160	318	bta_muscle_1,bta_muscle_10,bta_muscle_11,bta_muscle_12,bta_muscle_2,bta_muscle_3,bta_muscle_4,bta_muscle_5,bta_muscle_6,bta_muscle_7,bta_muscle_8,bta_muscle_9
ENSBTAE00000122823	ENSBTAG00000011392	c	187	6	bta_muscle_2
ENSBTAE00000322736	ENSBTAG00000011392	c	125	16	bta_muscle_1,bta_muscle_11,bta_muscle_12
ENSBTAE00000078480	ENSBTAG00000011400	c	371	15	bta_muscle_1,bta_muscle_4,bta_muscle_6
ENSBTAE00000123121	ENSBTAG00000011419	c	125	29	bta_liver_14,bta_liver_15
ENSBTAE00000343332	ENSBTAG00000011424	c	209	136	bta_muscle_1,bta_muscle_12,bta_muscle_2,bta_muscle_3,bta_muscle_4,bta_muscle_5,bta_muscle_6,bta_muscle_8
ENSBTAE00000470350	ENSBTAG00000011424	c	118	71	bta_muscle_1,bta_muscle_12,bta_muscle_2,bta_muscle_3,bta_muscle_4,bta_muscle_5,bta_muscle_6
ENSBTAE00000478987	ENSBTAG00000011424	c	134	10	bta_muscle_3,bta_muscle_8
ENSBTAE00000494101	ENSBTAG00000011424	c	331	543	bta_muscle_1,bta_muscle_10,bta_muscle_11,bta_muscle_12,bta_muscle_2,bta_muscle_3,bta_muscle_4,bta_muscle_5,bta_muscle_6,bta_muscle_7,bta_muscle_8,bta_muscle_9
ENSBTAE00000489846	ENSBTAG00000011456	c	579	5	bta_testis_5
ENSBTAE00000123848	ENSBTAG00000011488	c	190	104	bta_liver_1,bta_liver_10,bta_liver_12,bta_liver_14,bta_liver_15,bta_liver_3,bta_liver_5,bta_liver_6,bta_liver_7,bta_liver_9,bta_muscle_4,bta_muscle_7,bta_muscle_9
ENSBTAE00000123892	ENSBTAG00000011488	c	334	10	bta_liver_10,bta_liver_11
ENSBTAE00000123955	ENSBTAG00000011494	c	148	5	bta_liver_13
ENSBTAE00000505869	ENSBTAG00000011494	c	1570	5	bta_liver_13
ENSBTAE00000525360	ENSBTAG00000011494	c	857	6	bta_liver_6
ENSBTAE00000539615	ENSBTAG00000011494	c	137	13	bta_liver_14,bta_liver_15
ENSBTAE00000542527	ENSBTAG00000011494	c	136	43	bta_liver_13,bta_liver_14,bta_liver_15
ENSBTAE00000125270	ENSBTAG00000011608	c	1377	5	bta_liver_14
ENSBTAE00000362679	ENSBTAG00000011666	c	899	100	bta_liver_3,bta_liver_5,bta_liver_6,bta_liver_7,bta_muscle_7
ENSBTAE00000125943	ENSBTAG00000011677	c	722	23	bta_liver_13,bta_liver_14,bta_testis_2
ENSBTAE00000126481	ENSBTAG00000011720	c	164	43	bta_liver_11,bta_liver_12,bta_liver_3,bta_liver_4,bta_liver_6,bta_liver_7
ENSBTAE00000126679	ENSBTAG00000011734	c	180	22	bta_muscle_10,bta_muscle_11,bta_muscle_7
ENSBTAE00000126680	ENSBTAG00000011734	c	138	15	bta_muscle_11
ENSBTAE00000126876	ENSBTAG00000011752	c	4128	290	bta_muscle_1,bta_muscle_11,bta_muscle_12,bta_muscle_2,bta_muscle_3,bta_muscle_4,bta_muscle_5,bta_muscle_6,bta_muscle_7,bta_muscle_8,bta_muscle_9
ENSBTAE00000408325	ENSBTAG00000011765	c	1369	10	bta_liver_11,bta_liver_12
ENSBTAE00000127008	ENSBTAG00000011766	c	229	5	bta_liver_14
ENSBTAE00000528978	ENSBTAG00000011793	c	127	21	bta_liver_14,bta_liver_15
ENSBTAE00000449162,ENSBTAE00000536230	ENSBTAG00000011839	c	458	51	bta_liver_1,bta_liver_10,bta_liver_11,bta_liver_12,bta_liver_4,bta_liver_8
ENSBTAE00000503001	ENSBTAG00000011839	c	3309	5	bta_liver_2
ENSBTAE00000127839	ENSBTAG00000011847	c	139	127	bta_liver_1,bta_liver_10,bta_liver_11,bta_liver_13,bta_liver_14,bta_liver_2,bta_liver_3,bta_liver_4,bta_liver_5,bta_liver_6,bta_liver_7,bta_liver_8,bta_liver_9
ENSBTAE00000245603	ENSBTAG00000011869	c	336	5	bta_muscle_11
ENSBTAE00000341811	ENSBTAG00000011908	c	533	5	bta_testis_4
ENSBTAE00000128855	ENSBTAG00000011934	c	138	10	bta_liver_13,bta_liver_15
ENSBTAE00000128862	ENSBTAG00000011934	c	647	12	bta_liver_6,bta_liver_9
ENSBTAE00000128990	ENSBTAG00000011944	c	144	6	bta_liver_14
ENSBTAE00000129128	ENSBTAG00000011960	c	182	5	bta_liver_13
ENSBTAE00000129704	ENSBTAG00000012012	c	129	10	bta_liver_2,bta_liver_4
ENSBTAE00000488153	ENSBTAG00000012012	c	1683	228	bta_liver_1,bta_liver_10,bta_liver_11,bta_liver_12,bta_liver_13,bta_liver_14,bta_liver_15,bta_liver_2,bta_liver_3,bta_liver_5,bta_liver_6,bta_liver_7,bta_liver_9
ENSBTAE00000303338	ENSBTAG00000012065	c	149	22	bta_liver_14
ENSBTAE00000340151	ENSBTAG00000012065	c	125	102	bta_liver_13,bta_liver_14,bta_liver_15
ENSBTAE00000130934	ENSBTAG00000012116	c	123	51	bta_liver_11,bta_liver_12,bta_liver_3,bta_liver_4,bta_liver_5,bta_liver_6,bta_liver_7,bta_liver_9
ENSBTAE00000131119	ENSBTAG00000012135	c	178	54	bta_liver_3,bta_liver_5,bta_liver_6,bta_liver_7,bta_liver_9,bta_muscle_12
ENSBTAE00000450533	ENSBTAG00000012146	c	105	5	bta_liver_14
ENSBTAE00000131481	ENSBTAG00000012164	c	174	102	bta_liver_1,bta_liver_11,bta_liver_12,bta_liver_14,bta_liver_15,bta_liver_3,bta_liver_4,bta_liver_7,bta_liver_8
ENSBTAE00000131482	ENSBTAG00000012164	c	255	31	bta_liver_14,bta_liver_15
ENSBTAE00000131483	ENSBTAG00000012164	c	169	375	bta_liver_1,bta_liver_11,bta_liver_12,bta_liver_13,bta_liver_14,bta_liver_15,bta_liver_3,bta_liver_5,bta_liver_6,bta_liver_7,bta_liver_8,bta_liver_9
ENSBTAE00000131486	ENSBTAG00000012164	c	215	7	bta_liver_15
ENSBTAE00000131487	ENSBTAG00000012164	c	151	209	bta_liver_1,bta_liver_10,bta_liver_11,bta_liver_12,bta_liver_13,bta_liver_14,bta_liver_15,bta_liver_2,bta_liver_3,bta_liver_4,bta_liver_6,bta_liver_8,bta_liver_9
ENSBTAE00000131488	ENSBTAG00000012164	c	213	31	bta_liver_14,bta_liver_15,bta_liver_8
ENSBTAE00000131489	ENSBTAG00000012164	c	208	6	bta_liver_15
ENSBTAE00000131490	ENSBTAG00000012164	c	140	11	bta_liver_14
ENSBTAE00000131495	ENSBTAG00000012164	c	163	23	bta_liver_14,bta_liver_15
ENSBTAE00000502212	ENSBTAG00000012164	c	411	523	bta_liver_1,bta_liver_10,bta_liver_11,bta_liver_12,bta_liver_13,bta_liver_14,bta_liver_15,bta_liver_2,bta_liver_3,bta_liver_4,bta_liver_5,bta_liver_6,bta_liver_7,bta_liver_8,bta_liver_9
ENSBTAE00000539390	ENSBTAG00000012164	c	138	105	bta_liver_13,bta_liver_14,bta_liver_15
ENSBTAE00000131968	ENSBTAG00000012210	c	139	6	bta_liver_14
ENSBTAE00000131969	ENSBTAG00000012210	c	528	86	bta_liver_13,bta_liver_14,bta_liver_15,bta_liver_2,bta_liver_3
ENSBTAE00000131891	ENSBTAG00000012213	c	515	50	bta_liver_14,bta_liver_3,bta_liver_5,bta_testis_4,bta_testis_5,bta_testis_6
ENSBTAE00000133178	ENSBTAG00000012317	c	636	79	bta_liver_10,bta_liver_12,bta_liver_14,bta_liver_2,bta_liver_3,bta_liver_4,bta_liver_6,bta_liver_7,bta_liver_8
ENSBTAE00000470874	ENSBTAG00000012357	c	269	10	bta_liver_9,bta_testis_6
ENSBTAE00000490560	ENSBTAG00000012377	c	2184	6	bta_liver_6
ENSBTAE00000133923	ENSBTAG00000012393	c	857	113	bta_liver_13,bta_liver_14,bta_liver_15
ENSBTAE00000134000	ENSBTAG00000012398	c	124	21	bta_liver_13,bta_liver_14,bta_liver_15
ENSBTAE00000134009	ENSBTAG00000012398	c	294	2747	bta_liver_1,bta_liver_10,bta_liver_11,bta_liver_12,bta_liver_13,bta_liver_14,bta_liver_15,bta_liver_2,bta_liver_3,bta_liver_4,bta_liver_5,bta_liver_6,bta_liver_7,bta_liver_8,bta_liver_9
ENSBTAE00000134031	ENSBTAG00000012403	c	137	27	bta_liver_10,bta_liver_11,bta_liver_12,bta_liver_4
ENSBTAE00000135266	ENSBTAG00000012519	c	189	25	bta_liver_13,bta_liver_14,bta_liver_15
ENSBTAE00000135867	ENSBTAG00000012586	c	169	6	bta_liver_15
ENSBTAE00000135871	ENSBTAG00000012586	c	246	49	bta_liver_1,bta_liver_10,bta_liver_11,bta_liver_12,bta_liver_13,bta_liver_14,bta_liver_15,bta_liver_8
ENSBTAE00000135873	ENSBTAG00000012586	c	175	5	bta_liver_12
ENSBTAE00000136214	ENSBTAG00000012628	c	232	11	bta_liver_14
ENSBTAE00000508139	ENSBTAG00000012683	c	5934	14	bta_liver_12,bta_liver_14
ENSBTAE00000339375	ENSBTAG00000012687	c	215	5	bta_liver_12
ENSBTAE00000269818	ENSBTAG00000012694	c	463	12	bta_liver_13,bta_liver_14
ENSBTAE00000137542	ENSBTAG00000012741	c	1406	104	bta_liver_11,bta_liver_12,bta_liver_5,bta_liver_6,bta_liver_7,bta_muscle_1,bta_muscle_12,bta_muscle_2,bta_muscle_7,bta_muscle_8,bta_muscle_9,bta_testis_4,bta_testis_5,bta_testis_6
ENSBTAE00000277461	ENSBTAG00000012758	c	979	5	bta_testis_5
ENSBTAE00000137994	ENSBTAG00000012788	c	302	12	bta_liver_14
ENSBTAE00000322114	ENSBTAG00000012794	c	184	21	bta_liver_13,bta_liver_14
ENSBTAE00000357849	ENSBTAG00000012818	c	633	5	bta_muscle_4
ENSBTAE00000138889	ENSBTAG00000012866	c	160	13	bta_muscle_5,bta_muscle_7
ENSBTAE00000378024	ENSBTAG00000012881	c	822	6	bta_liver_11
ENSBTAE00000139123	ENSBTAG00000012885	c	144	10	bta_liver_10,bta_liver_7
ENSBTAE00000139376	ENSBTAG00000012919	c	1963	6	bta_testis_2
ENSBTAE00000139446	ENSBTAG00000012927	c	175	73	bta_muscle_1,bta_muscle_11,bta_muscle_12,bta_muscle_2,bta_muscle_3,bta_muscle_6,bta_muscle_7,bta_muscle_8,bta_muscle_9
ENSBTAE00000139449	ENSBTAG00000012927	c	200	40	bta_muscle_1,bta_muscle_12,bta_muscle_2,bta_muscle_3,bta_muscle_5,bta_muscle_6,bta_muscle_8
ENSBTAE00000139450	ENSBTAG00000012927	c	307	65	bta_muscle_1,bta_muscle_10,bta_muscle_11,bta_muscle_12,bta_muscle_2,bta_muscle_4,bta_muscle_5,bta_muscle_7,bta_muscle_8
ENSBTAE00000536390	ENSBTAG00000012927	c	112	5	bta_muscle_2
ENSBTAE00000139463	ENSBTAG00000012929	c	153	5	bta_muscle_12
ENSBTAE00000139495	ENSBTAG00000012936	c	182	6	bta_liver_12
ENSBTAE00000450050,ENSBTAE00000448803	ENSBTAG00000012957	c	151	101	bta_liver_11,bta_liver_12,bta_liver_4,bta_liver_5,bta_liver_6,bta_liver_7,bta_muscle_1,bta_muscle_11,bta_muscle_12,bta_muscle_4,bta_muscle_5,bta_muscle_6
ENSBTAE00000482017,ENSBTAE00000470204	ENSBTAG00000012957	c	178	11	bta_liver_10,bta_liver_14
ENSBTAE00000140208	ENSBTAG00000013007	c	2522	128	bta_liver_10,bta_liver_11,bta_liver_12,bta_liver_2,bta_liver_3,bta_liver_6,bta_liver_7,bta_liver_8,bta_liver_9,bta_muscle_3
ENSBTAE00000326567	ENSBTAG00000013066	c	3212	61	bta_liver_13,bta_testis_1,bta_testis_2,bta_testis_3
ENSBTAE00000540802	ENSBTAG00000013074	c	222	5	bta_liver_12
ENSBTAE00000491254	ENSBTAG00000013152	c	3416	111	bta_liver_1,bta_liver_12,bta_liver_14,bta_liver_3,bta_liver_4,bta_liver_5,bta_liver_6,bta_liver_7,bta_liver_8,bta_liver_9
ENSBTAE00000141935	ENSBTAG00000013162	c	206	162	bta_liver_1,bta_liver_10,bta_liver_11,bta_liver_12,bta_liver_13,bta_liver_14,bta_liver_15,bta_liver_2,bta_liver_3,bta_liver_5,bta_liver_7,bta_liver_8,bta_muscle_10,bta_muscle_11,bta_muscle_2,bta_muscle_3
ENSBTAE00000141949	ENSBTAG00000013162	c	233	22	bta_liver_14,bta_liver_15
ENSBTAE00000522216	ENSBTAG00000013162	c	542	22	bta_liver_14,bta_liver_15
ENSBTAE00000522890	ENSBTAG00000013162	c	205	13	bta_liver_14,bta_liver_15
ENSBTAE00000143415	ENSBTAG00000013264	c	210	6	bta_liver_14
ENSBTAE00000144411	ENSBTAG00000013343	c	304	127	bta_liver_10,bta_liver_11,bta_liver_12,bta_liver_13,bta_liver_14,bta_liver_15,bta_liver_2,bta_liver_3,bta_liver_5,bta_liver_6,bta_liver_7,bta_liver_8
ENSBTAE00000145262	ENSBTAG00000013411	c	109	5	bta_liver_15
ENSBTAE00000339716	ENSBTAG00000013411	c	417	6	bta_testis_1
ENSBTAE00000244615	ENSBTAG00000013468	c	14916	611	bta_liver_10,bta_liver_13,bta_liver_2,bta_liver_6,bta_muscle_1,bta_muscle_10,bta_muscle_11,bta_muscle_12,bta_muscle_2,bta_muscle_3,bta_muscle_4,bta_muscle_5,bta_muscle_6,bta_muscle_7,bta_muscle_8,bta_muscle_9,bta_testis_2,bta_testis_3,bta_testis_4,bta_testis_5
ENSBTAE00000146984	ENSBTAG00000013579	c	179	6	bta_liver_12
ENSBTAE00000357304	ENSBTAG00000013579	c	1026	35	bta_liver_13,bta_liver_14,bta_liver_15
ENSBTAE00000357320	ENSBTAG00000013579	c	152	6	bta_liver_7
ENSBTAE00000299311	ENSBTAG00000013631	c	1762	5	bta_muscle_7
ENSBTAE00000148189	ENSBTAG00000013718	c	133	13	bta_liver_15,bta_liver_2
ENSBTAE00000148196	ENSBTAG00000013718	c	212	293	bta_liver_1,bta_liver_10,bta_liver_11,bta_liver_12,bta_liver_13,bta_liver_14,bta_liver_15,bta_liver_2,bta_liver_3,bta_liver_4,bta_liver_5,bta_liver_6,bta_liver_7,bta_liver_8,bta_liver_9
ENSBTAE00000148205	ENSBTAG00000013718	c	95	6	bta_liver_14
ENSBTAE00000148214	ENSBTAG00000013718	c	203	66	bta_liver_13,bta_liver_14,bta_liver_15,bta_liver_3,bta_liver_5,bta_liver_9
ENSBTAE00000339061	ENSBTAG00000013718	c	122	162	bta_liver_1,bta_liver_10,bta_liver_11,bta_liver_12,bta_liver_13,bta_liver_14,bta_liver_15,bta_liver_2,bta_liver_3,bta_liver_4,bta_liver_5,bta_liver_6,bta_liver_7
ENSBTAE00000457332	ENSBTAG00000013718	c	172	10	bta_liver_13,bta_liver_14
ENSBTAE00000501676	ENSBTAG00000013763	c	356	28	bta_testis_4,bta_testis_5
ENSBTAE00000266240	ENSBTAG00000013860	c	674	12	bta_liver_10
ENSBTAE00000149889	ENSBTAG00000013882	c	131	7	bta_testis_4
ENSBTAE00000150215	ENSBTAG00000013907	c	166	22	bta_liver_14,bta_liver_15
ENSBTAE00000150220	ENSBTAG00000013907	c	3716	1112	bta_liver_1,bta_liver_10,bta_liver_11,bta_liver_12,bta_liver_13,bta_liver_14,bta_liver_15,bta_liver_2,bta_liver_3,bta_liver_4,bta_liver_5,bta_liver_6,bta_liver_7,bta_liver_8,bta_liver_9
ENSBTAE00000415118	ENSBTAG00000013919	c	880	5	bta_liver_5
ENSBTAE00000150503	ENSBTAG00000013921	c	214	50	bta_muscle_1,bta_muscle_12,bta_muscle_2,bta_muscle_3,bta_muscle_5,bta_muscle_6,bta_muscle_9
ENSBTAE00000150555	ENSBTAG00000013921	c	124	20	bta_muscle_10,bta_muscle_3,bta_muscle_8
ENSBTAE00000150564	ENSBTAG00000013921	c	541	22	bta_muscle_1,bta_muscle_3,bta_muscle_7,bta_muscle_9
ENSBTAE00000450284	ENSBTAG00000013921	c	155	6	bta_muscle_5
ENSBTAE00000318568	ENSBTAG00000013926	c	488	5	bta_liver_14
ENSBTAE00000386331	ENSBTAG00000013926	c	276	5	bta_liver_15
ENSBTAE00000150705	ENSBTAG00000013930	c	144	5	bta_liver_11
ENSBTAE00000468623	ENSBTAG00000013953	c	403	47	bta_liver_10,bta_liver_11,bta_liver_12,bta_liver_2,bta_liver_3,bta_liver_5,bta_liver_6,bta_liver_7
ENSBTAE00000151104	ENSBTAG00000013960	c	1106	46	bta_liver_1,bta_liver_11,bta_liver_2,bta_liver_3,bta_liver_7,bta_liver_8
ENSBTAE00000517596	ENSBTAG00000013973	c	880	13	bta_liver_13,bta_liver_14
ENSBTAE00000151400	ENSBTAG00000013982	c	2739	5	bta_muscle_2
ENSBTAE00000364410	ENSBTAG00000014069	c	2470	48	bta_muscle_10,bta_muscle_11,bta_muscle_12,bta_muscle_7
ENSBTAE00000152298	ENSBTAG00000014075	c	163	12	bta_liver_13,bta_liver_14
ENSBTAE00000152337	ENSBTAG00000014075	c	170	6	bta_liver_14
ENSBTAE00000152339	ENSBTAG00000014075	c	138	706	bta_liver_1,bta_liver_10,bta_liver_11,bta_liver_12,bta_liver_13,bta_liver_14,bta_liver_15,bta_liver_2,bta_liver_3,bta_liver_4,bta_liver_5,bta_liver_6,bta_liver_7,bta_liver_8,bta_liver_9
ENSBTAE00000362579	ENSBTAG00000014075	c	207	19	bta_liver_13,bta_liver_14,bta_liver_15
ENSBTAE00000442387	ENSBTAG00000014075	c	182	5	bta_liver_7
ENSBTAE00000152898	ENSBTAG00000014122	c	682	19	bta_liver_13,bta_liver_14
ENSBTAE00000516962	ENSBTAG00000014129	c	2587	18	bta_liver_1,bta_liver_12,bta_liver_8
ENSBTAE00000153095	ENSBTAG00000014140	c	673	31	bta_liver_11,bta_liver_3,bta_liver_5,bta_liver_7,bta_liver_8
ENSBTAE00000514895	ENSBTAG00000014158	c	1153	6	bta_testis_6
ENSBTAE00000538894	ENSBTAG00000014170	c	1175	39	bta_liver_1,bta_muscle_2,bta_testis_1,bta_testis_3,bta_testis_4
ENSBTAE00000153417	ENSBTAG00000014177	c	201	14	bta_liver_14,bta_liver_15
ENSBTAE00000153419	ENSBTAG00000014177	c	241	5	bta_liver_15
ENSBTAE00000153423	ENSBTAG00000014177	c	172	5	bta_liver_14
ENSBTAE00000153433	ENSBTAG00000014177	c	531	24	bta_liver_1,bta_liver_3,bta_liver_4,bta_liver_6
ENSBTAE00000287762	ENSBTAG00000014177	c	167	10	bta_liver_14,bta_liver_15
ENSBTAE00000351118	ENSBTAG00000014177	c	145	139	bta_liver_13,bta_liver_14,bta_liver_15
ENSBTAE00000449578	ENSBTAG00000014220	c	165	5	bta_liver_11
ENSBTAE00000478546	ENSBTAG00000014220	c	161	14	bta_liver_13,bta_liver_14
ENSBTAE00000153988	ENSBTAG00000014226	c	133	6	bta_liver_11
ENSBTAE00000541837	ENSBTAG00000014249	c	1931	25	bta_muscle_12,bta_muscle_5,bta_muscle_7,bta_muscle_8
ENSBTAE00000154270	ENSBTAG00000014261	c	191	5	bta_liver_8
ENSBTAE00000154418	ENSBTAG00000014272	c	425	41	bta_liver_10,bta_liver_11,bta_liver_12,bta_liver_4,bta_liver_7
ENSBTAE00000154423	ENSBTAG00000014272	c	249	21	bta_liver_13,bta_liver_14,bta_liver_15
ENSBTAE00000154431	ENSBTAG00000014272	c	132	39	bta_liver_1,bta_liver_10,bta_liver_12,bta_liver_13,bta_liver_15,bta_liver_7,bta_liver_9
ENSBTAE00000155368	ENSBTAG00000014357	c	247	149	bta_liver_1,bta_liver_10,bta_liver_11,bta_liver_12,bta_liver_13,bta_liver_14,bta_liver_2,bta_liver_3,bta_liver_4,bta_liver_6,bta_liver_7,bta_liver_8
ENSBTAE00000290490	ENSBTAG00000014357	c	136	21	bta_liver_1,bta_liver_10,bta_liver_7
ENSBTAE00000155761	ENSBTAG00000014396	c	916	6	bta_muscle_6
ENSBTAE00000156234	ENSBTAG00000014440	c	410	175	bta_liver_1,bta_liver_10,bta_liver_11,bta_liver_12,bta_liver_14,bta_liver_3,bta_liver_5,bta_liver_6,bta_liver_7,bta_liver_8,bta_liver_9,bta_muscle_2,bta_muscle_5,bta_muscle_6,bta_muscle_9
ENSBTAE00000156555	ENSBTAG00000014470	c	235	11	bta_liver_5,bta_liver_9
ENSBTAE00000156599	ENSBTAG00000014470	c	200	5	bta_liver_14
ENSBTAE00000156602	ENSBTAG00000014470	c	559	14	bta_liver_11,bta_liver_2
ENSBTAE00000500962	ENSBTAG00000014515	c	98	10	bta_liver_12,bta_liver_6
ENSBTAE00000157072	ENSBTAG00000014517	c	924	5	bta_liver_1
ENSBTAE00000157134	ENSBTAG00000014521	c	201	7	bta_liver_14
ENSBTAE00000157138	ENSBTAG00000014521	c	131	15	bta_liver_14,bta_liver_15
ENSBTAE00000157142	ENSBTAG00000014521	c	1456	26	bta_liver_14,bta_liver_15
ENSBTAE00000453092	ENSBTAG00000014534	c	180	5	bta_testis_3
ENSBTAE00000453675	ENSBTAG00000014534	c	257	557	bta_liver_1,bta_liver_10,bta_liver_11,bta_liver_12,bta_liver_13,bta_liver_14,bta_liver_15,bta_liver_2,bta_liver_3,bta_liver_4,bta_liver_5,bta_liver_6,bta_liver_7,bta_liver_8,bta_liver_9,bta_muscle_11,bta_testis_1,bta_testis_2,bta_testis_3
ENSBTAE00000525452	ENSBTAG00000014534	c	3387	45	bta_liver_5,bta_liver_7,bta_liver_9,bta_testis_1,bta_testis_2
ENSBTAE00000536736	ENSBTAG00000014583	c	1077	55	bta_muscle_1,bta_muscle_12,bta_muscle_4,bta_muscle_5,bta_muscle_6,bta_muscle_9
ENSBTAE00000158900	ENSBTAG00000014670	c	462	5	bta_testis_1
ENSBTAE00000159467	ENSBTAG00000014724	c	169	36	bta_liver_7,bta_liver_9,bta_muscle_3,bta_testis_2,bta_testis_3,bta_testis_5
ENSBTAE00000447704	ENSBTAG00000014731	c	152	21	bta_muscle_10,bta_muscle_2,bta_muscle_3
ENSBTAE00000465724	ENSBTAG00000014731	c	107	6	bta_liver_14
ENSBTAE00000481663	ENSBTAG00000014731	c	98	36	bta_liver_13,bta_liver_14,bta_liver_15,bta_muscle_1,bta_muscle_2,bta_muscle_3
ENSBTAE00000160164	ENSBTAG00000014788	c	4954	21	bta_testis_3,bta_testis_5,bta_testis_6
ENSBTAE00000160821	ENSBTAG00000014831	c	2463	12	bta_liver_7,bta_liver_9
ENSBTAE00000160858	ENSBTAG00000014835	c	1219	41	bta_liver_1,bta_liver_11,bta_liver_2,bta_muscle_3,bta_muscle_4,bta_muscle_7,bta_testis_1
ENSBTAE00000161286	ENSBTAG00000014883	c	489	28	bta_liver_11,bta_liver_12,bta_liver_5,bta_liver_7
ENSBTAE00000161345	ENSBTAG00000014886	c	3049	5	bta_testis_6
ENSBTAE00000476521	ENSBTAG00000014886	c	775	143	bta_testis_1,bta_testis_2,bta_testis_3,bta_testis_4,bta_testis_5,bta_testis_6
ENSBTAE00000162218	ENSBTAG00000014956	c	559	80	bta_muscle_1,bta_muscle_12,bta_muscle_2,bta_muscle_3,bta_muscle_4,bta_muscle_5,bta_muscle_6,bta_muscle_9
ENSBTAE00000163112	ENSBTAG00000015047	c	524	111	bta_liver_1,bta_liver_10,bta_liver_11,bta_liver_12,bta_liver_13,bta_liver_14,bta_liver_2,bta_liver_4,bta_liver_5,bta_liver_7,bta_liver_8,bta_liver_9
ENSBTAE00000449628	ENSBTAG00000015047	c	782	23	bta_liver_10,bta_liver_13,bta_liver_14,bta_liver_8
ENSBTAE00000458117	ENSBTAG00000015047	c	132	8	bta_liver_8
ENSBTAE00000163530	ENSBTAG00000015086	c	131	38	bta_liver_11,bta_liver_14,bta_liver_5,bta_liver_6,bta_liver_7
ENSBTAE00000163782	ENSBTAG00000015109	c	3884	5	bta_muscle_2
ENSBTAE00000163814	ENSBTAG00000015114	c	210	22	bta_liver_13,bta_liver_14
ENSBTAE00000163819	ENSBTAG00000015114	c	792	974	bta_liver_1,bta_liver_10,bta_liver_11,bta_liver_12,bta_liver_13,bta_liver_14,bta_liver_15,bta_liver_2,bta_liver_3,bta_liver_4,bta_liver_5,bta_liver_6,bta_liver_7,bta_liver_8,bta_liver_9,bta_muscle_12
ENSBTAE00000529571	ENSBTAG00000015124	c	845	28	bta_liver_12,bta_liver_7,bta_muscle_7,bta_muscle_9
ENSBTAE00000163905	ENSBTAG00000015127	c	1152	17	bta_liver_10,bta_liver_14,bta_liver_15
ENSBTAE00000163922	ENSBTAG00000015130	c	1989	6	bta_testis_6
ENSBTAE00000164346	ENSBTAG00000015169	c	165	45	bta_liver_1,bta_liver_10,bta_liver_11,bta_liver_5,bta_liver_6,bta_liver_7,bta_liver_9
ENSBTAE00000518957	ENSBTAG00000015178	c	806	54	bta_liver_1,bta_liver_12,bta_liver_3,bta_liver_6,bta_liver_7,bta_liver_8,bta_liver_9
ENSBTAE00000164531	ENSBTAG00000015182	c	118	11	bta_liver_14,bta_liver_15
ENSBTAE00000164999	ENSBTAG00000015214	c	198	238	bta_liver_1,bta_liver_11,bta_liver_3,bta_liver_4,bta_liver_5,bta_liver_6,bta_liver_7,bta_liver_8,bta_muscle_1,bta_muscle_10,bta_muscle_12,bta_muscle_2,bta_muscle_3,bta_muscle_4,bta_muscle_5,bta_muscle_6,bta_muscle_7,bta_muscle_8,bta_muscle_9
ENSBTAE00000165004	ENSBTAG00000015214	c	980	5	bta_muscle_2
ENSBTAE00000277165	ENSBTAG00000015228	c	606	158	bta_liver_11,bta_liver_12,bta_liver_2,bta_liver_5,bta_liver_6,bta_liver_7,bta_liver_9,bta_muscle_12,bta_muscle_2
ENSBTAE00000165900	ENSBTAG00000015285	c	100	50	bta_liver_13,bta_liver_14,bta_liver_15,bta_liver_5,bta_liver_6,bta_liver_9
ENSBTAE00000165901	ENSBTAG00000015285	c	176	21	bta_liver_12,bta_liver_14,bta_liver_8
ENSBTAE00000165902	ENSBTAG00000015285	c	130	314	bta_liver_1,bta_liver_10,bta_liver_11,bta_liver_12,bta_liver_14,bta_liver_2,bta_liver_3,bta_liver_4,bta_liver_5,bta_liver_6,bta_liver_7,bta_liver_8,bta_liver_9,bta_muscle_1,bta_muscle_2,bta_muscle_8,bta_testis_1,bta_testis_2,bta_testis_3
ENSBTAE00000165903	ENSBTAG00000015285	c	166	10	bta_liver_2,bta_testis_2
ENSBTAE00000166814	ENSBTAG00000015346	c	981	6	bta_testis_5
ENSBTAE00000166911	ENSBTAG00000015358	c	212	28	bta_liver_12,bta_liver_13,bta_liver_14
ENSBTAE00000166919	ENSBTAG00000015358	c	161	835	bta_liver_1,bta_liver_10,bta_liver_11,bta_liver_12,bta_liver_13,bta_liver_14,bta_liver_15,bta_liver_2,bta_liver_3,bta_liver_4,bta_liver_5,bta_liver_6,bta_liver_7,bta_liver_8,bta_liver_9
ENSBTAE00000166942	ENSBTAG00000015358	c	518	1258	bta_liver_1,bta_liver_10,bta_liver_11,bta_liver_12,bta_liver_13,bta_liver_14,bta_liver_15,bta_liver_2,bta_liver_3,bta_liver_4,bta_liver_5,bta_liver_6,bta_liver_7,bta_liver_8,bta_liver_9
ENSBTAE00000451819	ENSBTAG00000015358	c	175	22	bta_liver_13,bta_liver_14
ENSBTAE00000435858	ENSBTAG00000015438	c	2368	22	bta_liver_10,bta_liver_11,bta_liver_6,bta_liver_7
ENSBTAE00000263749	ENSBTAG00000015473	c	186	5	bta_liver_15
ENSBTAE00000168157	ENSBTAG00000015474	c	139	31	bta_liver_13,bta_liver_5,bta_liver_6,bta_muscle_12,bta_muscle_2
ENSBTAE00000168481	ENSBTAG00000015505	c	1646	47	bta_liver_10,bta_liver_11,bta_liver_6,bta_liver_9
ENSBTAE00000378186	ENSBTAG00000015551	c	686	10	bta_testis_2
ENSBTAE00000169525	ENSBTAG00000015591	c	869	79	bta_liver_1,bta_liver_11,bta_liver_12,bta_liver_13,bta_liver_14,bta_liver_2,bta_liver_4,bta_liver_8,bta_muscle_10,bta_muscle_8
ENSBTAE00000169596	ENSBTAG00000015596	c	1843	5	bta_liver_15
ENSBTAE00000170439	ENSBTAG00000015677	c	126	34	bta_liver_10,bta_liver_11,bta_liver_7,bta_liver_9,bta_muscle_12
ENSBTAE00000170424	ENSBTAG00000015685	c	215	13	bta_liver_10,bta_liver_11
ENSBTAE00000170425	ENSBTAG00000015685	c	143	182	bta_liver_10,bta_liver_11,bta_liver_12,bta_liver_13,bta_liver_14,bta_liver_15,bta_liver_3,bta_liver_4,bta_liver_5,bta_liver_6,bta_liver_7,bta_liver_8,bta_liver_9
ENSBTAE00000170426	ENSBTAG00000015685	c	77	47	bta_liver_13,bta_liver_14,bta_liver_3,bta_liver_7,bta_liver_8,bta_liver_9
ENSBTAE00000170428	ENSBTAG00000015685	c	117	26	bta_liver_13,bta_liver_14,bta_liver_15
ENSBTAE00000170435	ENSBTAG00000015685	c	168	15	bta_liver_13,bta_liver_14,bta_liver_15
ENSBTAE00000170437	ENSBTAG00000015685	c	174	6	bta_liver_14
ENSBTAE00000461212	ENSBTAG00000015692	c	192	21	bta_testis_5,bta_testis_6
ENSBTAE00000496170	ENSBTAG00000015692	c	249	16	bta_testis_5,bta_testis_6
ENSBTAE00000033756	ENSBTAG00000015841	c	1357	10	bta_liver_5,bta_liver_7
ENSBTAE00000172763	ENSBTAG00000015895	c	347	7	bta_liver_14
ENSBTAE00000174043	ENSBTAG00000016007	c	261	37	bta_liver_13,bta_liver_14,bta_liver_15
ENSBTAE00000174349	ENSBTAG00000016045	c	2488	17	bta_testis_1,bta_testis_3
ENSBTAE00000175479	ENSBTAG00000016149	c	145	7	bta_liver_15
ENSBTAE00000175480	ENSBTAG00000016149	c	148	21	bta_liver_14,bta_liver_15
ENSBTAE00000175482	ENSBTAG00000016149	c	139	17	bta_liver_14,bta_liver_15
ENSBTAE00000175483	ENSBTAG00000016149	c	276	329	bta_liver_1,bta_liver_10,bta_liver_11,bta_liver_12,bta_liver_13,bta_liver_14,bta_liver_15,bta_liver_2,bta_liver_3,bta_liver_4,bta_liver_5,bta_liver_7,bta_liver_8,bta_liver_9
ENSBTAE00000175494	ENSBTAG00000016149	c	179	197	bta_liver_11,bta_liver_13,bta_liver_14,bta_liver_15,bta_liver_3,bta_liver_8,bta_liver_9
ENSBTAE00000175500	ENSBTAG00000016149	c	229	116	bta_liver_10,bta_liver_12,bta_liver_13,bta_liver_14,bta_liver_15,bta_liver_5,bta_liver_6,bta_liver_8
ENSBTAE00000544935	ENSBTAG00000016149	c	844	5	bta_liver_6
ENSBTAE00000175513	ENSBTAG00000016151	c	333	2221	bta_liver_1,bta_liver_10,bta_liver_11,bta_liver_12,bta_liver_13,bta_liver_14,bta_liver_15,bta_liver_2,bta_liver_3,bta_liver_4,bta_liver_5,bta_liver_6,bta_liver_7,bta_liver_8,bta_liver_9
ENSBTAE00000277907	ENSBTAG00000016151	c	210	199	bta_liver_1,bta_liver_10,bta_liver_11,bta_liver_12,bta_liver_13,bta_liver_14,bta_liver_2,bta_liver_3,bta_liver_4,bta_liver_5,bta_liver_6,bta_liver_7,bta_liver_8,bta_liver_9
ENSBTAE00000277908	ENSBTAG00000016151	c	351	343	bta_liver_1,bta_liver_10,bta_liver_12,bta_liver_2,bta_liver_3,bta_liver_4,bta_liver_5,bta_liver_6,bta_liver_7,bta_liver_8,bta_liver_9
ENSBTAE00000277909	ENSBTAG00000016151	c	153	36	bta_liver_1,bta_liver_10,bta_liver_11,bta_liver_12,bta_liver_15,bta_liver_3
ENSBTAE00000522363	ENSBTAG00000016167	c	1566	24	bta_liver_13,bta_liver_14,bta_liver_15,bta_muscle_11
ENSBTAE00000175753	ENSBTAG00000016174	c	490	6	bta_muscle_9
ENSBTAE00000175789	ENSBTAG00000016177	c	188	101	bta_liver_13,bta_liver_14,bta_liver_15
ENSBTAE00000453536	ENSBTAG00000016177	c	353	214	bta_liver_1,bta_liver_10,bta_liver_13,bta_liver_14,bta_liver_15,bta_liver_2,bta_liver_3,bta_liver_4,bta_liver_8
ENSBTAE00000176127	ENSBTAG00000016211	c	549	6	bta_liver_15
ENSBTAE00000176707	ENSBTAG00000016267	c	418	13	bta_liver_14,bta_liver_15
ENSBTAE00000176708	ENSBTAG00000016267	c	135	291	bta_liver_1,bta_liver_10,bta_liver_11,bta_liver_12,bta_liver_13,bta_liver_14,bta_liver_15,bta_liver_3,bta_liver_5,bta_liver_6,bta_liver_7,bta_liver_8,bta_liver_9
ENSBTAE00000176712	ENSBTAG00000016267	c	457	15	bta_liver_14,bta_liver_15,bta_liver_6
ENSBTAE00000390940	ENSBTAG00000016267	c	202	6	bta_liver_13
ENSBTAE00000177068	ENSBTAG00000016298	c	3418	5	bta_liver_11
ENSBTAE00000451403	ENSBTAG00000016309	c	142	5	bta_liver_14
ENSBTAE00000481346	ENSBTAG00000016391	c	363	175	bta_liver_1,bta_liver_10,bta_liver_11,bta_liver_12,bta_liver_13,bta_liver_14,bta_liver_15,bta_liver_2,bta_liver_3,bta_liver_5,bta_liver_6,bta_liver_7,bta_liver_9
ENSBTAE00000178059	ENSBTAG00000016399	c	2142	5	bta_testis_5
ENSBTAE00000178204	ENSBTAG00000016413	c	838	5	bta_muscle_12
ENSBTAE00000178277	ENSBTAG00000016420	c	254	40	bta_liver_13,bta_liver_14,bta_liver_15,bta_liver_2
ENSBTAE00000178484	ENSBTAG00000016445	c	194	20	bta_liver_10,bta_liver_3,bta_liver_5,bta_muscle_4
ENSBTAE00000179239	ENSBTAG00000016511	c	2259	8	bta_testis_5
ENSBTAE00000363878	ENSBTAG00000016529	c	139	28	bta_liver_13,bta_liver_14,bta_liver_15
ENSBTAE00000179826	ENSBTAG00000016563	c	4241	82	bta_liver_11,bta_liver_6,bta_muscle_1,bta_muscle_11,bta_muscle_12,bta_muscle_2,bta_muscle_4,bta_muscle_5,bta_muscle_6,bta_muscle_9
ENSBTAE00000180910	ENSBTAG00000016662	c	247	5	bta_liver_14
ENSBTAE00000180924	ENSBTAG00000016662	c	129	12	bta_liver_13,bta_liver_14
ENSBTAE00000180933	ENSBTAG00000016662	c	158	241	bta_liver_1,bta_liver_10,bta_liver_11,bta_liver_12,bta_liver_13,bta_liver_14,bta_liver_15,bta_liver_3,bta_liver_4,bta_liver_5,bta_liver_6,bta_liver_7,bta_liver_8,bta_liver_9
ENSBTAE00000180935	ENSBTAG00000016662	c	129	18	bta_liver_13,bta_liver_14
ENSBTAE00000180941	ENSBTAG00000016662	c	199	14	bta_liver_14,bta_liver_15
ENSBTAE00000180943	ENSBTAG00000016662	c	177	5	bta_liver_14
ENSBTAE00000180953	ENSBTAG00000016662	c	182	19	bta_liver_13,bta_liver_14,bta_liver_6
ENSBTAE00000180966	ENSBTAG00000016662	c	108	47	bta_liver_13,bta_liver_14,bta_liver_15,bta_liver_5,bta_liver_7
ENSBTAE00000288908	ENSBTAG00000016662	c	142	6	bta_liver_14
ENSBTAE00000427504	ENSBTAG00000016662	c	1108	90	bta_liver_13,bta_liver_14,bta_liver_15
ENSBTAE00000181176	ENSBTAG00000016688	c	999	193	bta_liver_14,bta_liver_15,bta_muscle_1,bta_muscle_10,bta_muscle_11,bta_muscle_12,bta_muscle_2,bta_muscle_3,bta_muscle_4,bta_muscle_5,bta_muscle_6,bta_muscle_7,bta_muscle_8,bta_muscle_9
ENSBTAE00000181397	ENSBTAG00000016708	c	158	25	bta_liver_11,bta_liver_13,bta_liver_14,bta_liver_15
ENSBTAE00000182846	ENSBTAG00000016822	c	334	5	bta_liver_14
ENSBTAE00000332700	ENSBTAG00000016822	c	185	52	bta_liver_13,bta_liver_14,bta_liver_15
ENSBTAE00000183101	ENSBTAG00000016846	c	1957	6	bta_testis_2
ENSBTAE00000183219	ENSBTAG00000016864	c	375	11	bta_liver_14
ENSBTAE00000244560	ENSBTAG00000016956	c	1102	62	bta_liver_10,bta_liver_12,bta_liver_3,bta_liver_5,bta_liver_6,bta_liver_7,bta_liver_9,bta_testis_1
ENSBTAE00000455051	ENSBTAG00000016996	c	208	7	bta_testis_5
ENSBTAE00000363376	ENSBTAG00000017009	c	377	10	bta_liver_6,bta_muscle_4
ENSBTAE00000376631	ENSBTAG00000017077	c	411	5	bta_liver_14
ENSBTAE00000392026	ENSBTAG00000017077	c	225	13	bta_liver_13,bta_liver_15
ENSBTAE00000445083	ENSBTAG00000017077	c	118	18	bta_liver_15,bta_liver_2,bta_liver_8
ENSBTAE00000185810	ENSBTAG00000017094	c	950	82	bta_liver_1,bta_liver_11,bta_liver_13,bta_liver_14,bta_liver_15,bta_liver_2,bta_liver_5
ENSBTAE00000276002	ENSBTAG00000017094	c	117	5	bta_liver_15
ENSBTAE00000508516	ENSBTAG00000017094	c	173	5	bta_liver_14
ENSBTAE00000185937	ENSBTAG00000017121	c	215	7084	bta_liver_1,bta_liver_10,bta_liver_11,bta_liver_12,bta_liver_13,bta_liver_14,bta_liver_15,bta_liver_2,bta_liver_3,bta_liver_4,bta_liver_5,bta_liver_6,bta_liver_7,bta_liver_8,bta_liver_9
ENSBTAE00000185954	ENSBTAG00000017121	c	133	207	bta_liver_10,bta_liver_11,bta_liver_12,bta_liver_13,bta_liver_14,bta_liver_15,bta_liver_2,bta_liver_7,bta_liver_8
ENSBTAE00000185960	ENSBTAG00000017121	c	98	335	bta_liver_11,bta_liver_12,bta_liver_13,bta_liver_14,bta_liver_15,bta_liver_2,bta_liver_7,bta_liver_8,bta_liver_9
ENSBTAE00000185968	ENSBTAG00000017121	c	139	463	bta_liver_1,bta_liver_10,bta_liver_11,bta_liver_12,bta_liver_13,bta_liver_14,bta_liver_15,bta_liver_2,bta_liver_3,bta_liver_4,bta_liver_5,bta_liver_6,bta_liver_7,bta_liver_8,bta_liver_9
ENSBTAE00000185974	ENSBTAG00000017121	c	224	5849	bta_liver_1,bta_liver_10,bta_liver_11,bta_liver_12,bta_liver_13,bta_liver_14,bta_liver_15,bta_liver_2,bta_liver_3,bta_liver_4,bta_liver_5,bta_liver_6,bta_liver_7,bta_liver_8,bta_liver_9
ENSBTAE00000185980	ENSBTAG00000017121	c	133	577	bta_liver_1,bta_liver_10,bta_liver_11,bta_liver_12,bta_liver_13,bta_liver_14,bta_liver_15,bta_liver_2,bta_liver_5,bta_liver_6,bta_liver_7,bta_liver_8
ENSBTAE00000186025	ENSBTAG00000017121	c	209	2916	bta_liver_1,bta_liver_10,bta_liver_11,bta_liver_12,bta_liver_13,bta_liver_14,bta_liver_15,bta_liver_2,bta_liver_3,bta_liver_4,bta_liver_5,bta_liver_6,bta_liver_7,bta_liver_8,bta_liver_9
ENSBTAE00000251881	ENSBTAG00000017121	c	130	533	bta_liver_1,bta_liver_10,bta_liver_11,bta_liver_12,bta_liver_13,bta_liver_14,bta_liver_15,bta_liver_2,bta_liver_3,bta_liver_4,bta_liver_5,bta_liver_6,bta_liver_7,bta_liver_8,bta_liver_9
ENSBTAE00000251883	ENSBTAG00000017121	c	98	871	bta_liver_1,bta_liver_10,bta_liver_11,bta_liver_12,bta_liver_13,bta_liver_14,bta_liver_15,bta_liver_2,bta_liver_3,bta_liver_4,bta_liver_5,bta_liver_6,bta_liver_7,bta_liver_8,bta_liver_9
ENSBTAE00000251884	ENSBTAG00000017121	c	133	414	bta_liver_1,bta_liver_10,bta_liver_11,bta_liver_12,bta_liver_13,bta_liver_14,bta_liver_15,bta_liver_2,bta_liver_3,bta_liver_4,bta_liver_5,bta_liver_6,bta_liver_7,bta_liver_8,bta_liver_9
ENSBTAE00000251885	ENSBTAG00000017121	c	133	26	bta_liver_12,bta_liver_13,bta_liver_14
ENSBTAE00000506909	ENSBTAG00000017121	c	172	1445	bta_liver_1,bta_liver_10,bta_liver_11,bta_liver_12,bta_liver_13,bta_liver_14,bta_liver_15,bta_liver_2,bta_liver_3,bta_liver_4,bta_liver_5,bta_liver_6,bta_liver_7,bta_liver_8,bta_liver_9
ENSBTAE00000510234	ENSBTAG00000017137	c	618	22	bta_muscle_11,bta_muscle_3,bta_testis_2
ENSBTAE00000186390	ENSBTAG00000017157	c	2054	43	bta_testis_4,bta_testis_5,bta_testis_6
ENSBTAE00000186556	ENSBTAG00000017181	c	117	155	bta_liver_11,bta_liver_7,bta_muscle_1,bta_muscle_10,bta_muscle_11,bta_muscle_12,bta_muscle_2,bta_muscle_3,bta_muscle_4,bta_muscle_5,bta_muscle_6,bta_muscle_7,bta_muscle_8,bta_muscle_9
ENSBTAE00000186571	ENSBTAG00000017183	c	85	22	bta_muscle_10,bta_muscle_11,bta_muscle_3,bta_muscle_8
ENSBTAE00000186697	ENSBTAG00000017196	c	443	6	bta_liver_14
ENSBTAE00000187181	ENSBTAG00000017246	c	1064	12	bta_liver_13,bta_liver_14
ENSBTAE00000187237	ENSBTAG00000017251	c	798	6	bta_testis_6
ENSBTAE00000187424	ENSBTAG00000017275	c	1111	5	bta_testis_5
ENSBTAE00000187507	ENSBTAG00000017280	c	193	304	bta_liver_13,bta_liver_14,bta_liver_15,bta_liver_5,bta_liver_6,bta_liver_9
ENSBTAE00000187561	ENSBTAG00000017280	c	147	5	bta_liver_15
ENSBTAE00000187565	ENSBTAG00000017280	c	210	84	bta_liver_1,bta_liver_13,bta_liver_14,bta_liver_15,bta_liver_5,bta_liver_6,bta_liver_7,bta_liver_9
ENSBTAE00000187572	ENSBTAG00000017280	c	159	98	bta_liver_1,bta_liver_11,bta_liver_13,bta_liver_14,bta_liver_15,bta_liver_3,bta_liver_4,bta_liver_7,bta_liver_9
ENSBTAE00000187577	ENSBTAG00000017280	c	130	17	bta_liver_13,bta_liver_14
ENSBTAE00000187589	ENSBTAG00000017280	c	198	29	bta_liver_13,bta_liver_14,bta_liver_15
ENSBTAE00000187619	ENSBTAG00000017280	c	76	5	bta_liver_14
ENSBTAE00000187621	ENSBTAG00000017280	c	160	12	bta_liver_14
ENSBTAE00000187626	ENSBTAG00000017280	c	157	28	bta_liver_13,bta_liver_14,bta_liver_15
ENSBTAE00000187667	ENSBTAG00000017280	c	136	25	bta_liver_1,bta_liver_11,bta_liver_13,bta_liver_14
ENSBTAE00000187673	ENSBTAG00000017280	c	204	4776	bta_liver_1,bta_liver_10,bta_liver_11,bta_liver_12,bta_liver_13,bta_liver_14,bta_liver_15,bta_liver_2,bta_liver_3,bta_liver_4,bta_liver_5,bta_liver_6,bta_liver_7,bta_liver_8,bta_liver_9
ENSBTAE00000282350	ENSBTAG00000017280	c	164	44	bta_liver_13,bta_liver_14,bta_liver_15
ENSBTAE00000282351	ENSBTAG00000017280	c	204	194	bta_liver_13,bta_liver_14,bta_liver_15,bta_liver_3
ENSBTAE00000282352	ENSBTAG00000017280	c	213	180	bta_liver_13,bta_liver_14,bta_liver_15
ENSBTAE00000187745	ENSBTAG00000017294	c	104	44	bta_liver_13,bta_liver_14
ENSBTAE00000284215	ENSBTAG00000017294	c	143	32	bta_liver_13,bta_liver_14,bta_liver_15
ENSBTAE00000284216	ENSBTAG00000017294	c	152	5	bta_liver_15
ENSBTAE00000326563	ENSBTAG00000017294	c	170	21	bta_liver_13,bta_liver_14,bta_liver_7
ENSBTAE00000412853	ENSBTAG00000017294	c	108	5	bta_liver_13
ENSBTAE00000492677	ENSBTAG00000017294	c	135	10	bta_liver_13,bta_liver_14
ENSBTAE00000188469	ENSBTAG00000017363	c	331	27	bta_liver_10,bta_liver_12,bta_liver_6,bta_liver_8,bta_liver_9
ENSBTAE00000501427	ENSBTAG00000017404	c	1597	19	bta_liver_14,bta_liver_7,bta_liver_9
ENSBTAE00000189543	ENSBTAG00000017462	c	900	82	bta_muscle_1,bta_muscle_12,bta_muscle_4,bta_muscle_5,bta_muscle_6,bta_muscle_7,bta_muscle_8,bta_muscle_9
ENSBTAE00000189607	ENSBTAG00000017468	c	186	11	bta_liver_5,bta_liver_6
ENSBTAE00000189635	ENSBTAG00000017469	c	1071	14	bta_testis_5,bta_testis_6
ENSBTAE00000191234	ENSBTAG00000017613	c	1433	5	bta_testis_5
ENSBTAE00000191514	ENSBTAG00000017644	c	453	19	bta_testis_5,bta_testis_6
ENSBTAE00000191584	ENSBTAG00000017652	c	654	6	bta_testis_6
ENSBTAE00000191614	ENSBTAG00000017655	c	1095	5	bta_muscle_1
ENSBTAE00000409650	ENSBTAG00000017665	c	570	212	bta_liver_1,bta_liver_10,bta_liver_11,bta_liver_14,bta_liver_15,bta_liver_3,bta_liver_4,bta_liver_5,bta_liver_7,bta_liver_8
ENSBTAE00000192132	ENSBTAG00000017710	c	198	6	bta_liver_12
ENSBTAE00000333272	ENSBTAG00000017710	c	636	18	bta_liver_13,bta_liver_14,bta_liver_15
ENSBTAE00000192142	ENSBTAG00000017714	c	333	12	bta_liver_10,bta_liver_2
ENSBTAE00000192173	ENSBTAG00000017714	c	208	16	bta_liver_10,bta_liver_11,bta_liver_2
ENSBTAE00000192307	ENSBTAG00000017722	c	2536	48	bta_liver_13,bta_liver_14,bta_liver_15
ENSBTAE00000348951	ENSBTAG00000017722	c	166	6	bta_liver_14
ENSBTAE00000192632	ENSBTAG00000017743	c	9319	697	bta_muscle_1,bta_muscle_10,bta_muscle_11,bta_muscle_12,bta_muscle_2,bta_muscle_3,bta_muscle_4,bta_muscle_5,bta_muscle_6,bta_muscle_7,bta_muscle_8,bta_muscle_9
ENSBTAE00000192784	ENSBTAG00000017761	c	141	5	bta_liver_15
ENSBTAE00000267467	ENSBTAG00000017765	c	528	20	bta_liver_5,bta_liver_6
ENSBTAE00000544798	ENSBTAG00000017765	c	2755	12	bta_liver_6
ENSBTAE00000476582	ENSBTAG00000017770	c	178	5	bta_liver_15
ENSBTAE00000192994	ENSBTAG00000017779	c	165	68	bta_liver_13,bta_liver_14,bta_liver_15
ENSBTAE00000192996	ENSBTAG00000017779	c	129	30	bta_liver_10,bta_liver_14,bta_liver_6
ENSBTAE00000193650	ENSBTAG00000017845	c	265	5	bta_liver_5
ENSBTAE00000285943	ENSBTAG00000017845	c	114	75	bta_liver_1,bta_liver_11,bta_liver_12,bta_liver_14,bta_liver_2,bta_liver_3,bta_liver_7,bta_liver_9,bta_muscle_1
ENSBTAE00000193792	ENSBTAG00000017852	c	113	6	bta_liver_13
ENSBTAE00000268271	ENSBTAG00000017866	c	1145	13	bta_muscle_10,bta_muscle_8
ENSBTAE00000194018	ENSBTAG00000017889	c	150	5	bta_liver_14
ENSBTAE00000194022	ENSBTAG00000017889	c	181	13	bta_testis_5,bta_testis_6
ENSBTAE00000291556	ENSBTAG00000018016	c	296	43	bta_liver_14,bta_liver_15,bta_liver_6
ENSBTAE00000195575	ENSBTAG00000018043	c	593	14	bta_liver_14,bta_liver_15
ENSBTAE00000195617	ENSBTAG00000018044	c	527	6	bta_testis_2
ENSBTAE00000503699	ENSBTAG00000018049	c	2184	70	bta_liver_13,bta_liver_3,bta_liver_5,bta_liver_6,bta_muscle_11,bta_muscle_6,bta_muscle_8
ENSBTAE00000195715	ENSBTAG00000018054	c	173	160	bta_liver_10,bta_liver_11,bta_liver_12,bta_liver_14,bta_liver_3,bta_liver_5,bta_liver_6,bta_liver_7,bta_liver_8,bta_liver_9
ENSBTAE00000195717	ENSBTAG00000018054	c	93	30	bta_liver_11,bta_liver_12,bta_liver_3,bta_liver_9
ENSBTAE00000472983	ENSBTAG00000018061	c	232	10	bta_muscle_4,bta_muscle_6
ENSBTAE00000195955	ENSBTAG00000018082	c	536	45	bta_liver_1,bta_liver_10,bta_liver_12,bta_liver_4,bta_liver_8,bta_liver_9
ENSBTAE00000196124	ENSBTAG00000018101	c	113	16	bta_liver_13,bta_liver_14
ENSBTAE00000196128	ENSBTAG00000018101	c	195	25	bta_liver_1,bta_liver_11,bta_liver_12,bta_liver_2
ENSBTAE00000196129	ENSBTAG00000018101	c	866	1550	bta_liver_1,bta_liver_10,bta_liver_11,bta_liver_12,bta_liver_13,bta_liver_14,bta_liver_15,bta_liver_2,bta_liver_3,bta_liver_4,bta_liver_5,bta_liver_6,bta_liver_7,bta_liver_8,bta_liver_9,bta_muscle_1,bta_muscle_12,bta_muscle_6
ENSBTAE00000241107	ENSBTAG00000018115	c	960	65	bta_liver_11,bta_liver_12,bta_liver_13,bta_liver_5,bta_liver_7,bta_liver_8,bta_liver_9
ENSBTAE00000507827	ENSBTAG00000018131	c	505	22	bta_testis_4,bta_testis_5,bta_testis_6
ENSBTAE00000326856	ENSBTAG00000018138	c	330	7	bta_liver_12
ENSBTAE00000075819	ENSBTAG00000018204	c	96	62	bta_muscle_11,bta_muscle_12,bta_muscle_3,bta_muscle_7,bta_muscle_8
ENSBTAE00000279525	ENSBTAG00000018204	c	260	48	bta_muscle_1,bta_muscle_11,bta_muscle_12,bta_muscle_3,bta_muscle_7,bta_muscle_8
ENSBTAE00000452385	ENSBTAG00000018204	c	105	1500	bta_muscle_1,bta_muscle_10,bta_muscle_11,bta_muscle_12,bta_muscle_2,bta_muscle_3,bta_muscle_4,bta_muscle_5,bta_muscle_6,bta_muscle_7,bta_muscle_8,bta_muscle_9
ENSBTAE00000460513	ENSBTAG00000018204	c	204	46	bta_muscle_11,bta_muscle_6,bta_muscle_9
ENSBTAE00000465193	ENSBTAG00000018204	c	256	3697	bta_muscle_1,bta_muscle_10,bta_muscle_11,bta_muscle_12,bta_muscle_2,bta_muscle_3,bta_muscle_4,bta_muscle_5,bta_muscle_6,bta_muscle_7,bta_muscle_8,bta_muscle_9
ENSBTAE00000473041	ENSBTAG00000018204	c	146	48	bta_muscle_11,bta_muscle_12,bta_muscle_2,bta_muscle_3,bta_muscle_5,bta_muscle_8
ENSBTAE00000474336	ENSBTAG00000018204	c	126	5	bta_muscle_11
ENSBTAE00000476146	ENSBTAG00000018204	c	177	12	bta_muscle_2,bta_muscle_3
ENSBTAE00000476172	ENSBTAG00000018204	c	171	248	bta_muscle_1,bta_muscle_10,bta_muscle_11,bta_muscle_12,bta_muscle_2,bta_muscle_3,bta_muscle_4,bta_muscle_5,bta_muscle_6,bta_muscle_7,bta_muscle_8,bta_muscle_9
ENSBTAE00000478039	ENSBTAG00000018204	c	243	982	bta_muscle_1,bta_muscle_10,bta_muscle_11,bta_muscle_12,bta_muscle_2,bta_muscle_3,bta_muscle_4,bta_muscle_5,bta_muscle_6,bta_muscle_7,bta_muscle_8,bta_muscle_9
ENSBTAE00000478784	ENSBTAG00000018204	c	119	132	bta_muscle_1,bta_muscle_11,bta_muscle_12,bta_muscle_2,bta_muscle_3,bta_muscle_5,bta_muscle_6,bta_muscle_7,bta_muscle_8,bta_muscle_9
ENSBTAE00000480150	ENSBTAG00000018204	c	125	259	bta_muscle_1,bta_muscle_10,bta_muscle_11,bta_muscle_12,bta_muscle_2,bta_muscle_3,bta_muscle_5,bta_muscle_6,bta_muscle_7,bta_muscle_8
ENSBTAE00000529856	ENSBTAG00000018204	c	306	206	bta_muscle_1,bta_muscle_10,bta_muscle_11,bta_muscle_12,bta_muscle_2,bta_muscle_3,bta_muscle_5,bta_muscle_6,bta_muscle_7,bta_muscle_8,bta_muscle_9
ENSBTAE00000197723	ENSBTAG00000018256	c	171	5	bta_testis_4
ENSBTAE00000197816	ENSBTAG00000018267	c	93	39	bta_muscle_11,bta_muscle_12,bta_muscle_3,bta_muscle_5,bta_muscle_9
ENSBTAE00000484995	ENSBTAG00000018283	c	917	5	bta_liver_13
ENSBTAE00000491073	ENSBTAG00000018283	c	1076	6	bta_liver_13
ENSBTAE00000403597	ENSBTAG00000018292	c	900	5	bta_testis_5
ENSBTAE00000198658	ENSBTAG00000018365	c	441	145	bta_liver_1,bta_liver_10,bta_liver_11,bta_liver_12,bta_liver_13,bta_liver_3,bta_liver_4,bta_liver_5,bta_liver_6,bta_liver_7,bta_liver_8,bta_liver_9
ENSBTAE00000198662	ENSBTAG00000018365	c	160	6	bta_liver_13
ENSBTAE00000198667	ENSBTAG00000018365	c	150	6	bta_liver_13
ENSBTAE00000198669	ENSBTAG00000018365	c	161	25	bta_liver_12,bta_liver_13
ENSBTAE00000198670	ENSBTAG00000018365	c	177	24	bta_liver_13,bta_liver_14,bta_liver_6
ENSBTAE00000198671	ENSBTAG00000018365	c	142	17	bta_liver_11,bta_liver_7,bta_liver_8
ENSBTAE00000198673	ENSBTAG00000018365	c	142	46	bta_liver_1,bta_liver_10,bta_liver_11,bta_liver_12,bta_liver_4,bta_liver_7,bta_liver_8
ENSBTAE00000198674	ENSBTAG00000018365	c	526	140	bta_liver_10,bta_liver_11,bta_liver_12,bta_liver_13,bta_liver_14,bta_liver_5,bta_liver_6,bta_liver_7,bta_liver_8,bta_liver_9
ENSBTAE00000199291	ENSBTAG00000018423	c	166	50	bta_liver_1,bta_liver_10,bta_liver_11,bta_liver_12,bta_liver_14,bta_liver_2,bta_liver_3,bta_liver_4
ENSBTAE00000199319	ENSBTAG00000018425	c	470	10	bta_liver_14,bta_muscle_12
ENSBTAE00000518437	ENSBTAG00000018438	c	2986	11	bta_muscle_10,bta_muscle_8
ENSBTAE00000199658,ENSBTAE00000484642	ENSBTAG00000018451	c	563	11	bta_liver_5,bta_liver_6
ENSBTAE00000199801	ENSBTAG00000018463	c	86	5	bta_liver_14
ENSBTAE00000515614	ENSBTAG00000018469	c	1139	56	bta_liver_12,bta_liver_3,bta_liver_5,bta_liver_6,bta_liver_7,bta_liver_9
ENSBTAE00000199860	ENSBTAG00000018471	c	99	8	bta_liver_14
ENSBTAE00000199910	ENSBTAG00000018474	c	3798	5	bta_liver_12
ENSBTAE00000518609	ENSBTAG00000018497	c	835	5	bta_liver_5
ENSBTAE00000517394	ENSBTAG00000018513	c	1531	111	bta_muscle_1,bta_muscle_11,bta_muscle_12,bta_muscle_2,bta_muscle_3,bta_muscle_4,bta_muscle_5,bta_muscle_6,bta_muscle_7,bta_muscle_8,bta_muscle_9
ENSBTAE00000200452	ENSBTAG00000018534	c	1476	31	bta_liver_11,bta_liver_5,bta_liver_6,bta_muscle_11
ENSBTAE00000200767	ENSBTAG00000018556	c	579	19	bta_liver_13,bta_liver_14,bta_liver_15
ENSBTAE00000201123	ENSBTAG00000018588	c	121	10	bta_liver_13,bta_liver_15
ENSBTAE00000344879	ENSBTAG00000018588	c	2011	28	bta_liver_13,bta_liver_14,bta_liver_15
ENSBTAE00000201493	ENSBTAG00000018628	c	469	5	bta_liver_14
ENSBTAE00000201957	ENSBTAG00000018667	c	769	5	bta_liver_15
ENSBTAE00000202211	ENSBTAG00000018694	c	81	6	bta_liver_14
ENSBTAE00000202424	ENSBTAG00000018717	c	1531	8	bta_testis_5
ENSBTAE00000039632	ENSBTAG00000018843	c	644	889	bta_liver_1,bta_liver_10,bta_liver_11,bta_liver_12,bta_liver_13,bta_liver_14,bta_liver_15,bta_liver_2,bta_liver_3,bta_liver_4,bta_liver_5,bta_liver_6,bta_liver_7,bta_liver_8,bta_liver_9
ENSBTAE00000299644	ENSBTAG00000018843	c	271	30	bta_liver_13,bta_liver_14,bta_liver_15
ENSBTAE00000480074	ENSBTAG00000018843	c	314	113	bta_liver_10,bta_liver_12,bta_liver_13,bta_liver_14,bta_liver_15,bta_liver_5,bta_liver_6,bta_liver_7,bta_liver_9
ENSBTAE00000203904	ENSBTAG00000018848	c	2485	5	bta_testis_4
ENSBTAE00000203980	ENSBTAG00000018851	c	207	13	bta_testis_3,bta_testis_4
ENSBTAE00000491486	ENSBTAG00000018852	c	6598	5	bta_liver_11
ENSBTAE00000205664	ENSBTAG00000018987	c	378	46	bta_liver_10,bta_liver_11,bta_liver_12,bta_liver_13,bta_liver_5,bta_liver_6,bta_liver_7
ENSBTAE00000205796	ENSBTAG00000019003	c	231	32	bta_testis_5,bta_testis_6
ENSBTAE00000151801	ENSBTAG00000019011	c	184	22	bta_muscle_10,bta_muscle_11,bta_muscle_2,bta_muscle_3
ENSBTAE00000205894	ENSBTAG00000019011	c	191	48	bta_muscle_1,bta_muscle_2,bta_muscle_5,bta_muscle_6,bta_muscle_7,bta_muscle_9
ENSBTAE00000504543	ENSBTAG00000019011	c	1090	6	bta_muscle_5
ENSBTAE00000205961	ENSBTAG00000019020	c	126	11	bta_liver_1,bta_liver_7
ENSBTAE00000206858	ENSBTAG00000019093	c	147	5	bta_liver_14
ENSBTAE00000462823	ENSBTAG00000019093	c	198	19	bta_liver_1,bta_liver_12,bta_liver_2
ENSBTAE00000507461	ENSBTAG00000019110	c	444	10	bta_muscle_4,bta_muscle_5
ENSBTAE00000207743	ENSBTAG00000019177	c	148	75	bta_muscle_1,bta_muscle_2,bta_muscle_4,bta_muscle_5,bta_muscle_6,bta_muscle_7,bta_muscle_8,bta_muscle_9
ENSBTAE00000208440	ENSBTAG00000019225	c	3133	84	bta_liver_14,bta_liver_15,bta_liver_7,bta_liver_8
ENSBTAE00000429547	ENSBTAG00000019246	c	896	76	bta_liver_10,bta_liver_11,bta_liver_12,bta_liver_15,bta_liver_2,bta_liver_3,bta_liver_8
ENSBTAE00000521226	ENSBTAG00000019246	c	887	50	bta_liver_11,bta_liver_13,bta_liver_14,bta_liver_5,bta_liver_7,bta_liver_9
ENSBTAE00000487696	ENSBTAG00000019255	c	1233	5	bta_liver_14
ENSBTAE00000389524	ENSBTAG00000019274	c	296	6	bta_testis_2
ENSBTAE00000543022	ENSBTAG00000019300	c	328	5	bta_liver_11
ENSBTAE00000209419	ENSBTAG00000019312	c	2099	5	bta_testis_6
ENSBTAE00000346883	ENSBTAG00000019315	c	143	124	bta_liver_1,bta_liver_11,bta_liver_12,bta_liver_3,bta_liver_4,bta_liver_5,bta_liver_6,bta_liver_7,bta_liver_9
ENSBTAE00000209533	ENSBTAG00000019322	c	117	5	bta_liver_14
ENSBTAE00000209603	ENSBTAG00000019327	c	105	12	bta_muscle_10,bta_muscle_11
ENSBTAE00000209611	ENSBTAG00000019327	c	105	10	bta_muscle_12
ENSBTAE00000209636	ENSBTAG00000019327	c	312	5	bta_muscle_4
ENSBTAE00000397564	ENSBTAG00000019370	c	645	48	bta_liver_11,bta_liver_5,bta_liver_9,bta_testis_1,bta_testis_2,bta_testis_3,bta_testis_5
ENSBTAE00000262956	ENSBTAG00000019423	c	185	46	bta_liver_13,bta_liver_14,bta_liver_15
ENSBTAE00000371153	ENSBTAG00000019423	c	1040	97	bta_liver_12,bta_liver_5,bta_liver_6,bta_liver_7,bta_liver_9
ENSBTAE00000371156	ENSBTAG00000019423	c	157	5	bta_liver_7
ENSBTAE00000371160	ENSBTAG00000019423	c	208	22	bta_liver_14,bta_liver_5,bta_liver_7
ENSBTAE00000210798	ENSBTAG00000019440	c	164	10	bta_liver_13,bta_liver_14
ENSBTAE00000341372	ENSBTAG00000019458	c	1806	6	bta_testis_6
ENSBTAE00000520124	ENSBTAG00000019460	c	1148	16	bta_liver_11,bta_liver_13,bta_liver_15
ENSBTAE00000528071	ENSBTAG00000019469	c	220	32	bta_testis_5,bta_testis_6
ENSBTAE00000211346	ENSBTAG00000019494	c	173	15	bta_liver_13,bta_liver_14
ENSBTAE00000509229	ENSBTAG00000019516	c	739	12	bta_liver_13,bta_liver_14
ENSBTAE00000211770	ENSBTAG00000019526	c	2407	5	bta_liver_13
ENSBTAE00000212014	ENSBTAG00000019552	c	1129	8	bta_liver_8
ENSBTAE00000288258	ENSBTAG00000019554	c	138	56	bta_muscle_1,bta_muscle_11,bta_muscle_12,bta_muscle_2,bta_muscle_7,bta_muscle_8,bta_muscle_9
ENSBTAE00000212155	ENSBTAG00000019565	c	1020	11	bta_liver_13,bta_liver_14
ENSBTAE00000490541	ENSBTAG00000019565	c	1543	6	bta_liver_14
ENSBTAE00000435598	ENSBTAG00000019585	c	114	11	bta_muscle_12,bta_muscle_2
ENSBTAE00000212493	ENSBTAG00000019603	c	174	7	bta_liver_14
ENSBTAE00000212536	ENSBTAG00000019612	c	606	114	bta_liver_11,bta_liver_12,bta_liver_13,bta_liver_14,bta_liver_15,bta_liver_2,bta_liver_3,bta_liver_6
ENSBTAE00000536163	ENSBTAG00000019612	c	368	109	bta_liver_10,bta_liver_13,bta_liver_14,bta_liver_15,bta_liver_5,bta_liver_6,bta_liver_9
ENSBTAE00000544061	ENSBTAG00000019612	c	1248	81	bta_liver_10,bta_liver_11,bta_liver_12,bta_liver_13,bta_liver_14,bta_liver_2,bta_liver_4,bta_liver_7,bta_liver_8
ENSBTAE00000212590	ENSBTAG00000019616	c	241	629	bta_liver_10,bta_liver_11,bta_liver_12,bta_liver_13,bta_liver_14,bta_liver_15,bta_liver_2,bta_liver_3,bta_liver_4,bta_liver_5,bta_liver_6,bta_liver_7,bta_liver_8,bta_liver_9
ENSBTAE00000212591	ENSBTAG00000019616	c	1210	174	bta_liver_11,bta_liver_12,bta_liver_13,bta_liver_14,bta_liver_15
ENSBTAE00000533235	ENSBTAG00000019648	c	1066	6	bta_liver_10
ENSBTAE00000213052	ENSBTAG00000019663	c	648	6	bta_liver_5
ENSBTAE00000213094	ENSBTAG00000019669	c	321	6	bta_liver_14
ENSBTAE00000213477	ENSBTAG00000019700	c	166	5	bta_liver_15
ENSBTAE00000213479	ENSBTAG00000019700	c	146	5	bta_liver_15
ENSBTAE00000214204	ENSBTAG00000019764	c	1151	44	bta_liver_13,bta_liver_14,bta_liver_15
ENSBTAE00000514199	ENSBTAG00000019770	c	874	45	bta_liver_13,bta_liver_14,bta_liver_15
ENSBTAE00000214537	ENSBTAG00000019798	c	333	14	bta_liver_13,bta_liver_14
ENSBTAE00000214680	ENSBTAG00000019811	c	159	5	bta_liver_1
ENSBTAE00000215154	ENSBTAG00000019849	c	1320	5	bta_testis_5
ENSBTAE00000531568	ENSBTAG00000019952	c	2091	5	bta_muscle_3
ENSBTAE00000216404	ENSBTAG00000019956	c	77	21	bta_liver_11,bta_liver_5,bta_liver_7
ENSBTAE00000255497	ENSBTAG00000020080	c	173	50	bta_muscle_1,bta_muscle_12,bta_muscle_2,bta_muscle_4,bta_muscle_5,bta_muscle_6,bta_muscle_7
ENSBTAE00000448437	ENSBTAG00000020116	c	326	64	bta_liver_11,bta_liver_5,bta_liver_6,bta_liver_9
ENSBTAE00000218714	ENSBTAG00000020166	c	1812	5	bta_liver_11
ENSBTAE00000219222	ENSBTAG00000020223	c	578	713	bta_muscle_1,bta_muscle_10,bta_muscle_11,bta_muscle_12,bta_muscle_2,bta_muscle_3,bta_muscle_4,bta_muscle_5,bta_muscle_6,bta_muscle_7,bta_muscle_8,bta_muscle_9
ENSBTAE00000506695	ENSBTAG00000020223	c	120	12	bta_muscle_3,bta_muscle_8
ENSBTAE00000526542	ENSBTAG00000020223	c	279	11	bta_muscle_3,bta_muscle_8
ENSBTAE00000220012	ENSBTAG00000020289	c	1691	6	bta_testis_1
ENSBTAE00000220228	ENSBTAG00000020308	c	142	19	bta_liver_13,bta_liver_14,bta_liver_15
ENSBTAE00000220530	ENSBTAG00000020334	c	283	5	bta_liver_14
ENSBTAE00000279746	ENSBTAG00000020334	c	1087	161	bta_liver_1,bta_liver_10,bta_liver_11,bta_liver_12,bta_liver_13,bta_liver_14,bta_liver_15,bta_liver_2,bta_liver_3,bta_liver_5,bta_liver_6,bta_liver_7,bta_liver_8
ENSBTAE00000256575	ENSBTAG00000020404	c	247	5	bta_liver_14
ENSBTAE00000424596	ENSBTAG00000020407	c	3616	8	bta_liver_14
ENSBTAE00000221830	ENSBTAG00000020436	c	944	8	bta_testis_5
ENSBTAE00000221967	ENSBTAG00000020447	c	226	6	bta_liver_14
ENSBTAE00000530552	ENSBTAG00000020447	c	154	13	bta_liver_13,bta_liver_14
ENSBTAE00000221983	ENSBTAG00000020451	c	686	59	bta_liver_3,bta_testis_4,bta_testis_5,bta_testis_6
ENSBTAE00000223069	ENSBTAG00000020554	c	205	23	bta_liver_2,bta_liver_5,bta_testis_5
ENSBTAE00000270394	ENSBTAG00000020597	c	309	42	bta_liver_12,bta_liver_13,bta_liver_14,bta_liver_15
ENSBTAE00000347304	ENSBTAG00000020597	c	189	65	bta_liver_13,bta_liver_14,bta_liver_15
ENSBTAE00000462497	ENSBTAG00000020597	c	200	30	bta_liver_14,bta_liver_15,bta_liver_7
ENSBTAE00000223977	ENSBTAG00000020638	c	709	7	bta_testis_3
ENSBTAE00000324921	ENSBTAG00000020661	c	241	8	bta_liver_14
ENSBTAE00000224338	ENSBTAG00000020663	c	152	5	bta_liver_10
ENSBTAE00000224339	ENSBTAG00000020663	c	474	41	bta_testis_2,bta_testis_3,bta_testis_4,bta_testis_5,bta_testis_6
ENSBTAE00000224379	ENSBTAG00000020668	c	1059	30	bta_liver_1,bta_liver_10,bta_liver_11,bta_liver_12,bta_liver_7
ENSBTAE00000224873	ENSBTAG00000020715	c	130	6	bta_liver_14
ENSBTAE00000224981	ENSBTAG00000020729	c	216	19	bta_liver_4,bta_liver_7,bta_liver_8
ENSBTAE00000225213	ENSBTAG00000020747	c	291	10	bta_liver_14
ENSBTAE00000225810	ENSBTAG00000020791	c	501	5	bta_muscle_6
ENSBTAE00000226589	ENSBTAG00000020859	c	202	5	bta_liver_14
ENSBTAE00000226609	ENSBTAG00000020859	c	1125	17	bta_liver_14,bta_liver_15
ENSBTAE00000226617	ENSBTAG00000020860	c	177	12	bta_liver_5,bta_liver_9
ENSBTAE00000511507	ENSBTAG00000020965	c	322	9	bta_testis_4
ENSBTAE00000227829	ENSBTAG00000020979	c	2221	49	bta_liver_3,bta_liver_5,bta_liver_6,bta_liver_9
ENSBTAE00000380789	ENSBTAG00000020980	c	699	39	bta_liver_13,bta_liver_14,bta_liver_15
ENSBTAE00000340990	ENSBTAG00000021020	c	3219	31	bta_liver_5,bta_liver_6,bta_muscle_12,bta_muscle_6,bta_testis_5
ENSBTAE00000492199	ENSBTAG00000021174	c	325	5	bta_muscle_6
ENSBTAE00000230678	ENSBTAG00000021195	c	135	10	bta_liver_12,bta_liver_14
ENSBTAE00000230680	ENSBTAG00000021195	c	239	19	bta_liver_14,bta_liver_15
ENSBTAE00000251000	ENSBTAG00000021214	c	126	5	bta_liver_11
ENSBTAE00000231509	ENSBTAG00000021263	c	192	6	bta_liver_6
ENSBTAE00000498511	ENSBTAG00000021367	c	125	34	bta_liver_10,bta_liver_2,bta_liver_5,bta_liver_6,bta_liver_8,bta_muscle_12
ENSBTAE00000489687	ENSBTAG00000021386	c	185	8	bta_liver_7
ENSBTAE00000493084	ENSBTAG00000021386	c	495	244	bta_liver_1,bta_liver_10,bta_liver_11,bta_liver_12,bta_liver_2,bta_liver_3,bta_liver_4,bta_liver_5,bta_liver_6,bta_liver_7,bta_liver_8,bta_liver_9
ENSBTAE00000233221	ENSBTAG00000021395	c	111	29	bta_liver_12,bta_liver_5,bta_liver_6,bta_liver_9
ENSBTAE00000498631	ENSBTAG00000021408	c	764	21	bta_liver_14,bta_liver_2,bta_liver_6,bta_liver_7
ENSBTAE00000543034	ENSBTAG00000021449	c	1088	7	bta_testis_1
ENSBTAE00000233834	ENSBTAG00000021466	c	188	8	bta_liver_14
ENSBTAE00000538194	ENSBTAG00000021466	c	1076	6	bta_testis_1
ENSBTAE00000465516	ENSBTAG00000021493	c	196	110	bta_testis_4,bta_testis_5,bta_testis_6
ENSBTAE00000234076	ENSBTAG00000021499	c	204	10	bta_liver_14,bta_liver_15
ENSBTAE00000234081	ENSBTAG00000021499	c	96	6	bta_liver_14
ENSBTAE00000350147	ENSBTAG00000021499	c	1076	7	bta_liver_14
ENSBTAE00000234140	ENSBTAG00000021506	c	935	93	bta_liver_1,bta_liver_10,bta_liver_11,bta_liver_13,bta_liver_3,bta_liver_5,bta_liver_7,bta_liver_8,bta_liver_9,bta_muscle_8
ENSBTAE00000234164	ENSBTAG00000021508	c	1386	156	bta_muscle_1,bta_muscle_11,bta_muscle_12,bta_muscle_2,bta_muscle_3,bta_muscle_4,bta_muscle_5,bta_muscle_6,bta_muscle_8,bta_muscle_9
ENSBTAE00000045034	ENSBTAG00000021516	c	210	157	bta_liver_10,bta_liver_12,bta_liver_3,bta_liver_4,bta_liver_5,bta_liver_6,bta_liver_7,bta_liver_8,bta_liver_9,bta_testis_2
ENSBTAE00000234380	ENSBTAG00000021535	c	125	59	bta_liver_14,bta_liver_15
ENSBTAE00000509756	ENSBTAG00000021535	c	225	6	bta_liver_14
ENSBTAE00000536931	ENSBTAG00000021556	c	592	5	bta_testis_6
ENSBTAE00000234764	ENSBTAG00000021569	c	115	11	bta_liver_5,bta_liver_7
ENSBTAE00000235617	ENSBTAG00000021653	c	119	6	bta_liver_6
ENSBTAE00000235857	ENSBTAG00000021678	c	3284	5	bta_liver_5
ENSBTAE00000235896	ENSBTAG00000021685	c	297	5	bta_muscle_8
ENSBTAE00000236659	ENSBTAG00000021762	c	153	10	bta_liver_1
ENSBTAE00000237865	ENSBTAG00000021875	c	725	7	bta_liver_11
ENSBTAE00000239033	ENSBTAG00000021955	c	856	5	bta_liver_15
ENSBTAE00000239376	ENSBTAG00000021976	c	131	5	bta_liver_5
ENSBTAE00000239428	ENSBTAG00000021980	c	890	6	bta_testis_5
ENSBTAE00000326169	ENSBTAG00000022032	c	197	25	bta_liver_10,bta_liver_12,bta_liver_3,bta_liver_6
ENSBTAE00000239883	ENSBTAG00000022120	c	192	913	bta_liver_1,bta_liver_10,bta_liver_13,bta_liver_14,bta_liver_15,bta_liver_4
ENSBTAE00000239884	ENSBTAG00000022120	c	184	1796	bta_liver_1,bta_liver_10,bta_liver_11,bta_liver_12,bta_liver_13,bta_liver_14,bta_liver_15,bta_liver_2,bta_liver_3,bta_liver_4,bta_liver_5,bta_liver_6,bta_liver_7,bta_liver_8,bta_liver_9
ENSBTAE00000239885	ENSBTAG00000022120	c	228	250	bta_liver_1,bta_liver_10,bta_liver_11,bta_liver_13,bta_liver_14,bta_liver_15,bta_liver_4
ENSBTAE00000239886	ENSBTAG00000022120	c	114	157	bta_liver_10,bta_liver_12,bta_liver_13,bta_liver_14,bta_liver_15,bta_liver_4,bta_liver_8
ENSBTAE00000239887	ENSBTAG00000022120	c	126	461	bta_liver_1,bta_liver_10,bta_liver_11,bta_liver_12,bta_liver_13,bta_liver_14,bta_liver_15,bta_liver_2,bta_liver_4,bta_liver_6,bta_liver_8,bta_liver_9
ENSBTAE00000239889	ENSBTAG00000022120	c	286	4206	bta_liver_1,bta_liver_10,bta_liver_11,bta_liver_12,bta_liver_13,bta_liver_14,bta_liver_15,bta_liver_2,bta_liver_3,bta_liver_4,bta_liver_5,bta_liver_6,bta_liver_7,bta_liver_8,bta_liver_9
ENSBTAE00000488916	ENSBTAG00000022120	c	72	5	bta_liver_3
ENSBTAE00000504918	ENSBTAG00000022120	c	666	1443	bta_liver_1,bta_liver_10,bta_liver_11,bta_liver_12,bta_liver_13,bta_liver_14,bta_liver_15,bta_liver_2,bta_liver_3,bta_liver_4,bta_liver_5,bta_liver_6,bta_liver_7,bta_liver_8,bta_liver_9
ENSBTAE00000528067	ENSBTAG00000022120	c	232	4513	bta_liver_1,bta_liver_10,bta_liver_11,bta_liver_12,bta_liver_13,bta_liver_14,bta_liver_15,bta_liver_2,bta_liver_3,bta_liver_4,bta_liver_5,bta_liver_6,bta_liver_7,bta_liver_8,bta_liver_9
ENSBTAE00000326463	ENSBTAG00000022158	c	114	228	bta_muscle_1,bta_muscle_12,bta_muscle_2,bta_muscle_3,bta_muscle_4,bta_muscle_5,bta_muscle_6,bta_muscle_7,bta_muscle_8,bta_muscle_9
ENSBTAE00000059260	ENSBTAG00000022167	c	638	15	bta_liver_13,bta_liver_14,bta_liver_15
ENSBTAE00000541548	ENSBTAG00000022204	c	263	5	bta_liver_6
ENSBTAE00000243847	ENSBTAG00000022244	c	159	193	bta_muscle_1,bta_muscle_10,bta_muscle_11,bta_muscle_12,bta_muscle_2,bta_muscle_3,bta_muscle_4,bta_muscle_5,bta_muscle_6,bta_muscle_7,bta_muscle_8,bta_muscle_9
ENSBTAE00000453897	ENSBTAG00000022278	c	477	7	bta_testis_2
ENSBTAE00000245025	ENSBTAG00000022329	c	596	56	bta_liver_12,bta_liver_13,bta_liver_14,bta_liver_15,bta_liver_3,bta_liver_5,bta_liver_6,bta_liver_7
ENSBTAE00000245029	ENSBTAG00000022329	c	185	1054	bta_liver_1,bta_liver_10,bta_liver_11,bta_liver_12,bta_liver_13,bta_liver_14,bta_liver_15,bta_liver_2,bta_liver_3,bta_liver_4,bta_liver_5,bta_liver_6,bta_liver_7,bta_liver_8,bta_liver_9
ENSBTAE00000245034	ENSBTAG00000022329	c	165	5	bta_liver_14
ENSBTAE00000318179	ENSBTAG00000022329	c	133	56	bta_liver_1,bta_liver_10,bta_liver_11,bta_liver_12,bta_liver_2,bta_liver_7,bta_liver_8
ENSBTAE00000446411	ENSBTAG00000022394	c	139	15	bta_liver_14
ENSBTAE00000448455	ENSBTAG00000022394	c	282	6	bta_liver_14
ENSBTAE00000416702	ENSBTAG00000022395	c	298	72	bta_liver_13,bta_liver_14,bta_liver_15
ENSBTAE00000530486	ENSBTAG00000022471	c	2018	6	bta_liver_13
ENSBTAE00000247154	ENSBTAG00000022564	c	396	6	bta_liver_14
ENSBTAE00000065863	ENSBTAG00000022613	c	673	12	bta_muscle_12,bta_muscle_8
ENSBTAE00000066729	ENSBTAG00000022731	c	263	18	bta_liver_13,bta_liver_14
ENSBTAE00000345013	ENSBTAG00000022819	c	1447	10	bta_liver_4,bta_liver_7
ENSBTAE00000445646	ENSBTAG00000023177	c	183	32	bta_liver_13,bta_liver_14,bta_liver_15
ENSBTAE00000463885	ENSBTAG00000023177	c	174	5	bta_liver_14
ENSBTAE00000512471	ENSBTAG00000023177	c	183	76	bta_liver_2,bta_liver_5,bta_liver_6,bta_liver_8
ENSBTAE00000514561	ENSBTAG00000023177	c	197	11	bta_liver_11,bta_liver_3
ENSBTAE00000544668	ENSBTAG00000023177	c	77	5	bta_liver_14
ENSBTAE00000527215	ENSBTAG00000023279	c	1757	10	bta_muscle_1,bta_muscle_11
ENSBTAE00000254925	ENSBTAG00000023343	c	141	6	bta_liver_6
ENSBTAE00000447763	ENSBTAG00000023411	c	187	47	bta_liver_11,bta_liver_12,bta_liver_2,bta_liver_3,bta_liver_5,bta_liver_7
ENSBTAE00000385926	ENSBTAG00000023419	c	418	29	bta_liver_3,bta_liver_6,bta_liver_7,bta_liver_9
ENSBTAE00000447824	ENSBTAG00000023419	c	209	31	bta_liver_11,bta_liver_12,bta_liver_4,bta_liver_7,bta_liver_8
ENSBTAE00000457619	ENSBTAG00000023549	c	177	757	bta_liver_1,bta_liver_10,bta_liver_11,bta_liver_12,bta_liver_13,bta_liver_14,bta_liver_2,bta_liver_3,bta_liver_4,bta_liver_5,bta_liver_6,bta_liver_7,bta_liver_8,bta_liver_9
ENSBTAE00000461759	ENSBTAG00000023549	c	142	182	bta_liver_1,bta_liver_10,bta_liver_11,bta_liver_12,bta_liver_13,bta_liver_2,bta_liver_3,bta_liver_4,bta_liver_5,bta_liver_6,bta_liver_7,bta_liver_8,bta_liver_9
ENSBTAE00000360790	ENSBTAG00000023652	c	132	34	bta_liver_12,bta_liver_13,bta_liver_15
ENSBTAE00000360797	ENSBTAG00000023652	c	87	26	bta_liver_14,bta_liver_15
ENSBTAE00000345667	ENSBTAG00000023659	c	265	167	bta_liver_13,bta_liver_14,bta_liver_15
ENSBTAE00000383097	ENSBTAG00000023907	c	739	6	bta_liver_14
ENSBTAE00000043362	ENSBTAG00000023939	c	150	119	bta_liver_1,bta_liver_10,bta_liver_11,bta_liver_12,bta_liver_13,bta_liver_2,bta_liver_3,bta_liver_7,bta_liver_8,bta_liver_9
ENSBTAE00000262630	ENSBTAG00000023939	c	188	26	bta_liver_13,bta_liver_14,bta_liver_8
ENSBTAE00000262633	ENSBTAG00000023939	c	142	52	bta_liver_10,bta_liver_11,bta_liver_12,bta_liver_13,bta_liver_14,bta_liver_15,bta_liver_3
ENSBTAE00000262640	ENSBTAG00000023939	c	161	28	bta_liver_13,bta_liver_14
ENSBTAE00000262644	ENSBTAG00000023939	c	163	5	bta_liver_12
ENSBTAE00000527225	ENSBTAG00000024095	c	1564	28	bta_testis_1,bta_testis_2,bta_testis_3,bta_testis_5
ENSBTAE00000089341	ENSBTAG00000024240	c	131	6	bta_liver_11
ENSBTAE00000037969	ENSBTAG00000024657	c	135	171	bta_liver_3,bta_muscle_1,bta_muscle_10,bta_muscle_11,bta_muscle_12,bta_muscle_2,bta_muscle_3,bta_muscle_4,bta_muscle_5,bta_muscle_6,bta_muscle_7,bta_muscle_8,bta_muscle_9
ENSBTAE00000273947	ENSBTAG00000024909	c	1270	18	bta_testis_1,bta_testis_6
ENSBTAE00000276687	ENSBTAG00000025101	c	275	5	bta_liver_15
ENSBTAE00000525405	ENSBTAG00000025101	c	1027	5	bta_liver_14
ENSBTAE00000280819	ENSBTAG00000025441	c	2474	63	bta_liver_14,bta_liver_15,bta_testis_1,bta_testis_2,bta_testis_3
ENSBTAE00000327797	ENSBTAG00000025448	c	377	15	bta_testis_5,bta_testis_6
ENSBTAE00000316887	ENSBTAG00000025644	c	893	11	bta_muscle_12,bta_testis_6
ENSBTAE00000509155	ENSBTAG00000025760	c	2617	23	bta_liver_1,bta_liver_12,bta_liver_2,bta_liver_9
ENSBTAE00000289843	ENSBTAG00000026181	c	980	26	bta_liver_10,bta_liver_11,bta_liver_14,bta_liver_6
ENSBTAE00000389836	ENSBTAG00000026181	c	944	43	bta_liver_11,bta_liver_12,bta_liver_14,bta_liver_15,bta_liver_3,bta_liver_6,bta_liver_7
ENSBTAE00000321726	ENSBTAG00000026199	c	761	10	bta_liver_14,bta_liver_9
ENSBTAE00000290517	ENSBTAG00000026236	c	276	20	bta_liver_11,bta_liver_14,bta_liver_15
ENSBTAE00000291762	ENSBTAG00000026327	c	219	245	bta_liver_10,bta_liver_11,bta_liver_12,bta_liver_13,bta_liver_14,bta_liver_15,bta_liver_3,bta_liver_5,bta_liver_6,bta_liver_7,bta_liver_8,bta_liver_9,bta_muscle_12,bta_muscle_3,bta_muscle_4,bta_testis_1,bta_testis_2,bta_testis_3,bta_testis_6
ENSBTAE00000472026	ENSBTAG00000026501	c	161	23	bta_liver_11,bta_liver_6,bta_liver_7
ENSBTAE00000296038	ENSBTAG00000026666	c	536	501	bta_liver_1,bta_liver_10,bta_liver_11,bta_liver_12,bta_liver_13,bta_liver_14,bta_liver_15,bta_liver_2,bta_liver_3,bta_liver_4,bta_liver_5,bta_liver_6,bta_liver_7,bta_liver_8,bta_liver_9
ENSBTAE00000296404	ENSBTAG00000026710	c	733	7	bta_liver_14
ENSBTAE00000377601	ENSBTAG00000026748	c	780	11	bta_liver_11,bta_liver_13
ENSBTAE00000452002	ENSBTAG00000026917	c	636	10	bta_liver_10,bta_liver_9
ENSBTAE00000517015	ENSBTAG00000026953	c	3021	6	bta_liver_3
ENSBTAE00000066670	ENSBTAG00000026993	c	1762	6	bta_testis_1
ENSBTAE00000147242	ENSBTAG00000027213	c	654	7	bta_testis_1
ENSBTAE00000304580	ENSBTAG00000027412	c	459	81	bta_liver_1,bta_liver_10,bta_liver_11,bta_liver_12,bta_liver_14,bta_liver_2,bta_liver_3,bta_liver_7,bta_liver_8,bta_liver_9
ENSBTAE00000308043	ENSBTAG00000027722	c	207	5	bta_liver_5
ENSBTAE00000467908	ENSBTAG00000027772	c	184	10	bta_testis_1,bta_testis_2
ENSBTAE00000469929	ENSBTAG00000028359	sno	215	11	bta_liver_13,bta_liver_14
ENSBTAE00000130954	ENSBTAG00000030246	c	151	11	bta_liver_14
ENSBTAE00000315252	ENSBTAG00000030297	c	330	11	bta_liver_11,bta_liver_15
ENSBTAE00000425968	ENSBTAG00000030297	c	434	6	bta_liver_15
ENSBTAE00000511222	ENSBTAG00000030599	c	1934	14	bta_liver_14,bta_liver_7
ENSBTAE00000457069	ENSBTAG00000030650	c	481	7	bta_liver_14
ENSBTAE00000296027	ENSBTAG00000030683	c	649	5	bta_liver_15
ENSBTAE00000506006	ENSBTAG00000030974	c	845	26	bta_muscle_1,bta_muscle_4,bta_muscle_6
ENSBTAE00000536200	ENSBTAG00000030974	c	972	6	bta_muscle_1
ENSBTAE00000324431	ENSBTAG00000030993	c	731	63	bta_testis_4,bta_testis_5,bta_testis_6
ENSBTAE00000453832	ENSBTAG00000031358	c	144	43	bta_liver_12,bta_liver_13,bta_liver_14,bta_liver_15
ENSBTAE00000543183	ENSBTAG00000031358	c	171	33	bta_liver_13,bta_liver_14,bta_liver_15,bta_liver_6
ENSBTAE00000391428	ENSBTAG00000031435	c	2546	6	bta_liver_14
ENSBTAE00000331945	ENSBTAG00000031598	c	1070	22	bta_muscle_10,bta_muscle_11,bta_muscle_12
ENSBTAE00000029281	ENSBTAG00000031647	c	1648	29	bta_liver_15,bta_liver_3,bta_liver_5,bta_liver_7
ENSBTAE00000333006	ENSBTAG00000031679	c	1406	27	bta_liver_13,bta_liver_14,bta_liver_15
ENSBTAE00000333011	ENSBTAG00000031679	c	107	7	bta_liver_12
ENSBTAE00000333845	ENSBTAG00000031750	c	315	89	bta_liver_10,bta_liver_11,bta_liver_12,bta_liver_3,bta_liver_4,bta_liver_5,bta_liver_6,bta_liver_7,bta_liver_8,bta_liver_9
ENSBTAE00000335692	ENSBTAG00000031934	c	2878	42	bta_testis_5,bta_testis_6
ENSBTAE00000339698	ENSBTAG00000032217	c	1005	41	bta_liver_11,bta_liver_13,bta_liver_14,bta_liver_15
ENSBTAE00000456546	ENSBTAG00000032304	c	145	11	bta_liver_13,bta_liver_14
ENSBTAE00000296645	ENSBTAG00000032446	c	480	28	bta_testis_1,bta_testis_3
ENSBTAE00000186796	ENSBTAG00000032477	c	223	10	bta_liver_13,bta_liver_14
ENSBTAE00000343070	ENSBTAG00000032531	c	340	72	bta_muscle_12,bta_muscle_4,bta_muscle_6,bta_muscle_8,bta_muscle_9
ENSBTAE00000258252	ENSBTAG00000032656	c	1922	5	bta_liver_15
ENSBTAE00000345581	ENSBTAG00000032705	c	1143	450	bta_liver_1,bta_liver_10,bta_liver_11,bta_liver_12,bta_liver_14,bta_liver_2,bta_liver_3,bta_liver_4,bta_liver_5,bta_liver_6,bta_liver_7,bta_liver_8,bta_liver_9,bta_muscle_1,bta_muscle_10,bta_muscle_11,bta_muscle_12,bta_muscle_2,bta_muscle_3,bta_muscle_4,bta_muscle_5,bta_muscle_7,bta_muscle_9,bta_testis_5
ENSBTAE00000345621	ENSBTAG00000032711	c	818	5	bta_testis_5
ENSBTAE00000345490	ENSBTAG00000032719	c	222	5	bta_muscle_3
ENSBTAE00000345593	ENSBTAG00000032719	c	158	54	bta_liver_10,bta_liver_11,bta_liver_5,bta_muscle_2,bta_muscle_3,bta_muscle_6,bta_muscle_7
ENSBTAE00000449238	ENSBTAG00000032829	c	189	23	bta_liver_13,bta_liver_14,bta_liver_4,bta_liver_5
ENSBTAE00000229840	ENSBTAG00000033008	c	179	129	bta_muscle_1,bta_muscle_10,bta_muscle_11,bta_muscle_12,bta_muscle_2,bta_muscle_3,bta_muscle_4,bta_muscle_7,bta_muscle_8
ENSBTAE00000414500	ENSBTAG00000033008	c	509	850	bta_muscle_1,bta_muscle_10,bta_muscle_11,bta_muscle_12,bta_muscle_2,bta_muscle_3,bta_muscle_4,bta_muscle_5,bta_muscle_6,bta_muscle_7,bta_muscle_8,bta_muscle_9
ENSBTAE00000474068	ENSBTAG00000033217	c	118	11	bta_muscle_1,bta_testis_4
ENSBTAE00000352882	ENSBTAG00000033304	c	1301	7	bta_liver_14
ENSBTAE00000352937	ENSBTAG00000033312	c	196	25	bta_testis_4,bta_testis_5,bta_testis_6
ENSBTAE00000107985	ENSBTAG00000033315	c	98	5	bta_liver_11
ENSBTAE00000285122	ENSBTAG00000033749	c	1170	832	bta_testis_1,bta_testis_2,bta_testis_3,bta_testis_4,bta_testis_5,bta_testis_6
ENSBTAE00000419200	ENSBTAG00000034185	c	1296	31	bta_testis_1,bta_testis_2
ENSBTAE00000442222	ENSBTAG00000034189	c	118	10	bta_liver_6,bta_liver_9
ENSBTAE00000534360	ENSBTAG00000034189	c	261	7	bta_liver_14
ENSBTAE00000363784	ENSBTAG00000034496	c	213	13	bta_liver_1,bta_liver_5
ENSBTAE00000363758	ENSBTAG00000034501	c	105	29	bta_liver_12,bta_liver_13,bta_liver_2,bta_liver_7,bta_liver_8
ENSBTAE00000363778	ENSBTAG00000034501	c	111	216	bta_liver_1,bta_liver_10,bta_liver_11,bta_liver_12,bta_liver_13,bta_liver_14,bta_liver_15,bta_liver_2,bta_liver_3,bta_liver_4,bta_liver_5,bta_liver_6,bta_liver_7,bta_liver_8,bta_liver_9
ENSBTAE00000412602	ENSBTAG00000034501	c	280	30	bta_liver_13,bta_liver_14,bta_liver_15
ENSBTAE00000472892	ENSBTAG00000034632	c	478	531	bta_testis_4,bta_testis_5,bta_testis_6
ENSBTAE00000375086	ENSBTAG00000036282	c	313	52	bta_testis_4,bta_testis_5,bta_testis_6
ENSBTAE00000201457	ENSBTAG00000037377	c	1058	38	bta_liver_10,bta_liver_12,bta_liver_3,bta_liver_5,bta_liver_6,bta_liver_7
ENSBTAE00000463203	ENSBTAG00000037533	c	199	7	bta_liver_8
ENSBTAE00000471657	ENSBTAG00000037533	c	187	71	bta_liver_10,bta_liver_11,bta_liver_13,bta_liver_14,bta_liver_3,bta_liver_4,bta_liver_5,bta_liver_6,bta_liver_7,bta_liver_9
ENSBTAE00000512476	ENSBTAG00000037605	c	298	5	bta_testis_1
ENSBTAE00000389206	ENSBTAG00000037640	c	2147	5	bta_liver_3
ENSBTAE00000136980	ENSBTAG00000037673	c	564	303	bta_liver_1,bta_liver_10,bta_liver_11,bta_liver_12,bta_liver_3,bta_liver_4,bta_liver_5,bta_liver_6,bta_liver_7,bta_liver_8,bta_liver_9,bta_testis_2
ENSBTAE00000402392	ENSBTAG00000037803	c	2345	17	bta_testis_3,bta_testis_4
ENSBTAE00000400998	ENSBTAG00000037996	c	3105	5	bta_muscle_10
ENSBTAE00000397212	ENSBTAG00000038050	c	2707	6	bta_testis_3
ENSBTAE00000333852	ENSBTAG00000038116	c	912	6	bta_liver_5
ENSBTAE00000000573	ENSBTAG00000038171	c	243	46	bta_liver_10,bta_liver_12,bta_liver_3,bta_liver_4,bta_liver_5,bta_liver_9
ENSBTAE00000233520	ENSBTAG00000038178	c	1046	16	bta_testis_3,bta_testis_4,bta_testis_5
ENSBTAE00000464750	ENSBTAG00000038323	c	581	401	bta_liver_1,bta_liver_10,bta_liver_11,bta_liver_12,bta_liver_13,bta_liver_14,bta_liver_15,bta_liver_2,bta_liver_3,bta_liver_4,bta_liver_5,bta_liver_6,bta_liver_7,bta_liver_8,bta_liver_9
ENSBTAE00000203865	ENSBTAG00000038361	c	646	88	bta_liver_11,bta_liver_14,bta_liver_3,bta_liver_5,bta_liver_6,bta_liver_7,bta_liver_8,bta_liver_9
ENSBTAE00000494443	ENSBTAG00000038430	c	235	10	bta_liver_10,bta_liver_14
ENSBTAE00000427231	ENSBTAG00000038461	c	187	5	bta_liver_15
ENSBTAE00000497846	ENSBTAG00000038461	c	143	61	bta_liver_13,bta_liver_14,bta_liver_15
ENSBTAE00000481650	ENSBTAG00000038488	c	457	81	bta_liver_10,bta_liver_11,bta_liver_12,bta_liver_14,bta_liver_15,bta_testis_1,bta_testis_2,bta_testis_3,bta_testis_4,bta_testis_5
ENSBTAE00000412750	ENSBTAG00000039161	c	1536	11	bta_liver_7,bta_liver_9
ENSBTAE00000499925	ENSBTAG00000039321	c	1469	137	bta_liver_11,bta_liver_13,bta_liver_14,bta_liver_15,bta_liver_3,bta_liver_4,bta_liver_6,bta_liver_7
ENSBTAE00000520877	ENSBTAG00000039337	c	1270	11	bta_liver_11,bta_liver_8
ENSBTAE00000398606	ENSBTAG00000039442	c	205	184	bta_liver_1,bta_liver_11,bta_liver_12,bta_liver_3,bta_liver_5,bta_liver_6,bta_liver_7,bta_liver_8,bta_liver_9
ENSBTAE00000527730	ENSBTAG00000039442	c	2910	10	bta_liver_12,bta_liver_9
ENSBTAE00000489644	ENSBTAG00000039463	c	676	5	bta_liver_6
ENSBTAE00000380447	ENSBTAG00000039591	c	1346	25	bta_liver_12,bta_liver_7,bta_liver_9,bta_muscle_2
ENSBTAE00000527646	ENSBTAG00000039630	c	1515	5	bta_liver_7
ENSBTAE00000377713	ENSBTAG00000039647	c	1453	12	bta_liver_11,bta_liver_14
ENSBTAE00000397390	ENSBTAG00000039647	c	832	25	bta_liver_10,bta_liver_11,bta_liver_12,bta_liver_8
ENSBTAE00000404073	ENSBTAG00000039657	c	559	7	bta_testis_2
ENSBTAE00000331374	ENSBTAG00000039662	c	1883	5	bta_liver_10
ENSBTAE00000454150	ENSBTAG00000039664	c	576	21	bta_testis_2,bta_testis_3
ENSBTAE00000394500	ENSBTAG00000039770	c	188	108	bta_liver_10,bta_liver_12,bta_liver_13,bta_liver_14,bta_liver_3,bta_liver_4,bta_liver_5,bta_liver_7,bta_liver_8,bta_liver_9,bta_muscle_12,bta_muscle_4,bta_muscle_5,bta_muscle_6,bta_muscle_7
ENSBTAE00000418793	ENSBTAG00000039878	c	770	11	bta_testis_5
ENSBTAE00000059621	ENSBTAG00000039958	c	307	6	bta_muscle_5
ENSBTAE00000442593	ENSBTAG00000039991	c	489	5	bta_liver_12
ENSBTAE00000418780	ENSBTAG00000040333	c	655	5	bta_liver_12
ENSBTAE00000453083	ENSBTAG00000040409	c	174	12	bta_liver_11,bta_liver_2
ENSBTAE00000530775	ENSBTAG00000040409	c	183	5	bta_liver_7
ENSBTAE00000411046	ENSBTAG00000040413	c	148	10	bta_liver_15,bta_liver_7
ENSBTAE00000521964	ENSBTAG00000040413	c	641	20	bta_liver_14,bta_liver_5,bta_liver_6
ENSBTAE00000432561	ENSBTAG00000042276	sno	131	6	bta_liver_14
ENSBTAE00000462257	ENSBTAG00000042310	sno	144	7	bta_liver_15
ENSBTAE00000432743	ENSBTAG00000042458	ribozyme	278	64	bta_liver_14,bta_testis_1,bta_testis_2,bta_testis_3
ENSBTAE00000432767	ENSBTAG00000042482	sno	132	18	bta_liver_10,bta_liver_12,bta_liver_15
ENSBTAE00000482780	ENSBTAG00000042506	snc	116	5	bta_liver_14
ENSBTAE00000432885	ENSBTAG00000042600	sno	136	6	bta_liver_15
ENSBTAE00000432886	ENSBTAG00000042601	misc_RNA	314	16	bta_liver_13,bta_liver_14
ENSBTAE00000433201	ENSBTAG00000042916	sno	144	8	bta_liver_14
ENSBTAE00000433259	ENSBTAG00000042974	sno	82	49	bta_liver_13,bta_liver_14,bta_liver_15
ENSBTAE00000433362	ENSBTAG00000043077	sno	136	6	bta_liver_15
ENSBTAE00000433452	ENSBTAG00000043167	sno	135	10	bta_liver_14,bta_liver_15
ENSBTAE00000449183	ENSBTAG00000043250	misc_RNA	299	137	bta_testis_1,bta_testis_2,bta_testis_3,bta_testis_4,bta_testis_5,bta_testis_6
ENSBTAE00000482575	ENSBTAG00000043250	misc_RNA	300	99	bta_testis_2
ENSBTAE00000539898	ENSBTAG00000043250	misc_RNA	104	108	bta_muscle_2
ENSBTAE00000433456	ENSBTAG00000043541	sno	305	382	bta_liver_13,bta_liver_14,bta_liver_15,bta_muscle_9
ENSBTAE00000433913	ENSBTAG00000043546	c from MT	528	98	bta_liver_10,bta_liver_11,bta_liver_12,bta_liver_3,bta_liver_4,bta_liver_5,bta_liver_6,bta_liver_7,bta_liver_8,bta_liver_9,bta_muscle_10,bta_muscle_8
ENSBTAE00000433896	ENSBTAG00000043550	c from MT	1140	1415	bta_liver_1,bta_liver_10,bta_liver_11,bta_liver_12,bta_liver_13,bta_liver_14,bta_liver_15,bta_liver_2,bta_liver_3,bta_liver_4,bta_liver_5,bta_liver_6,bta_liver_7,bta_liver_8,bta_liver_9,bta_muscle_1,bta_muscle_10,bta_muscle_12,bta_muscle_2,bta_muscle_3,bta_muscle_4,bta_muscle_5,bta_muscle_6,bta_muscle_7,bta_muscle_8,bta_muscle_9
ENSBTAE00000433873	ENSBTAG00000043556	c from MT	684	858	bta_liver_1,bta_liver_10,bta_liver_11,bta_liver_12,bta_liver_13,bta_liver_14,bta_liver_15,bta_liver_2,bta_liver_3,bta_liver_4,bta_liver_5,bta_liver_6,bta_liver_7,bta_liver_8,bta_liver_9,bta_muscle_1,bta_muscle_10,bta_muscle_11,bta_muscle_12,bta_muscle_2,bta_muscle_3,bta_muscle_4,bta_muscle_5,bta_muscle_6,bta_muscle_7,bta_muscle_8,bta_muscle_9,bta_testis_2,bta_testis_3,bta_testis_4,bta_testis_5,bt…
ENSBTAE00000433897	ENSBTAG00000043558	c from MT	956	2788	bta_liver_1,bta_liver_10,bta_liver_11,bta_liver_12,bta_liver_13,bta_liver_14,bta_liver_15,bta_liver_2,bta_liver_3,bta_liver_4,bta_liver_5,bta_liver_6,bta_liver_7,bta_liver_8,bta_liver_9,bta_muscle_1,bta_muscle_10,bta_muscle_11,bta_muscle_12,bta_muscle_2,bta_muscle_3,bta_muscle_4,bta_muscle_5,bta_muscle_6,bta_muscle_7,bta_muscle_8,bta_muscle_9,bta_testis_4
ENSBTAE00000433849	ENSBTAG00000043559	c from MT	297	324	bta_liver_10,bta_liver_11,bta_liver_12,bta_liver_13,bta_liver_14,bta_liver_15,bta_liver_3,bta_liver_4,bta_liver_5,bta_liver_6,bta_liver_7,bta_liver_8,bta_liver_9,bta_muscle_1,bta_muscle_12,bta_muscle_3,bta_muscle_5,bta_muscle_6,bta_muscle_7,bta_muscle_8,bta_muscle_9
ENSBTAE00000433861	ENSBTAG00000043560	c from MT	781	297	bta_liver_1,bta_liver_11,bta_liver_12,bta_liver_13,bta_liver_14,bta_liver_15,bta_liver_2,bta_liver_3,bta_liver_5,bta_liver_6,bta_liver_7,bta_liver_8,bta_liver_9,bta_muscle_1,bta_muscle_11,bta_muscle_12,bta_muscle_2,bta_muscle_4,bta_muscle_5,bta_muscle_6,bta_muscle_7,bta_muscle_9
ENSBTAE00000433886	ENSBTAG00000043561	c from MT	1545	28809	bta_liver_1,bta_liver_10,bta_liver_11,bta_liver_12,bta_liver_13,bta_liver_14,bta_liver_15,bta_liver_2,bta_liver_3,bta_liver_4,bta_liver_5,bta_liver_6,bta_liver_7,bta_liver_8,bta_liver_9,bta_muscle_1,bta_muscle_10,bta_muscle_11,bta_muscle_12,bta_muscle_2,bta_muscle_3,bta_muscle_4,bta_muscle_5,bta_muscle_6,bta_muscle_7,bta_muscle_8,bta_muscle_9,bta_testis_4,bta_testis_6
ENSBTAE00000433887	ENSBTAG00000043563	c from MT	1821	25	bta_liver_13,bta_liver_14,bta_liver_6,bta_muscle_5
ENSBTAE00000433842	ENSBTAG00000043568	c from MT	346	519	bta_liver_1,bta_liver_10,bta_liver_11,bta_liver_12,bta_liver_13,bta_liver_14,bta_liver_15,bta_liver_2,bta_liver_3,bta_liver_5,bta_liver_6,bta_liver_7,bta_liver_8,bta_liver_9,bta_muscle_1,bta_muscle_10,bta_muscle_11,bta_muscle_12,bta_muscle_2,bta_muscle_4,bta_muscle_5,bta_muscle_6,bta_muscle_7,bta_muscle_8,bta_muscle_9
ENSBTAE00000433885	ENSBTAG00000043571	c from MT	1042	383	bta_liver_1,bta_liver_10,bta_liver_12,bta_liver_13,bta_liver_14,bta_liver_15,bta_liver_3,bta_liver_5,bta_liver_6,bta_liver_7,bta_liver_9,bta_muscle_1,bta_muscle_12,bta_muscle_2,bta_muscle_4,bta_muscle_5,bta_muscle_6,bta_muscle_7,bta_muscle_8,bta_muscle_9
ENSBTAE00000433910	ENSBTAG00000043577	c from MT	1378	506	bta_liver_1,bta_liver_10,bta_liver_11,bta_liver_12,bta_liver_13,bta_liver_14,bta_liver_15,bta_liver_2,bta_liver_3,bta_liver_5,bta_liver_6,bta_liver_7,bta_liver_8,bta_liver_9,bta_muscle_1,bta_muscle_11,bta_muscle_12,bta_muscle_2,bta_muscle_3,bta_muscle_4,bta_muscle_5,bta_muscle_6,bta_muscle_7,bta_muscle_8,bta_muscle_9
ENSBTAE00000433906	ENSBTAG00000043584	c from MT	681	924	bta_liver_10,bta_liver_11,bta_liver_12,bta_liver_13,bta_liver_14,bta_liver_15,bta_liver_2,bta_liver_3,bta_liver_5,bta_liver_6,bta_liver_7,bta_liver_8,bta_liver_9,bta_muscle_1,bta_muscle_11,bta_muscle_12,bta_muscle_2,bta_muscle_3,bta_muscle_4,bta_muscle_5,bta_muscle_6,bta_muscle_7,bta_muscle_8,bta_muscle_9
ENSBTAE00000433535	ENSBTAG00000044427	ribozyme	331	822	bta_liver_1,bta_liver_13,bta_liver_14,bta_liver_15,bta_testis_1,bta_testis_2,bta_testis_3,bta_testis_5,bta_testis_6
ENSBTAE00000433746	ENSBTAG00000044427	ribozyme	102	42	bta_liver_14
ENSBTAE00000433826	ENSBTAG00000044427	ribozyme	135	103	bta_liver_15
ENSBTAE00000440808	ENSBTAG00000044427	ribozyme	333	117	bta_liver_10,bta_liver_11,bta_liver_12,bta_liver_13,bta_liver_14,bta_liver_15,bta_liver_4,bta_liver_8,bta_liver9,bta_muscle_10,bta_testis_1,bta_testis_2,bta_testis_3,bta_testis_5,bta_testis_6
ENSBTAE00000441234	ENSBTAG00000044853	sno	322	12	bta_testis_1
ENSBTAE00000441122	ENSBTAG00000045530	scaRNA	152	20	bta_testis_1,bta_testis_2,bta_testis_3
ENSBTAE00000463238	ENSBTAG00000045568	c	612	260	bta_liver_14,bta_liver_6,bta_testis_1,bta_testis_2,bta_testis_3,bta_testis_4,bta_testis_5,bta_testis_6
ENSBTAE00000466644	ENSBTAG00000045699	c	193	6	bta_muscle_1
ENSBTAE00000442096	ENSBTAG00000045757	c	147	5	bta_muscle_1
ENSBTAE00000443574	ENSBTAG00000045784	c	1716	7	bta_muscle_6
ENSBTAE00000473275	ENSBTAG00000045949	c	362	6	bta_testis_5
ENSBTAE00000470429	ENSBTAG00000046019	c	303	175	bta_liver_1,bta_liver_10,bta_liver_11,bta_liver_12,bta_liver_13,bta_liver_14,bta_liver_15,bta_liver_4,bta_liver_5,bta_liver_6,bta_liver_7,bta_liver_8,bta_liver_9,bta_muscle_1,bta_muscle_11,bta_muscle_12,bta_muscle_7
ENSBTAE00000480445	ENSBTAG00000046019	c	165	5	bta_liver_14
ENSBTAE00000467480	ENSBTAG00000046155	c	433	5	bta_liver_2
ENSBTAE00000483215	ENSBTAG00000046155	c	132	273	bta_liver_1,bta_liver_10,bta_liver_11,bta_liver_12,bta_liver_2,bta_liver_3,bta_liver_4,bta_liver_5,bta_liver_6,bta_liver_7,bta_liver_8,bta_liver_9
ENSBTAE00000079736	ENSBTAG00000046158	c	234	71	bta_liver_13,bta_liver_14,bta_liver_15,bta_liver_2
ENSBTAE00000079737	ENSBTAG00000046158	c	186	81	bta_liver_13,bta_liver_14,bta_liver_15
ENSBTAE00000079738	ENSBTAG00000046158	c	174	273	bta_liver_13,bta_liver_14,bta_liver_15,bta_liver_6
ENSBTAE00000079741	ENSBTAG00000046158	c	137	6	bta_liver_14
ENSBTAE00000079743	ENSBTAG00000046158	c	132	31	bta_liver_13,bta_liver_14,bta_liver_15,bta_liver_2
ENSBTAE00000079747	ENSBTAG00000046158	c	98	5	bta_liver_14
ENSBTAE00000079748	ENSBTAG00000046158	c	118	37	bta_liver_1,bta_liver_12,bta_liver_14,bta_liver_15,bta_liver_8
ENSBTAE00000079749	ENSBTAG00000046158	c	154	17	bta_liver_13,bta_liver_14,bta_liver_15
ENSBTAE00000079751	ENSBTAG00000046158	c	101	17	bta_liver_14,bta_liver_15
ENSBTAE00000079752	ENSBTAG00000046158	c	133	194	bta_liver_1,bta_liver_10,bta_liver_11,bta_liver_12,bta_liver_13,bta_liver_14,bta_liver_15,bta_liver_2,bta_liver_3,bta_liver_4,bta_liver_5,bta_liver_7,bta_liver_8,bta_liver_9
ENSBTAE00000079756	ENSBTAG00000046158	c	195	16	bta_liver_14,bta_liver_15
ENSBTAE00000508087	ENSBTAG00000046158	c	73	10	bta_liver_14,bta_liver_15
ENSBTAE00000482510	ENSBTAG00000046273	c	269	6	bta_testis_5
ENSBTAE00000052331	ENSBTAG00000046332	c	388	108	bta_muscle_1,bta_muscle_12,bta_muscle_2,bta_muscle_3,bta_muscle_4,bta_muscle_5,bta_muscle_6,bta_muscle_8,bta_muscle_9
ENSBTAE00000450411	ENSBTAG00000046332	c	182	550	bta_muscle_1,bta_muscle_10,bta_muscle_12,bta_muscle_2,bta_muscle_3,bta_muscle_4,bta_muscle_5,bta_muscle_6,bta_muscle_7,bta_muscle_8,bta_muscle_9
ENSBTAE00000461443	ENSBTAG00000046332	c	325	2554	bta_muscle_1,bta_muscle_10,bta_muscle_11,bta_muscle_12,bta_muscle_2,bta_muscle_3,bta_muscle_4,bta_muscle_5,bta_muscle_6,bta_muscle_7,bta_muscle_8,bta_muscle_9
ENSBTAE00000447190	ENSBTAG00000046358	c	446	53	bta_liver_13,bta_liver_14,bta_liver_3,bta_liver_6,bta_liver_7,bta_liver_9,bta_testis_4
ENSBTAE00000463888	ENSBTAG00000046362	c	422	9	bta_testis_5
ENSBTAE00000471838	ENSBTAG00000046512	c	6133	33	bta_muscle_11
ENSBTAE00000036430	ENSBTAG00000046540	c	96	61	bta_liver_1,bta_liver_10,bta_liver_11,bta_liver_12,bta_liver_15,bta_liver_2,bta_liver_3,bta_liver_4,bta_liver_8
ENSBTAE00000449448,ENSBTAE00000545151	ENSBTAG00000046540	c	627	100	bta_liver_1,bta_liver_13,bta_liver_14,bta_liver_15,bta_liver_2,bta_liver_4
ENSBTAE00000479520	ENSBTAG00000046540	c	432	6	bta_liver_14
ENSBTAE00000481186	ENSBTAG00000046540	c	271	125	bta_liver_1,bta_liver_10,bta_liver_13,bta_liver_14,bta_liver_15,bta_liver_3,bta_liver_4,bta_liver_5,bta_liver_6,bta_liver_9
ENSBTAE00000461491	ENSBTAG00000046588	c	1505	25	bta_liver_1,bta_liver_11,bta_liver_14,bta_liver_3
ENSBTAE00000405364	ENSBTAG00000046668	c	608	10	bta_liver_14
ENSBTAE00000528840	ENSBTAG00000046684	c	6635	5	bta_liver_5
ENSBTAE00000480889	ENSBTAG00000046725	c	144	13	bta_muscle_11,bta_muscle_3
ENSBTAE00000527880	ENSBTAG00000046725	c	137	493	bta_muscle_1,bta_muscle_10,bta_muscle_11,bta_muscle_12,bta_muscle_2,bta_muscle_3,bta_muscle_4,bta_muscle_5,bta_muscle_6,bta_muscle_7,bta_muscle_8,bta_muscle_9
ENSBTAE00000526546	ENSBTAG00000046768	c	680	10	bta_liver_1,bta_liver_10
ENSBTAE00000490398	ENSBTAG00000046838	c	138	267	bta_muscle_1,bta_muscle_10,bta_muscle_11,bta_muscle_12,bta_muscle_2,bta_muscle_3,bta_muscle_4,bta_muscle_5,bta_muscle_6,bta_muscle_7,bta_muscle_8,bta_muscle_9
ENSBTAE00000500685	ENSBTAG00000046838	c	171	23	bta_muscle_10,bta_muscle_3,bta_muscle_6
ENSBTAE00000538095	ENSBTAG00000046838	c	171	32	bta_muscle_1,bta_muscle_12,bta_muscle_5,bta_muscle_6,bta_muscle_9
ENSBTAE00000451730	ENSBTAG00000046846	c	142	21	bta_liver_5,bta_liver_6,bta_liver_9
ENSBTAE00000441483	ENSBTAG00000046888	misc_RNA	245	35	bta_testis_1,bta_testis_2,bta_testis_3
ENSBTAE00000441656	ENSBTAG00000046888	misc_RNA	323	106	bta_liver_13,bta_liver_14,bta_liver_15,bta_liver_8,bta_muscle_1,bta_testis_1,bta_testis_3
ENSBTAE00000461173	ENSBTAG00000047144	c	420	15	bta_testis_1,bta_testis_3
ENSBTAE00000482280	ENSBTAG00000047206	c	660	6	bta_liver_5
ENSBTAE00000467065	ENSBTAG00000047242	misc_RNA	433	48	bta_liver_10,bta_liver_4,bta_liver_7,bta_testis_3
ENSBTAE00000454792	ENSBTAG00000047341	c	4347	24	bta_testis_1,bta_testis_2,bta_testis_3
ENSBTAE00000476489	ENSBTAG00000047359	misc_RNA	267	169	bta_liver_13,bta_liver_14,bta_liver_15,bta_testis_1,bta_testis_2
ENSBTAE00000478301	ENSBTAG00000047496	c	593	7	bta_liver_3
ENSBTAE00000451756	ENSBTAG00000047621	c	176	5	bta_liver_14
ENSBTAE00000460221	ENSBTAG00000047658	c	586	6	bta_testis_5
ENSBTAE00000449430	ENSBTAG00000047801	c	261	5	bta_testis_5
ENSBTAE00000399784	ENSBTAG00000047815	c	177	101	bta_liver_1,bta_liver_10,bta_liver_11,bta_liver_12,bta_liver_15,bta_liver_3,bta_liver_7,bta_liver_8
ENSBTAE00000457000	ENSBTAG00000047815	c	163	22	bta_liver_13,bta_liver_14,bta_liver_15
ENSBTAE00000461006	ENSBTAG00000047947	misc_RNA	300	351	bta_liver_13,bta_liver_14,bta_liver_15,bta_testis_1,bta_testis_2,bta_testis_3,bta_testis_6
ENSBTAE00000456274	ENSBTAG00000048094	c	271	23	bta_liver_14,bta_liver_15
ENSBTAE00000458104	ENSBTAG00000048094	c	375	237	bta_liver_13,bta_liver_14,bta_liver_15
ENSBTAE00000460809	ENSBTAG00000048094	c	271	21	bta_liver_13,bta_liver_14,bta_liver_15
ENSBTAE00000470457	ENSBTAG00000048094	c	636	25	bta_liver_13,bta_liver_14,bta_liver_15
ENSBTAE00000482282	ENSBTAG00000048094	c	195	17	bta_liver_14,bta_liver_15
ENSBTAE00000445311	ENSBTAG00000048107	c	142	16	bta_liver_10,bta_liver_14
ENSBTAE00000470056	ENSBTAG00000048107	c	1865	5	bta_liver_15
ENSBTAE00000471002	ENSBTAG00000048107	c	127	302	bta_liver_1,bta_liver_10,bta_liver_11,bta_liver_12,bta_liver_14,bta_liver_2,bta_liver_3,bta_liver_4,bta_liver_5,bta_liver_6,bta_liver_7,bta_liver_8,bta_liver_9,bta_muscle_1,bta_muscle_7
ENSBTAE00000503948	ENSBTAG00000048585	c	84	10	bta_muscle_12
ENSBTAE00000526862	ENSBTAG00000048585	c	586	514	bta_muscle_1,bta_muscle_10,bta_muscle_11,bta_muscle_12,bta_muscle_2,bta_muscle_3,bta_muscle_4,bta_muscle_5,bta_muscle_6,bta_muscle_7,bta_muscle_8,bta_muscle_9
ENSBTAE00000516037	ENSBTAG00000048618	c	1697	11	bta_liver_12,bta_liver_6
ENSBTAE00000539091	ENSBTAG00000048655	c	1958	5	bta_liver_5
ENSBTAE00000495913	ENSBTAG00000048781	lnc	296	5	bta_testis_1
ENSBTAE00000513521	ENSBTAG00000048856	c	2466	8	bta_liver_5
ENSBTAE00000537720	ENSBTAG00000048966	c	1818	6	bta_testis_5
ENSBTAE00000381075	ENSBTAG00000049167	c	240	6	bta_liver_14
ENSBTAE00000508561	ENSBTAG00000049233	c	342	100	bta_liver_12,bta_liver_14,bta_liver_15,bta_liver_3,bta_liver_5,bta_liver_6,bta_liver_7,bta_liver_8,bta_liver_9
ENSBTAE00000526785	ENSBTAG00000049306	c	877	22	bta_liver_5,bta_liver_6,bta_muscle_6
ENSBTAE00000461292	ENSBTAG00000049496	c	188	6	bta_liver_13
ENSBTAE00000534222	ENSBTAG00000049516	c	2705	5	bta_liver_8
ENSBTAE00000521489	ENSBTAG00000049833	c	701	58	bta_testis_1,bta_testis_2,bta_testis_3
ENSBTAE00000464456	ENSBTAG00000049916	misc_RNA	300	164	bta_liver_14,bta_liver_15,bta_testis_1,bta_testis_2,bta_testis_3,bta_testis_5,bta_testis_6
ENSBTAE00000477736	ENSBTAG00000049916	misc_RNA	296	105	bta_liver_13,bta_liver_14,bta_liver_15
ENSBTAE00000537935	ENSBTAG00000050514	c	4400	6	bta_testis_1
ENSBTAE00000532059	ENSBTAG00000050578	snc	107	24	bta_liver_13,bta_liver_14,bta_liver_15
ENSBTAE00000536186	ENSBTAG00000050722	c	1093	6	bta_testis_5
ENSBTAE00000487500	ENSBTAG00000050933	c	1368	12	bta_muscle_6,bta_muscle_9
ENSBTAE00000378487	ENSBTAG00000051169	c	173	6	bta_liver_9
ENSBTAE00000488838	ENSBTAG00000051318	c	686	13	bta_testis_1,bta_testis_3
ENSBTAE00000530267	ENSBTAG00000051519	c	225	268	bta_liver_1,bta_liver_10,bta_liver_11,bta_liver_12,bta_liver_3,bta_liver_4,bta_liver_5,bta_liver_6,bta_liver_7,bta_liver_8,bta_liver_9,bta_muscle_1,bta_muscle_12,bta_muscle_4,bta_muscle_5,bta_muscle_6,bta_muscle_7,bta_muscle_9,bta_testis_5,bta_testis_6
ENSBTAE00000487170	ENSBTAG00000051697	c	717	16	bta_liver_11,bta_liver_2,bta_liver_3
ENSBTAE00000042697	ENSBTAG00000051726	c	607	22	bta_liver_11,bta_liver_12,bta_liver_14,bta_liver_7
ENSBTAE00000485611	ENSBTAG00000051889	c	5805	6	bta_testis_5
ENSBTAE00000506809	ENSBTAG00000051904	c	1722	127	bta_liver_10,bta_liver_11,bta_liver_12,bta_liver_14,bta_liver_15,bta_liver_2,bta_liver_3,bta_liver_5,bta_liver_6,bta_liver_7,bta_liver_9
ENSBTAE00000434768	ENSBTAG00000052033	c	280	10	bta_muscle_11,bta_muscle_3
ENSBTAE00000438061	ENSBTAG00000052033	c	287	5	bta_muscle_3
ENSBTAE00000512378	ENSBTAG00000052115	lnc	1324	23	bta_muscle_12,bta_muscle_2,bta_muscle_5,bta_muscle_7
ENSBTAE00000487590	ENSBTAG00000052187	lnc	566	627	bta_liver_11,bta_liver_12,bta_liver_13,bta_liver_14,bta_liver_15,bta_liver_2,bta_liver_3,bta_liver_6,bta_liver_7,bta_muscle_1,bta_muscle_10,bta_muscle_11,bta_muscle_12,bta_muscle_2,bta_muscle_3,bta_muscle_4,bta_muscle_5,bta_muscle_6,bta_muscle_7,bta_muscle_8,bta_muscle_9,bta_testis_3
ENSBTAE00000543981	ENSBTAG00000052369	lnc	2154	642	bta_liver_10,bta_liver_11,bta_liver_12,bta_liver_13,bta_liver_14,bta_liver_15,bta_liver_5,bta_liver_7,bta_liver_9,bta_testis_1,bta_testis_2,bta_testis_3,bta_testis_4,bta_testis_5,bta_testis_6
ENSBTAE00000492784	ENSBTAG00000052508	c	196	11	bta_liver_11,bta_liver_5
ENSBTAE00000513417	ENSBTAG00000052562	c	191	5	bta_testis_2
ENSBTAE00000337157	ENSBTAG00000052577	pseudo	159	21	bta_liver_14,bta_liver_15
ENSBTAE00000096363	ENSBTAG00000052709	c	561	10	bta_muscle_11,bta_muscle_4
ENSBTAE00000426379	ENSBTAG00000052709	c	299	375	bta_muscle_1,bta_muscle_10,bta_muscle_11,bta_muscle_12,bta_muscle_2,bta_muscle_3,bta_muscle_4,bta_muscle_5,bta_muscle_6,bta_muscle_7,bta_muscle_8,bta_muscle_9
ENSBTAE00000494500	ENSBTAG00000052953	pseudo	198	14	bta_liver_14,bta_liver_15
ENSBTAE00000484494	ENSBTAG00000053162	pseudo	369	12	bta_muscle_10,bta_muscle_11
ENSBTAE00000492953	ENSBTAG00000053552	c	864	15	bta_testis_1,bta_testis_2
ENSBTAE00000095878	ENSBTAG00000053626	c	86	43	bta_muscle_2,bta_muscle_4,bta_muscle_5,bta_muscle_6,bta_muscle_7
ENSBTAE00000095881	ENSBTAG00000053626	c	245	203	bta_muscle_1,bta_muscle_10,bta_muscle_11,bta_muscle_12,bta_muscle_2,bta_muscle_3,bta_muscle_4,bta_muscle_5,bta_muscle_6,bta_muscle_7,bta_muscle_8,bta_muscle_9
ENSBTAE00000095884	ENSBTAG00000053626	c	316	170	bta_muscle_1,bta_muscle_11,bta_muscle_12,bta_muscle_2,bta_muscle_3,bta_muscle_4,bta_muscle_5,bta_muscle_6,bta_muscle_7,bta_muscle_8,bta_muscle_9
ENSBTAE00000095887	ENSBTAG00000053626	c	138	6721	bta_muscle_1,bta_muscle_10,bta_muscle_11,bta_muscle_12,bta_muscle_2,bta_muscle_3,bta_muscle_4,bta_muscle_5,bta_muscle_6,bta_muscle_7,bta_muscle_8,bta_muscle_9
ENSBTAE00000095889	ENSBTAG00000053626	c	132	237	bta_muscle_1,bta_muscle_10,bta_muscle_11,bta_muscle_12,bta_muscle_2,bta_muscle_3,bta_muscle_4,bta_muscle_7,bta_muscle_8,bta_muscle_9
ENSBTAE00000490078	ENSBTAG00000053726	c	1633	97	bta_liver_3,bta_liver_5,bta_liver_6,bta_liver_7,bta_liver_9,bta_muscle_1,bta_muscle_11,bta_muscle_2,bta_muscle_4,bta_muscle_5,bta_muscle_6,bta_muscle_7,bta_muscle_9
ENSBTAE00000096039	ENSBTAG00000053974	c	287	6	bta_muscle_8
ENSBTAE00000435064	ENSBTAG00000053974	c	259	58	bta_muscle_10,bta_muscle_11,bta_muscle_12,bta_muscle_2,bta_muscle_3,bta_muscle_4,bta_muscle_8
ENSBTAE00000438988	ENSBTAG00000053974	c	279	100	bta_muscle_1,bta_muscle_10,bta_muscle_11,bta_muscle_12,bta_muscle_2,bta_muscle_3,bta_muscle_5,bta_muscle_6,bta_muscle_7,bta_muscle_8,bta_muscle_9
ENSBTAE00000439936	ENSBTAG00000053974	c	282	415	bta_muscle_1,bta_muscle_10,bta_muscle_11,bta_muscle_12,bta_muscle_2,bta_muscle_3,bta_muscle_4,bta_muscle_5,bta_muscle_6,bta_muscle_7,bta_muscle_8,bta_muscle_9
ENSBTAE00000382083	ENSBTAG00000054051	c	272	29	bta_muscle_1,bta_muscle_2,bta_muscle_7,bta_muscle_8
ENSBTAE00000434934	ENSBTAG00000054051	c	305	5	bta_muscle_6
ENSBTAE00000436366	ENSBTAG00000054051	c	288	110	bta_muscle_1,bta_muscle_11,bta_muscle_12,bta_muscle_2,bta_muscle_3,bta_muscle_4,bta_muscle_5,bta_muscle_6,bta_muscle_7,bta_muscle_8
ENSBTAE00000509862	ENSBTAG00000054085	c	216	43	bta_liver_13,bta_liver_14,bta_liver_15
ENSBTAE00000522111	ENSBTAG00000054085	c	1458	111	bta_liver_13,bta_liver_14,bta_liver_15,bta_liver_3,bta_liver_4,bta_liver_5,bta_liver_6,bta_liver_7
ENSBTAE00000485969	ENSBTAG00000054218	c	1682	48	bta_muscle_1,bta_muscle_12,bta_muscle_5,bta_muscle_6,bta_muscle_8,bta_muscle_9
ENSBTAE00000508772	ENSBTAG00000054239	c	1485	20	bta_muscle_4,bta_muscle_5,bta_muscle_6
ENSBTAE00000501266	ENSBTAG00000054578	c	284	5	bta_testis_5
ENSBTAE00000009082	ENSBTAG00000054761	c	444	9	bta_liver_14
ENSBTAE00000502743	ENSBTAG00000054808	c	955	11	bta_liver_14
ENSBTAE00000511200	ENSBTAG00000054808	c	693	22	bta_liver_13,bta_liver_14,bta_liver_15
ENSBTAE00000523798	ENSBTAG00000054942	c	2272	282	bta_liver_1,bta_liver_10,bta_liver_11,bta_liver_12,bta_liver_3,bta_liver_5,bta_liver_6,bta_liver_7,bta_liver_9,bta_muscle_1,bta_muscle_10,bta_muscle_12,bta_muscle_2,bta_muscle_3,bta_muscle_4,bta_muscle_5,bta_muscle_6,bta_muscle_7,bta_muscle_8,bta_muscle_9,bta_testis_2,bta_testis_3
ENSBTAE00000532616	ENSBTAG00000055051	c	2263	25	bta_liver_5,bta_liver_7,bta_liver_9
ENSBTAE00000492835	ENSBTAG00000055078	c	721	6	bta_liver_14
ENSBTAE00000499043	ENSBTAG00000055212	c	2272	27	bta_liver_10,bta_liver_3,bta_muscle_1,bta_testis_3

## Sheet: cattle_by_parent_gene
gene_id	gene_name	gene_biotype	N. CCRs	dataset
ENSBTAG00000000019	SERINC1	protein_coding	10	bta_liver_12, bta_liver_4
ENSBTAG00000000025	RAB6A	protein_coding	16	bta_liver_13, bta_liver_14
ENSBTAG00000000085	CYP1A2	protein_coding	369	bta_liver_10, bta_liver_11, bta_liver_12, bta_liver_13, bta_liver_4, bta_liver_7, bta_liver_8, bta_liver_1, bta_liver_10, bta_liver_12, bta_liver_13, bta_liver_14, bta_liver_2, bta_liver_3, bta_liver_6, bta_liver_7, bta_liver_8, bta_liver_9, bta_liver_1, bta_liver_10, bta_liver_11, bta_liver_12, bta_liver_13, bta_liver_14, bta_liver_15, bta_liver_2, bta_liver_3, bta_liver_4, bta_liver_7, bta_live…
ENSBTAG00000000123	HAO2	protein_coding	684	bta_liver_11, bta_liver_7, bta_liver_8, bta_liver_1, bta_liver_10, bta_liver_11, bta_liver_12, bta_liver_13, bta_liver_14, bta_liver_15, bta_liver_2, bta_liver_3, bta_liver_4, bta_liver_5, bta_liver_6, bta_liver_7, bta_liver_8, bta_liver_9
ENSBTAG00000000140	EPHX1	protein_coding	44	bta_liver_14, bta_liver_6, bta_liver_13, bta_liver_14, bta_liver_13, bta_liver_14
ENSBTAG00000000185	SLC6A14	protein_coding	64	bta_liver_1, bta_liver_10, bta_liver_2, bta_liver_3, bta_liver_4, bta_liver_7, bta_liver_8
ENSBTAG00000000191	SLC25A20	protein_coding	6	bta_liver_14
ENSBTAG00000000231	BMPR1A	protein_coding	10	bta_liver_13
ENSBTAG00000000241	STAU1	protein_coding	11	bta_liver_14, bta_liver_15
ENSBTAG00000000251	ALAD	protein_coding	353	bta_liver_1, bta_liver_10, bta_liver_11, bta_liver_12, bta_liver_13, bta_liver_14, bta_liver_15, bta_liver_2, bta_liver_3, bta_liver_4, bta_liver_5, bta_liver_6, bta_liver_7, bta_liver_8, bta_liver_9, bta_liver_11, bta_liver_3, bta_liver_5, bta_liver_7, bta_liver_9
ENSBTAG00000000286	PFKM	protein_coding	26	bta_muscle_2, bta_muscle_6, bta_muscle_7, bta_muscle_12
ENSBTAG00000000288	UPF2	protein_coding	137	bta_liver_1, bta_liver_10, bta_liver_11, bta_liver_2, bta_liver_3, bta_liver_4, bta_liver_5, bta_liver_6, bta_liver_7, bta_liver_8, bta_liver_9
ENSBTAG00000000297	ZNF330	protein_coding	5	bta_liver_4
ENSBTAG00000000335	HMGB4	protein_coding	14	bta_testis_5, bta_testis_6
ENSBTAG00000000409	CDC40	protein_coding	5	bta_testis_1
ENSBTAG00000000421	EEA1	protein_coding	132	bta_liver_13, bta_liver_11, bta_liver_3, bta_liver_5, bta_liver_6, bta_liver_7, bta_liver_8, bta_liver_9, bta_muscle_4, bta_muscle_3, bta_muscle_5, bta_muscle_6, bta_muscle_7, bta_muscle_9, bta_muscle_12
ENSBTAG00000000423	RBM4B	protein_coding	8	bta_testis_5
ENSBTAG00000000434	CRYAB	protein_coding	284	bta_muscle_1, bta_muscle_4, bta_muscle_5, bta_muscle_6, bta_muscle_9, bta_muscle_11, bta_muscle_12, bta_muscle_1, bta_muscle_2, bta_muscle_4, bta_muscle_3, bta_muscle_5, bta_muscle_8, bta_muscle_9, bta_muscle_11
ENSBTAG00000000442	RBP4	protein_coding	585	bta_liver_13, bta_liver_14, bta_liver_15, bta_liver_1, bta_liver_10, bta_liver_11, bta_liver_12, bta_liver_13, bta_liver_14, bta_liver_15, bta_liver_2, bta_liver_3, bta_liver_4, bta_liver_5, bta_liver_6, bta_liver_7, bta_liver_8, bta_liver_9
ENSBTAG00000000522	AHSG	protein_coding	151	bta_liver_13, bta_liver_13, bta_liver_14, bta_liver_10, bta_liver_12, bta_liver_13, bta_liver_14, bta_liver_15, bta_liver_2, bta_liver_5, bta_liver_7, bta_liver_8
ENSBTAG00000000599	CCNI	protein_coding	27	bta_liver_5, bta_liver_6, bta_testis_2, bta_testis_3
ENSBTAG00000000607	ABCF2	protein_coding	5	bta_muscle_12
ENSBTAG00000000678	CSDE1	protein_coding	17	bta_muscle_1, bta_muscle_2, bta_muscle_3
ENSBTAG00000000705	COX7A2L	protein_coding	54	bta_testis_1, bta_testis_2, bta_testis_5, bta_testis_6
ENSBTAG00000000778	HSP90AB1	protein_coding	27	bta_liver_1, bta_liver_11, bta_liver_5, bta_liver_7, bta_muscle_12
ENSBTAG00000000782	KDR	protein_coding	10	bta_liver_2, bta_liver_3
ENSBTAG00000000801	ZNF583	protein_coding	11	bta_muscle_9, bta_testis_4
ENSBTAG00000000835	BCAS1	protein_coding	5	bta_liver_4
ENSBTAG00000000836	KRT8	protein_coding	6	bta_liver_14
ENSBTAG00000000843	NDRG2	protein_coding	186	bta_liver_1, bta_liver_10, bta_liver_11, bta_liver_12, bta_liver_13, bta_liver_14, bta_liver_15, bta_liver_2, bta_liver_3, bta_liver_5, bta_liver_6, bta_liver_7, bta_liver_8, bta_liver_9, bta_muscle_3, bta_muscle_8, bta_muscle_11, bta_muscle_12
ENSBTAG00000000880	GINM1	protein_coding	6	bta_liver_4
ENSBTAG00000000894	PGK1	protein_coding	16	bta_muscle_1, bta_muscle_6, bta_muscle_12
ENSBTAG00000000948	RAB2A	protein_coding	5	bta_liver_12
ENSBTAG00000000950	MRPS16	protein_coding	6	bta_liver_14
ENSBTAG00000000985	RAB10	protein_coding	32	bta_liver_6, bta_liver_9, bta_muscle_6, bta_muscle_9, bta_muscle_12
ENSBTAG00000001032	PYGM	protein_coding	217	bta_muscle_1, bta_muscle_2, bta_muscle_4, bta_muscle_3, bta_muscle_5, bta_muscle_6, bta_muscle_7, bta_muscle_8, bta_muscle_9, bta_muscle_12, bta_muscle_5, bta_muscle_9, bta_muscle_11, bta_muscle_12, bta_muscle_1, bta_muscle_2, bta_muscle_4, bta_muscle_5, bta_muscle_6, bta_muscle_7, bta_muscle_8, bta_muscle_9, bta_muscle_12
ENSBTAG00000001057	ARFGAP3	protein_coding	6	bta_liver_12
ENSBTAG00000001144	NAA20	protein_coding	6	bta_testis_3
ENSBTAG00000001161	SINHCAF	protein_coding	5	bta_testis_3
ENSBTAG00000001164	ACAD10	protein_coding	6	bta_liver_11
ENSBTAG00000001182	SEPTIN7	protein_coding	6	bta_liver_5
ENSBTAG00000001225	RBM14	protein_coding	5	bta_liver_13
ENSBTAG00000001246	ATP1A1	protein_coding	37	bta_liver_11, bta_liver_12, bta_liver_6, bta_liver_7, bta_liver_9, bta_liver_14
ENSBTAG00000001247	LECT2	protein_coding	62	bta_liver_11, bta_liver_12, bta_liver_13, bta_liver_14, bta_liver_15, bta_liver_2, bta_liver_8, bta_liver_9
ENSBTAG00000001265	HRG	protein_coding	592	bta_liver_7, bta_liver_1, bta_liver_10, bta_liver_11, bta_liver_12, bta_liver_2, bta_liver_3, bta_liver_4, bta_liver_5, bta_liver_6, bta_liver_7, bta_liver_8, bta_liver_9
ENSBTAG00000001271	PLG	protein_coding	79	bta_liver_14, bta_liver_15, bta_liver_13, bta_liver_14, bta_liver_14, bta_liver_15, bta_liver_1, bta_liver_12, bta_liver_13, bta_liver_15
ENSBTAG00000001288	MAOB	protein_coding	106	bta_liver_10, bta_liver_11, bta_liver_14, bta_liver_2, bta_liver_3, bta_liver_4, bta_liver_5, bta_liver_6, bta_liver_7, bta_liver_9
ENSBTAG00000001311	MORF4L2	protein_coding	5	bta_liver_14
ENSBTAG00000001328	SLBP	protein_coding	6	bta_testis_4
ENSBTAG00000001335	GHR	protein_coding	44	bta_liver_12, bta_liver_6, bta_liver_1, bta_liver_12, bta_liver_5, bta_liver_6, bta_muscle_12
ENSBTAG00000001349	KIF1C	protein_coding	57	bta_liver_5, bta_muscle_4, bta_muscle_6, bta_muscle_9, bta_muscle_12
ENSBTAG00000001376	RAD21L1	protein_coding	5	bta_liver_14
ENSBTAG00000001400	AKT2	protein_coding	7	bta_liver_9
ENSBTAG00000001417	ACSM1	protein_coding	123	bta_liver_15, bta_liver_14, bta_liver_13, bta_liver_14, bta_liver_15, bta_liver_15, bta_liver_14, bta_liver_15
ENSBTAG00000001460	LIN7C	protein_coding	15	bta_liver_14, bta_liver_2, bta_liver_7
ENSBTAG00000001485	PPIP5K2	protein_coding	10	bta_liver_12, bta_liver_13
ENSBTAG00000001537	TSKU	protein_coding	60	bta_liver_10, bta_liver_5, bta_liver_6, bta_liver_7, bta_liver_9
ENSBTAG00000001543	BRI3BP	protein_coding	7	bta_testis_5
ENSBTAG00000001564	PDE4DIP	protein_coding	351	bta_muscle_3, bta_muscle_7, bta_muscle_10, bta_muscle_11, bta_muscle_5, bta_muscle_6, bta_muscle_7, bta_muscle_12, bta_muscle_8, bta_muscle_1, bta_muscle_2, bta_muscle_4, bta_muscle_3, bta_muscle_5, bta_muscle_6, bta_muscle_7, bta_muscle_8, bta_muscle_9, bta_muscle_11, bta_muscle_12, bta_muscle_1, bta_muscle_2, bta_muscle_4, bta_muscle_3, bta_muscle_8, bta_muscle_9, bta_muscle_10, bta_muscle_11, …
ENSBTAG00000001575	CALM2	protein_coding	473	bta_liver_1, bta_liver_10, bta_liver_11, bta_liver_12, bta_liver_14, bta_liver_15, bta_liver_2, bta_liver_3, bta_liver_4, bta_liver_5, bta_liver_6, bta_liver_7, bta_liver_8, bta_liver_9, bta_muscle_1, bta_muscle_2, bta_muscle_4, bta_muscle_3, bta_muscle_5, bta_muscle_6, bta_muscle_7, bta_muscle_8, bta_muscle_9, bta_muscle_10, bta_muscle_11, bta_muscle_12, bta_testis_5, bta_testis_6
ENSBTAG00000001595	MT1E	protein_coding	83	bta_liver_13, bta_liver_14, bta_liver_15
ENSBTAG00000001601	PKM	protein_coding	629	bta_muscle_1, bta_muscle_2, bta_muscle_4, bta_muscle_3, bta_muscle_5, bta_muscle_6, bta_muscle_7, bta_muscle_8, bta_muscle_9, bta_muscle_10, bta_muscle_11, bta_muscle_12
ENSBTAG00000001618	ALPK3	protein_coding	59	bta_muscle_1, bta_muscle_2, bta_muscle_3, bta_muscle_5, bta_muscle_9, bta_muscle_11, bta_muscle_12
ENSBTAG00000001638	FGA	protein_coding	3877	bta_liver_1, bta_liver_10, bta_liver_11, bta_liver_12, bta_liver_13, bta_liver_14, bta_liver_15, bta_liver_4, bta_liver_13, bta_liver_14, bta_liver_15, bta_liver_14, bta_liver_1, bta_liver_10, bta_liver_11, bta_liver_12, bta_liver_13, bta_liver_14, bta_liver_15, bta_liver_2, bta_liver_3, bta_liver_4, bta_liver_5, bta_liver_6, bta_liver_7, bta_liver_8, bta_liver_9
ENSBTAG00000001658	AKR1D1	protein_coding	5	bta_liver_7
ENSBTAG00000001737	TUT7	protein_coding	26	bta_liver_10, bta_liver_14, bta_liver_15, bta_liver_6
ENSBTAG00000001776	SIRT2	protein_coding	15	bta_liver_9, bta_muscle_12
ENSBTAG00000001810	SCAF11	protein_coding	86	bta_liver_1, bta_liver_10, bta_liver_12, bta_liver_5, bta_liver_6, bta_liver_7, bta_liver_9, bta_muscle_4, bta_muscle_6, bta_muscle_9, bta_muscle_11
ENSBTAG00000001854	CIAPIN1	protein_coding	27	bta_testis_4, bta_testis_5, bta_testis_6
ENSBTAG00000001868	PCYT2	protein_coding	45	bta_liver_5, bta_liver_6, bta_liver_7, bta_liver_9
ENSBTAG00000001881	SLC10A1	protein_coding	230	bta_liver_13, bta_liver_14, bta_liver_12, bta_liver_13, bta_liver_2, bta_liver_3, bta_liver_5, bta_liver_6, bta_liver_7, bta_liver_8, bta_liver_9
ENSBTAG00000001915	APOH	protein_coding	252	bta_liver_15, bta_liver_8, bta_liver_10, bta_liver_11, bta_liver_12, bta_liver_13, bta_liver_14, bta_liver_15, bta_liver_5, bta_liver_7, bta_liver_8, bta_liver_9, bta_liver_1, bta_liver_11, bta_liver_13, bta_liver_14, bta_liver_15, bta_liver_3, bta_liver_4, bta_liver_5, bta_liver_6, bta_liver_7, bta_liver_8, bta_liver_13, bta_liver_14
ENSBTAG00000001928	PDIA6	protein_coding	30	bta_liver_10, bta_liver_12, bta_liver_3, bta_liver_8
ENSBTAG00000001936	PCK1	protein_coding	347	bta_liver_13, bta_liver_10, bta_liver_12, bta_liver_13, bta_liver_14, bta_liver_15, bta_liver_9, bta_liver_13, bta_liver_14, bta_liver_15, bta_liver_1, bta_liver_10, bta_liver_11, bta_liver_12, bta_liver_13, bta_liver_14, bta_liver_15, bta_liver_2, bta_liver_3, bta_liver_7, bta_liver_8
ENSBTAG00000001968	TTC14	protein_coding	7	bta_testis_3
ENSBTAG00000001987	SWAP70	protein_coding	5	bta_liver_6
ENSBTAG00000001992	CYP51A1	protein_coding	6	bta_testis_5
ENSBTAG00000002014	SNX1	protein_coding	55	bta_liver_5, bta_muscle_4, bta_muscle_9, bta_testis_4, bta_testis_5, bta_testis_6
ENSBTAG00000002038	RPL14	protein_coding	37	bta_liver_14, bta_liver_6, bta_liver_13, bta_liver_14, bta_liver_15, bta_testis_1
ENSBTAG00000002068	TAGLN2	protein_coding	24	bta_liver_5, bta_liver_6, bta_liver_9
ENSBTAG00000002069	BOLA	protein_coding	13	bta_liver_14
ENSBTAG00000002151	ASB15	protein_coding	7	bta_muscle_12
ENSBTAG00000002157	LMOD2	protein_coding	10	bta_muscle_5, bta_muscle_8
ENSBTAG00000002166	CRISP2	protein_coding	6	bta_testis_5
ENSBTAG00000002175	SRPK2	protein_coding	7	bta_testis_6
ENSBTAG00000002178	PPL	protein_coding	6	bta_liver_14
ENSBTAG00000002255	BHMT	protein_coding	25	bta_liver_13, bta_liver_15
ENSBTAG00000002258	APOA1	protein_coding	5	bta_liver_15
ENSBTAG00000002279	LUC7L3	protein_coding	34	bta_liver_6, bta_muscle_12, bta_liver_5, bta_liver_5, bta_muscle_7, bta_muscle_12
ENSBTAG00000002292	SMARCA1	protein_coding	16	bta_liver_1, bta_liver_3, bta_liver_4
ENSBTAG00000002302	CD59	protein_coding	54	bta_liver_1, bta_liver_11, bta_liver_12, bta_liver_14, bta_liver_15, bta_liver_5, bta_liver_7
ENSBTAG00000002333	HOPX	protein_coding	5	bta_liver_14
ENSBTAG00000002369	TMEM217	protein_coding	8	bta_testis_5
ENSBTAG00000002485	TNS1	protein_coding	5	bta_muscle_12
ENSBTAG00000002490	CHPT1	protein_coding	75	bta_liver_1, bta_liver_11, bta_liver_12, bta_liver_13, bta_liver_3, bta_liver_5, bta_liver_6, bta_liver_7, bta_liver_8, bta_liver_9
ENSBTAG00000002528	EIF3A	protein_coding	12	bta_liver_14, bta_muscle_4
ENSBTAG00000002542	KRCC1	protein_coding	6	bta_liver_11
ENSBTAG00000002574	MYOZ2	protein_coding	52	bta_muscle_1, bta_muscle_2, bta_muscle_4, bta_muscle_6, bta_muscle_11, bta_muscle_12
ENSBTAG00000002688	ATP1B1	protein_coding	6	bta_liver_14
ENSBTAG00000002706	GSTZ1	protein_coding	5	bta_liver_14
ENSBTAG00000002750	KRIT1	protein_coding	5	bta_testis_5
ENSBTAG00000002770	TCN2	protein_coding	27	bta_liver_5, bta_liver_6
ENSBTAG00000002853	HRC	protein_coding	22	bta_muscle_1, bta_muscle_8, bta_muscle_11, bta_muscle_5
ENSBTAG00000002863	ACAA2	protein_coding	239	bta_liver_1, bta_liver_10, bta_liver_11, bta_liver_12, bta_liver_13, bta_liver_14, bta_liver_15, bta_liver_2, bta_liver_3, bta_liver_4, bta_liver_5, bta_liver_6, bta_liver_7, bta_liver_8, bta_liver_9, bta_liver_1, bta_liver_6, bta_liver_7, bta_liver_9, bta_liver_13, bta_liver_14
ENSBTAG00000002939	FURIN	protein_coding	10	bta_liver_14, bta_liver_14
ENSBTAG00000002959	LRCH1	protein_coding	5	bta_testis_1
ENSBTAG00000002988	MACO1	protein_coding	11	bta_liver_4, bta_liver_6
ENSBTAG00000003066	NSA2	protein_coding	11	bta_liver_1, bta_muscle_3
ENSBTAG00000003068	MSMO1	protein_coding	6	bta_liver_11
ENSBTAG00000003072	ACADVL	protein_coding	16	bta_liver_14, bta_liver_15
ENSBTAG00000003205	RPL35	protein_coding	56	bta_liver_13, bta_liver_14, bta_liver_15, bta_liver_5, bta_liver_6, bta_liver_7
ENSBTAG00000003228	RPL3	protein_coding	5	bta_liver_14
ENSBTAG00000003263	TBCA	protein_coding	10	bta_liver_5, bta_liver_9
ENSBTAG00000003279	NDUFA10	protein_coding	63	bta_liver_14, bta_liver_15, bta_liver_6, bta_muscle_5, bta_muscle_6, bta_muscle_7, bta_muscle_9, bta_muscle_10, bta_testis_5
ENSBTAG00000003289	no_name	protein_coding	5	bta_liver_9
ENSBTAG00000003338	LRRCC1	protein_coding	11	bta_liver_12, bta_liver_4
ENSBTAG00000003358	MCFD2	protein_coding	27	bta_liver_14, bta_liver_5, bta_liver_6, bta_liver_9
ENSBTAG00000003359	ELOVL5	protein_coding	13	bta_liver_14
ENSBTAG00000003362	HSP90B1	protein_coding	134	bta_liver_5, bta_liver_6, bta_liver_8, bta_liver_14, bta_liver_15, bta_liver_5, bta_liver_11, bta_liver_14, bta_liver_3, bta_liver_5, bta_liver_6
ENSBTAG00000003446	EPHB4	protein_coding	6	bta_liver_6
ENSBTAG00000003456	ZNF606	protein_coding	5	bta_testis_4
ENSBTAG00000003503	C18H16orf87	protein_coding	10	bta_testis_4, bta_testis_6
ENSBTAG00000003505	DCN	protein_coding	26	bta_testis_1, bta_testis_2, bta_testis_3
ENSBTAG00000003546	TFAM	protein_coding	19	bta_testis_4, bta_testis_5
ENSBTAG00000003564	HPX	protein_coding	120	bta_liver_14, bta_liver_15, bta_liver_14, bta_liver_15, bta_liver_13, bta_liver_14, bta_liver_15
ENSBTAG00000003609	PBDC1	protein_coding	12	bta_liver_10, bta_liver_5
ENSBTAG00000003645	FSIP2	protein_coding	5	bta_testis_6
ENSBTAG00000003746	SCP2	protein_coding	483	bta_liver_10, bta_liver_11, bta_liver_12, bta_liver_13, bta_liver_14, bta_liver_2, bta_liver_3, bta_liver_4, bta_liver_5, bta_liver_7, bta_liver_8, bta_liver_9, bta_liver_1, bta_liver_10, bta_liver_11, bta_liver_12, bta_liver_13, bta_liver_14, bta_liver_15, bta_liver_2, bta_liver_3, bta_liver_4, bta_liver_5, bta_liver_6, bta_liver_7, bta_liver_8, bta_liver_9, bta_muscle_9
ENSBTAG00000003748	CNOT2	protein_coding	5	bta_liver_14
ENSBTAG00000003773	SLC25A13	protein_coding	37	bta_liver_12, bta_liver_1, bta_liver_10, bta_liver_11, bta_liver_5, bta_liver_7
ENSBTAG00000003774	C8A	protein_coding	425	bta_liver_14, bta_liver_1, bta_liver_10, bta_liver_11, bta_liver_12, bta_liver_14, bta_liver_15, bta_liver_2, bta_liver_3, bta_liver_4, bta_liver_5, bta_liver_6, bta_liver_7, bta_liver_8, bta_liver_9, bta_liver_10, bta_liver_11, bta_liver_12, bta_liver_13, bta_liver_14, bta_liver_15, bta_liver_14
ENSBTAG00000003775	C8B	protein_coding	5	bta_liver_13
ENSBTAG00000003784	DNAJC2	protein_coding	5	bta_muscle_4
ENSBTAG00000003789	VIRMA	protein_coding	5	bta_liver_5
ENSBTAG00000003826	SCN1B	protein_coding	121	bta_muscle_1, bta_muscle_2, bta_muscle_4, bta_muscle_5, bta_muscle_6, bta_muscle_9, bta_muscle_12
ENSBTAG00000003871	CYP2B6	protein_coding	11	bta_liver_11, bta_liver_4
ENSBTAG00000003898	HMGCS2	protein_coding	35	bta_liver_14, bta_liver_15
ENSBTAG00000003916	DPH3	protein_coding	7	bta_liver_10
ENSBTAG00000003927	AAMP	protein_coding	12	bta_liver_6, bta_muscle_12
ENSBTAG00000003941	AP1AR	protein_coding	5	bta_testis_4
ENSBTAG00000003942	PIP4K2C	protein_coding	5	bta_liver_13
ENSBTAG00000003949	RBM39	protein_coding	228	bta_liver_1, bta_liver_12, bta_liver_14, bta_liver_3, bta_liver_5, bta_liver_6, bta_liver_7, bta_liver_9, bta_muscle_1, bta_muscle_4, bta_muscle_6, bta_muscle_7, bta_muscle_8, bta_muscle_9, bta_muscle_12
ENSBTAG00000003950	PROC	protein_coding	10	bta_liver_6, bta_liver_9
ENSBTAG00000003954	ASH1L	protein_coding	5	bta_testis_4
ENSBTAG00000004003	F9	protein_coding	28	bta_liver_15, bta_liver_5, bta_liver_13, bta_liver_14, bta_liver_7
ENSBTAG00000004038	ABAT	protein_coding	5	bta_liver_15
ENSBTAG00000004063	SERPINA5	protein_coding	5	bta_testis_4
ENSBTAG00000004077	YWHAG	protein_coding	29	bta_muscle_1, bta_muscle_6, bta_muscle_7, bta_muscle_9
ENSBTAG00000004079	ZNF106	protein_coding	349	bta_muscle_1, bta_muscle_2, bta_muscle_4, bta_muscle_3, bta_muscle_5, bta_muscle_6, bta_muscle_7, bta_muscle_8, bta_muscle_9, bta_muscle_12, bta_muscle_1, bta_muscle_4, bta_muscle_7, bta_muscle_2, bta_muscle_4, bta_muscle_3, bta_muscle_5, bta_muscle_7, bta_muscle_8, bta_muscle_10, bta_muscle_11
ENSBTAG00000004094	SPARCL1	protein_coding	43	bta_liver_9, bta_testis_1, bta_testis_2, bta_testis_3
ENSBTAG00000004112	GAMT	protein_coding	127	bta_liver_1, bta_liver_10, bta_liver_11, bta_liver_12, bta_liver_2, bta_liver_3, bta_liver_4, bta_liver_7, bta_liver_8, bta_liver_9, bta_liver_14
ENSBTAG00000004124	CPOX	protein_coding	10	bta_liver_11, bta_testis_3
ENSBTAG00000004178	ACOX2	protein_coding	5	bta_liver_13
ENSBTAG00000004215	RARRES2	protein_coding	124	bta_liver_10, bta_liver_11, bta_liver_13, bta_liver_14, bta_liver_15, bta_liver_5, bta_liver_6, bta_liver_7, bta_liver_8, bta_liver_9, bta_liver_13, bta_liver_14, bta_liver_15, bta_liver_6
ENSBTAG00000004258	EEF2	protein_coding	6	bta_liver_14
ENSBTAG00000004278	APMAP	protein_coding	41	bta_liver_11, bta_liver_12, bta_liver_9, bta_liver_13, bta_liver_14
ENSBTAG00000004303	SLC27A2	protein_coding	16	bta_liver_13, bta_liver_15
ENSBTAG00000004315	HDLBP	protein_coding	18	bta_liver_14, bta_liver_14, bta_liver_13
ENSBTAG00000004344	ACSL1	protein_coding	17	bta_liver_14, bta_liver_15
ENSBTAG00000004362	SERPINC1	protein_coding	287	bta_liver_10, bta_liver_11, bta_liver_12, bta_liver_2, bta_liver_3, bta_liver_4, bta_liver_6, bta_liver_7, bta_liver_8, bta_liver_9, bta_liver_1, bta_liver_12, bta_liver_13, bta_liver_14, bta_liver_15, bta_liver_7, bta_liver_8, bta_liver_10, bta_liver_13, bta_liver_14, bta_liver_7
ENSBTAG00000004379	ETHE1	protein_coding	10	bta_liver_14, bta_liver_6
ENSBTAG00000004380	STAT2	protein_coding	5	bta_liver_13
ENSBTAG00000004384	APOF	protein_coding	5	bta_liver_14
ENSBTAG00000004553	TPM4	protein_coding	6	bta_liver_14
ENSBTAG00000004564	MBNL1	protein_coding	22	bta_muscle_2, bta_muscle_12
ENSBTAG00000004675	ZNF18	protein_coding	13	bta_testis_6, bta_testis_6
ENSBTAG00000004721	GSG1	protein_coding	6	bta_testis_5
ENSBTAG00000004840	C1S	protein_coding	331	bta_liver_14, bta_liver_15, bta_liver_13, bta_liver_14, bta_liver_1, bta_liver_10, bta_liver_11, bta_liver_12, bta_liver_13, bta_liver_14, bta_liver_15, bta_liver_3, bta_liver_4, bta_liver_6, bta_liver_8
ENSBTAG00000004850	KPNA3	protein_coding	45	bta_liver_5, bta_muscle_1, bta_muscle_2, bta_muscle_4, bta_muscle_8, bta_muscle_9, bta_muscle_11, bta_muscle_12
ENSBTAG00000004912	ANKRD17	protein_coding	26	bta_liver_6, bta_liver_7, bta_liver_9, bta_muscle_12
ENSBTAG00000004915	PFN1	protein_coding	198	bta_liver_1, bta_liver_10, bta_liver_11, bta_liver_2, bta_liver_3, bta_liver_4, bta_liver_5, bta_liver_6, bta_liver_7, bta_liver_8, bta_liver_9, bta_muscle_1, bta_muscle_4, bta_muscle_5, bta_muscle_6, bta_muscle_9
ENSBTAG00000004921	no_name	protein_coding	5	bta_liver_7
ENSBTAG00000004924	PENK	protein_coding	21	bta_testis_1, bta_testis_3
ENSBTAG00000004934	NEMF	protein_coding	6	bta_liver_5
ENSBTAG00000004937	SEC61A1	protein_coding	26	bta_liver_10, bta_liver_14, bta_liver_5, bta_liver_9
ENSBTAG00000005122	KNG1	protein_coding	381	bta_liver_12, bta_liver_13, bta_liver_14, bta_liver_15, bta_liver_13, bta_liver_14, bta_liver_15, bta_liver_3, bta_liver_6, bta_liver_7, bta_liver_9, bta_liver_1, bta_liver_10, bta_liver_11, bta_liver_12, bta_liver_13, bta_liver_14, bta_liver_15, bta_liver_3, bta_liver_5, bta_liver_7, bta_liver_8
ENSBTAG00000005160	GTF2H1	protein_coding	6	bta_testis_2
ENSBTAG00000005183	MVK	protein_coding	76	bta_liver_10, bta_liver_11, bta_liver_12, bta_liver_4, bta_liver_5, bta_liver_6, bta_liver_7, bta_liver_8, bta_liver_9
ENSBTAG00000005211	RPL4	protein_coding	518	bta_liver_1, bta_liver_10, bta_liver_11, bta_liver_12, bta_liver_13, bta_liver_14, bta_liver_15, bta_liver_2, bta_liver_3, bta_liver_4, bta_liver_5, bta_liver_6, bta_liver_7, bta_liver_8, bta_liver_9, bta_muscle_1, bta_muscle_2, bta_muscle_4, bta_muscle_3, bta_muscle_5, bta_muscle_6, bta_muscle_7, bta_muscle_9, bta_muscle_10, bta_muscle_11, bta_muscle_12, bta_testis_1, bta_testis_2, bta_testis_3
ENSBTAG00000005227	ATF6	protein_coding	6	bta_liver_14
ENSBTAG00000005333	MB	protein_coding	3266	bta_muscle_1, bta_muscle_12, bta_muscle_1, bta_muscle_2, bta_muscle_4, bta_muscle_3, bta_muscle_5, bta_muscle_6, bta_muscle_7, bta_muscle_8, bta_muscle_9, bta_muscle_10, bta_muscle_11, bta_muscle_12, bta_muscle_1, bta_muscle_2, bta_muscle_4, bta_muscle_3, bta_muscle_5, bta_muscle_6, bta_muscle_7, bta_muscle_8, bta_muscle_9, bta_muscle_10, bta_muscle_11, bta_muscle_12
ENSBTAG00000005353	DES	protein_coding	357	bta_muscle_4, bta_muscle_1, bta_muscle_2, bta_muscle_4, bta_muscle_3, bta_muscle_5, bta_muscle_6, bta_muscle_7, bta_muscle_8, bta_muscle_9, bta_muscle_10, bta_muscle_11, bta_muscle_12
ENSBTAG00000005364	HMBS	protein_coding	5	bta_liver_14
ENSBTAG00000005371	DPAGT1	protein_coding	5	bta_liver_5
ENSBTAG00000005373	TPM1	protein_coding	535	bta_muscle_1, bta_muscle_2, bta_muscle_4, bta_muscle_3, bta_muscle_5, bta_muscle_6, bta_muscle_7, bta_muscle_8, bta_muscle_9, bta_muscle_10, bta_muscle_11, bta_muscle_12, bta_muscle_8, bta_muscle_9, bta_muscle_10, bta_muscle_12, bta_muscle_1, bta_muscle_2, bta_muscle_4, bta_muscle_3, bta_muscle_6, bta_muscle_12
ENSBTAG00000005380	MOCS2	protein_coding	6	bta_liver_9
ENSBTAG00000005384	COPZ1	protein_coding	5	bta_liver_6
ENSBTAG00000005408	CLK1	protein_coding	5	bta_testis_4
ENSBTAG00000005441	ZMAT2	protein_coding	6	bta_muscle_1
ENSBTAG00000005444	UGGT1	protein_coding	6	bta_liver_14
ENSBTAG00000005479	LIPC	protein_coding	223	bta_liver_1, bta_liver_10, bta_liver_11, bta_liver_12, bta_liver_13, bta_liver_14, bta_liver_15, bta_liver_2, bta_liver_3, bta_liver_4, bta_liver_5, bta_liver_6, bta_liver_7, bta_liver_8, bta_liver_9
ENSBTAG00000005534	ENO3	protein_coding	284	bta_muscle_1, bta_muscle_2, bta_muscle_4, bta_muscle_3, bta_muscle_5, bta_muscle_6, bta_muscle_7, bta_muscle_8, bta_muscle_9, bta_muscle_10, bta_muscle_11, bta_muscle_12, bta_muscle_2, bta_muscle_3
ENSBTAG00000005536	MEA1	protein_coding	15	bta_testis_5, bta_testis_6
ENSBTAG00000005574	CLU	protein_coding	226	bta_liver_14, bta_liver_5, bta_liver_7, bta_liver_1, bta_liver_11, bta_liver_12, bta_liver_3, bta_liver_4, bta_liver_5, bta_liver_6, bta_liver_7, bta_liver_9, bta_testis_3, bta_liver_9, bta_liver_15, bta_liver_14, bta_liver_13
ENSBTAG00000005586	GATM	protein_coding	30	bta_liver_14, bta_liver_15, bta_liver_2
ENSBTAG00000005596	IGFBP2	protein_coding	43	bta_liver_8, bta_liver_14, bta_liver_11, bta_liver_12, bta_liver_13, bta_liver_14, bta_liver_9
ENSBTAG00000005639	no_name	protein_coding	154	bta_liver_10, bta_liver_11, bta_liver_14, bta_liver_2, bta_liver_3, bta_liver_4, bta_liver_5, bta_liver_6, bta_testis_1, bta_testis_2, bta_testis_3, bta_testis_5, bta_testis_6
ENSBTAG00000005664	YWHAE	protein_coding	48	bta_liver_6, bta_liver_7, bta_muscle_1, bta_muscle_3, bta_muscle_5, bta_muscle_6, bta_muscle_12
ENSBTAG00000005665	CRK	protein_coding	23	bta_liver_10, bta_liver_12, bta_liver_8
ENSBTAG00000005694	TMED10	protein_coding	22	bta_liver_5, bta_liver_6, bta_testis_3
ENSBTAG00000005792	BCCIP	protein_coding	8	bta_liver_14
ENSBTAG00000005807	MICU1	protein_coding	44	bta_liver_5, bta_liver_6, bta_muscle_2, bta_muscle_7, bta_muscle_8, bta_muscle_11, bta_muscle_12
ENSBTAG00000005963	MAT1A	protein_coding	42	bta_liver_12, bta_liver_4, bta_liver_7, bta_liver_1, bta_liver_13, bta_liver_4
ENSBTAG00000005970	XBP1	protein_coding	79	bta_liver_1, bta_liver_10, bta_liver_11, bta_liver_14, bta_liver_3, bta_liver_4, bta_liver_5, bta_liver_6, bta_liver_7, bta_liver_9, bta_liver_14
ENSBTAG00000005975	OARD1	protein_coding	6	bta_liver_10
ENSBTAG00000006010	STAB2	protein_coding	6	bta_liver_1
ENSBTAG00000006027	USP34	protein_coding	5	bta_muscle_4
ENSBTAG00000006045	P4HB	protein_coding	75	bta_liver_1, bta_liver_10, bta_liver_11, bta_liver_14, bta_liver_3, bta_liver_6, bta_liver_14, bta_liver_11, bta_liver_12, bta_liver_13, bta_liver_15, bta_liver_8
ENSBTAG00000006056	HEXIM1	protein_coding	10	bta_liver_13, bta_liver_15
ENSBTAG00000006122	HUWE1	protein_coding	12	bta_liver_11, bta_liver_6
ENSBTAG00000006189	ACTG1	protein_coding	6	bta_testis_2
ENSBTAG00000006242	USP9X	protein_coding	32	bta_liver_12, bta_liver_7, bta_liver_9, bta_muscle_6, bta_muscle_8, bta_liver_5
ENSBTAG00000006270	HSP90AA1	protein_coding	326	bta_liver_14, bta_liver_15, bta_liver_1, bta_liver_10, bta_liver_11, bta_liver_12, bta_liver_3, bta_liver_4, bta_liver_5, bta_liver_7, bta_liver_8, bta_muscle_2, bta_muscle_4, bta_muscle_11, bta_muscle_12, bta_testis_5, bta_testis_6, bta_liver_1, bta_liver_10, bta_liver_11, bta_liver_12, bta_liver_14, bta_liver_3, bta_liver_5, bta_liver_6, bta_liver_8, bta_liver_9, bta_muscle_1, bta_muscle_4, bta…
ENSBTAG00000006307	HSD17B11	protein_coding	351	bta_liver_11, bta_liver_1, bta_liver_13, bta_liver_14, bta_liver_15, bta_liver_4, bta_liver_1, bta_liver_10, bta_liver_11, bta_liver_12, bta_liver_14, bta_liver_15, bta_liver_2, bta_liver_3, bta_liver_4, bta_liver_5, bta_liver_6, bta_liver_7, bta_liver_8, bta_liver_9
ENSBTAG00000006354	HP	protein_coding	3670	bta_liver_14, bta_liver_15, bta_liver_15, bta_liver_14, bta_liver_15, bta_liver_13, bta_liver_14, bta_liver_15, bta_liver_13, bta_liver_14, bta_liver_15, bta_liver_5
ENSBTAG00000006419	TNNT1	protein_coding	12	bta_muscle_1
ENSBTAG00000006487	RPS9	protein_coding	34	bta_liver_13, bta_liver_14, bta_testis_1, bta_testis_3
ENSBTAG00000006491	AGL	protein_coding	6	bta_muscle_3
ENSBTAG00000006541	ATP2A1	protein_coding	367	bta_muscle_7, bta_muscle_1, bta_muscle_2, bta_muscle_4, bta_muscle_3, bta_muscle_5, bta_muscle_6, bta_muscle_7, bta_muscle_8, bta_muscle_10, bta_muscle_11, bta_muscle_12, bta_muscle_2, bta_muscle_10, bta_muscle_1, bta_muscle_2, bta_muscle_4, bta_muscle_3, bta_muscle_5, bta_muscle_6, bta_muscle_8, bta_muscle_9, bta_muscle_10, bta_muscle_12
ENSBTAG00000006546	GSTA2	protein_coding	5	bta_liver_8
ENSBTAG00000006561	RASGEF1B	protein_coding	5	bta_liver_14
ENSBTAG00000006609	ERRFI1	protein_coding	19	bta_liver_13, bta_liver_14, bta_liver_15
ENSBTAG00000006644	SPCS2	protein_coding	37	bta_liver_13, bta_liver_14, bta_liver_15
ENSBTAG00000006661	RALA	protein_coding	5	bta_liver_7
ENSBTAG00000006693	MTX2	protein_coding	10	bta_testis_6
ENSBTAG00000006733	PPP1R3A	protein_coding	65	bta_muscle_1, bta_muscle_2, bta_muscle_4, bta_muscle_3, bta_muscle_5, bta_muscle_7, bta_muscle_12
ENSBTAG00000006745	FGG	protein_coding	3876	bta_liver_14, bta_liver_15, bta_liver_1, bta_liver_10, bta_liver_11, bta_liver_12, bta_liver_13, bta_liver_14, bta_liver_15, bta_liver_2, bta_liver_3, bta_liver_4, bta_liver_7, bta_liver_8, bta_liver_9, bta_liver_15, bta_liver_1, bta_liver_10, bta_liver_13, bta_liver_14, bta_liver_15, bta_liver_2, bta_liver_7, bta_liver_14, bta_liver_15, bta_liver_6, bta_liver_1, bta_liver_10, bta_liver_11, bta_l…
ENSBTAG00000006756	MATR3	protein_coding	68	bta_testis_3, bta_testis_2, bta_testis_3, bta_testis_4, bta_liver_6, bta_liver_9, bta_muscle_4, bta_muscle_6, bta_muscle_9
ENSBTAG00000006771	FRY	protein_coding	5	bta_muscle_1
ENSBTAG00000006775	SLC12A7	protein_coding	391	bta_liver_1, bta_liver_10, bta_liver_11, bta_liver_12, bta_liver_13, bta_liver_14, bta_liver_15, bta_liver_2, bta_liver_3, bta_liver_4, bta_liver_5, bta_liver_6, bta_liver_7, bta_liver_8, bta_liver_9, bta_testis_1, bta_testis_3, bta_testis_5, bta_testis_6
ENSBTAG00000006823	CMYA5	protein_coding	1997	bta_muscle_1, bta_muscle_2, bta_muscle_4, bta_muscle_3, bta_muscle_5, bta_muscle_6, bta_muscle_7, bta_muscle_8, bta_muscle_9, bta_muscle_10, bta_muscle_11, bta_muscle_12, bta_muscle_1, bta_muscle_2, bta_muscle_4, bta_muscle_3, bta_muscle_5, bta_muscle_6, bta_muscle_7, bta_muscle_8, bta_muscle_9, bta_muscle_10, bta_muscle_11, bta_muscle_12
ENSBTAG00000006864	no_name	protein_coding	11	bta_liver_14, bta_liver_15
ENSBTAG00000006883	EIF4B	protein_coding	21	bta_liver_12, bta_liver_14, bta_liver_15, bta_liver_5
ENSBTAG00000006893	BBX	protein_coding	5	bta_liver_6
ENSBTAG00000006898	EPRS1	protein_coding	25	bta_liver_11, bta_liver_13, bta_liver_14
ENSBTAG00000006907	NEB	protein_coding	1418	bta_muscle_1, bta_muscle_1, bta_muscle_1, bta_muscle_2, bta_muscle_2, bta_muscle_2, bta_muscle_2, bta_muscle_4, bta_muscle_4, bta_muscle_4, bta_muscle_4, bta_muscle_3, bta_muscle_3, bta_muscle_5, bta_muscle_5, bta_muscle_5, bta_muscle_5, bta_muscle_6, bta_muscle_6, bta_muscle_6, bta_muscle_7, bta_muscle_7, bta_muscle_8, bta_muscle_8, bta_muscle_8, bta_muscle_9, bta_muscle_10, bta_muscle_11, bta_m…
ENSBTAG00000006934	CYP11A1	protein_coding	23	bta_liver_14, bta_liver_15, bta_liver_14
ENSBTAG00000006978	HSD17B4	protein_coding	5	bta_liver_14
ENSBTAG00000006991	ADH6	protein_coding	42	bta_liver_14, bta_liver_5, bta_liver_6, bta_liver_8, bta_liver_9
ENSBTAG00000006999	RYR1	protein_coding	167	bta_muscle_5, bta_muscle_12, bta_muscle_1, bta_muscle_3, bta_muscle_6, bta_muscle_11, bta_muscle_1, bta_muscle_2, bta_muscle_4, bta_muscle_3, bta_muscle_5, bta_muscle_6, bta_muscle_7, bta_muscle_8, bta_muscle_10, bta_muscle_11, bta_muscle_12
ENSBTAG00000007041	SERPINA3-8	protein_coding	12	bta_liver_15, bta_liver_14
ENSBTAG00000007049	MBL2	protein_coding	22	bta_liver_12, bta_liver_13, bta_liver_14
ENSBTAG00000007068	SH3BGR	protein_coding	499	bta_muscle_1, bta_muscle_2, bta_muscle_4, bta_muscle_3, bta_muscle_5, bta_muscle_6, bta_muscle_7, bta_muscle_8, bta_muscle_9, bta_muscle_10, bta_muscle_11, bta_muscle_12, bta_muscle_2, bta_muscle_5, bta_muscle_6, bta_muscle_9, bta_muscle_12
ENSBTAG00000007073	CPB2	protein_coding	49	bta_liver_11, bta_liver_13, bta_liver_14, bta_liver_15, bta_liver_8
ENSBTAG00000007090	MYH2	protein_coding	4415	bta_muscle_2, bta_muscle_4, bta_muscle_3, bta_muscle_5, bta_muscle_6, bta_muscle_7, bta_muscle_8, bta_muscle_10, bta_muscle_11, bta_muscle_1, bta_muscle_2, bta_muscle_4, bta_muscle_5, bta_muscle_6, bta_muscle_9, bta_muscle_5, bta_muscle_1, bta_muscle_2, bta_muscle_4, bta_muscle_3, bta_muscle_5, bta_muscle_6, bta_muscle_7, bta_muscle_8, bta_muscle_9, bta_muscle_10, bta_muscle_11, bta_muscle_12, bt…
ENSBTAG00000007148	F2	protein_coding	71	bta_liver_14, bta_liver_15, bta_liver_13, bta_liver_14, bta_liver_13, bta_liver_15, bta_liver_15, bta_liver_13, bta_liver_14
ENSBTAG00000007152	OS9	protein_coding	118	bta_liver_10, bta_liver_15, bta_liver_3, bta_liver_5, bta_liver_10, bta_liver_11, bta_liver_12, bta_liver_5, bta_liver_6, bta_liver_7, bta_liver_8, bta_liver_9
ENSBTAG00000007153	C1QA	protein_coding	5	bta_liver_13
ENSBTAG00000007172	GOT2	protein_coding	9	bta_liver_13
ENSBTAG00000007214	ELL2	protein_coding	11	bta_liver_6
ENSBTAG00000007244	NID1	protein_coding	6	bta_liver_9
ENSBTAG00000007256	DYRK2	protein_coding	5	bta_testis_2
ENSBTAG00000007273	TF	protein_coding	3507	bta_liver_14, bta_liver_15, bta_liver_10, bta_liver_14, bta_liver_4, bta_liver_8, bta_liver_12, bta_liver_14, bta_liver_7, bta_liver_8, bta_liver_13, bta_liver_14, bta_liver_15, bta_liver_1, bta_liver_10, bta_liver_11, bta_liver_12, bta_liver_13, bta_liver_14, bta_liver_15, bta_liver_2, bta_liver_3, bta_liver_4, bta_liver_5, bta_liver_6, bta_liver_7, bta_liver_8, bta_liver_9, bta_liver_11, bta_li…
ENSBTAG00000007332	ATP5MG	protein_coding	7	bta_liver_14
ENSBTAG00000007356	ELF1	protein_coding	20	bta_liver_1, bta_liver_3, bta_liver_7
ENSBTAG00000007399	LAMP2	protein_coding	6	bta_liver_14
ENSBTAG00000007455	DNASE1L1	protein_coding	21	bta_liver_5, bta_muscle_5, bta_muscle_6, bta_muscle_12
ENSBTAG00000007484	ACADS	protein_coding	5	bta_liver_14
ENSBTAG00000007507	FAAH	protein_coding	5	bta_liver_6
ENSBTAG00000007540	GLUD1	protein_coding	86	bta_liver_1, bta_liver_11, bta_liver_12, bta_liver_3, bta_liver_4, bta_liver_11, bta_liver_12, bta_liver_14, bta_liver_4, bta_liver_8
ENSBTAG00000007578	SHTN1	protein_coding	12	bta_liver_1, bta_liver_3
ENSBTAG00000007589	SMAD9	protein_coding	6	bta_testis_3
ENSBTAG00000007606	HNRNPU	protein_coding	6	bta_liver_13
ENSBTAG00000007622	CTSD	protein_coding	6	bta_liver_14
ENSBTAG00000007648	NET1	protein_coding	5	bta_liver_14
ENSBTAG00000007662	HSPA5	protein_coding	175	bta_liver_14, bta_testis_4, bta_liver_11, bta_liver_13, bta_liver_14, bta_liver_15, bta_liver_2, bta_testis_6
ENSBTAG00000007683	DCAF17	protein_coding	27	bta_muscle_4, bta_testis_4
ENSBTAG00000007703	NMT2	protein_coding	34	bta_liver_5, bta_liver_6, bta_liver_7, bta_liver_9
ENSBTAG00000007737	UBA52	protein_coding	11	bta_liver_10, bta_muscle_12
ENSBTAG00000007767	TBX15	protein_coding	65	bta_muscle_5, bta_muscle_6, bta_muscle_7, bta_muscle_9, bta_muscle_11
ENSBTAG00000007782	MYOT	protein_coding	386	bta_muscle_8, bta_muscle_1, bta_muscle_2, bta_muscle_4, bta_muscle_3, bta_muscle_5, bta_muscle_6, bta_muscle_7, bta_muscle_8, bta_muscle_9, bta_muscle_10, bta_muscle_11, bta_muscle_12, bta_muscle_2, bta_muscle_7, bta_muscle_9, bta_muscle_11
ENSBTAG00000007784	NAA50	protein_coding	5	bta_muscle_11
ENSBTAG00000007802	BCLAF1	protein_coding	17	bta_testis_1, bta_liver_14, bta_liver_5
ENSBTAG00000007806	MTPN	protein_coding	5	bta_liver_14
ENSBTAG00000007807	HSPA2	protein_coding	5	bta_testis_5
ENSBTAG00000007820	no_name	protein_coding	18	bta_liver_10, bta_liver_11, bta_liver_14
ENSBTAG00000007843	ITIH1	protein_coding	114	bta_liver_14, bta_liver_13, bta_liver_14, bta_liver_15, bta_liver_6, bta_liver_14, bta_liver_14, bta_liver_5, bta_liver_6, bta_liver_13, bta_liver_14, bta_liver_15
ENSBTAG00000007846	ITIH3	protein_coding	24	bta_liver_14, bta_liver_14, bta_liver_15, bta_liver_13
ENSBTAG00000007850	ITIH4	protein_coding	609	bta_liver_1, bta_liver_12, bta_liver_13, bta_liver_14, bta_liver_15, bta_liver_2, bta_liver_3, bta_liver_4, bta_liver_5, bta_liver_6, bta_liver_7, bta_liver_8, bta_liver_9, bta_liver_14, bta_liver_15, bta_liver_14, bta_liver_15, bta_liver_14, bta_liver_13, bta_liver_14, bta_liver_15, bta_liver_14, bta_liver_15, bta_liver_14, bta_liver_15, bta_liver_14
ENSBTAG00000007872	PSIP1	protein_coding	6	bta_liver_7
ENSBTAG00000007875	SAFB	protein_coding	5	bta_liver_11
ENSBTAG00000007975	ALDH8A1	protein_coding	11	bta_liver_15, bta_liver_13
ENSBTAG00000008025	UBE3C	protein_coding	11	bta_liver_13, bta_liver_15
ENSBTAG00000008034	LMAN2	protein_coding	6	bta_liver_14
ENSBTAG00000008077	SLC37A4	protein_coding	88	bta_liver_1, bta_liver_12, bta_liver_2, bta_liver_3, bta_liver_5, bta_liver_6, bta_liver_7
ENSBTAG00000008103	ALDH1A1	protein_coding	22	bta_liver_7, bta_liver_12, bta_liver_9, bta_liver_13
ENSBTAG00000008285	OXR1	protein_coding	5	bta_liver_9
ENSBTAG00000008300	FN1	protein_coding	671	bta_liver_14, bta_liver_15, bta_liver_12, bta_liver_13, bta_liver_13, bta_liver_14, bta_liver_14, bta_liver_15, bta_liver_3, bta_liver_7, bta_liver_9, bta_liver_10, bta_liver_11, bta_liver_12, bta_liver_13, bta_liver_14, bta_liver_15, bta_liver_3, bta_liver_5, bta_liver_6, bta_liver_7, bta_liver_8, bta_liver_9, bta_liver_1, bta_liver_13, bta_liver_14, bta_liver_3, bta_liver_5, bta_liver_13, bta_l…
ENSBTAG00000008414	ZFR	protein_coding	6	bta_muscle_4
ENSBTAG00000008482	SON	protein_coding	5	bta_liver_13
ENSBTAG00000008505	APOB	protein_coding	684	bta_liver_1, bta_liver_10, bta_liver_11, bta_liver_13, bta_liver_14, bta_liver_15, bta_liver_3, bta_liver_5, bta_liver_8, bta_liver_13, bta_liver_14, bta_liver_15, bta_liver_14, bta_liver_11, bta_liver_13, bta_liver_14, bta_liver_1, bta_liver_10, bta_liver_11, bta_liver_12, bta_liver_13, bta_liver_14, bta_liver_15, bta_liver_2, bta_liver_3, bta_liver_4, bta_liver_5, bta_liver_6, bta_liver_7, bta_…
ENSBTAG00000008530	SLC36A4	protein_coding	41	bta_liver_10, bta_liver_11, bta_liver_5, bta_liver_8
ENSBTAG00000008540	SLC22A1	protein_coding	30	bta_liver_13, bta_liver_14, bta_liver_15
ENSBTAG00000008541	MGST1	protein_coding	68	bta_liver_10, bta_liver_11, bta_liver_12, bta_liver_14, bta_liver_2, bta_liver_3, bta_liver_4, bta_liver_7, bta_liver_8
ENSBTAG00000008611	IGFBP4	protein_coding	64	bta_liver_11, bta_liver_13, bta_liver_14, bta_liver_15, bta_liver_6
ENSBTAG00000008612	C1R	protein_coding	51	bta_liver_13, bta_liver_14, bta_liver_15, bta_liver_14, bta_liver_13, bta_liver_14
ENSBTAG00000008635	SULT1A1	protein_coding	23	bta_liver_12, bta_liver_6, bta_liver_7, bta_liver_9
ENSBTAG00000008652	DUSP27	protein_coding	5	bta_muscle_2
ENSBTAG00000008683	LDHA	protein_coding	81	bta_muscle_3, bta_muscle_8, bta_muscle_10, bta_muscle_11, bta_muscle_2, bta_muscle_3, bta_muscle_5, bta_muscle_6, bta_muscle_8, bta_muscle_12
ENSBTAG00000008716	SSB	protein_coding	6	bta_liver_5
ENSBTAG00000008731	PRDX3	protein_coding	6	bta_liver_5
ENSBTAG00000008743	ALDH2	protein_coding	123	bta_liver_10, bta_liver_12, bta_liver_2, bta_liver_7, bta_liver_13, bta_liver_14, bta_liver_15, bta_liver_1, bta_liver_10, bta_liver_11, bta_liver_12, bta_liver_13, bta_liver_14, bta_liver_15, bta_liver_2, bta_liver_7, bta_liver_8
ENSBTAG00000008747	DCXR	protein_coding	7	bta_liver_14
ENSBTAG00000008827	SPOCK2	protein_coding	5	bta_testis_3
ENSBTAG00000008842	JPH1	protein_coding	21	bta_muscle_6, bta_muscle_11, bta_muscle_12
ENSBTAG00000008862	GOLGB1	protein_coding	5	bta_liver_1
ENSBTAG00000008883	ZNF207	protein_coding	5	bta_liver_6
ENSBTAG00000008915	SF3B1	protein_coding	17	bta_testis_1, bta_testis_2, bta_liver_14
ENSBTAG00000008920	ATP1B4	protein_coding	6	bta_muscle_1
ENSBTAG00000008921	NEXN	protein_coding	106	bta_muscle_4, bta_muscle_7, bta_muscle_2, bta_muscle_2, bta_muscle_2, bta_muscle_4, bta_muscle_3, bta_muscle_5, bta_muscle_6, bta_muscle_8, bta_muscle_9, bta_muscle_10, bta_muscle_11, bta_muscle_12, bta_muscle_7, bta_muscle_9, bta_muscle_4, bta_muscle_9
ENSBTAG00000008967	RAP1B	protein_coding	6	bta_liver_6
ENSBTAG00000009048	EFHD2	protein_coding	5	bta_liver_6
ENSBTAG00000009067	DDX6	protein_coding	6	bta_liver_15
ENSBTAG00000009212	APOA2	protein_coding	34	bta_liver_13, bta_liver_14, bta_liver_10, bta_liver_14, bta_liver_4, bta_liver_7
ENSBTAG00000009237	KDELR2	protein_coding	31	bta_liver_13, bta_liver_14, bta_liver_6, bta_liver_9, bta_liver_15
ENSBTAG00000009242	ZNF638	protein_coding	32	bta_liver_12, bta_liver_3, bta_liver_7, bta_testis_1
ENSBTAG00000009256	ITGA4	protein_coding	20	bta_testis_1, bta_testis_2, bta_testis_3
ENSBTAG00000009417	ZFAND5	protein_coding	59	bta_muscle_1, bta_muscle_6, bta_muscle_7, bta_muscle_9, bta_muscle_11, bta_muscle_12
ENSBTAG00000009517	DBI	protein_coding	253	bta_liver_1, bta_liver_10, bta_liver_11, bta_liver_12, bta_liver_13, bta_liver_14, bta_liver_15, bta_liver_2, bta_liver_5, bta_liver_6, bta_liver_7, bta_liver_8, bta_liver_9, bta_testis_1, bta_testis_2, bta_testis_3, bta_testis_4, bta_testis_5, bta_testis_6
ENSBTAG00000009535	RPS2	protein_coding	38	bta_liver_14, bta_liver_13, bta_liver_14, bta_liver_15, bta_liver_13, bta_liver_14
ENSBTAG00000009541	SUCLG2	protein_coding	5	bta_liver_13
ENSBTAG00000009655	TNS3	protein_coding	8	bta_liver_15
ENSBTAG00000009689	RWDD1	protein_coding	41	bta_testis_2, bta_testis_4, bta_testis_5, bta_testis_6
ENSBTAG00000009703	MYH7	protein_coding	919	bta_muscle_1, bta_muscle_2, bta_muscle_4, bta_muscle_3, bta_muscle_6, bta_muscle_7, bta_muscle_8, bta_muscle_9, bta_muscle_10, bta_muscle_11, bta_muscle_12, bta_muscle_1, bta_muscle_2, bta_muscle_4, bta_muscle_3, bta_muscle_5, bta_muscle_6, bta_muscle_7, bta_muscle_8, bta_muscle_9, bta_muscle_10, bta_muscle_11, bta_muscle_12, bta_muscle_1, bta_muscle_3, bta_muscle_8, bta_muscle_1, bta_muscle_2, b…
ENSBTAG00000009705	SERPINF1	protein_coding	11	bta_liver_3, bta_liver_4
ENSBTAG00000009707	MYL1	protein_coding	988	bta_muscle_1, bta_muscle_2, bta_muscle_4, bta_muscle_3, bta_muscle_5, bta_muscle_6, bta_muscle_7, bta_muscle_8, bta_muscle_9, bta_muscle_10, bta_muscle_11, bta_muscle_12
ENSBTAG00000009725	AOX1	protein_coding	108	bta_liver_1, bta_liver_10, bta_liver_11, bta_liver_2, bta_liver_3, bta_liver_4, bta_liver_5, bta_liver_6, bta_liver_7, bta_liver_8, bta_liver_9
ENSBTAG00000009733	FBP1	protein_coding	47	bta_liver_13, bta_liver_14, bta_liver_15, bta_liver_13
ENSBTAG00000009735	A1BG	protein_coding	46	bta_liver_15, bta_liver_14, bta_liver_15, bta_liver_14, bta_liver_13, bta_liver_14
ENSBTAG00000009757	RPSA	protein_coding	35	bta_liver_12, bta_liver_14, bta_liver_15, bta_liver_5, bta_liver_6
ENSBTAG00000009862	CCDC198	protein_coding	10	bta_liver_6, bta_liver_7
ENSBTAG00000009871	RAB18	protein_coding	5	bta_liver_7
ENSBTAG00000009876	C4BPA	protein_coding	147	bta_liver_14, bta_liver_10, bta_liver_11, bta_liver_14, bta_liver_15, bta_liver_2, bta_liver_3, bta_liver_4, bta_liver_7, bta_liver_8, bta_liver_10, bta_liver_13, bta_liver_14, bta_liver_15, bta_liver_3, bta_liver_5, bta_liver_6
ENSBTAG00000009887	DDX17	protein_coding	90	bta_liver_12, bta_liver_14, bta_liver_3, bta_liver_5, bta_liver_6, bta_liver_9, bta_muscle_1, bta_muscle_5, bta_muscle_12, bta_testis_1, bta_testis_2, bta_testis_3, bta_testis_5
ENSBTAG00000009908	RPS3A	protein_coding	32	bta_liver_11, bta_liver_13, bta_liver_3, bta_liver_8, bta_testis_2, bta_testis_5
ENSBTAG00000009916	NTAQ1	protein_coding	14	bta_liver_6, bta_liver_9
ENSBTAG00000010118	HAT1	protein_coding	18	bta_testis_4, bta_testis_5
ENSBTAG00000010123	APOE	protein_coding	683	bta_liver_14, bta_liver_1, bta_liver_10, bta_liver_13, bta_liver_14, bta_liver_15, bta_liver_2, bta_liver_4, bta_liver_5, bta_liver_7, bta_liver_1, bta_liver_10, bta_liver_11, bta_liver_12, bta_liver_13, bta_liver_14, bta_liver_15, bta_liver_2, bta_liver_3, bta_liver_4, bta_liver_5, bta_liver_6, bta_liver_7, bta_liver_8, bta_liver_9, bta_liver_13, bta_liver_14, bta_liver_15, bta_liver_3, bta_live…
ENSBTAG00000010156	TPT1	protein_coding	10	bta_liver_11, bta_muscle_3
ENSBTAG00000010184	G6PC	protein_coding	37	bta_liver_12, bta_liver_14, bta_liver_4, bta_liver_5, bta_liver_7
ENSBTAG00000010215	CREB3L3	protein_coding	8	bta_liver_14
ENSBTAG00000010242	LAMP1	protein_coding	27	bta_liver_5, bta_liver_6
ENSBTAG00000010357	ST6GAL1	protein_coding	26	bta_liver_14, bta_liver_15, bta_liver_14, bta_liver_15
ENSBTAG00000010386	ARPC2	protein_coding	12	bta_testis_1, bta_testis_5
ENSBTAG00000010498	SLC40A1	protein_coding	5	bta_testis_2
ENSBTAG00000010513	GPS2	protein_coding	15	bta_muscle_6
ENSBTAG00000010577	PAICS	protein_coding	6	bta_testis_5
ENSBTAG00000010606	PPP1R3B	protein_coding	5	bta_liver_15
ENSBTAG00000010627	SF3B3	protein_coding	10	bta_liver_5, bta_liver_6
ENSBTAG00000010740	CLTB	protein_coding	58	bta_liver_7, bta_liver_9, bta_muscle_2, bta_muscle_4, bta_muscle_5, bta_muscle_6, bta_muscle_9, bta_muscle_12
ENSBTAG00000010741	KLHL41	protein_coding	11	bta_muscle_3, bta_muscle_11
ENSBTAG00000010799	MYL6	protein_coding	46	bta_liver_1, bta_liver_10, bta_liver_12, bta_liver_14, bta_liver_2, bta_liver_4, bta_liver_7
ENSBTAG00000010830	LRP1	protein_coding	77	bta_liver_14, bta_liver_13, bta_liver_13, bta_liver_14, bta_liver_14, bta_liver_14, bta_liver_14, bta_liver_10, bta_liver_3, bta_liver_8, bta_liver_14
ENSBTAG00000010843	PGRMC2	protein_coding	5	bta_liver_14
ENSBTAG00000010849	ANKRD23	protein_coding	46	bta_muscle_1, bta_muscle_4, bta_muscle_5, bta_muscle_6, bta_muscle_9
ENSBTAG00000010880	TNNI2	protein_coding	207	bta_muscle_1, bta_muscle_2, bta_muscle_4, bta_muscle_3, bta_muscle_5, bta_muscle_6, bta_muscle_7, bta_muscle_8, bta_muscle_9, bta_muscle_10, bta_muscle_11, bta_muscle_12
ENSBTAG00000010885	TSPYL1	protein_coding	18	bta_liver_7, bta_liver_8, bta_muscle_12
ENSBTAG00000010978	PROX1	protein_coding	5	bta_liver_1
ENSBTAG00000010991	TTR	protein_coding	688	bta_liver_13, bta_liver_14, bta_liver_1, bta_liver_10, bta_liver_11, bta_liver_12, bta_liver_13, bta_liver_14, bta_liver_2, bta_liver_3, bta_liver_4, bta_liver_5, bta_liver_6, bta_liver_7, bta_liver_8, bta_liver_9, bta_liver_1, bta_liver_10, bta_liver_11, bta_liver_12, bta_liver_13, bta_liver_2, bta_liver_3, bta_liver_4, bta_liver_5, bta_liver_6, bta_liver_7, bta_liver_8, bta_liver_9, bta_liver_13
ENSBTAG00000011002	CCDC136	protein_coding	5	bta_testis_4
ENSBTAG00000011011	SSH2	protein_coding	5	bta_testis_1
ENSBTAG00000011025	BTF3L4	protein_coding	5	bta_liver_10
ENSBTAG00000011027	PTGR1	protein_coding	13	bta_liver_14, bta_liver_15
ENSBTAG00000011154	SDC1	protein_coding	5	bta_liver_14
ENSBTAG00000011184	FTH1	protein_coding	56	bta_liver_11, bta_liver_14, bta_liver_2, bta_liver_5, bta_liver_6, bta_liver_7, bta_liver_9
ENSBTAG00000011198	PPP1CC	protein_coding	33	bta_testis_4, bta_testis_5, bta_testis_6
ENSBTAG00000011224	CITED2	protein_coding	77	bta_liver_11, bta_liver_5, bta_liver_6, bta_liver_9, bta_muscle_2, bta_muscle_9, bta_muscle_11
ENSBTAG00000011322	HIPK1	protein_coding	196	bta_liver_10, bta_liver_11, bta_liver_5, bta_liver_6, bta_liver_8, bta_muscle_1, bta_muscle_6, bta_testis_1, bta_testis_2, bta_testis_3, bta_testis_4, bta_testis_5, bta_testis_6
ENSBTAG00000011325	KHK	protein_coding	6	bta_liver_14
ENSBTAG00000011382	SLC9A3R1	protein_coding	37	bta_liver_5, bta_liver_6, bta_liver_7, bta_liver_9
ENSBTAG00000011392	MYBPC1	protein_coding	360	bta_muscle_1, bta_muscle_11, bta_muscle_12, bta_muscle_1, bta_muscle_2, bta_muscle_4, bta_muscle_3, bta_muscle_5, bta_muscle_6, bta_muscle_7, bta_muscle_8, bta_muscle_9, bta_muscle_10, bta_muscle_11, bta_muscle_12, bta_muscle_2, bta_muscle_3, bta_muscle_11, bta_muscle_2
ENSBTAG00000011400	DBN1	protein_coding	15	bta_muscle_1, bta_muscle_4, bta_muscle_6
ENSBTAG00000011419	HSPA9	protein_coding	29	bta_liver_14, bta_liver_15
ENSBTAG00000011424	TPM2	protein_coding	760	bta_muscle_1, bta_muscle_2, bta_muscle_4, bta_muscle_3, bta_muscle_5, bta_muscle_6, bta_muscle_12, bta_muscle_3, bta_muscle_8, bta_muscle_1, bta_muscle_2, bta_muscle_4, bta_muscle_3, bta_muscle_5, bta_muscle_6, bta_muscle_8, bta_muscle_12, bta_muscle_1, bta_muscle_2, bta_muscle_4, bta_muscle_3, bta_muscle_5, bta_muscle_6, bta_muscle_7, bta_muscle_8, bta_muscle_9, bta_muscle_10, bta_muscle_11, bta…
ENSBTAG00000011456	NT5C3B	protein_coding	5	bta_testis_5
ENSBTAG00000011488	PRPF8	protein_coding	114	bta_liver_1, bta_liver_10, bta_liver_12, bta_liver_14, bta_liver_15, bta_liver_3, bta_liver_5, bta_liver_6, bta_liver_7, bta_liver_9, bta_muscle_4, bta_muscle_7, bta_muscle_9, bta_liver_10, bta_liver_11
ENSBTAG00000011494	PYGL	protein_coding	72	bta_liver_13, bta_liver_14, bta_liver_15, bta_liver_14, bta_liver_15, bta_liver_13, bta_liver_6, bta_liver_13
ENSBTAG00000011608	KIAA1191	protein_coding	5	bta_liver_14
ENSBTAG00000011666	THRSP	protein_coding	100	bta_liver_3, bta_liver_5, bta_liver_6, bta_liver_7, bta_muscle_7
ENSBTAG00000011677	H1-2	protein_coding	23	bta_liver_13, bta_liver_14, bta_testis_2
ENSBTAG00000011720	HSD17B6	protein_coding	43	bta_liver_11, bta_liver_12, bta_liver_3, bta_liver_4, bta_liver_6, bta_liver_7
ENSBTAG00000011734	ANKRD1	protein_coding	37	bta_muscle_11, bta_muscle_7, bta_muscle_10, bta_muscle_11
ENSBTAG00000011752	SYNM	protein_coding	290	bta_muscle_1, bta_muscle_2, bta_muscle_4, bta_muscle_3, bta_muscle_5, bta_muscle_6, bta_muscle_7, bta_muscle_8, bta_muscle_9, bta_muscle_11, bta_muscle_12
ENSBTAG00000011765	GABARAPL1	protein_coding	10	bta_liver_11, bta_liver_12
ENSBTAG00000011766	C7	protein_coding	5	bta_liver_14
ENSBTAG00000011793	FDX1	protein_coding	21	bta_liver_14, bta_liver_15
ENSBTAG00000011839	HMGCS1	protein_coding	56	bta_liver_1, bta_liver_10, bta_liver_11, bta_liver_12, bta_liver_4, bta_liver_8, bta_liver_2
ENSBTAG00000011847	ASPN	protein_coding	127	bta_liver_1, bta_liver_10, bta_liver_11, bta_liver_13, bta_liver_14, bta_liver_2, bta_liver_3, bta_liver_4, bta_liver_5, bta_liver_6, bta_liver_7, bta_liver_8, bta_liver_9
ENSBTAG00000011869	CSRP3	protein_coding	5	bta_muscle_11
ENSBTAG00000011908	CPQ	protein_coding	5	bta_testis_4
ENSBTAG00000011934	PCK2	protein_coding	22	bta_liver_13, bta_liver_15, bta_liver_6, bta_liver_9
ENSBTAG00000011944	MTTP	protein_coding	6	bta_liver_14
ENSBTAG00000011960	GOT1	protein_coding	5	bta_liver_13
ENSBTAG00000012012	CYB5A	protein_coding	238	bta_liver_2, bta_liver_4, bta_liver_1, bta_liver_10, bta_liver_11, bta_liver_12, bta_liver_13, bta_liver_14, bta_liver_15, bta_liver_2, bta_liver_3, bta_liver_5, bta_liver_6, bta_liver_7, bta_liver_9
ENSBTAG00000012065	DNAJC3	protein_coding	124	bta_liver_13, bta_liver_14, bta_liver_15, bta_liver_14
ENSBTAG00000012116	HNF4A	protein_coding	51	bta_liver_11, bta_liver_12, bta_liver_3, bta_liver_4, bta_liver_5, bta_liver_6, bta_liver_7, bta_liver_9
ENSBTAG00000012135	LARP1B	protein_coding	54	bta_liver_3, bta_liver_5, bta_liver_6, bta_liver_7, bta_liver_9, bta_muscle_12
ENSBTAG00000012146	PPP1CA	protein_coding	5	bta_liver_14
ENSBTAG00000012164	CP	protein_coding	1423	bta_liver_13, bta_liver_14, bta_liver_15, bta_liver_14, bta_liver_1, bta_liver_10, bta_liver_11, bta_liver_12, bta_liver_13, bta_liver_14, bta_liver_15, bta_liver_2, bta_liver_3, bta_liver_4, bta_liver_6, bta_liver_8, bta_liver_9, bta_liver_14, bta_liver_15, bta_liver_1, bta_liver_11, bta_liver_12, bta_liver_13, bta_liver_14, bta_liver_15, bta_liver_3, bta_liver_5, bta_liver_6, bta_liver_7, bta_l…
ENSBTAG00000012210	C5	protein_coding	92	bta_liver_14, bta_liver_13, bta_liver_14, bta_liver_15, bta_liver_2, bta_liver_3
ENSBTAG00000012213	WAPL	protein_coding	50	bta_liver_14, bta_liver_3, bta_liver_5, bta_testis_4, bta_testis_5, bta_testis_6
ENSBTAG00000012317	PNP	protein_coding	79	bta_liver_10, bta_liver_12, bta_liver_14, bta_liver_2, bta_liver_3, bta_liver_4, bta_liver_6, bta_liver_7, bta_liver_8
ENSBTAG00000012357	VPS13B	protein_coding	10	bta_liver_9, bta_testis_6
ENSBTAG00000012377	ECHDC3	protein_coding	6	bta_liver_6
ENSBTAG00000012393	AGT	protein_coding	113	bta_liver_13, bta_liver_14, bta_liver_15
ENSBTAG00000012398	APOC3	protein_coding	2768	bta_liver_13, bta_liver_14, bta_liver_15, bta_liver_1, bta_liver_10, bta_liver_11, bta_liver_12, bta_liver_13, bta_liver_14, bta_liver_15, bta_liver_2, bta_liver_3, bta_liver_4, bta_liver_5, bta_liver_6, bta_liver_7, bta_liver_8, bta_liver_9
ENSBTAG00000012403	ARG1	protein_coding	27	bta_liver_10, bta_liver_11, bta_liver_12, bta_liver_4
ENSBTAG00000012519	XDH	protein_coding	25	bta_liver_13, bta_liver_14, bta_liver_15
ENSBTAG00000012586	HSPD1	protein_coding	60	bta_liver_15, bta_liver_12, bta_liver_1, bta_liver_10, bta_liver_11, bta_liver_12, bta_liver_13, bta_liver_14, bta_liver_15, bta_liver_8
ENSBTAG00000012628	SLC1A2	protein_coding	11	bta_liver_14
ENSBTAG00000012683	SRRM2	protein_coding	14	bta_liver_12, bta_liver_14
ENSBTAG00000012687	INSR	protein_coding	5	bta_liver_12
ENSBTAG00000012694	UHMK1	protein_coding	12	bta_liver_13, bta_liver_14
ENSBTAG00000012741	CCPG1	protein_coding	104	bta_liver_11, bta_liver_12, bta_liver_5, bta_liver_6, bta_liver_7, bta_muscle_1, bta_muscle_2, bta_muscle_7, bta_muscle_8, bta_muscle_9, bta_muscle_12, bta_testis_4, bta_testis_5, bta_testis_6
ENSBTAG00000012758	YIPF5	protein_coding	5	bta_testis_5
ENSBTAG00000012788	COX6A1	protein_coding	12	bta_liver_14
ENSBTAG00000012794	PAH	protein_coding	21	bta_liver_13, bta_liver_14
ENSBTAG00000012818	PDLIM5	protein_coding	5	bta_muscle_4
ENSBTAG00000012866	THBS4	protein_coding	13	bta_muscle_5, bta_muscle_7
ENSBTAG00000012881	EIF4G1	protein_coding	6	bta_liver_11
ENSBTAG00000012885	ACAT1	protein_coding	10	bta_liver_10, bta_liver_7
ENSBTAG00000012919	MMP15	protein_coding	6	bta_testis_2
ENSBTAG00000012927	ALDOA	protein_coding	183	bta_muscle_2, bta_muscle_1, bta_muscle_2, bta_muscle_3, bta_muscle_6, bta_muscle_7, bta_muscle_8, bta_muscle_9, bta_muscle_11, bta_muscle_12, bta_muscle_1, bta_muscle_2, bta_muscle_3, bta_muscle_5, bta_muscle_6, bta_muscle_8, bta_muscle_12, bta_muscle_1, bta_muscle_2, bta_muscle_4, bta_muscle_5, bta_muscle_7, bta_muscle_8, bta_muscle_10, bta_muscle_11, bta_muscle_12
ENSBTAG00000012929	CEP85L	protein_coding	5	bta_muscle_12
ENSBTAG00000012936	THYN1	protein_coding	6	bta_liver_12
ENSBTAG00000012957	SERBP1	protein_coding	112	bta_liver_11, bta_liver_12, bta_liver_4, bta_liver_5, bta_liver_6, bta_liver_7, bta_muscle_1, bta_muscle_4, bta_muscle_5, bta_muscle_6, bta_muscle_11, bta_muscle_12, bta_liver_10, bta_liver_14
ENSBTAG00000013007	FAM210B	protein_coding	128	bta_liver_10, bta_liver_11, bta_liver_12, bta_liver_2, bta_liver_3, bta_liver_6, bta_liver_7, bta_liver_8, bta_liver_9, bta_muscle_3
ENSBTAG00000013066	IGF2	protein_coding	61	bta_liver_13, bta_testis_1, bta_testis_2, bta_testis_3
ENSBTAG00000013074	PPP1R15B	protein_coding	5	bta_liver_12
ENSBTAG00000013152	NIPSNAP1	protein_coding	111	bta_liver_1, bta_liver_12, bta_liver_14, bta_liver_3, bta_liver_4, bta_liver_5, bta_liver_6, bta_liver_7, bta_liver_8, bta_liver_9
ENSBTAG00000013162	HSPA8	protein_coding	219	bta_liver_14, bta_liver_15, bta_liver_1, bta_liver_10, bta_liver_11, bta_liver_12, bta_liver_13, bta_liver_14, bta_liver_15, bta_liver_2, bta_liver_3, bta_liver_5, bta_liver_7, bta_liver_8, bta_muscle_2, bta_muscle_3, bta_muscle_10, bta_muscle_11, bta_liver_14, bta_liver_15, bta_liver_14, bta_liver_15
ENSBTAG00000013264	RPS24	protein_coding	6	bta_liver_14
ENSBTAG00000013343	FTL	protein_coding	127	bta_liver_10, bta_liver_11, bta_liver_12, bta_liver_13, bta_liver_14, bta_liver_15, bta_liver_2, bta_liver_3, bta_liver_5, bta_liver_6, bta_liver_7, bta_liver_8
ENSBTAG00000013411	ENO1	protein_coding	11	bta_liver_15, bta_testis_1
ENSBTAG00000013468	AHNAK	protein_coding	611	bta_liver_10, bta_liver_13, bta_liver_2, bta_liver_6, bta_muscle_1, bta_muscle_2, bta_muscle_4, bta_muscle_3, bta_muscle_5, bta_muscle_6, bta_muscle_7, bta_muscle_8, bta_muscle_9, bta_muscle_10, bta_muscle_11, bta_muscle_12, bta_testis_2, bta_testis_3, bta_testis_4, bta_testis_5
ENSBTAG00000013579	SARAF	protein_coding	47	bta_liver_7, bta_liver_12, bta_liver_13, bta_liver_14, bta_liver_15
ENSBTAG00000013631	GLUL	protein_coding	5	bta_muscle_7
ENSBTAG00000013718	GC	protein_coding	550	bta_liver_14, bta_liver_1, bta_liver_10, bta_liver_11, bta_liver_12, bta_liver_13, bta_liver_14, bta_liver_15, bta_liver_2, bta_liver_3, bta_liver_4, bta_liver_5, bta_liver_6, bta_liver_7, bta_liver_15, bta_liver_2, bta_liver_13, bta_liver_14, bta_liver_13, bta_liver_14, bta_liver_15, bta_liver_3, bta_liver_5, bta_liver_9, bta_liver_1, bta_liver_10, bta_liver_11, bta_liver_12, bta_liver_13, bta_l…
ENSBTAG00000013763	C26H10orf82	protein_coding	28	bta_testis_4, bta_testis_5
ENSBTAG00000013860	GADD45A	protein_coding	12	bta_liver_10
ENSBTAG00000013882	CHMP2A	protein_coding	7	bta_testis_4
ENSBTAG00000013907	CRP	protein_coding	1134	bta_liver_14, bta_liver_15, bta_liver_1, bta_liver_10, bta_liver_11, bta_liver_12, bta_liver_13, bta_liver_14, bta_liver_15, bta_liver_2, bta_liver_3, bta_liver_4, bta_liver_5, bta_liver_6, bta_liver_7, bta_liver_8, bta_liver_9
ENSBTAG00000013919	no_name	protein_coding	5	bta_liver_5
ENSBTAG00000013921	CKM	protein_coding	98	bta_muscle_3, bta_muscle_8, bta_muscle_10, bta_muscle_5, bta_muscle_1, bta_muscle_2, bta_muscle_3, bta_muscle_5, bta_muscle_6, bta_muscle_9, bta_muscle_12, bta_muscle_1, bta_muscle_3, bta_muscle_7, bta_muscle_9
ENSBTAG00000013926	FCGRT	protein_coding	10	bta_liver_15, bta_liver_14
ENSBTAG00000013930	ATP5F1C	protein_coding	5	bta_liver_11
ENSBTAG00000013953	CALD1	protein_coding	47	bta_liver_10, bta_liver_11, bta_liver_12, bta_liver_2, bta_liver_3, bta_liver_5, bta_liver_6, bta_liver_7
ENSBTAG00000013960	PSAT1	protein_coding	46	bta_liver_1, bta_liver_11, bta_liver_2, bta_liver_3, bta_liver_7, bta_liver_8
ENSBTAG00000013973	SERPIND1	protein_coding	13	bta_liver_13, bta_liver_14
ENSBTAG00000013982	UACA	protein_coding	5	bta_muscle_2
ENSBTAG00000014069	PDK4	protein_coding	48	bta_muscle_7, bta_muscle_10, bta_muscle_11, bta_muscle_12
ENSBTAG00000014075	ITIH2	protein_coding	748	bta_liver_1, bta_liver_10, bta_liver_11, bta_liver_12, bta_liver_13, bta_liver_14, bta_liver_15, bta_liver_2, bta_liver_3, bta_liver_4, bta_liver_5, bta_liver_6, bta_liver_7, bta_liver_8, bta_liver_9, bta_liver_13, bta_liver_14, bta_liver_14, bta_liver_7, bta_liver_13, bta_liver_14, bta_liver_15
ENSBTAG00000014122	FOXRED1	protein_coding	19	bta_liver_13, bta_liver_14
ENSBTAG00000014129	RAB5B	protein_coding	18	bta_liver_1, bta_liver_12, bta_liver_8
ENSBTAG00000014140	ATP1B3	protein_coding	31	bta_liver_11, bta_liver_3, bta_liver_5, bta_liver_7, bta_liver_8
ENSBTAG00000014158	CCNT2	protein_coding	6	bta_testis_6
ENSBTAG00000014170	MAP7D3	protein_coding	39	bta_liver_1, bta_muscle_2, bta_testis_1, bta_testis_3, bta_testis_4
ENSBTAG00000014177	C6	protein_coding	197	bta_liver_13, bta_liver_14, bta_liver_15, bta_liver_14, bta_liver_15, bta_liver_14, bta_liver_14, bta_liver_15, bta_liver_15, bta_liver_1, bta_liver_3, bta_liver_4, bta_liver_6
ENSBTAG00000014220	no_name	protein_coding	19	bta_liver_13, bta_liver_14, bta_liver_11
ENSBTAG00000014226	RPL34	protein_coding	6	bta_liver_11
ENSBTAG00000014249	IVNS1ABP	protein_coding	25	bta_muscle_5, bta_muscle_7, bta_muscle_8, bta_muscle_12
ENSBTAG00000014261	TARS1	protein_coding	5	bta_liver_8
ENSBTAG00000014272	MMUT	protein_coding	101	bta_liver_1, bta_liver_10, bta_liver_12, bta_liver_13, bta_liver_15, bta_liver_7, bta_liver_9, bta_liver_13, bta_liver_14, bta_liver_15, bta_liver_10, bta_liver_11, bta_liver_12, bta_liver_4, bta_liver_7
ENSBTAG00000014357	SDC2	protein_coding	170	bta_liver_1, bta_liver_10, bta_liver_7, bta_liver_1, bta_liver_10, bta_liver_11, bta_liver_12, bta_liver_13, bta_liver_14, bta_liver_2, bta_liver_3, bta_liver_4, bta_liver_6, bta_liver_7, bta_liver_8
ENSBTAG00000014396	KLF10	protein_coding	6	bta_muscle_6
ENSBTAG00000014440	PSMA4	protein_coding	175	bta_liver_1, bta_liver_10, bta_liver_11, bta_liver_12, bta_liver_14, bta_liver_3, bta_liver_5, bta_liver_6, bta_liver_7, bta_liver_8, bta_liver_9, bta_muscle_2, bta_muscle_5, bta_muscle_6, bta_muscle_9
ENSBTAG00000014470	ALDH1L1	protein_coding	30	bta_liver_14, bta_liver_5, bta_liver_9, bta_liver_11, bta_liver_2
ENSBTAG00000014515	RFC1	protein_coding	10	bta_liver_12, bta_liver_6
ENSBTAG00000014517	KLB	protein_coding	5	bta_liver_1
ENSBTAG00000014521	UGDH	protein_coding	48	bta_liver_14, bta_liver_15, bta_liver_14, bta_liver_14, bta_liver_15
ENSBTAG00000014534	EEF1A1	protein_coding	607	bta_testis_3, bta_liver_1, bta_liver_10, bta_liver_11, bta_liver_12, bta_liver_13, bta_liver_14, bta_liver_15, bta_liver_2, bta_liver_3, bta_liver_4, bta_liver_5, bta_liver_6, bta_liver_7, bta_liver_8, bta_liver_9, bta_muscle_11, bta_testis_1, bta_testis_2, bta_testis_3, bta_liver_5, bta_liver_7, bta_liver_9, bta_testis_1, bta_testis_2
ENSBTAG00000014583	CALM3	protein_coding	55	bta_muscle_1, bta_muscle_4, bta_muscle_5, bta_muscle_6, bta_muscle_9, bta_muscle_12
ENSBTAG00000014670	BEX5	protein_coding	5	bta_testis_1
ENSBTAG00000014724	EIF4A2	protein_coding	36	bta_liver_7, bta_liver_9, bta_muscle_3, bta_testis_2, bta_testis_3, bta_testis_5
ENSBTAG00000014731	GAPDH	protein_coding	63	bta_liver_13, bta_liver_14, bta_liver_15, bta_muscle_1, bta_muscle_2, bta_muscle_3, bta_liver_14, bta_muscle_2, bta_muscle_3, bta_muscle_10
ENSBTAG00000014788	AKAP12	protein_coding	21	bta_testis_3, bta_testis_5, bta_testis_6
ENSBTAG00000014831	PPP1R3C	protein_coding	12	bta_liver_7, bta_liver_9
ENSBTAG00000014835	SPARC	protein_coding	41	bta_liver_1, bta_liver_11, bta_liver_2, bta_muscle_4, bta_muscle_3, bta_muscle_7, bta_testis_1
ENSBTAG00000014883	GABARAP	protein_coding	28	bta_liver_11, bta_liver_12, bta_liver_5, bta_liver_7
ENSBTAG00000014886	MEX3C	protein_coding	148	bta_testis_1, bta_testis_2, bta_testis_3, bta_testis_4, bta_testis_5, bta_testis_6, bta_testis_6
ENSBTAG00000014956	JSRP1	protein_coding	80	bta_muscle_1, bta_muscle_2, bta_muscle_4, bta_muscle_3, bta_muscle_5, bta_muscle_6, bta_muscle_9, bta_muscle_12
ENSBTAG00000015047	no_name	protein_coding	142	bta_liver_8, bta_liver_1, bta_liver_10, bta_liver_11, bta_liver_12, bta_liver_13, bta_liver_14, bta_liver_2, bta_liver_4, bta_liver_5, bta_liver_7, bta_liver_8, bta_liver_9, bta_liver_10, bta_liver_13, bta_liver_14, bta_liver_8
ENSBTAG00000015086	HSD11B1	protein_coding	38	bta_liver_11, bta_liver_14, bta_liver_5, bta_liver_6, bta_liver_7
ENSBTAG00000015109	TOB2	protein_coding	5	bta_muscle_2
ENSBTAG00000015114	CALR	protein_coding	996	bta_liver_13, bta_liver_14, bta_liver_1, bta_liver_10, bta_liver_11, bta_liver_12, bta_liver_13, bta_liver_14, bta_liver_15, bta_liver_2, bta_liver_3, bta_liver_4, bta_liver_5, bta_liver_6, bta_liver_7, bta_liver_8, bta_liver_9, bta_muscle_12
ENSBTAG00000015124	ARGLU1	protein_coding	28	bta_liver_12, bta_liver_7, bta_muscle_7, bta_muscle_9
ENSBTAG00000015127	SDC4	protein_coding	17	bta_liver_10, bta_liver_14, bta_liver_15
ENSBTAG00000015130	HDGFL1	protein_coding	6	bta_testis_6
ENSBTAG00000015169	UBXN4	protein_coding	45	bta_liver_1, bta_liver_10, bta_liver_11, bta_liver_5, bta_liver_6, bta_liver_7, bta_liver_9
ENSBTAG00000015178	ECI2	protein_coding	54	bta_liver_1, bta_liver_12, bta_liver_3, bta_liver_6, bta_liver_7, bta_liver_8, bta_liver_9
ENSBTAG00000015182	STARD10	protein_coding	11	bta_liver_14, bta_liver_15
ENSBTAG00000015214	CA3	protein_coding	243	bta_liver_1, bta_liver_11, bta_liver_3, bta_liver_4, bta_liver_5, bta_liver_6, bta_liver_7, bta_liver_8, bta_muscle_1, bta_muscle_2, bta_muscle_4, bta_muscle_3, bta_muscle_5, bta_muscle_6, bta_muscle_7, bta_muscle_8, bta_muscle_9, bta_muscle_10, bta_muscle_12, bta_muscle_2
ENSBTAG00000015228	CD74	protein_coding	158	bta_liver_11, bta_liver_12, bta_liver_2, bta_liver_5, bta_liver_6, bta_liver_7, bta_liver_9, bta_muscle_2, bta_muscle_12
ENSBTAG00000015285	RPS8	protein_coding	395	bta_liver_13, bta_liver_14, bta_liver_15, bta_liver_5, bta_liver_6, bta_liver_9, bta_liver_1, bta_liver_10, bta_liver_11, bta_liver_12, bta_liver_14, bta_liver_2, bta_liver_3, bta_liver_4, bta_liver_5, bta_liver_6, bta_liver_7, bta_liver_8, bta_liver_9, bta_muscle_1, bta_muscle_2, bta_muscle_8, bta_testis_1, bta_testis_2, bta_testis_3, bta_liver_2, bta_testis_2, bta_liver_12, bta_liver_14, bta_li…
ENSBTAG00000015346	NASP	protein_coding	6	bta_testis_5
ENSBTAG00000015358	ALDOB	protein_coding	2143	bta_liver_1, bta_liver_10, bta_liver_11, bta_liver_12, bta_liver_13, bta_liver_14, bta_liver_15, bta_liver_2, bta_liver_3, bta_liver_4, bta_liver_5, bta_liver_6, bta_liver_7, bta_liver_8, bta_liver_9, bta_liver_13, bta_liver_14, bta_liver_12, bta_liver_13, bta_liver_14, bta_liver_1, bta_liver_10, bta_liver_11, bta_liver_12, bta_liver_13, bta_liver_14, bta_liver_15, bta_liver_2, bta_liver_3, bta_l…
ENSBTAG00000015438	RRBP1	protein_coding	22	bta_liver_10, bta_liver_11, bta_liver_6, bta_liver_7
ENSBTAG00000015473	RPS27A	protein_coding	5	bta_liver_15
ENSBTAG00000015474	SRSF11	protein_coding	31	bta_liver_13, bta_liver_5, bta_liver_6, bta_muscle_2, bta_muscle_12
ENSBTAG00000015505	FADS2	protein_coding	47	bta_liver_10, bta_liver_11, bta_liver_6, bta_liver_9
ENSBTAG00000015551	no_name	protein_coding	10	bta_testis_2
ENSBTAG00000015591	SQSTM1	protein_coding	79	bta_liver_1, bta_liver_11, bta_liver_12, bta_liver_13, bta_liver_14, bta_liver_2, bta_liver_4, bta_liver_8, bta_muscle_8, bta_muscle_10
ENSBTAG00000015596	SLCO2B1	protein_coding	5	bta_liver_15
ENSBTAG00000015677	KARS1	protein_coding	34	bta_liver_10, bta_liver_11, bta_liver_7, bta_liver_9, bta_muscle_12
ENSBTAG00000015685	KIF12	protein_coding	289	bta_liver_13, bta_liver_14, bta_liver_3, bta_liver_7, bta_liver_8, bta_liver_9, bta_liver_13, bta_liver_14, bta_liver_15, bta_liver_10, bta_liver_11, bta_liver_12, bta_liver_13, bta_liver_14, bta_liver_15, bta_liver_3, bta_liver_4, bta_liver_5, bta_liver_6, bta_liver_7, bta_liver_8, bta_liver_9, bta_liver_13, bta_liver_14, bta_liver_15, bta_liver_14, bta_liver_10, bta_liver_11
ENSBTAG00000015692	HSPA4L	protein_coding	37	bta_testis_5, bta_testis_6, bta_testis_5, bta_testis_6
ENSBTAG00000015841	CCDC115	protein_coding	10	bta_liver_5, bta_liver_7
ENSBTAG00000015895	HGD	protein_coding	7	bta_liver_14
ENSBTAG00000016007	ADH5	protein_coding	37	bta_liver_13, bta_liver_14, bta_liver_15
ENSBTAG00000016045	TRIB2	protein_coding	17	bta_testis_1, bta_testis_3
ENSBTAG00000016149	C9	protein_coding	692	bta_liver_14, bta_liver_15, bta_liver_15, bta_liver_14, bta_liver_15, bta_liver_11, bta_liver_13, bta_liver_14, bta_liver_15, bta_liver_3, bta_liver_8, bta_liver_9, bta_liver_10, bta_liver_12, bta_liver_13, bta_liver_14, bta_liver_15, bta_liver_5, bta_liver_6, bta_liver_8, bta_liver_1, bta_liver_10, bta_liver_11, bta_liver_12, bta_liver_13, bta_liver_14, bta_liver_15, bta_liver_2, bta_liver_3, bt…
ENSBTAG00000016151	VTN	protein_coding	2799	bta_liver_1, bta_liver_10, bta_liver_11, bta_liver_12, bta_liver_15, bta_liver_3, bta_liver_1, bta_liver_10, bta_liver_11, bta_liver_12, bta_liver_13, bta_liver_14, bta_liver_2, bta_liver_3, bta_liver_4, bta_liver_5, bta_liver_6, bta_liver_7, bta_liver_8, bta_liver_9, bta_liver_1, bta_liver_10, bta_liver_11, bta_liver_12, bta_liver_13, bta_liver_14, bta_liver_15, bta_liver_2, bta_liver_3, bta_liv…
ENSBTAG00000016167	ATL2	protein_coding	24	bta_liver_13, bta_liver_14, bta_liver_15, bta_muscle_11
ENSBTAG00000016174	NCL	protein_coding	6	bta_muscle_9
ENSBTAG00000016177	FGL1	protein_coding	315	bta_liver_13, bta_liver_14, bta_liver_15, bta_liver_1, bta_liver_10, bta_liver_13, bta_liver_14, bta_liver_15, bta_liver_2, bta_liver_3, bta_liver_4, bta_liver_8
ENSBTAG00000016211	GCDH	protein_coding	6	bta_liver_15
ENSBTAG00000016267	SERPING1	protein_coding	325	bta_liver_1, bta_liver_10, bta_liver_11, bta_liver_12, bta_liver_13, bta_liver_14, bta_liver_15, bta_liver_3, bta_liver_5, bta_liver_6, bta_liver_7, bta_liver_8, bta_liver_9, bta_liver_13, bta_liver_14, bta_liver_15, bta_liver_14, bta_liver_15, bta_liver_6
ENSBTAG00000016298	TM9SF3	protein_coding	5	bta_liver_11
ENSBTAG00000016309	ATP6V1D	protein_coding	5	bta_liver_14
ENSBTAG00000016391	no_name	protein_coding	175	bta_liver_1, bta_liver_10, bta_liver_11, bta_liver_12, bta_liver_13, bta_liver_14, bta_liver_15, bta_liver_2, bta_liver_3, bta_liver_5, bta_liver_6, bta_liver_7, bta_liver_9
ENSBTAG00000016399	AKAP4	protein_coding	5	bta_testis_5
ENSBTAG00000016413	DUSP26	protein_coding	5	bta_muscle_12
ENSBTAG00000016420	CTNNB1	protein_coding	40	bta_liver_13, bta_liver_14, bta_liver_15, bta_liver_2
ENSBTAG00000016445	YME1L1	protein_coding	20	bta_liver_10, bta_liver_3, bta_liver_5, bta_muscle_4
ENSBTAG00000016511	POLDIP3	protein_coding	8	bta_testis_5
ENSBTAG00000016529	SLC25A30	protein_coding	28	bta_liver_13, bta_liver_14, bta_liver_15
ENSBTAG00000016563	GOLGA4	protein_coding	82	bta_liver_11, bta_liver_6, bta_muscle_1, bta_muscle_2, bta_muscle_4, bta_muscle_5, bta_muscle_6, bta_muscle_9, bta_muscle_11, bta_muscle_12
ENSBTAG00000016662	CPS1	protein_coding	457	bta_liver_13, bta_liver_14, bta_liver_15, bta_liver_5, bta_liver_7, bta_liver_13, bta_liver_13, bta_liver_14, bta_liver_14, bta_liver_14, bta_liver_1, bta_liver_10, bta_liver_11, bta_liver_12, bta_liver_13, bta_liver_14, bta_liver_15, bta_liver_3, bta_liver_4, bta_liver_5, bta_liver_6, bta_liver_7, bta_liver_8, bta_liver_9, bta_liver_14, bta_liver_13, bta_liver_14, bta_liver_6, bta_liver_14, bta_…
ENSBTAG00000016688	no_name	protein_coding	193	bta_liver_14, bta_liver_15, bta_muscle_1, bta_muscle_2, bta_muscle_4, bta_muscle_3, bta_muscle_5, bta_muscle_6, bta_muscle_7, bta_muscle_8, bta_muscle_9, bta_muscle_10, bta_muscle_11, bta_muscle_12
ENSBTAG00000016708	CLTC	protein_coding	25	bta_liver_11, bta_liver_13, bta_liver_14, bta_liver_15
ENSBTAG00000016822	PPIB	protein_coding	57	bta_liver_13, bta_liver_14, bta_liver_15, bta_liver_14
ENSBTAG00000016846	YWHAB	protein_coding	6	bta_testis_2
ENSBTAG00000016864	LBP	protein_coding	11	bta_liver_14
ENSBTAG00000016956	GANAB	protein_coding	62	bta_liver_10, bta_liver_12, bta_liver_3, bta_liver_5, bta_liver_6, bta_liver_7, bta_liver_9, bta_testis_1
ENSBTAG00000016996	C5H12orf54	protein_coding	7	bta_testis_5
ENSBTAG00000017009	CMC2	protein_coding	10	bta_liver_6, bta_muscle_4
ENSBTAG00000017077	CTSV	protein_coding	36	bta_liver_15, bta_liver_2, bta_liver_8, bta_liver_13, bta_liver_15, bta_liver_14
ENSBTAG00000017094	SHMT1	protein_coding	92	bta_liver_15, bta_liver_14, bta_liver_1, bta_liver_11, bta_liver_13, bta_liver_14, bta_liver_15, bta_liver_2, bta_liver_5
ENSBTAG00000017121	ALB	protein_coding	20720	bta_liver_1, bta_liver_10, bta_liver_11, bta_liver_11, bta_liver_12, bta_liver_12, bta_liver_13, bta_liver_13, bta_liver_14, bta_liver_14, bta_liver_15, bta_liver_15, bta_liver_2, bta_liver_2, bta_liver_3, bta_liver_4, bta_liver_5, bta_liver_6, bta_liver_7, bta_liver_7, bta_liver_8, bta_liver_8, bta_liver_9, bta_liver_9, bta_liver_1, bta_liver_10, bta_liver_11, bta_liver_12, bta_liver_13, bta_liv…
ENSBTAG00000017137	CDC37L1	protein_coding	22	bta_muscle_3, bta_muscle_11, bta_testis_2
ENSBTAG00000017157	CCDC110	protein_coding	43	bta_testis_4, bta_testis_5, bta_testis_6
ENSBTAG00000017181	MACROD1	protein_coding	155	bta_liver_11, bta_liver_7, bta_muscle_1, bta_muscle_2, bta_muscle_4, bta_muscle_3, bta_muscle_5, bta_muscle_6, bta_muscle_7, bta_muscle_8, bta_muscle_9, bta_muscle_10, bta_muscle_11, bta_muscle_12
ENSBTAG00000017183	PDLIM3	protein_coding	22	bta_muscle_3, bta_muscle_8, bta_muscle_10, bta_muscle_11
ENSBTAG00000017196	PDIA3	protein_coding	6	bta_liver_14
ENSBTAG00000017246	UBB	protein_coding	12	bta_liver_13, bta_liver_14
ENSBTAG00000017251	SLC26A8	protein_coding	6	bta_testis_6
ENSBTAG00000017275	COIL	protein_coding	5	bta_testis_5
ENSBTAG00000017280	C3	protein_coding	5801	bta_liver_14, bta_liver_13, bta_liver_14, bta_liver_1, bta_liver_11, bta_liver_13, bta_liver_14, bta_liver_15, bta_liver_13, bta_liver_14, bta_liver_15, bta_liver_1, bta_liver_11, bta_liver_13, bta_liver_14, bta_liver_15, bta_liver_3, bta_liver_4, bta_liver_7, bta_liver_9, bta_liver_14, bta_liver_13, bta_liver_14, bta_liver_15, bta_liver_13, bta_liver_14, bta_liver_15, bta_liver_5, bta_liver_6, b…
ENSBTAG00000017294	ORM1	protein_coding	117	bta_liver_13, bta_liver_14, bta_liver_13, bta_liver_13, bta_liver_14, bta_liver_13, bta_liver_14, bta_liver_15, bta_liver_15, bta_liver_13, bta_liver_14, bta_liver_7
ENSBTAG00000017363	SAT1	protein_coding	27	bta_liver_10, bta_liver_12, bta_liver_6, bta_liver_8, bta_liver_9
ENSBTAG00000017404	SEC14L2	protein_coding	19	bta_liver_14, bta_liver_7, bta_liver_9
ENSBTAG00000017462	ATF4	protein_coding	82	bta_muscle_1, bta_muscle_4, bta_muscle_5, bta_muscle_6, bta_muscle_7, bta_muscle_8, bta_muscle_9, bta_muscle_12
ENSBTAG00000017468	NUCB2	protein_coding	11	bta_liver_5, bta_liver_6
ENSBTAG00000017469	CCDC88A	protein_coding	14	bta_testis_5, bta_testis_6
ENSBTAG00000017613	ZNF419	protein_coding	5	bta_testis_5
ENSBTAG00000017644	KIF17	protein_coding	19	bta_testis_5, bta_testis_6
ENSBTAG00000017652	NUP50	protein_coding	6	bta_testis_6
ENSBTAG00000017655	PALMD	protein_coding	5	bta_muscle_1
ENSBTAG00000017665	DHRS4	protein_coding	212	bta_liver_1, bta_liver_10, bta_liver_11, bta_liver_14, bta_liver_15, bta_liver_3, bta_liver_4, bta_liver_5, bta_liver_7, bta_liver_8
ENSBTAG00000017710	ECHS1	protein_coding	24	bta_liver_12, bta_liver_13, bta_liver_14, bta_liver_15
ENSBTAG00000017714	C4BPB	protein_coding	28	bta_liver_10, bta_liver_11, bta_liver_2, bta_liver_10, bta_liver_2
ENSBTAG00000017722	F5	protein_coding	54	bta_liver_14, bta_liver_13, bta_liver_14, bta_liver_15
ENSBTAG00000017743	XIRP2	protein_coding	697	bta_muscle_1, bta_muscle_2, bta_muscle_4, bta_muscle_3, bta_muscle_5, bta_muscle_6, bta_muscle_7, bta_muscle_8, bta_muscle_9, bta_muscle_10, bta_muscle_11, bta_muscle_12
ENSBTAG00000017761	SMC1A	protein_coding	5	bta_liver_15
ENSBTAG00000017765	GSTM1	protein_coding	32	bta_liver_5, bta_liver_6, bta_liver_6
ENSBTAG00000017770	FMC1-LUC7L2	protein_coding	5	bta_liver_15
ENSBTAG00000017779	HSD17B10	protein_coding	98	bta_liver_10, bta_liver_14, bta_liver_6, bta_liver_13, bta_liver_14, bta_liver_15
ENSBTAG00000017845	BAG1	protein_coding	80	bta_liver_1, bta_liver_11, bta_liver_12, bta_liver_14, bta_liver_2, bta_liver_3, bta_liver_7, bta_liver_9, bta_muscle_1, bta_liver_5
ENSBTAG00000017852	ALDH9A1	protein_coding	6	bta_liver_13
ENSBTAG00000017866	CD36	protein_coding	13	bta_muscle_8, bta_muscle_10
ENSBTAG00000017889	CCT5	protein_coding	18	bta_liver_14, bta_testis_5, bta_testis_6
ENSBTAG00000018016	NUPR1	protein_coding	43	bta_liver_14, bta_liver_15, bta_liver_6
ENSBTAG00000018043	LCAT	protein_coding	14	bta_liver_14, bta_liver_15
ENSBTAG00000018044	POLR3E	protein_coding	6	bta_testis_2
ENSBTAG00000018049	MKNK2	protein_coding	70	bta_liver_13, bta_liver_3, bta_liver_5, bta_liver_6, bta_muscle_6, bta_muscle_8, bta_muscle_11
ENSBTAG00000018054	FABP1	protein_coding	190	bta_liver_11, bta_liver_12, bta_liver_3, bta_liver_9, bta_liver_10, bta_liver_11, bta_liver_12, bta_liver_14, bta_liver_3, bta_liver_5, bta_liver_6, bta_liver_7, bta_liver_8, bta_liver_9
ENSBTAG00000018061	LNPK	protein_coding	10	bta_muscle_4, bta_muscle_6
ENSBTAG00000018082	QPRT	protein_coding	45	bta_liver_1, bta_liver_10, bta_liver_12, bta_liver_4, bta_liver_8, bta_liver_9
ENSBTAG00000018101	AHCY	protein_coding	1591	bta_liver_13, bta_liver_14, bta_liver_1, bta_liver_11, bta_liver_12, bta_liver_2, bta_liver_1, bta_liver_10, bta_liver_11, bta_liver_12, bta_liver_13, bta_liver_14, bta_liver_15, bta_liver_2, bta_liver_3, bta_liver_4, bta_liver_5, bta_liver_6, bta_liver_7, bta_liver_8, bta_liver_9, bta_muscle_1, bta_muscle_6, bta_muscle_12
ENSBTAG00000018115	PEBP1	protein_coding	65	bta_liver_11, bta_liver_12, bta_liver_13, bta_liver_5, bta_liver_7, bta_liver_8, bta_liver_9
ENSBTAG00000018131	ATF1	protein_coding	22	bta_testis_4, bta_testis_5, bta_testis_6
ENSBTAG00000018138	GK5	protein_coding	7	bta_liver_12
ENSBTAG00000018204	MYH1	protein_coding	7245	bta_muscle_3, bta_muscle_7, bta_muscle_8, bta_muscle_11, bta_muscle_12, bta_muscle_1, bta_muscle_2, bta_muscle_4, bta_muscle_3, bta_muscle_5, bta_muscle_6, bta_muscle_7, bta_muscle_8, bta_muscle_9, bta_muscle_10, bta_muscle_11, bta_muscle_12, bta_muscle_1, bta_muscle_2, bta_muscle_3, bta_muscle_5, bta_muscle_6, bta_muscle_7, bta_muscle_8, bta_muscle_9, bta_muscle_11, bta_muscle_12, bta_muscle_1, …
ENSBTAG00000018256	SMC6	protein_coding	5	bta_testis_4
ENSBTAG00000018267	TRIM54	protein_coding	39	bta_muscle_3, bta_muscle_5, bta_muscle_9, bta_muscle_11, bta_muscle_12
ENSBTAG00000018283	ACAA1	protein_coding	11	bta_liver_13, bta_liver_13
ENSBTAG00000018292	MOSPD2	protein_coding	5	bta_testis_5
ENSBTAG00000018365	CYP2E1	protein_coding	409	bta_liver_1, bta_liver_10, bta_liver_11, bta_liver_11, bta_liver_12, bta_liver_4, bta_liver_7, bta_liver_7, bta_liver_8, bta_liver_8, bta_liver_13, bta_liver_13, bta_liver_12, bta_liver_13, bta_liver_13, bta_liver_14, bta_liver_6, bta_liver_1, bta_liver_10, bta_liver_11, bta_liver_12, bta_liver_13, bta_liver_3, bta_liver_4, bta_liver_5, bta_liver_6, bta_liver_7, bta_liver_8, bta_liver_9, bta_live…
ENSBTAG00000018423	DDX5	protein_coding	50	bta_liver_1, bta_liver_10, bta_liver_11, bta_liver_12, bta_liver_14, bta_liver_2, bta_liver_3, bta_liver_4
ENSBTAG00000018425	PSMD7	protein_coding	10	bta_liver_14, bta_muscle_12
ENSBTAG00000018438	RRAGD	protein_coding	11	bta_muscle_8, bta_muscle_10
ENSBTAG00000018451	PTMS	protein_coding	11	bta_liver_5, bta_liver_6
ENSBTAG00000018463	VIM	protein_coding	5	bta_liver_14
ENSBTAG00000018469	ALDH6A1	protein_coding	56	bta_liver_12, bta_liver_3, bta_liver_5, bta_liver_6, bta_liver_7, bta_liver_9
ENSBTAG00000018471	SSR3	protein_coding	8	bta_liver_14
ENSBTAG00000018474	IL6R	protein_coding	5	bta_liver_12
ENSBTAG00000018497	CAVIN2	protein_coding	5	bta_liver_5
ENSBTAG00000018513	FHL1	protein_coding	111	bta_muscle_1, bta_muscle_2, bta_muscle_4, bta_muscle_3, bta_muscle_5, bta_muscle_6, bta_muscle_7, bta_muscle_8, bta_muscle_9, bta_muscle_11, bta_muscle_12
ENSBTAG00000018534	ESS2	protein_coding	31	bta_liver_11, bta_liver_5, bta_liver_6, bta_muscle_11
ENSBTAG00000018556	MGC137211	protein_coding	19	bta_liver_13, bta_liver_14, bta_liver_15
ENSBTAG00000018588	TMBIM6	protein_coding	38	bta_liver_13, bta_liver_15, bta_liver_13, bta_liver_14, bta_liver_15
ENSBTAG00000018628	RPL29	protein_coding	5	bta_liver_14
ENSBTAG00000018667	RCL1	protein_coding	5	bta_liver_15
ENSBTAG00000018694	ACSS3	protein_coding	6	bta_liver_14
ENSBTAG00000018717	DDX20	protein_coding	8	bta_testis_5
ENSBTAG00000018843	SERPINA1	protein_coding	1032	bta_liver_13, bta_liver_14, bta_liver_15, bta_liver_10, bta_liver_12, bta_liver_13, bta_liver_14, bta_liver_15, bta_liver_5, bta_liver_6, bta_liver_7, bta_liver_9, bta_liver_1, bta_liver_10, bta_liver_11, bta_liver_12, bta_liver_13, bta_liver_14, bta_liver_15, bta_liver_2, bta_liver_3, bta_liver_4, bta_liver_5, bta_liver_6, bta_liver_7, bta_liver_8, bta_liver_9
ENSBTAG00000018848	FBXL3	protein_coding	5	bta_testis_4
ENSBTAG00000018851	MYCBP2	protein_coding	13	bta_testis_3, bta_testis_4
ENSBTAG00000018852	APC	protein_coding	5	bta_liver_11
ENSBTAG00000018987	no_name	protein_coding	46	bta_liver_10, bta_liver_11, bta_liver_12, bta_liver_13, bta_liver_5, bta_liver_6, bta_liver_7
ENSBTAG00000019003	TNP1	protein_coding	32	bta_testis_5, bta_testis_6
ENSBTAG00000019011	PGM1	protein_coding	76	bta_muscle_2, bta_muscle_3, bta_muscle_10, bta_muscle_11, bta_muscle_1, bta_muscle_2, bta_muscle_5, bta_muscle_6, bta_muscle_7, bta_muscle_9, bta_muscle_5
ENSBTAG00000019020	TAX1BP1	protein_coding	11	bta_liver_1, bta_liver_7
ENSBTAG00000019093	AMY2B	protein_coding	24	bta_liver_14, bta_liver_1, bta_liver_12, bta_liver_2
ENSBTAG00000019110	PNRC1	protein_coding	10	bta_muscle_4, bta_muscle_5
ENSBTAG00000019177	BIN1	protein_coding	75	bta_muscle_1, bta_muscle_2, bta_muscle_4, bta_muscle_5, bta_muscle_6, bta_muscle_7, bta_muscle_8, bta_muscle_9
ENSBTAG00000019225	SLC39A14	protein_coding	84	bta_liver_14, bta_liver_15, bta_liver_7, bta_liver_8
ENSBTAG00000019246	SC5D	protein_coding	126	bta_liver_11, bta_liver_13, bta_liver_14, bta_liver_5, bta_liver_7, bta_liver_9, bta_liver_10, bta_liver_11, bta_liver_12, bta_liver_15, bta_liver_2, bta_liver_3, bta_liver_8
ENSBTAG00000019255	NFE2L2	protein_coding	5	bta_liver_14
ENSBTAG00000019274	ATIC	protein_coding	6	bta_testis_2
ENSBTAG00000019300	TPMT	protein_coding	5	bta_liver_11
ENSBTAG00000019312	TFCP2	protein_coding	5	bta_testis_6
ENSBTAG00000019315	PLA2G7	protein_coding	124	bta_liver_1, bta_liver_11, bta_liver_12, bta_liver_3, bta_liver_4, bta_liver_5, bta_liver_6, bta_liver_7, bta_liver_9
ENSBTAG00000019322	HABP2	protein_coding	5	bta_liver_14
ENSBTAG00000019327	NRAP	protein_coding	27	bta_muscle_10, bta_muscle_11, bta_muscle_12, bta_muscle_4
ENSBTAG00000019370	RAB21	protein_coding	48	bta_liver_11, bta_liver_5, bta_liver_9, bta_testis_1, bta_testis_2, bta_testis_3, bta_testis_5
ENSBTAG00000019423	ACSM2B	protein_coding	170	bta_liver_7, bta_liver_13, bta_liver_14, bta_liver_15, bta_liver_14, bta_liver_5, bta_liver_7, bta_liver_12, bta_liver_5, bta_liver_6, bta_liver_7, bta_liver_9
ENSBTAG00000019440	PROZ	protein_coding	10	bta_liver_13, bta_liver_14
ENSBTAG00000019458	ASB3	protein_coding	6	bta_testis_6
ENSBTAG00000019460	MOXD1	protein_coding	16	bta_liver_11, bta_liver_13, bta_liver_15
ENSBTAG00000019469	SPACA1	protein_coding	32	bta_testis_5, bta_testis_6
ENSBTAG00000019494	RPL10A	protein_coding	15	bta_liver_13, bta_liver_14
ENSBTAG00000019516	COMT	protein_coding	12	bta_liver_13, bta_liver_14
ENSBTAG00000019526	CMTM6	protein_coding	5	bta_liver_13
ENSBTAG00000019552	PGRMC1	protein_coding	8	bta_liver_8
ENSBTAG00000019554	FBP2	protein_coding	56	bta_muscle_1, bta_muscle_2, bta_muscle_7, bta_muscle_8, bta_muscle_9, bta_muscle_11, bta_muscle_12
ENSBTAG00000019565	NCOA4	protein_coding	17	bta_liver_13, bta_liver_14, bta_liver_14
ENSBTAG00000019585	MYOM1	protein_coding	11	bta_muscle_2, bta_muscle_12
ENSBTAG00000019603	LDHB	protein_coding	7	bta_liver_14
ENSBTAG00000019612	RNASE4	protein_coding	304	bta_liver_10, bta_liver_13, bta_liver_14, bta_liver_15, bta_liver_5, bta_liver_6, bta_liver_9, bta_liver_11, bta_liver_12, bta_liver_13, bta_liver_14, bta_liver_15, bta_liver_2, bta_liver_3, bta_liver_6, bta_liver_10, bta_liver_11, bta_liver_12, bta_liver_13, bta_liver_14, bta_liver_2, bta_liver_4, bta_liver_7, bta_liver_8
ENSBTAG00000019616	APCS	protein_coding	803	bta_liver_10, bta_liver_11, bta_liver_12, bta_liver_13, bta_liver_14, bta_liver_15, bta_liver_2, bta_liver_3, bta_liver_4, bta_liver_5, bta_liver_6, bta_liver_7, bta_liver_8, bta_liver_9, bta_liver_11, bta_liver_12, bta_liver_13, bta_liver_14, bta_liver_15
ENSBTAG00000019648	RACK1	protein_coding	6	bta_liver_10
ENSBTAG00000019663	DECR1	protein_coding	6	bta_liver_5
ENSBTAG00000019669	CD163	protein_coding	6	bta_liver_14
ENSBTAG00000019700	PC	protein_coding	10	bta_liver_15, bta_liver_15
ENSBTAG00000019764	APOA5	protein_coding	44	bta_liver_13, bta_liver_14, bta_liver_15
ENSBTAG00000019770	APOA4	protein_coding	45	bta_liver_13, bta_liver_14, bta_liver_15
ENSBTAG00000019798	PIGR	protein_coding	14	bta_liver_13, bta_liver_14
ENSBTAG00000019811	HAO1	protein_coding	5	bta_liver_1
ENSBTAG00000019849	CABS1	protein_coding	5	bta_testis_5
ENSBTAG00000019952	ARMC8	protein_coding	5	bta_muscle_3
ENSBTAG00000019956	CMPK1	protein_coding	21	bta_liver_11, bta_liver_5, bta_liver_7
ENSBTAG00000020080	MYBPC2	protein_coding	50	bta_muscle_1, bta_muscle_2, bta_muscle_4, bta_muscle_5, bta_muscle_6, bta_muscle_7, bta_muscle_12
ENSBTAG00000020116	JSP.1	protein_coding	64	bta_liver_11, bta_liver_5, bta_liver_6, bta_liver_9
ENSBTAG00000020166	ZNFX1	protein_coding	5	bta_liver_11
ENSBTAG00000020223	CASQ1	protein_coding	736	bta_muscle_3, bta_muscle_8, bta_muscle_3, bta_muscle_8, bta_muscle_1, bta_muscle_2, bta_muscle_4, bta_muscle_3, bta_muscle_5, bta_muscle_6, bta_muscle_7, bta_muscle_8, bta_muscle_9, bta_muscle_10, bta_muscle_11, bta_muscle_12
ENSBTAG00000020289	ZNF214	protein_coding	6	bta_testis_1
ENSBTAG00000020308	EIF4G2	protein_coding	19	bta_liver_13, bta_liver_14, bta_liver_15
ENSBTAG00000020334	ENTPD5	protein_coding	166	bta_liver_14, bta_liver_1, bta_liver_10, bta_liver_11, bta_liver_12, bta_liver_13, bta_liver_14, bta_liver_15, bta_liver_2, bta_liver_3, bta_liver_5, bta_liver_6, bta_liver_7, bta_liver_8
ENSBTAG00000020404	FTCD	protein_coding	5	bta_liver_14
ENSBTAG00000020407	MTSS1	protein_coding	8	bta_liver_14
ENSBTAG00000020436	KIF27	protein_coding	8	bta_testis_5
ENSBTAG00000020447	VSIG10L	protein_coding	19	bta_liver_13, bta_liver_14, bta_liver_14
ENSBTAG00000020451	USP1	protein_coding	59	bta_liver_3, bta_testis_4, bta_testis_5, bta_testis_6
ENSBTAG00000020554	AIF1	protein_coding	23	bta_liver_2, bta_liver_5, bta_testis_5
ENSBTAG00000020597	FMO3	protein_coding	137	bta_liver_13, bta_liver_14, bta_liver_15, bta_liver_14, bta_liver_15, bta_liver_7, bta_liver_12, bta_liver_13, bta_liver_14, bta_liver_15
ENSBTAG00000020638	TIMP3	protein_coding	7	bta_testis_3
ENSBTAG00000020661	ABCA1	protein_coding	8	bta_liver_14
ENSBTAG00000020663	ORMDL2	protein_coding	46	bta_liver_10, bta_testis_2, bta_testis_3, bta_testis_4, bta_testis_5, bta_testis_6
ENSBTAG00000020668	no_name	protein_coding	30	bta_liver_1, bta_liver_10, bta_liver_11, bta_liver_12, bta_liver_7
ENSBTAG00000020715	PIK3C2G	protein_coding	6	bta_liver_14
ENSBTAG00000020729	DHRS7	protein_coding	19	bta_liver_4, bta_liver_7, bta_liver_8
ENSBTAG00000020747	ASS1	protein_coding	10	bta_liver_14
ENSBTAG00000020791	RAPGEF1	protein_coding	5	bta_muscle_6
ENSBTAG00000020859	SERPINF2	protein_coding	22	bta_liver_14, bta_liver_14, bta_liver_15
ENSBTAG00000020860	CHD1	protein_coding	12	bta_liver_5, bta_liver_9
ENSBTAG00000020965	ZMYND10	protein_coding	9	bta_testis_4
ENSBTAG00000020979	NGFR	protein_coding	49	bta_liver_3, bta_liver_5, bta_liver_6, bta_liver_9
ENSBTAG00000020980	CAT	protein_coding	39	bta_liver_13, bta_liver_14, bta_liver_15
ENSBTAG00000021020	RIF1	protein_coding	31	bta_liver_5, bta_liver_6, bta_muscle_6, bta_muscle_12, bta_testis_5
ENSBTAG00000021174	NRDC	protein_coding	5	bta_muscle_6
ENSBTAG00000021195	A1CF	protein_coding	29	bta_liver_12, bta_liver_14, bta_liver_14, bta_liver_15
ENSBTAG00000021214	FBXL5	protein_coding	5	bta_liver_11
ENSBTAG00000021263	CYP4V2	protein_coding	6	bta_liver_6
ENSBTAG00000021367	ANP32B	protein_coding	34	bta_liver_10, bta_liver_2, bta_liver_5, bta_liver_6, bta_liver_8, bta_muscle_12
ENSBTAG00000021386	ANGPTL3	protein_coding	252	bta_liver_7, bta_liver_1, bta_liver_10, bta_liver_11, bta_liver_12, bta_liver_2, bta_liver_3, bta_liver_4, bta_liver_5, bta_liver_6, bta_liver_7, bta_liver_8, bta_liver_9
ENSBTAG00000021395	PSME1	protein_coding	29	bta_liver_12, bta_liver_5, bta_liver_6, bta_liver_9
ENSBTAG00000021408	FMO1	protein_coding	21	bta_liver_14, bta_liver_2, bta_liver_6, bta_liver_7
ENSBTAG00000021449	DCAF13	protein_coding	7	bta_testis_1
ENSBTAG00000021466	COL3A1	protein_coding	14	bta_liver_14, bta_testis_1
ENSBTAG00000021493	PRM1	protein_coding	110	bta_testis_4, bta_testis_5, bta_testis_6
ENSBTAG00000021499	PSAP	protein_coding	23	bta_liver_14, bta_liver_14, bta_liver_15, bta_liver_14
ENSBTAG00000021506	ARL6IP5	protein_coding	93	bta_liver_1, bta_liver_10, bta_liver_11, bta_liver_13, bta_liver_3, bta_liver_5, bta_liver_7, bta_liver_8, bta_liver_9, bta_muscle_8
ENSBTAG00000021508	LMOD3	protein_coding	156	bta_muscle_1, bta_muscle_2, bta_muscle_4, bta_muscle_3, bta_muscle_5, bta_muscle_6, bta_muscle_8, bta_muscle_9, bta_muscle_11, bta_muscle_12
ENSBTAG00000021516	GSTA1	protein_coding	157	bta_liver_10, bta_liver_12, bta_liver_3, bta_liver_4, bta_liver_5, bta_liver_6, bta_liver_7, bta_liver_8, bta_liver_9, bta_testis_2
ENSBTAG00000021535	CROT	protein_coding	65	bta_liver_14, bta_liver_15, bta_liver_14
ENSBTAG00000021556	RANBP9	protein_coding	5	bta_testis_6
ENSBTAG00000021569	DDB1	protein_coding	11	bta_liver_5, bta_liver_7
ENSBTAG00000021653	TRIP12	protein_coding	6	bta_liver_6
ENSBTAG00000021678	SLC31A1	protein_coding	5	bta_liver_5
ENSBTAG00000021685	EEF1A2	protein_coding	5	bta_muscle_8
ENSBTAG00000021762	ZC3H15	protein_coding	10	bta_liver_1
ENSBTAG00000021875	SLC41A2	protein_coding	7	bta_liver_11
ENSBTAG00000021955	NPC2	protein_coding	5	bta_liver_15
ENSBTAG00000021976	NDUFS1	protein_coding	5	bta_liver_5
ENSBTAG00000021980	RASSF8	protein_coding	6	bta_testis_5
ENSBTAG00000022032	CHCHD10	protein_coding	25	bta_liver_10, bta_liver_12, bta_liver_3, bta_liver_6
ENSBTAG00000022120	FGB	protein_coding	13744	bta_liver_3, bta_liver_10, bta_liver_12, bta_liver_13, bta_liver_14, bta_liver_15, bta_liver_4, bta_liver_8, bta_liver_1, bta_liver_10, bta_liver_11, bta_liver_12, bta_liver_13, bta_liver_14, bta_liver_15, bta_liver_2, bta_liver_4, bta_liver_6, bta_liver_8, bta_liver_9, bta_liver_1, bta_liver_10, bta_liver_11, bta_liver_12, bta_liver_13, bta_liver_14, bta_liver_15, bta_liver_2, bta_liver_3, bta_l…
ENSBTAG00000022158	TNNT3	protein_coding	228	bta_muscle_1, bta_muscle_2, bta_muscle_4, bta_muscle_3, bta_muscle_5, bta_muscle_6, bta_muscle_7, bta_muscle_8, bta_muscle_9, bta_muscle_12
ENSBTAG00000022167	DERA	protein_coding	15	bta_liver_13, bta_liver_14, bta_liver_15
ENSBTAG00000022204	no_name	protein_coding	5	bta_liver_6
ENSBTAG00000022244	ACTN3	protein_coding	193	bta_muscle_1, bta_muscle_2, bta_muscle_4, bta_muscle_3, bta_muscle_5, bta_muscle_6, bta_muscle_7, bta_muscle_8, bta_muscle_9, bta_muscle_10, bta_muscle_11, bta_muscle_12
ENSBTAG00000022278	no_name	protein_coding	7	bta_testis_2
ENSBTAG00000022329	SLCO1B3	protein_coding	1171	bta_liver_1, bta_liver_10, bta_liver_11, bta_liver_12, bta_liver_2, bta_liver_7, bta_liver_8, bta_liver_14, bta_liver_1, bta_liver_10, bta_liver_11, bta_liver_12, bta_liver_13, bta_liver_14, bta_liver_15, bta_liver_2, bta_liver_3, bta_liver_4, bta_liver_5, bta_liver_6, bta_liver_7, bta_liver_8, bta_liver_9, bta_liver_12, bta_liver_13, bta_liver_14, bta_liver_15, bta_liver_3, bta_liver_5, bta_live…
ENSBTAG00000022394	SAA2	protein_coding	21	bta_liver_14, bta_liver_14
ENSBTAG00000022395	no_name	protein_coding	72	bta_liver_13, bta_liver_14, bta_liver_15
ENSBTAG00000022471	TTPA	protein_coding	6	bta_liver_13
ENSBTAG00000022564	AKR1C4	protein_coding	6	bta_liver_14
ENSBTAG00000022613	CYCS	protein_coding	12	bta_muscle_8, bta_muscle_12
ENSBTAG00000022731	SSR1	protein_coding	18	bta_liver_13, bta_liver_14
ENSBTAG00000022819	ONECUT2	protein_coding	10	bta_liver_4, bta_liver_7
ENSBTAG00000023177	CFH	protein_coding	129	bta_liver_14, bta_liver_14, bta_liver_13, bta_liver_14, bta_liver_15, bta_liver_2, bta_liver_5, bta_liver_6, bta_liver_8, bta_liver_11, bta_liver_3
ENSBTAG00000023279	N4BP2L2	protein_coding	10	bta_muscle_1, bta_muscle_11
ENSBTAG00000023343	RPL28	protein_coding	6	bta_liver_6
ENSBTAG00000023411	no_name	protein_coding	47	bta_liver_11, bta_liver_12, bta_liver_2, bta_liver_3, bta_liver_5, bta_liver_7
ENSBTAG00000023419	SULT2A1	protein_coding	60	bta_liver_11, bta_liver_12, bta_liver_4, bta_liver_7, bta_liver_8, bta_liver_3, bta_liver_6, bta_liver_7, bta_liver_9
ENSBTAG00000023549	CYP2C19	protein_coding	939	bta_liver_1, bta_liver_10, bta_liver_11, bta_liver_12, bta_liver_13, bta_liver_2, bta_liver_3, bta_liver_4, bta_liver_5, bta_liver_6, bta_liver_7, bta_liver_8, bta_liver_9, bta_liver_1, bta_liver_10, bta_liver_11, bta_liver_12, bta_liver_13, bta_liver_14, bta_liver_2, bta_liver_3, bta_liver_4, bta_liver_5, bta_liver_6, bta_liver_7, bta_liver_8, bta_liver_9
ENSBTAG00000023652	PROS1	protein_coding	60	bta_liver_14, bta_liver_15, bta_liver_12, bta_liver_13, bta_liver_15
ENSBTAG00000023659	MT2A	protein_coding	167	bta_liver_13, bta_liver_14, bta_liver_15
ENSBTAG00000023907	COL18A1	protein_coding	6	bta_liver_14
ENSBTAG00000023939	no_name	protein_coding	230	bta_liver_10, bta_liver_11, bta_liver_12, bta_liver_13, bta_liver_14, bta_liver_15, bta_liver_3, bta_liver_1, bta_liver_10, bta_liver_11, bta_liver_12, bta_liver_13, bta_liver_2, bta_liver_3, bta_liver_7, bta_liver_8, bta_liver_9, bta_liver_13, bta_liver_14, bta_liver_12, bta_liver_13, bta_liver_14, bta_liver_8
ENSBTAG00000024095	THRAP3	protein_coding	28	bta_testis_1, bta_testis_2, bta_testis_3, bta_testis_5
ENSBTAG00000024240	ACADM	protein_coding	6	bta_liver_11
ENSBTAG00000024657	no_name	protein_coding	171	bta_liver_3, bta_muscle_1, bta_muscle_2, bta_muscle_4, bta_muscle_3, bta_muscle_5, bta_muscle_6, bta_muscle_7, bta_muscle_8, bta_muscle_9, bta_muscle_10, bta_muscle_11, bta_muscle_12
ENSBTAG00000024909	H3-3B	protein_coding	18	bta_testis_1, bta_testis_6
ENSBTAG00000025101	ASGR2	protein_coding	10	bta_liver_15, bta_liver_14
ENSBTAG00000025441	HSPA1A	protein_coding	63	bta_liver_14, bta_liver_15, bta_testis_1, bta_testis_2, bta_testis_3
ENSBTAG00000025448	IZUMO4	protein_coding	15	bta_testis_5, bta_testis_6
ENSBTAG00000025644	CALM1	protein_coding	11	bta_muscle_12, bta_testis_6
ENSBTAG00000025760	no_name	protein_coding	23	bta_liver_1, bta_liver_12, bta_liver_2, bta_liver_9
ENSBTAG00000026181	UGT1A1	protein_coding	69	bta_liver_11, bta_liver_12, bta_liver_14, bta_liver_15, bta_liver_3, bta_liver_6, bta_liver_7, bta_liver_10, bta_liver_11, bta_liver_14, bta_liver_6
ENSBTAG00000026199	ACTB	protein_coding	10	bta_liver_14, bta_liver_9
ENSBTAG00000026236	AZGP1	protein_coding	20	bta_liver_11, bta_liver_14, bta_liver_15
ENSBTAG00000026327	RPL8	protein_coding	245	bta_liver_10, bta_liver_11, bta_liver_12, bta_liver_13, bta_liver_14, bta_liver_15, bta_liver_3, bta_liver_5, bta_liver_6, bta_liver_7, bta_liver_8, bta_liver_9, bta_muscle_4, bta_muscle_3, bta_muscle_12, bta_testis_1, bta_testis_2, bta_testis_3, bta_testis_6
ENSBTAG00000026501	MGC127055	protein_coding	23	bta_liver_11, bta_liver_6, bta_liver_7
ENSBTAG00000026666	MGC137014	protein_coding	501	bta_liver_1, bta_liver_10, bta_liver_11, bta_liver_12, bta_liver_13, bta_liver_14, bta_liver_15, bta_liver_2, bta_liver_3, bta_liver_4, bta_liver_5, bta_liver_6, bta_liver_7, bta_liver_8, bta_liver_9
ENSBTAG00000026710	C2H2orf72	protein_coding	7	bta_liver_14
ENSBTAG00000026748	GULO	protein_coding	11	bta_liver_11, bta_liver_13
ENSBTAG00000026917	no_name	protein_coding	10	bta_liver_10, bta_liver_9
ENSBTAG00000026953	TRIP11	protein_coding	6	bta_liver_3
ENSBTAG00000026993	TMBIM4	protein_coding	6	bta_testis_1
ENSBTAG00000027213	no_name	protein_coding	7	bta_testis_1
ENSBTAG00000027412	no_name	protein_coding	81	bta_liver_1, bta_liver_10, bta_liver_11, bta_liver_12, bta_liver_14, bta_liver_2, bta_liver_3, bta_liver_7, bta_liver_8, bta_liver_9
ENSBTAG00000027722	IPO7	protein_coding	5	bta_liver_5
ENSBTAG00000027772	RPS25	protein_coding	10	bta_testis_1, bta_testis_2
ENSBTAG00000028359	U3	snoRNA	11	bta_liver_13, bta_liver_14
ENSBTAG00000030246	ENTPD8	protein_coding	11	bta_liver_14
ENSBTAG00000030297	no_name	protein_coding	17	bta_liver_11, bta_liver_15, bta_liver_15
ENSBTAG00000030599	SMOC1	protein_coding	14	bta_liver_14, bta_liver_7
ENSBTAG00000030650	TST	protein_coding	7	bta_liver_14
ENSBTAG00000030683	no_name	protein_coding	5	bta_liver_15
ENSBTAG00000030974	TUBA4A	protein_coding	32	bta_muscle_1, bta_muscle_4, bta_muscle_6, bta_muscle_1
ENSBTAG00000030993	LCA5L	protein_coding	63	bta_testis_4, bta_testis_5, bta_testis_6
ENSBTAG00000031358	DPYD	protein_coding	76	bta_liver_12, bta_liver_13, bta_liver_14, bta_liver_15, bta_liver_13, bta_liver_14, bta_liver_15, bta_liver_6
ENSBTAG00000031435	SELENOT	protein_coding	6	bta_liver_14
ENSBTAG00000031598	NIPSNAP2	protein_coding	22	bta_muscle_10, bta_muscle_11, bta_muscle_12
ENSBTAG00000031647	LRG1	protein_coding	29	bta_liver_15, bta_liver_3, bta_liver_5, bta_liver_7
ENSBTAG00000031679	HSD17B13	protein_coding	34	bta_liver_12, bta_liver_13, bta_liver_14, bta_liver_15
ENSBTAG00000031750	PLAC8B	protein_coding	89	bta_liver_10, bta_liver_11, bta_liver_12, bta_liver_3, bta_liver_4, bta_liver_5, bta_liver_6, bta_liver_7, bta_liver_8, bta_liver_9
ENSBTAG00000031934	FSCB	protein_coding	42	bta_testis_5, bta_testis_6
ENSBTAG00000032217	no_name	protein_coding	41	bta_liver_11, bta_liver_13, bta_liver_14, bta_liver_15
ENSBTAG00000032304	ACY1	protein_coding	11	bta_liver_13, bta_liver_14
ENSBTAG00000032446	no_name	protein_coding	28	bta_testis_1, bta_testis_3
ENSBTAG00000032477	HECTD1	protein_coding	10	bta_liver_13, bta_liver_14
ENSBTAG00000032531	MUSTN1	protein_coding	72	bta_muscle_4, bta_muscle_6, bta_muscle_8, bta_muscle_9, bta_muscle_12
ENSBTAG00000032656	CPN2	protein_coding	5	bta_liver_15
ENSBTAG00000032705	CALM	protein_coding	450	bta_liver_1, bta_liver_10, bta_liver_11, bta_liver_12, bta_liver_14, bta_liver_2, bta_liver_3, bta_liver_4, bta_liver_5, bta_liver_6, bta_liver_7, bta_liver_8, bta_liver_9, bta_muscle_1, bta_muscle_2, bta_muscle_4, bta_muscle_3, bta_muscle_5, bta_muscle_7, bta_muscle_9, bta_muscle_10, bta_muscle_11, bta_muscle_12, bta_testis_5
ENSBTAG00000032711	HTATSF1	protein_coding	5	bta_testis_5
ENSBTAG00000032719	TFRC	protein_coding	59	bta_liver_10, bta_liver_11, bta_liver_5, bta_muscle_2, bta_muscle_3, bta_muscle_6, bta_muscle_7, bta_muscle_3
ENSBTAG00000032829	GHITM	protein_coding	23	bta_liver_13, bta_liver_14, bta_liver_4, bta_liver_5
ENSBTAG00000033008	MYOZ1	protein_coding	979	bta_muscle_1, bta_muscle_2, bta_muscle_4, bta_muscle_3, bta_muscle_7, bta_muscle_8, bta_muscle_10, bta_muscle_11, bta_muscle_12, bta_muscle_1, bta_muscle_2, bta_muscle_4, bta_muscle_3, bta_muscle_5, bta_muscle_6, bta_muscle_7, bta_muscle_8, bta_muscle_9, bta_muscle_10, bta_muscle_11, bta_muscle_12
ENSBTAG00000033217	TPM3	protein_coding	11	bta_muscle_1, bta_testis_4
ENSBTAG00000033304	TCIM	protein_coding	7	bta_liver_14
ENSBTAG00000033312	ADAM3A	protein_coding	25	bta_testis_4, bta_testis_5, bta_testis_6
ENSBTAG00000033315	DNAJC1	protein_coding	5	bta_liver_11
ENSBTAG00000033749	no_name	protein_coding	832	bta_testis_1, bta_testis_2, bta_testis_3, bta_testis_4, bta_testis_5, bta_testis_6
ENSBTAG00000034185	no_name	protein_coding	31	bta_testis_1, bta_testis_2
ENSBTAG00000034189	ADH1C	protein_coding	17	bta_liver_6, bta_liver_9, bta_liver_14
ENSBTAG00000034496	no_name	protein_coding	13	bta_liver_1, bta_liver_5
ENSBTAG00000034501	CFI	protein_coding	275	bta_liver_12, bta_liver_13, bta_liver_2, bta_liver_7, bta_liver_8, bta_liver_1, bta_liver_10, bta_liver_11, bta_liver_12, bta_liver_13, bta_liver_14, bta_liver_15, bta_liver_2, bta_liver_3, bta_liver_4, bta_liver_5, bta_liver_6, bta_liver_7, bta_liver_8, bta_liver_9, bta_liver_13, bta_liver_14, bta_liver_15
ENSBTAG00000034632	LEMD1	protein_coding	531	bta_testis_4, bta_testis_5, bta_testis_6
ENSBTAG00000036282	CCDC59	protein_coding	52	bta_testis_4, bta_testis_5, bta_testis_6
ENSBTAG00000037377	ABHD14B	protein_coding	38	bta_liver_10, bta_liver_12, bta_liver_3, bta_liver_5, bta_liver_6, bta_liver_7
ENSBTAG00000037533	C4A	protein_coding	78	bta_liver_10, bta_liver_11, bta_liver_13, bta_liver_14, bta_liver_3, bta_liver_4, bta_liver_5, bta_liver_6, bta_liver_7, bta_liver_9, bta_liver_8
ENSBTAG00000037605	no_name	protein_coding	5	bta_testis_1
ENSBTAG00000037640	PID1	protein_coding	5	bta_liver_3
ENSBTAG00000037673	GSTM1	protein_coding	303	bta_liver_1, bta_liver_10, bta_liver_11, bta_liver_12, bta_liver_3, bta_liver_4, bta_liver_5, bta_liver_6, bta_liver_7, bta_liver_8, bta_liver_9, bta_testis_2
ENSBTAG00000037803	ZNF197	protein_coding	17	bta_testis_3, bta_testis_4
ENSBTAG00000037996	ARMCX3	protein_coding	5	bta_muscle_10
ENSBTAG00000038050	ZNF420	protein_coding	6	bta_testis_3
ENSBTAG00000038116	no_name	protein_coding	6	bta_liver_5
ENSBTAG00000038171	CFHR5	protein_coding	46	bta_liver_10, bta_liver_12, bta_liver_3, bta_liver_4, bta_liver_5, bta_liver_9
ENSBTAG00000038178	ZNF25	protein_coding	16	bta_testis_3, bta_testis_4, bta_testis_5
ENSBTAG00000038323	GLYAT	protein_coding	401	bta_liver_1, bta_liver_10, bta_liver_11, bta_liver_12, bta_liver_13, bta_liver_14, bta_liver_15, bta_liver_2, bta_liver_3, bta_liver_4, bta_liver_5, bta_liver_6, bta_liver_7, bta_liver_8, bta_liver_9
ENSBTAG00000038361	SERPINA11	protein_coding	88	bta_liver_11, bta_liver_14, bta_liver_3, bta_liver_5, bta_liver_6, bta_liver_7, bta_liver_8, bta_liver_9
ENSBTAG00000038430	no_name	protein_coding	10	bta_liver_10, bta_liver_14
ENSBTAG00000038461	no_name	protein_coding	66	bta_liver_13, bta_liver_14, bta_liver_15, bta_liver_15
ENSBTAG00000038488	TMSB4X	protein_coding	81	bta_liver_10, bta_liver_11, bta_liver_12, bta_liver_14, bta_liver_15, bta_testis_1, bta_testis_2, bta_testis_3, bta_testis_4, bta_testis_5
ENSBTAG00000039161	ALDH3A2	protein_coding	11	bta_liver_7, bta_liver_9
ENSBTAG00000039321	SAO	protein_coding	137	bta_liver_11, bta_liver_13, bta_liver_14, bta_liver_15, bta_liver_3, bta_liver_4, bta_liver_6, bta_liver_7
ENSBTAG00000039337	no_name	protein_coding	11	bta_liver_11, bta_liver_8
ENSBTAG00000039442	SEC62	protein_coding	194	bta_liver_1, bta_liver_11, bta_liver_12, bta_liver_3, bta_liver_5, bta_liver_6, bta_liver_7, bta_liver_8, bta_liver_9, bta_liver_12, bta_liver_9
ENSBTAG00000039463	SLC22A9	protein_coding	5	bta_liver_6
ENSBTAG00000039591	TMEM167A	protein_coding	25	bta_liver_12, bta_liver_7, bta_liver_9, bta_muscle_2
ENSBTAG00000039630	TMED2	protein_coding	5	bta_liver_7
ENSBTAG00000039647	MGC152010	protein_coding	37	bta_liver_10, bta_liver_11, bta_liver_12, bta_liver_8, bta_liver_11, bta_liver_14
ENSBTAG00000039657	H2AC6	protein_coding	7	bta_testis_2
ENSBTAG00000039662	no_name	protein_coding	5	bta_liver_10
ENSBTAG00000039664	no_name	protein_coding	21	bta_testis_2, bta_testis_3
ENSBTAG00000039770	CEBPZ	protein_coding	108	bta_liver_10, bta_liver_12, bta_liver_13, bta_liver_14, bta_liver_3, bta_liver_4, bta_liver_5, bta_liver_7, bta_liver_8, bta_liver_9, bta_muscle_4, bta_muscle_5, bta_muscle_6, bta_muscle_7, bta_muscle_12
ENSBTAG00000039878	C11H2orf78	protein_coding	11	bta_testis_5
ENSBTAG00000039958	GYS1	protein_coding	6	bta_muscle_5
ENSBTAG00000039991	UGT2B10	protein_coding	5	bta_liver_12
ENSBTAG00000040333	QDPR	protein_coding	5	bta_liver_12
ENSBTAG00000040409	no_name	protein_coding	17	bta_liver_11, bta_liver_2, bta_liver_7
ENSBTAG00000040413	CES3	protein_coding	30	bta_liver_15, bta_liver_7, bta_liver_14, bta_liver_5, bta_liver_6
ENSBTAG00000042276	SNORA30	snoRNA	6	bta_liver_14
ENSBTAG00000042310	no_name	snoRNA	7	bta_liver_15
ENSBTAG00000042458	RNase_MRP	ribozyme	64	bta_liver_14, bta_testis_1, bta_testis_2, bta_testis_3
ENSBTAG00000042482	no_name	snoRNA	18	bta_liver_10, bta_liver_12, bta_liver_15
ENSBTAG00000042506	U5	snRNA	5	bta_liver_14
ENSBTAG00000042600	SNORD94	snoRNA	6	bta_liver_15
ENSBTAG00000042601	7SK	misc_RNA	16	bta_liver_13, bta_liver_14
ENSBTAG00000042916	SNORD15	snoRNA	8	bta_liver_14
ENSBTAG00000042974	SNORD24	snoRNA	49	bta_liver_13, bta_liver_14, bta_liver_15
ENSBTAG00000043077	no_name	snoRNA	6	bta_liver_15
ENSBTAG00000043167	SNORA52	snoRNA	10	bta_liver_14, bta_liver_15
ENSBTAG00000043171	7SK	misc_RNA	87	bta_liver_15, bta_testis_1, bta_testis_2, bta_testis_3
ENSBTAG00000043250	7SK	misc_RNA	391	bta_muscle_2, bta_testis_1, bta_testis_2, bta_testis_3, bta_testis_4, bta_testis_5, bta_testis_5, bta_testis_6, bta_testis_2
ENSBTAG00000043461	Y_RNA	misc_RNA	5	bta_testis_6
ENSBTAG00000043541	SNORA5A	snoRNA	6	bta_liver_13
ENSBTAG00000043546	ND6	protein_coding	98	bta_liver_10, bta_liver_11, bta_liver_12, bta_liver_3, bta_liver_4, bta_liver_5, bta_liver_6, bta_liver_7, bta_liver_8, bta_liver_9, bta_muscle_8, bta_muscle_10
ENSBTAG00000043550	CYTB	protein_coding	1415	bta_liver_1, bta_liver_10, bta_liver_11, bta_liver_12, bta_liver_13, bta_liver_14, bta_liver_15, bta_liver_2, bta_liver_3, bta_liver_4, bta_liver_5, bta_liver_6, bta_liver_7, bta_liver_8, bta_liver_9, bta_muscle_1, bta_muscle_2, bta_muscle_4, bta_muscle_3, bta_muscle_5, bta_muscle_6, bta_muscle_7, bta_muscle_8, bta_muscle_9, bta_muscle_10, bta_muscle_12
ENSBTAG00000043556	COX2	protein_coding	858	bta_liver_1, bta_liver_10, bta_liver_11, bta_liver_12, bta_liver_13, bta_liver_14, bta_liver_15, bta_liver_2, bta_liver_3, bta_liver_4, bta_liver_5, bta_liver_6, bta_liver_7, bta_liver_8, bta_liver_9, bta_muscle_1, bta_muscle_2, bta_muscle_4, bta_muscle_3, bta_muscle_5, bta_muscle_6, bta_muscle_7, bta_muscle_8, bta_muscle_9, bta_muscle_10, bta_muscle_11, bta_muscle_12, bta_testis_2, bta_testis_3,…
ENSBTAG00000043558	ND1	protein_coding	2788	bta_liver_1, bta_liver_10, bta_liver_11, bta_liver_12, bta_liver_13, bta_liver_14, bta_liver_15, bta_liver_2, bta_liver_3, bta_liver_4, bta_liver_5, bta_liver_6, bta_liver_7, bta_liver_8, bta_liver_9, bta_muscle_1, bta_muscle_2, bta_muscle_4, bta_muscle_3, bta_muscle_5, bta_muscle_6, bta_muscle_7, bta_muscle_8, bta_muscle_9, bta_muscle_10, bta_muscle_11, bta_muscle_12, bta_testis_4
ENSBTAG00000043559	ND4L	protein_coding	324	bta_liver_10, bta_liver_11, bta_liver_12, bta_liver_13, bta_liver_14, bta_liver_15, bta_liver_3, bta_liver_4, bta_liver_5, bta_liver_6, bta_liver_7, bta_liver_8, bta_liver_9, bta_muscle_1, bta_muscle_3, bta_muscle_5, bta_muscle_6, bta_muscle_7, bta_muscle_8, bta_muscle_9, bta_muscle_12
ENSBTAG00000043560	COX3	protein_coding	297	bta_liver_1, bta_liver_11, bta_liver_12, bta_liver_13, bta_liver_14, bta_liver_15, bta_liver_2, bta_liver_3, bta_liver_5, bta_liver_6, bta_liver_7, bta_liver_8, bta_liver_9, bta_muscle_1, bta_muscle_2, bta_muscle_4, bta_muscle_5, bta_muscle_6, bta_muscle_7, bta_muscle_9, bta_muscle_11, bta_muscle_12
ENSBTAG00000043561	COX1	protein_coding	28809	bta_liver_1, bta_liver_10, bta_liver_11, bta_liver_12, bta_liver_13, bta_liver_14, bta_liver_15, bta_liver_2, bta_liver_3, bta_liver_4, bta_liver_5, bta_liver_6, bta_liver_7, bta_liver_8, bta_liver_9, bta_muscle_1, bta_muscle_2, bta_muscle_4, bta_muscle_3, bta_muscle_5, bta_muscle_6, bta_muscle_7, bta_muscle_8, bta_muscle_9, bta_muscle_10, bta_muscle_11, bta_muscle_12, bta_testis_4, bta_testis_6
ENSBTAG00000043563	ND5	protein_coding	25	bta_liver_13, bta_liver_14, bta_liver_6, bta_muscle_5
ENSBTAG00000043568	ND3	protein_coding	519	bta_liver_1, bta_liver_10, bta_liver_11, bta_liver_12, bta_liver_13, bta_liver_14, bta_liver_15, bta_liver_2, bta_liver_3, bta_liver_5, bta_liver_6, bta_liver_7, bta_liver_8, bta_liver_9, bta_muscle_1, bta_muscle_2, bta_muscle_4, bta_muscle_5, bta_muscle_6, bta_muscle_7, bta_muscle_8, bta_muscle_9, bta_muscle_10, bta_muscle_11, bta_muscle_12
ENSBTAG00000043571	ND2	protein_coding	383	bta_liver_1, bta_liver_10, bta_liver_12, bta_liver_13, bta_liver_14, bta_liver_15, bta_liver_3, bta_liver_5, bta_liver_6, bta_liver_7, bta_liver_9, bta_muscle_1, bta_muscle_2, bta_muscle_4, bta_muscle_5, bta_muscle_6, bta_muscle_7, bta_muscle_8, bta_muscle_9, bta_muscle_12
ENSBTAG00000043577	ND4	protein_coding	506	bta_liver_1, bta_liver_10, bta_liver_11, bta_liver_12, bta_liver_13, bta_liver_14, bta_liver_15, bta_liver_2, bta_liver_3, bta_liver_5, bta_liver_6, bta_liver_7, bta_liver_8, bta_liver_9, bta_muscle_1, bta_muscle_2, bta_muscle_4, bta_muscle_3, bta_muscle_5, bta_muscle_6, bta_muscle_7, bta_muscle_8, bta_muscle_9, bta_muscle_11, bta_muscle_12
ENSBTAG00000043584	ATP6	protein_coding	924	bta_liver_10, bta_liver_11, bta_liver_12, bta_liver_13, bta_liver_14, bta_liver_15, bta_liver_2, bta_liver_3, bta_liver_5, bta_liver_6, bta_liver_7, bta_liver_8, bta_liver_9, bta_muscle_1, bta_muscle_2, bta_muscle_4, bta_muscle_3, bta_muscle_5, bta_muscle_6, bta_muscle_7, bta_muscle_8, bta_muscle_9, bta_muscle_11, bta_muscle_12
ENSBTAG00000044427	RNaseP_nuc	ribozyme	1348	bta_liver_14, bta_liver_15, bta_liver_14, bta_liver_15, bta_muscle_9, bta_liver_1, bta_liver_13, bta_liver_14, bta_liver_15, bta_testis_1, bta_testis_2, bta_testis_3, bta_testis_5, bta_testis_6, bta_liver_10
ENSBTAG00000044741	SNORD97	snoRNA	22	bta_liver_11, bta_liver_12, bta_liver_13
ENSBTAG00000044853	SCARNA10	snoRNA	12	bta_testis_1
ENSBTAG00000045102	no_name	snoRNA	25	bta_liver_14, bta_liver_15, bta_liver_4
ENSBTAG00000045275	SCARNA7	scaRNA	52	bta_liver_8, bta_liver9, bta_muscle_10, bta_testis_1, bta_testis_2, bta_testis_3, bta_testis_5
ENSBTAG00000045530	SCARNA2	scaRNA	33	bta_testis_1, bta_testis_2, bta_testis_3, bta_testis_6
ENSBTAG00000045568	no_name	protein_coding	260	bta_liver_14, bta_liver_6, bta_testis_1, bta_testis_2, bta_testis_3, bta_testis_4, bta_testis_5, bta_testis_6
ENSBTAG00000045699	CTNNA3	protein_coding	6	bta_muscle_1
ENSBTAG00000045757	TNNC1	protein_coding	5	bta_muscle_1
ENSBTAG00000045784	CENPB	protein_coding	7	bta_muscle_6
ENSBTAG00000045949	C28H10orf53	protein_coding	6	bta_testis_5
ENSBTAG00000046019	SDHA	protein_coding	180	bta_liver_14, bta_liver_1, bta_liver_10, bta_liver_11, bta_liver_12, bta_liver_13, bta_liver_14, bta_liver_15, bta_liver_4, bta_liver_5, bta_liver_6, bta_liver_7, bta_liver_8, bta_liver_9, bta_muscle_1, bta_muscle_7, bta_muscle_11, bta_muscle_12
ENSBTAG00000046155	RGN	protein_coding	278	bta_liver_1, bta_liver_10, bta_liver_11, bta_liver_12, bta_liver_2, bta_liver_3, bta_liver_4, bta_liver_5, bta_liver_6, bta_liver_7, bta_liver_8, bta_liver_9, bta_liver_2
ENSBTAG00000046158	CFB	protein_coding	758	bta_liver_14, bta_liver_15, bta_liver_14, bta_liver_14, bta_liver_15, bta_liver_1, bta_liver_12, bta_liver_14, bta_liver_15, bta_liver_8, bta_liver_13, bta_liver_14, bta_liver_15, bta_liver_2, bta_liver_1, bta_liver_10, bta_liver_11, bta_liver_12, bta_liver_13, bta_liver_14, bta_liver_15, bta_liver_2, bta_liver_3, bta_liver_4, bta_liver_5, bta_liver_7, bta_liver_8, bta_liver_9, bta_liver_14, bta_…
ENSBTAG00000046273	TLCD3A	protein_coding	6	bta_testis_5
ENSBTAG00000046332	ACTA1	protein_coding	3212	bta_muscle_1, bta_muscle_2, bta_muscle_4, bta_muscle_3, bta_muscle_5, bta_muscle_6, bta_muscle_7, bta_muscle_8, bta_muscle_9, bta_muscle_10, bta_muscle_12, bta_muscle_1, bta_muscle_2, bta_muscle_4, bta_muscle_3, bta_muscle_5, bta_muscle_6, bta_muscle_7, bta_muscle_8, bta_muscle_9, bta_muscle_10, bta_muscle_11, bta_muscle_12, bta_muscle_1, bta_muscle_2, bta_muscle_4, bta_muscle_3, bta_muscle_5, bt…
ENSBTAG00000046358	PABPC1	protein_coding	53	bta_liver_13, bta_liver_14, bta_liver_3, bta_liver_6, bta_liver_7, bta_liver_9, bta_testis_4
ENSBTAG00000046362	no_name	protein_coding	9	bta_testis_5
ENSBTAG00000046512	XIRP1	protein_coding	33	bta_muscle_11
ENSBTAG00000046540	SERPINA3-1	protein_coding	292	bta_liver_1, bta_liver_10, bta_liver_11, bta_liver_12, bta_liver_15, bta_liver_2, bta_liver_3, bta_liver_4, bta_liver_8, bta_liver_1, bta_liver_10, bta_liver_13, bta_liver_14, bta_liver_15, bta_liver_3, bta_liver_4, bta_liver_5, bta_liver_6, bta_liver_9, bta_liver_14, bta_liver_1, bta_liver_13, bta_liver_14, bta_liver_15, bta_liver_2, bta_liver_4
ENSBTAG00000046588	DNAJB9	protein_coding	25	bta_liver_1, bta_liver_11, bta_liver_14, bta_liver_3
ENSBTAG00000046668	ANG2	protein_coding	10	bta_liver_14
ENSBTAG00000046684	FOXN3	protein_coding	5	bta_liver_5
ENSBTAG00000046725	TNNC2	protein_coding	506	bta_muscle_1, bta_muscle_2, bta_muscle_4, bta_muscle_3, bta_muscle_5, bta_muscle_6, bta_muscle_7, bta_muscle_8, bta_muscle_9, bta_muscle_10, bta_muscle_11, bta_muscle_12, bta_muscle_3, bta_muscle_11
ENSBTAG00000046768	IGFBP1	protein_coding	10	bta_liver_1, bta_liver_10
ENSBTAG00000046838	no_name	protein_coding	322	bta_muscle_1, bta_muscle_2, bta_muscle_4, bta_muscle_3, bta_muscle_5, bta_muscle_6, bta_muscle_7, bta_muscle_8, bta_muscle_9, bta_muscle_10, bta_muscle_11, bta_muscle_12, bta_muscle_1, bta_muscle_3, bta_muscle_5, bta_muscle_6, bta_muscle_6, bta_muscle_9, bta_muscle_10, bta_muscle_12
ENSBTAG00000046846	FAM32A	protein_coding	21	bta_liver_5, bta_liver_6, bta_liver_9
ENSBTAG00000046888	Metazoa_SRP	misc_RNA	54	bta_testis_1, bta_testis_2, bta_testis_3, bta_liver_13, bta_liver_14
ENSBTAG00000047144	no_name	protein_coding	15	bta_testis_1, bta_testis_3
ENSBTAG00000047206	H1-4	protein_coding	6	bta_liver_5
ENSBTAG00000047242	Metazoa_SRP	misc_RNA	107	bta_liver_15, bta_liver_8, bta_muscle_1, bta_testis_1, bta_testis_3, bta_liver_10, bta_liver_4
ENSBTAG00000047341	no_name	protein_coding	24	bta_testis_1, bta_testis_2, bta_testis_3
ENSBTAG00000047359	Metazoa_SRP	misc_RNA	40	bta_liver_13, bta_liver_7, bta_testis_3
ENSBTAG00000047496	no_name	protein_coding	7	bta_liver_3
ENSBTAG00000047621	no_name	protein_coding	5	bta_liver_14
ENSBTAG00000047658	PHF7	protein_coding	6	bta_testis_5
ENSBTAG00000047801	CRELD2	protein_coding	5	bta_testis_5
ENSBTAG00000047815	no_name	protein_coding	123	bta_liver_13, bta_liver_14, bta_liver_15, bta_liver_1, bta_liver_10, bta_liver_11, bta_liver_12, bta_liver_15, bta_liver_3, bta_liver_7, bta_liver_8
ENSBTAG00000047947	Metazoa_SRP	misc_RNA	215	bta_liver_14, bta_liver_15, bta_testis_1, bta_testis_2, bta_liver_13, bta_liver_14, bta_liver_15
ENSBTAG00000048094	SERPINA3-7	protein_coding	323	bta_liver_14, bta_liver_15, bta_liver_13, bta_liver_14, bta_liver_14, bta_liver_15, bta_liver_15, bta_liver_13, bta_liver_14, bta_liver_15, bta_liver_13, bta_liver_14, bta_liver_15
ENSBTAG00000048107	CANX	protein_coding	323	bta_liver_1, bta_liver_10, bta_liver_11, bta_liver_12, bta_liver_14, bta_liver_2, bta_liver_3, bta_liver_4, bta_liver_5, bta_liver_6, bta_liver_7, bta_liver_8, bta_liver_9, bta_muscle_1, bta_muscle_7, bta_liver_10, bta_liver_14, bta_liver_15
ENSBTAG00000048346	Metazoa_SRP	misc_RNA	9	bta_testis_1
ENSBTAG00000048585	SLN	protein_coding	524	bta_muscle_12, bta_muscle_1, bta_muscle_2, bta_muscle_4, bta_muscle_3, bta_muscle_5, bta_muscle_6, bta_muscle_7, bta_muscle_8, bta_muscle_9, bta_muscle_10, bta_muscle_11, bta_muscle_12
ENSBTAG00000048618	no_name	protein_coding	11	bta_liver_12, bta_liver_6
ENSBTAG00000048655	NT5E	protein_coding	5	bta_liver_5
ENSBTAG00000048699	no_name	misc_RNA	13	bta_testis_2
ENSBTAG00000048781	no_name	lncRNA	5	bta_testis_1
ENSBTAG00000048856	C16H1orf115	protein_coding	8	bta_liver_5
ENSBTAG00000048966	FBXO46	protein_coding	6	bta_testis_5
ENSBTAG00000049167	no_name	protein_coding	6	bta_liver_14
ENSBTAG00000049233	no_name	protein_coding	100	bta_liver_12, bta_liver_14, bta_liver_15, bta_liver_3, bta_liver_5, bta_liver_6, bta_liver_7, bta_liver_8, bta_liver_9
ENSBTAG00000049306	MSRB1	protein_coding	22	bta_liver_5, bta_liver_6, bta_muscle_6
ENSBTAG00000049496	no_name	protein_coding	6	bta_liver_13
ENSBTAG00000049516	ARL6IP1	protein_coding	5	bta_liver_8
ENSBTAG00000049833	RPL39	protein_coding	58	bta_testis_1, bta_testis_2, bta_testis_3
ENSBTAG00000049916	Metazoa_SRP	misc_RNA	401	bta_liver_13, bta_liver_14, bta_liver_15, bta_testis_3, bta_testis_6, bta_liver_14
ENSBTAG00000050514	ELOC	protein_coding	6	bta_testis_1
ENSBTAG00000050578	U6	snRNA	24	bta_liver_13, bta_liver_14, bta_liver_15
ENSBTAG00000050722	PHPT1	protein_coding	6	bta_testis_5
ENSBTAG00000050933	SHISA4	protein_coding	12	bta_muscle_6, bta_muscle_9
ENSBTAG00000051169	ERICH2	protein_coding	6	bta_liver_9
ENSBTAG00000051318	no_name	protein_coding	13	bta_testis_1, bta_testis_3
ENSBTAG00000051519	no_name	protein_coding	268	bta_liver_1, bta_liver_10, bta_liver_11, bta_liver_12, bta_liver_3, bta_liver_4, bta_liver_5, bta_liver_6, bta_liver_7, bta_liver_8, bta_liver_9, bta_muscle_1, bta_muscle_4, bta_muscle_5, bta_muscle_6, bta_muscle_7, bta_muscle_9, bta_muscle_12, bta_testis_5, bta_testis_6
ENSBTAG00000051697	no_name	protein_coding	16	bta_liver_11, bta_liver_2, bta_liver_3
ENSBTAG00000051726	no_name	protein_coding	22	bta_liver_11, bta_liver_12, bta_liver_14, bta_liver_7
ENSBTAG00000051889	TDRD15	protein_coding	6	bta_testis_5
ENSBTAG00000051904	no_name	protein_coding	127	bta_liver_10, bta_liver_11, bta_liver_12, bta_liver_14, bta_liver_15, bta_liver_2, bta_liver_3, bta_liver_5, bta_liver_6, bta_liver_7, bta_liver_9
ENSBTAG00000052033	no_name	protein_coding	15	bta_muscle_3, bta_muscle_11, bta_muscle_3
ENSBTAG00000052115	no_name	lncRNA	23	bta_muscle_2, bta_muscle_5, bta_muscle_7, bta_muscle_12
ENSBTAG00000052187	no_name	lncRNA	627	bta_liver_11, bta_liver_12, bta_liver_13, bta_liver_14, bta_liver_15, bta_liver_2, bta_liver_3, bta_liver_6, bta_liver_7, bta_muscle_1, bta_muscle_2, bta_muscle_4, bta_muscle_3, bta_muscle_5, bta_muscle_6, bta_muscle_7, bta_muscle_8, bta_muscle_9, bta_muscle_10, bta_muscle_11, bta_muscle_12, bta_testis_3
[truncated: 22 more rows]

## Sheet: pig_by_dataset
gene_id	gene_name	type_gene	exon_id	size-exon	dataset	N. CCRs
ENSSSCG00000010431	A1CF	c	ENSSSCE00000364033	5064	ssc_liver_7	10
ENSSSCG00000000660	A2M	c	ENSSSCE00000005401	162	ssc_liver_9	5
[truncated: 2,387 more rows]

## Sheet: pig-by exon
exon_id	gene_id	type_gene	size-exon	N. CCRs	dataset
[truncated: 1,203 more rows]

[truncated: 5 more sheets: pig_by_parent_gene, sheep_by_dataset, sheep by exon, sheep_by_parent_gene, Feuil7]
